# Supplementary material for: Bioorthogonal photocatalytic proximity labeling in primary living samples
Source: Nat Commun. 2024 Mar 28;15:2712. doi: 10.1038/s41467-024-46985-3 (PMC10978841; doi:10.1038/s41467-024-46985-3)
Supplement: Supplementary file 4 — Supplementary Dataset 1 [file 41467_2024_46985_MOESM4_ESM.xlsx]

## Sheet: Description
Table of contents
Tab.1	CAT-S protein list for HeLa cells
Tab.2	CAT-S protein list for HEK293T cells
Tab.3	CAT-S protein list for K562 cells
Tab.4	Overlap of mito proteomes between 3 cell lines
Associated Tab(s)	Column name	Column definition
1,2,3,4	UniProt ID	Uniprot accession ID to the protein
1,2,3,4	Gene Name	Gene name for the protein
1,2,3,4	Protein Name	Recommended name of the protein
1,2,3	Rep1 Log2(+/- catalyst)	Log2-transformed intentsity ratio of +/- catalyst (exp/ctrl) of replicate#1, representing the extent of photocatalytic labeling
1,2,3	Rep2 Log2(+/- catalyst)	Log2-transformed intentsity ratio of +/- catalyst (exp/ctrl) of replicate#2, representing the extent of photocatalytic labeling
1,2,3	Rep3 Log2(+/- catalyst)	Log2-transformed intentsity ratio of +/- catalyst (exp/ctrl) of replicate#3, representing the extent of photocatalytic labeling
1,2,3	Average Log2(+/- catalyst)	Average value of the log2-transformed intensity ratios
1,2,3	Rep1 intensity	Intensity-based absolute quantification for replicate#1
1,2,3	Rep2 intensity	Intensity-based absolute quantification for replicate#2
1,2,3	Rep3 intensity	Intensity-based absolute quantification for replicate#3
1,2,3	Average intensity	Average value of the intensities
1,2,3,4	Mitochondrial annontation	Protein with mitochondrial annotation in either MitoCarta3.0 or UniProt databse (2022/10/13). 1 if yes, 0 if no.
1,2,3	Retain after cutoff	Protein retained in the list after cutoff analysis (see Methods). 1 if yes, 0 if no.
4	HeLa dataset	Protein in the post-cutoff list of HeLa dataset. 1 if yes, 0 if no.
4	HEK293T dataset	Protein in the post-cutoff list of HEK293T dataset. 1 if yes, 0 if no.
4	K562 dataset	Protein in the post-cutoff list of K562 dataset. 1 if yes, 0 if no.
4	Matrix	Protein with mitochondrial matrix annotation in MitoCarta3.0 database. 1 if yes, 0 if no.
4	MIM	Protein with mitochondrial inner membrane (MIM) annotation in MitoCarta3.0 database. 1 if yes, 0 if no.
4	MOM	Protein with mitochondrial outer membrane (MOM) in MitoCarta3.0 database. 1 if yes, 0 if no.
4	IMS	Protein with intermembrane space (IMS) annotation in MitoCarta3.0 database. 1 if yes, 0 if no.
Note
*	Detected only in (+) catalyst group

## Sheet: Tab.1 HeLa protein list.
UniProt ID	Gene Name	Protein Name	Rep1 Log2(+/- catalyst)	Rep2 Log2(+/- catalyst)	Rep3 Log2(+/- catalyst)	Average Log2(+/- catalyst)	Rep1 intensity	Rep2 intensity	Rep3 intensity	Average Intensity	Mitochondrial annontation	Retain after cutoff
P05141	SLC25A5	ADP/ATP translocase 2 (ADP,ATP carrier protein 2) (ADP,ATP carrier protein, fibroblast isoform) (Adenine nucleotide translocator 2) (ANT 2) (Solute carrier family 25 member 5) [Cleaved into: ADP/ATP translocase 2, N-terminally processed]	7.0122	7.01398	5.29165	6.43928	4206300000	3357700000	17314000000	8.29267e+09	1	1
Q96T52	IMMP2L	Mitochondrial inner membrane protease subunit 2 (EC 3.4.21.-) (IMP2-like protein)	7.59753	5.03546		6.3165	15990000	18423000		17206500	1	1
O14925	TIMM23	Mitochondrial import inner membrane translocase subunit Tim23	6.24797	6.16847	5.10937	5.84194	771650000	306570000	1.6433e+09	9.07173e+08	1	1
Q92665	MRPS31	Small ribosomal subunit protein mS31 (28S ribosomal protein S31, mitochondrial) (MRP-S31) (S31mt) (Imogen 38)	5.75962		5.31459	5.5371	18773000		57857000	38315000	1	1
Q9UBQ7	GRHPR	Glyoxylate reductase/hydroxypyruvate reductase (EC 1.1.1.79) (EC 1.1.1.81)	5.6505	5.37067	5.40868	5.47662	233820000	47920000	64513000	1.15418e+08	1	1
P12236	SLC25A6	ADP/ATP translocase 3 (ADP,ATP carrier protein 3) (ADP,ATP carrier protein, isoform T2) (ANT 2) (Adenine nucleotide translocator 3) (ANT 3) (Solute carrier family 25 member 6) [Cleaved into: ADP/ATP translocase 3, N-terminally processed]	5.99271	5.73262	4.68044	5.46859	10771000000	5669300000	48584000000	2.16748e+10	1	1
P00505	GOT2	Aspartate aminotransferase, mitochondrial (mAspAT) (EC 2.6.1.1) (EC 2.6.1.7) (Fatty acid-binding protein) (FABP-1) (Glutamate oxaloacetate transaminase 2) (Kynurenine aminotransferase 4) (Kynurenine aminotransferase IV) (Kynurenine--oxoglutarate transaminase 4) (Kynurenine--oxoglutarate transaminase IV) (Plasma membrane-associated fatty acid-binding protein) (FABPpm) (Transaminase A)	5.33076	4.95541	6.11518	5.46712	5163900000	1908700000	18269000000	8447200000	1	1
Q92552	MRPS27	Small ribosomal subunit protein mS27 (28S ribosomal protein S27, mitochondrial) (MRP-S27) (S27mt) (Mitochondrial ribosomal protein S27)	5.46267	5.5954	4.99646	5.35151	882990000	568530000	4.1214e+09	1.85764e+09	1	1
Q9H9J2	MRPL44	Large ribosomal subunit protein mL44 (EC 3.1.26.-) (39S ribosomal protein L44, mitochondrial) (L44mt) (MRP-L44)	5.57013	4.95783	4.96015	5.16271	1202600000	1046000000	3.3413e+09	1.8633e+09	1	1
O75947	ATP5PD	ATP synthase subunit d, mitochondrial (ATPase subunit d) (ATP synthase peripheral stalk subunit d)	6.39241	4.28768	4.51308	5.06439	1381800000	185900000	1283200000	950300000	1	1
P82914	MRPS15	Small ribosomal subunit protein uS15m (28S ribosomal protein S15, mitochondrial) (MRP-S15) (S15mt)	6.80688	*	3.26794	5.03741	38410000	24682000	67509000	4.35337e+07	1	1
P40926	MDH2	Malate dehydrogenase, mitochondrial (EC 1.1.1.37)	5.90422	5.12117	4.01412	5.01317	8790500000	1429700000	10686000000	6.96873e+09	1	1
P82673	MRPS35	Small ribosomal subunit protein mS35 (28S ribosomal protein S28, mitochondrial) (MRP-S28) (S28mt) (28S ribosomal protein S35, mitochondrial) (MRP-S35) (S35mt)	6.8063		3.17921	4.99276	50154000		237630000	143892000	1	1
Q9NVI7	ATAD3A	ATPase family AAA domain-containing protein 3A	6.02491	4.53653	4.25644	4.93929	2835100000	1246900000	3.1268e+09	2.40293e+09	1	1
Q99766	DMAC2L	ATP synthase subunit s, mitochondrial (ATP synthase-coupling factor B) (FB) (Distal membrane arm assembly complex 2-like protein) (Mitochondrial ATP synthase regulatory component factor B)	3.748	*	6.12753	4.93776	76066000	25584000	65286000	5.56453e+07	1	1
Q9BSH4	TACO1	Translational activator of cytochrome c oxidase 1 (Coiled-coil domain-containing protein 44) (Translational activator of mitochondrially-encoded cytochrome c oxidase I)	5.99458	4.93023	3.82622	4.91701	288240000	92663000	506420000	2.95774e+08	1	1
P50213	IDH3A	Isocitrate dehydrogenase [NAD] subunit alpha, mitochondrial (EC 1.1.1.41) (Isocitric dehydrogenase subunit alpha) (NAD(+)-specific ICDH subunit alpha)	5.69068	4.46355	4.46212	4.87212	637300000	465550000	2306600000	1.13648e+09	1	1
Q9BRJ2	MRPL45	Large ribosomal subunit protein mL45 (39S ribosomal protein L45, mitochondrial) (L45mt) (MRP-L45)	6.27975	4.45041	3.79649	4.84222	93009000	41041000	373260000	1.69103e+08	1	1
Q5RI15	COX20	Cytochrome c oxidase assembly protein COX20, mitochondrial	4.66792	5.30524	4.54349	4.83888	639810000	644620000	717740000	667390000	1	1
Q8N183	NDUFAF2	NADH dehydrogenase [ubiquinone] 1 alpha subcomplex assembly factor 2 (B17.2-like) (B17.2L) (Mimitin) (Myc-induced mitochondrial protein) (MMTN) (NDUFA12-like protein)	*		4.77532	4.77532	6419100		44427000	25423050	1	1
Q9BQ95	ECSIT	Evolutionarily conserved signaling intermediate in Toll pathway, mitochondrial (Protein SITPEC)	6.74836	3.9598	3.45456	4.7209	544850000	146650000	831700000	5.07733e+08	1	1
Q9Y6M9	NDUFB9	NADH dehydrogenase [ubiquinone] 1 beta subcomplex subunit 9 (Complex I-B22) (CI-B22) (LYR motif-containing protein 3) (NADH-ubiquinone oxidoreductase B22 subunit)	5.37247	3.82212	4.94778	4.71412	434850000	239910000	634160000	4.36307e+08	1	1
Q15070	OXA1L	Mitochondrial inner membrane protein OXA1L (Hsa) (OXA1Hs) (Oxidase assembly 1-like protein) (OXA1-like protein)	5.673	4.12811	4.22151	4.67421	643110000	92827000	2300200000	1.01205e+09	1	1
P42126	ECI1	Enoyl-CoA delta isomerase 1, mitochondrial (EC 5.3.3.8) (3,2-trans-enoyl-CoA isomerase) (Delta(3),Delta(2)-enoyl-CoA isomerase) (D3,D2-enoyl-CoA isomerase) (Dodecenoyl-CoA isomerase)	3.38131	5.55357	4.94568	4.62685	1594500000	749170000	9477300000	3.94032e+09	1	1
P55084	HADHB	Trifunctional enzyme subunit beta, mitochondrial (TP-beta) [Includes: 3-ketoacyl-CoA thiolase (EC 2.3.1.155) (EC 2.3.1.16) (Acetyl-CoA acyltransferase) (Beta-ketothiolase)]	5.20848	5.20149	3.42644	4.61213	1811000000	652950000	4.2932e+09	2.25238e+09	1	1
Q96I99	SUCLG2	Succinate--CoA ligase [GDP-forming] subunit beta, mitochondrial (EC 6.2.1.4) (GTP-specific succinyl-CoA synthetase subunit beta) (G-SCS) (GTPSCS) (Succinyl-CoA synthetase beta-G chain) (SCS-betaG)	5.37174	4.14204	4.03658	4.51679	406660000	289690000	1308900000	6.68417e+08	1	1
Q10713	PMPCA	Mitochondrial-processing peptidase subunit alpha (Alpha-MPP) (Inactive zinc metalloprotease alpha) (P-55)	4.26807	5.2783	3.9898	4.51206	298140000	117830000	1.5632e+09	6.59723e+08	1	1
Q7Z3D6	DGLUCY	D-glutamate cyclase, mitochondrial (EC 4.2.1.48)	4.13642	4.88729		4.51185	28167000	46630000		37398500	1	1
P12235	SLC25A4	ADP/ATP translocase 1 (ADP,ATP carrier protein 1) (ADP,ATP carrier protein, heart/skeletal muscle isoform T1) (Adenine nucleotide translocator 1) (ANT 1) (Solute carrier family 25 member 4)	5.15796	5.23714	3.13629	4.51046	401440000	102960000	791450000	431950000	1	1
Q9H936	SLC25A22	Mitochondrial glutamate carrier 1 (GC-1) (Glutamate/H(+) symporter 1) (Solute carrier family 25 member 22)	4.33726	4.48596	4.54606	4.45642	673560000	239230000	3.3241e+09	1.4123e+09	1	1
Q96EY7	PTCD3	Small ribosomal subunit protein mS39 (28S ribosomal protein S39, mitochondrial) (MRP-S39) (Pentatricopeptide repeat domain-containing protein 3, mitochondrial) (Transformation-related gene 15 protein) (TRG-15)	4.79322	4.63281	3.83969	4.4219	578190000	437140000	1.4638e+09	8.26377e+08	1	1
O95202	LETM1	Mitochondrial proton/calcium exchanger protein (Electroneutral mitochondrial K(+)/H(+)exchanger) (KHE) (Leucine zipper-EF-hand-containing transmembrane protein 1)	5.14826	3.50519	4.60119	4.41822	962940000	569190000	2518900000	1.35034e+09	1	1
P42765	ACAA2	3-ketoacyl-CoA thiolase, mitochondrial (EC 2.3.1.16) (Acetyl-CoA acetyltransferase) (EC 2.3.1.9) (Acetyl-CoA acyltransferase) (Acyl-CoA hydrolase, mitochondrial) (EC 3.1.2.-, EC 3.1.2.1, EC 3.1.2.2) (Beta-ketothiolase) (Mitochondrial 3-oxoacyl-CoA thiolase) (T1)	4.70777	4.37164	4.13958	4.40633	914610000	454680000	2882100000	1417130000	1	1
Q9Y4W6	AFG3L2	AFG3-like protein 2 (EC 3.4.24.-) (Paraplegin-like protein)	6.5634	*	2.13768	4.35054	44498000	8607700	270070000	1.07725e+08	1	1
P17174	GOT1	Aspartate aminotransferase, cytoplasmic (cAspAT) (EC 2.6.1.1) (EC 2.6.1.3) (Cysteine aminotransferase, cytoplasmic) (Cysteine transaminase, cytoplasmic) (cCAT) (Glutamate oxaloacetate transaminase 1) (Transaminase A)	6.39441		2.2666	4.3305	17732000		115620000	66676000	0	1
Q8WWC4	MAIP1	m-AAA protease-interacting protein 1, mitochondrial (Matrix AAA peptidase-interacting protein 1)	4.27761	4.60575	4.04825	4.31054	232430000	344700000	664100000	4.13743e+08	1	1
P30837	ALDH1B1	Aldehyde dehydrogenase X, mitochondrial (EC 1.2.1.3) (Aldehyde dehydrogenase 5) (Aldehyde dehydrogenase family 1 member B1)	5.0736	4.1201	3.72271	4.30547	1535100000	360630000	1.4669e+09	1.12088e+09	1	1
P30048	PRDX3	Thioredoxin-dependent peroxide reductase, mitochondrial (EC 1.11.1.24) (Antioxidant protein 1) (AOP-1) (HBC189) (Peroxiredoxin III) (Prx-III) (Peroxiredoxin-3) (Protein MER5 homolog) (Thioredoxin-dependent peroxiredoxin 3)	4.43135	2.99824	5.47188	4.30049	343360000	354590000	5171300000	1.95642e+09	1	1
Q12849	GRSF1	G-rich sequence factor 1 (GRSF-1)	4.84474	4.08348	3.96523	4.29781	287120000	162960000	896810000	4.48963e+08	1	1
P42704	LRPPRC	Leucine-rich PPR motif-containing protein, mitochondrial (130 kDa leucine-rich protein) (LRP 130) (GP130)	4.86297	4.13049	3.89357	4.29568	4283300000	1352800000	14646000000	6760700000	1	1
Q9BSJ5	C17orf80	Uncharacterized protein C17orf80 (Cell migration-inducing gene 3 protein) (Human lung cancer oncogene 8 protein) (HLC-8)	5.10152		3.44232	4.27192	45601000		55842000	50721500	0	1
Q5T9A4	ATAD3B	ATPase family AAA domain-containing protein 3B (AAA-TOB3)	4.5012	4.21252	4.04137	4.25169	4046200000	197110000	438590000	1.56063e+09	1	1
Q9NP92	MRPS30	Large ribosomal subunit protein mL65 (39S ribosomal protein S30, mitochondrial) (MRP-S30) (S30mt) (Large ribosomal subunit protein mS30) (Programmed cell death protein 9)	4.98548	4.47969	3.27925	4.24814	1178100000	427370000	1282300000	962590000	1	1
Q9NVV4	MTPAP	Poly(A) RNA polymerase, mitochondrial (PAP) (EC 2.7.7.19) (PAP-associated domain-containing protein 1) (Polynucleotide adenylyltransferase) (Terminal uridylyltransferase 1) (TUTase 1) (mtPAP)	4.52087	4.32215	3.84815	4.23039	410130000	193200000	1128100000	5.77143e+08	1	1
O95169	NDUFB8	NADH dehydrogenase [ubiquinone] 1 beta subcomplex subunit 8, mitochondrial (Complex I-ASHI) (CI-ASHI) (NADH-ubiquinone oxidoreductase ASHI subunit)	4.36204	4.35222	3.97488	4.22972	80014000	68867000	278800000	1.4256e+08	1	1
P35914	HMGCL	Hydroxymethylglutaryl-CoA lyase, mitochondrial (HL) (HMG-CoA lyase) (EC 4.1.3.4) (3-hydroxy-3-methylglutarate-CoA lyase)	5.22727	4.00744	3.43707	4.22393	83052000	63390000	105330000	83924000	1	1
Q7KZN9	COX15	Cytochrome c oxidase assembly protein COX15 homolog	4.95173	4.39223	3.31119	4.21838	680680000	414390000	495160000	5.30077e+08	1	1
Q69YL0	NCBP2AS2	Protein NCBP2AS2 (Hypoxia-induced angiogenesis regulator) (NCBP2 antisense gene protein 2)	5.14824	*	3.28093	4.21459	71050000	13818000	44201000	43023000	0	1
Q9BRT2	UQCC2	Ubiquinol-cytochrome-c reductase complex assembly factor 2 (Breast cancer-associated protein SGA-81M) (Mitochondrial nucleoid factor 1) (Mitochondrial protein M19)	4.77968	3.91435	3.84354	4.17919	34368000	54746000	100700000	6.32713e+07	1	1
O43615	TIMM44	Mitochondrial import inner membrane translocase subunit TIM44	4.32589	4.27391	3.91706	4.17228	890840000	363400000	4718700000	1990980000	1	1
Q5T160	RARS2	Probable arginine--tRNA ligase, mitochondrial (EC 6.1.1.19) (Arginyl-tRNA synthetase) (ArgRS)	3.07224	4.72571	4.71656	4.1715	58461000	24504000	92133000	58366000	1	1
Q9H9B4	SFXN1	Sideroflexin-1	4.57029	4.00964	3.92956	4.16983	861270000	806440000	3.8065e+09	1.82474e+09	1	1
P39210	MPV17	Protein Mpv17	4.57689	4.85917	3.06301	4.16635	20441000	71120000	358630000	1.50064e+08	1	1
Q9BUB7	TMEM70	Transmembrane protein 70, mitochondrial	4.54662	4.24166	3.59179	4.12669	476480000	569800000	1.9232e+09	9.89827e+08	1	1
O75390	CS	Citrate synthase, mitochondrial (EC 2.3.3.1) (Citrate (Si)-synthase)	4.53662	3.29861	4.5218	4.11901	603740000	240590000	3.3098e+09	1.38471e+09	1	1
Q00325	SLC25A3	Solute carrier family 25 member 3 (Phosphate carrier protein, mitochondrial) (Phosphate transport protein) (PTP)	4.3802	4.17553	3.72399	4.09324	5964100000	3736900000	9103100000	6.26803e+09	1	1
Q86SX6	GLRX5	Glutaredoxin-related protein 5, mitochondrial (Monothiol glutaredoxin-5)		4.40283	3.77058	4.08671		105480000	693330000	399405000	1	1
P82664	MRPS10	Small ribosomal subunit protein uS10m (28S ribosomal protein S10, mitochondrial) (MRP-S10) (S10mt)	6.12582		2.04325	4.08454	96585000		177630000	137107500	1	1
Q6NVY1	HIBCH	3-hydroxyisobutyryl-CoA hydrolase, mitochondrial (EC 3.1.2.4) (3-hydroxyisobutyryl-coenzyme A hydrolase) (HIB-CoA hydrolase) (HIBYL-CoA-H)	4.42315	3.05896	4.69852	4.06021	86089000	51289000	26168000	5.45153e+07	1	1
Q9H5Q4	TFB2M	Dimethyladenosine transferase 2, mitochondrial (EC 2.1.1.-) (Hepatitis C virus NS5A-transactivated protein 5) (HCV NS5A-transactivated protein 5) (Mitochondrial 12S rRNA dimethylase 2) (Mitochondrial transcription factor B2) (h-mtTFB) (h-mtTFB2) (hTFB2M) (mtTFB2) (S-adenosylmethionine-6-N', N'-adenosyl(rRNA) dimethyltransferase 2)	4.2787	4.56172	3.32671	4.05571	409990000	182380000	1.0273e+09	5.3989e+08	1	1
Q9Y619	SLC25A15	Mitochondrial ornithine transporter 1 (Solute carrier family 25 member 15)	4.27505	4.09513	3.72636	4.03218	321870000	80625000	761120000	3.87872e+08	1	1
Q9Y2S7	POLDIP2	Polymerase delta-interacting protein 2 (38 kDa DNA polymerase delta interaction protein) (p38)	3.71491	4.33964	4.03658	4.03038	359700000	237640000	1.497e+09	6.98113e+08	1	1
Q7L0Y3	TRMT10C	tRNA methyltransferase 10 homolog C (HBV pre-S2 trans-regulated protein 2) (Mitochondrial ribonuclease P protein 1) (Mitochondrial RNase P protein 1) (RNA (guanine-9-)-methyltransferase domain-containing protein 1) (Renal carcinoma antigen NY-REN-49) (mRNA methyladenosine-N(1)-methyltransferase) (EC 2.1.1.-) (tRNA (adenine(9)-N(1))-methyltransferase) (EC 2.1.1.218) (tRNA (guanine(9)-N(1))-methylt…	2.81103	4.00701	5.27176	4.02993	540390000	341350000	5145900000	2.00921e+09	1	1
Q9Y606	PUS1	Pseudouridylate synthase 1 homolog (EC 5.4.99.-) (tRNA pseudouridine synthase 1) (EC 5.4.99.12) (tRNA pseudouridine(38-40) synthase) (tRNA pseudouridylate synthase I) (tRNA-uridine isomerase I)	3.42745	5.16538	3.49146	4.02809	113990000	104990000	885480000	3.68153e+08	1	1
Q6UB28	METAP1D	Methionine aminopeptidase 1D, mitochondrial (MAP 1D) (MetAP 1D) (EC 3.4.11.18) (Methionyl aminopeptidase type 1D, mitochondrial) (Peptidase M 1D)	3.27969	4.74995		4.01482	39852000	43214000		41533000	1	1
P31040	SDHA	Succinate dehydrogenase [ubiquinone] flavoprotein subunit, mitochondrial (EC 1.3.5.1) (Flavoprotein subunit of complex II) (Fp)	4.7817	4.05976	3.17698	4.00615	1620000000	1500300000	3.9681e+09	2.3628e+09	1	1
Q99714	HSD17B10	3-hydroxyacyl-CoA dehydrogenase type-2 (EC 1.1.1.35) (17-beta-estradiol 17-dehydrogenase) (EC 1.1.1.62) (2-methyl-3-hydroxybutyryl-CoA dehydrogenase) (MHBD) (3-alpha-(17-beta)-hydroxysteroid dehydrogenase (NAD(+))) (EC 1.1.1.239) (3-hydroxy-2-methylbutyryl-CoA dehydrogenase) (EC 1.1.1.178) (3-hydroxyacyl-CoA dehydrogenase type II) (3alpha(or 20beta)-hydroxysteroid dehydrogenase) (EC 1.1.1.53) (7-…	3.58207	4.61938	3.79768	3.99971	3017100000	1277000000	6.2561e+09	3.51673e+09	1	1
Q8IYQ7	THNSL1	Threonine synthase-like 1 (TSH1)	3.25633	5.1146	3.57397	3.98163	74911000	20610000	303190000	1.32904e+08	1	1
Q9UH62	ARMCX3	Armadillo repeat-containing X-linked protein 3 (ARM protein lost in epithelial cancers on chromosome X 3) (Protein ALEX3)	3.97487	*		3.97487	27625000	3017000		15321000	1	1
Q9BSF4	TIMM29	Mitochondrial import inner membrane translocase subunit Tim29 (TIM29)	3.88036	3.05328	4.98276	3.97214	88921000	159570000	679450000	3.09314e+08	1	1
P47985	UQCRFS1	Cytochrome b-c1 complex subunit Rieske, mitochondrial (EC 7.1.1.8) (Complex III subunit 5) (Cytochrome b-c1 complex subunit 5) (Rieske iron-sulfur protein) (RISP) (Rieske protein UQCRFS1) (Ubiquinol-cytochrome c reductase iron-sulfur subunit) [Cleaved into: Cytochrome b-c1 complex subunit 9 (Su9) (Subunit 9) (8 kDa subunit 9) (Complex III subunit IX) (Cytochrome b-c1 complex subunit 11) (UQCRFS1 …	1.64204	3.29185	6.90649	3.94679	16885000	17372000	89885000	4.13807e+07	1	1
P06576	ATP5F1B	ATP synthase subunit beta, mitochondrial (EC 7.1.2.2) (ATP synthase F1 subunit beta)	3.89812	3.38309	4.49802	3.92641	1260500000	848780000	5445500000	2518260000	1	1
P24752	ACAT1	Acetyl-CoA acetyltransferase, mitochondrial (EC 2.3.1.9) (Acetoacetyl-CoA thiolase) (T2)	4.639	2.97886	4.13728	3.91838	265680000	181600000	2221300000	8.89527e+08	1	1
Q9HAV7	GRPEL1	GrpE protein homolog 1, mitochondrial (HMGE) (Mt-GrpE#1)	3.50613	4.57209	3.65741	3.91188	511900000	91522000	827110000	476844000	1	1
P48651	PTDSS1	Phosphatidylserine synthase 1 (PSS-1) (PtdSer synthase 1) (EC 2.7.8.29) (Serine-exchange enzyme I)	6.53704		1.26998	3.90351	132990000		216780000	174885000	0	1
Q96SZ6	CDK5RAP1	Mitochondrial tRNA methylthiotransferase CDK5RAP1 (EC 2.8.4.3) (CDK5 activator-binding protein C42) (CDK5 regulatory subunit-associated protein 1) (mt-tRNA-2-methylthio-N6-dimethylallyladenosine synthase) (mt-tRNA-N6-(dimethylallyl)adenosine(37) methylthiotransferase)	3.61812	5.05282	3.0325	3.90114	340250000	51579000	153180000	1.8167e+08	1	1
Q8TBP6	SLC25A40	Probable mitochondrial glutathione transporter SLC25A40 (Mitochondrial carrier family protein) (Solute carrier family 25 member 40)	4.60348	3.24468	3.83892	3.89569	50193000	24889000	209150000	94744000	1	1
Q96HS1	PGAM5	Serine/threonine-protein phosphatase PGAM5, mitochondrial (EC 3.1.3.16) (Bcl-XL-binding protein v68) (Phosphoglycerate mutase family member 5)	4.40254	4.43699	2.8073	3.88228	605040000	393050000	792230000	5.96773e+08	1	1
P09622	DLD	Dihydrolipoyl dehydrogenase, mitochondrial (EC 1.8.1.4) (Dihydrolipoamide dehydrogenase) (Glycine cleavage system L protein)	5.80182	3.13497	2.70883	3.88187	141260000	56735000	421270000	2.06422e+08	1	1
P05091	ALDH2	Aldehyde dehydrogenase, mitochondrial (EC 1.2.1.3) (ALDH class 2) (ALDH-E2) (ALDHI)	3.04257	4.71487		3.87872	1132200000	435780000		783990000	1	1
P24539	ATP5PB	ATP synthase F(0) complex subunit B1, mitochondrial (ATP synthase peripheral stalk-membrane subunit b) (ATP synthase proton-transporting mitochondrial F(0) complex subunit B1) (ATP synthase subunit b) (ATPase subunit b)	4.25581	3.03868	4.33645	3.87698	417540000	289030000	937770000	5.48113e+08	1	1
P23786	CPT2	Carnitine O-palmitoyltransferase 2, mitochondrial (EC 2.3.1.21) (Carnitine palmitoyltransferase II) (CPT II)	4.50205	3.46339	3.61012	3.85852	875070000	487380000	1.5364e+09	9.66283e+08	1	1
P38646	HSPA9	Stress-70 protein, mitochondrial (75 kDa glucose-regulated protein) (GRP-75) (Heat shock 70 kDa protein 9) (Mortalin) (MOT) (Peptide-binding protein 74) (PBP74)	3.8945	3.3387	4.33971	3.85764	1098900000	898240000	7.0204e+09	3.00585e+09	1	1
Q969Z0	TBRG4	FAST kinase domain-containing protein 4 (Cell cycle progression restoration protein 2) (Cell cycle progression protein 2) (Protein TBRG4) (Transforming growth factor beta regulator 4)	4.8114	4.67382	2.07772	3.85431	705390000	379220000	1340500000	808370000	1	1
P13804	ETFA	Electron transfer flavoprotein subunit alpha, mitochondrial (Alpha-ETF)	4.83805	3.53959	3.13016	3.83593	458120000	226650000	1074800000	5.86523e+08	1	1
Q13084	MRPL28	Large ribosomal subunit protein bL28m (39S ribosomal protein L28, mitochondrial) (L28mt) (MRP-L28) (Melanoma antigen p15) (Melanoma-associated antigen recognized by T-lymphocytes)	4.62025	3.35653	3.53001	3.8356	31948000	25909000	373900000	143919000	1	1
Q96E11	MRRF	Ribosome-recycling factor, mitochondrial (RRF) (Ribosome-releasing factor, mitochondrial)	3.87482	3.66506	3.95949	3.83312	177480000	111480000	623260000	3.04073e+08	1	1
P53007	SLC25A1	Tricarboxylate transport protein, mitochondrial (Citrate transport protein) (CTP) (Mitochondrial citrate carrier) (CIC) (Solute carrier family 25 member 1) (Tricarboxylate carrier protein)	3.84429	3.44044	4.19041	3.82505	389310000	211760000	3.2427e+09	1.28126e+09	1	1
A0PJW6	TMEM223	Transmembrane protein 223	3.97646	*	3.67183	3.82414	252550000	149560000	134240000	1.78783e+08	1	1
O00217	NDUFS8	NADH dehydrogenase [ubiquinone] iron-sulfur protein 8, mitochondrial (EC 7.1.1.2) (Complex I-23kD) (CI-23kD) (NADH-ubiquinone oxidoreductase 23 kDa subunit) (TYKY subunit)	5.13741	2.50483	*	3.82112	22744000	8232800	10500000	13825600	1	1
P56134	ATP5MF	ATP synthase subunit f, mitochondrial (ATP synthase membrane subunit f)	4.02352	3.47613	3.90555	3.80173	569220000	224320000	684280000	4.92607e+08	1	1
Q96A26	FAM162A	Protein FAM162A (E2-induced gene 5 protein) (Growth and transformation-dependent protein) (HGTD-P)	3.46089	4.08841	3.85164	3.80031	189700000	302560000	1.0193e+09	5.03853e+08	1	1
Q9BQ69	MACROD1	ADP-ribose glycohydrolase MACROD1 (MACRO domain-containing protein 1) (O-acetyl-ADP-ribose deacetylase MACROD1) (EC 3.1.1.106) (Protein LRP16) ([Protein ADP-ribosylaspartate] hydrolase MACROD1) (EC 3.2.2.-) ([Protein ADP-ribosylglutamate] hydrolase MACROD1) (EC 3.2.2.-)	5.21537	3.36818	2.80748	3.79701	607660000	16799000	60196000	2.28218e+08	1	1
Q5SNT2	TMEM201	Transmembrane protein 201 (Spindle-associated membrane protein 1)	4.41363		3.17423	3.79393	47902000		162520000	105211000	0	1
P52815	MRPL12	Large ribosomal subunit protein bL12m (39S ribosomal protein L12, mitochondrial) (L12mt) (MRP-L12) (5c5-2)	*		3.77825	3.77825	15088000		74090000	44589000	1	1
Q8N2F6	ARMC10	Armadillo repeat-containing protein 10 (Splicing variant involved in hepatocarcinogenesis protein)	2.94281	3.38034	5.0083	3.77715	21581000	36013000	270270000	109288000	1	1
Q6YN16	HSDL2	Hydroxysteroid dehydrogenase-like protein 2 (EC 1.-.-.-) (Short chain dehydrogenase/reductase family 13C member 1)	4.11255	4.36668	2.8505	3.77658	506300000	226540000	761710000	4.98183e+08	1	1
A4D1E9	GTPBP10	GTP-binding protein 10 (Protein obg homolog 2) (ObgH2)	1.96382	5.11799	4.24645	3.77609	116720000	87974000	372000000	1.92231e+08	1	1
Q9NYK5	MRPL39	Large ribosomal subunit protein mL39 (39S ribosomal protein L39, mitochondrial) (L39mt) (MRP-L39) (39S ribosomal protein L5, mitochondrial) (L5mt) (MRP-L5)	5.7503	3.40834	2.16158	3.77341	342560000	113180000	788910000	4.14883e+08	1	1
Q9NYY8	FASTKD2	FAST kinase domain-containing protein 2, mitochondrial	3.95071	4.32058	3.00613	3.75914	252720000	104730000	491050000	2.82833e+08	1	1
Q9H0P0	NT5C3A	Cytosolic 5'-nucleotidase 3A (EC 3.1.3.5) (7-methylguanosine phosphate-specific 5'-nucleotidase) (7-methylguanosine nucleotidase) (EC 3.1.3.91) (Cytosolic 5'-nucleotidase 3) (Cytosolic 5'-nucleotidase III) (cN-III) (Pyrimidine 5'-nucleotidase 1) (P5'N-1) (P5N-1) (PN-I) (Uridine 5'-monophosphate hydrolase 1) (p36)	4.74127		2.75358	3.74743	8577300		164200000	86388650	0	1
P34897	SHMT2	Serine hydroxymethyltransferase, mitochondrial (SHMT) (EC 2.1.2.1) (Glycine hydroxymethyltransferase) (Serine methylase)	3.67178	3.50024	4.04246	3.73816	919960000	542470000	2842100000	1.43484e+09	1	1
P04179	SOD2	Superoxide dismutase [Mn], mitochondrial (EC 1.15.1.1)	6.27649	4.01028	0.923323	3.7367	544050000	358530000	830980000	5.77853e+08	1	1
Q9HC21	SLC25A19	Mitochondrial thiamine pyrophosphate carrier (Mitochondrial thiamine pyrophosphate transporter) (MTPPT) (Mitochondrial uncoupling protein 1) (Solute carrier family 25 member 19)	3.69179	3.84373	3.67057	3.73536	83664000	55855000	771860000	303793000	1	1
P09417	QDPR	Dihydropteridine reductase (EC 1.5.1.34) (HDHPR) (Quinoid dihydropteridine reductase) (Short chain dehydrogenase/reductase family 33C member 1)	2.72605	3.77445	4.64498	3.71516	26375000	24848000	251470000	1.00898e+08	1	1
Q9BSE5	AGMAT	Guanidino acid hydrolase, mitochondrial (EC 3.5.3.-) (Arginase, mitochondrial) (EC 3.5.3.1) (Guanidinobutyrase, mitochondrial) (EC 3.5.3.7) (Guanidinopropionase, mitochondrial) (EC 3.5.3.17)	3.96089		3.45188	3.70638	81979000		60971000	71475000	1	1
Q13907	IDI1	Isopentenyl-diphosphate Delta-isomerase 1 (EC 5.3.3.2) (Isopentenyl pyrophosphate isomerase 1) (IPP isomerase 1) (IPPI1)	4.12947		3.26348	3.69648	19305000		160850000	90077500	1	1
Q02978	SLC25A11	Mitochondrial 2-oxoglutarate/malate carrier protein (OGCP) (alpha-oxoglutarate carrier) (Solute carrier family 25 member 11) (SLC25A11)	3.42311	3.5585	4.06646	3.68269	373110000	253040000	1437400000	687850000	1	1
Q969S9	GFM2	Ribosome-releasing factor 2, mitochondrial (RRF2mt) (Elongation factor G 2, mitochondrial) (EF-G2mt) (mEF-G 2) (Elongation factor G2) (hEFG2)	5.52513	1.76362	3.75416	3.68097	197310000	32883000	95810000	1.08668e+08	1	1
Q8N8Q8	COX18	Cytochrome c oxidase assembly protein COX18, mitochondrial (COX18Hs) (Cytochrome c oxidase assembly protein 18)	3.55754	5.31019	2.1597	3.67581	13214000	29347000	40105000	2.75553e+07	1	1
Q9BZE1	MRPL37	Large ribosomal subunit protein mL37 (39S ribosomal protein L2, mitochondrial) (L2mt) (MRP-L2) (39S ribosomal protein L37, mitochondrial) (L37mt) (MRP-L37)	4.22946	3.40249	3.39202	3.67466	327090000	145830000	604320000	359080000	1	1
Q12931	TRAP1	Heat shock protein 75 kDa, mitochondrial (HSP 75) (TNFR-associated protein 1) (Tumor necrosis factor type 1 receptor-associated protein) (TRAP-1)	3.73067	3.3585	3.92037	3.66985	1348900000	679560000	4306500000	2.11165e+09	1	1
O15382	BCAT2	Branched-chain-amino-acid aminotransferase, mitochondrial (BCAT(m)) (EC 2.6.1.42) (Placental protein 18) (PP18)	3.26205	4.71401	2.97534	3.65047	136870000	155590000	280060000	190840000	1	1
O75323	NIPSNAP2	Protein NipSnap homolog 2 (NipSnap2) (Glioblastoma-amplified sequence)	2.72529	3.99551	4.22069	3.64716	557160000	260580000	1136000000	6.51247e+08	1	1
O95563	MPC2	Mitochondrial pyruvate carrier 2 (Brain protein 44)	3.04815		4.20321	3.62568	3551700		337770000	170660850	1	1
Q96DV4	MRPL38	Large ribosomal subunit protein mL38 (39S ribosomal protein L38, mitochondrial) (L38mt) (MRP-L38)	*	3.39765	3.84411	3.62088	39375000	11089000	47352000	3.26053e+07	1	1
Q8WZ82	OVCA2	Esterase OVCA2 (EC 3.1.2.-) (Ovarian cancer-associated gene 2 protein)		2.51651	4.72286	3.61968		15974000	79937000	47955500	0	1
P31930	UQCRC1	Cytochrome b-c1 complex subunit 1, mitochondrial (Complex III subunit 1) (Core protein I) (Ubiquinol-cytochrome-c reductase complex core protein 1)	2.65712	3.98892	4.2009	3.61565	2305600000	965120000	3.6614e+09	2.31071e+09	1	1
O14548	COX7A2L	Cytochrome c oxidase subunit 7A-related protein, mitochondrial (COX7a-related protein) (Cytochrome c oxidase subunit VIIa-related protein) (EB1)	2.72219	5.58358	2.54048	3.61542	44137000	47953000	107560000	66550000	1	1
P25325	MPST	3-mercaptopyruvate sulfurtransferase (MST) (EC 2.8.1.2)	*	3.88549	3.34439	3.61494	25155000	36339000	337850000	1.33115e+08	1	1
Q6JQN1	ACAD10	Acyl-CoA dehydrogenase family member 10 (ACAD-10) (EC 1.3.99.-)	*	3.61402		3.61402	2922300	8078100		5500200	1	1
Q6UB35	MTHFD1L	Monofunctional C1-tetrahydrofolate synthase, mitochondrial (EC 6.3.4.3) (Formyltetrahydrofolate synthetase)	3.7503	4.03385	3.0558	3.61332	397120000	178180000	352660000	309320000	1	1
Q96D53	COQ8B	Atypical kinase COQ8B, mitochondrial (EC 2.7.-.-) (AarF domain-containing protein kinase 4) (Coenzyme Q protein 8B)	2.93632	3.65881	4.20353	3.59955	302270000	98631000	392750000	2.6455e+08	1	1
P16219	ACADS	Short-chain specific acyl-CoA dehydrogenase, mitochondrial (SCAD) (EC 1.3.8.1) (Butyryl-CoA dehydrogenase)	2.88749	4.74178	3.13613	3.58846	25590000	8111000	316190000	1.1663e+08	1	1
Q9BPW8	NIPSNAP1	Protein NipSnap homolog 1 (NipSnap1)		*	3.58703	3.58703		10369000	171930000	91149500	1	1
Q96CQ1	SLC25A36	Solute carrier family 25 member 36		4.02457	3.13019	3.57738		2852000	116930000	59891000	1	1
Q16740	CLPP	ATP-dependent Clp protease proteolytic subunit, mitochondrial (EC 3.4.21.92) (Endopeptidase Clp)	3.06245	4.10947	3.55882	3.57691	196350000	53517000	479310000	243059000	1	1
O75600	GCAT	2-amino-3-ketobutyrate coenzyme A ligase, mitochondrial (AKB ligase) (EC 2.3.1.29) (Aminoacetone synthase) (Glycine acetyltransferase)	4.475		2.67701	3.576	45965000		157190000	101577500	1	1
Q96IR7	HPDL	4-hydroxyphenylpyruvate dioxygenase-like protein (HPD-like protein) (EC 1.13.-.-) (Glyoxalase domain-containing protein 1)	3.94017	3.25408	3.519	3.57108	469050000	330210000	1332200000	7.10487e+08	1	1
Q9NX40	OCIAD1	OCIA domain-containing protein 1 (Ovarian cancer immunoreactive antigen domain containing 1) (Ovarian carcinoma immunoreactive antigen)	3.36088	3.19328	4.10389	3.55268	153540000	353270000	878750000	4.61853e+08	1	1
P22033	MMUT	Methylmalonyl-CoA mutase, mitochondrial (MCM) (EC 5.4.99.2) (Methylmalonyl-CoA isomerase)	3.17246	3.66662	3.80163	3.5469	223980000	148690000	220380000	1.97683e+08	1	1
Q9Y2Z2	MTO1	Protein MTO1 homolog, mitochondrial	3.76592	4.53547	2.33025	3.54388	312490000	88876000	283230000	2.28199e+08	1	1
Q8NFF5	FLAD1	FAD synthase (EC 2.7.7.2) (FAD pyrophosphorylase) (FMN adenylyltransferase) (Flavin adenine dinucleotide synthase) [Includes: Molybdenum cofactor biosynthesis protein-like region; FAD synthase region]	3.82109	3.1478	3.63366	3.53418	89034000	72653000	446570000	2.02752e+08	1	1
Q9BQ52	ELAC2	Zinc phosphodiesterase ELAC protein 2 (EC 3.1.26.11) (ElaC homolog protein 2) (Heredity prostate cancer protein 2) (Ribonuclease Z 2) (RNase Z 2) (tRNA 3 endonuclease 2) (tRNase Z 2)	3.2923	4.71635	2.59039	3.53301	268430000	89898000	690010000	349446000	1	1
P00390	GSR	Glutathione reductase, mitochondrial (GR) (GRase) (EC 1.8.1.7)	4.72353		2.34219	3.53286	36575000		50541000	43558000	1	1
Q13011	ECH1	Delta(3,5)-Delta(2,4)-dienoyl-CoA isomerase, mitochondrial (EC 5.3.3.-)	3.42239	3.95153	3.21554	3.52982	119380000	117850000	932720000	3.89983e+08	1	1
Q05932	FPGS	Folylpolyglutamate synthase, mitochondrial (EC 6.3.2.17) (Folylpoly-gamma-glutamate synthetase) (FPGS) (Tetrahydrofolylpolyglutamate synthase) (Tetrahydrofolate synthase)	3.22862	3.71607	3.6195	3.5214	130210000	71597000	14036000	7.19477e+07	1	1
Q6PI48	DARS2	Aspartate--tRNA ligase, mitochondrial (EC 6.1.1.12) (Aspartyl-tRNA synthetase) (AspRS)	2.67806	4.27174	3.60603	3.51861	3339500000	1171100000	2.9701e+09	2.49357e+09	1	1
Q5TC12	ATPAF1	ATP synthase mitochondrial F1 complex assembly factor 1 (ATP11 homolog)	3.62282	3.16206	3.75758	3.51415	94694000	26377000	416010000	179027000	1	1
Q96EY8	MMAB	Corrinoid adenosyltransferase MMAB (EC 2.5.1.-) (ATP:co(I)rrinoid adenosyltransferase MMAB) (Methylmalonic aciduria type B protein)	1.61181	4.23186	4.69434	3.51267	117850000	24558000	308690000	150366000	1	1
O00232	PSMD12	26S proteasome non-ATPase regulatory subunit 12 (26S proteasome regulatory subunit RPN5) (26S proteasome regulatory subunit p55)	*	4.51902	2.50505	3.51204	37994000	7456300	318940000	1.21463e+08	0	1
Q15031	LARS2	Leucine--tRNA ligase, mitochondrial (EC 6.1.1.4) (Leucyl-tRNA synthetase) (LeuRS)	4.39357	2.75307	3.37599	3.50754	351110000	78235000	454840000	2.94728e+08	1	1
Q16795	NDUFA9	NADH dehydrogenase [ubiquinone] 1 alpha subcomplex subunit 9, mitochondrial (Complex I-39kD) (CI-39kD) (NADH-ubiquinone oxidoreductase 39 kDa subunit)	3.8158	2.9987	3.67787	3.49746	188870000	82150000	678370000	3.16463e+08	1	1
P32322	PYCR1	Pyrroline-5-carboxylate reductase 1, mitochondrial (P5C reductase 1) (P5CR 1) (EC 1.5.1.2)	3.79376	*	3.19126	3.49251	102760000	22375000	528250000	217795000	1	1
Q96AQ8	MCUR1	Mitochondrial calcium uniporter regulator 1 (MCU regulator 1) (Coiled-coil domain-containing protein 90A, mitochondrial)	3.29946		3.64506	3.47226	66200000		354820000	210510000	1	1
Q6P1Q0	LETMD1	LETM1 domain-containing protein 1 (Cervical cancer 1 proto-oncogene protein p40) (Cervical cancer proto-oncogene 2 protein) (HCCR-1) (HCRR-2)	4.32553	2.33749	3.71187	3.4583	59368000	65528000	253970000	1.26289e+08	1	1
Q9HBH1	PDF	Peptide deformylase, mitochondrial (EC 3.5.1.88) (Polypeptide deformylase)	3.03554	3.99876	3.337	3.4571	303260000	199780000	346440000	283160000	1	1
Q4G0I0	UQCC4	Ubiquinol-cytochrome-c reductase complex assembly factor 4 (Protein CCSMST1)	3.05692		3.85523	3.45608	58435000		205450000	131942500	1	1
Q8N2H3	PYROXD2	Pyridine nucleotide-disulfide oxidoreductase domain-containing protein 2 (EC 1.-.-.-)	2.85986	4.04971		3.45478	51632000	20721000		36176500	1	1
Q00059	TFAM	Transcription factor A, mitochondrial (mtTFA) (Mitochondrial transcription factor 1) (MtTF1) (Transcription factor 6) (TCF-6) (Transcription factor 6-like 2)	3.72199	2.80228	3.8114	3.44522	61823000	95145000	860130000	3.39033e+08	1	1
O75616	ERAL1	GTPase Era, mitochondrial (H-ERA) (hERA) (Conserved ERA-like GTPase) (CEGA) (ERA-W) (ERA-like protein 1)	3.33802	3.92703	3.05412	3.43972	199290000	117390000	478930000	2.65203e+08	1	1
Q9HA77	CARS2	Probable cysteine--tRNA ligase, mitochondrial (EC 6.1.1.16) (Cysteinyl-tRNA synthetase) (CysRS)	3.20089	4.00411	3.10586	3.43696	444960000	165720000	609060000	406580000	1	1
Q15119	PDK2	[Pyruvate dehydrogenase (acetyl-transferring)] kinase isozyme 2, mitochondrial (EC 2.7.11.2) (Pyruvate dehydrogenase kinase isoform 2) (PDH kinase 2) (PDKII)	*	*	3.43561	3.43561	24368000	7430700	56325000	2.93746e+07	1	1
Q9H300	PARL	Presenilin-associated rhomboid-like protein, mitochondrial (EC 3.4.21.105) (Mitochondrial intramembrane cleaving protease PARL) [Cleaved into: P-beta (Pbeta)]	3.63079	4.17552	2.48963	3.43198	31475000	57889000	44888000	4.47507e+07	1	1
Q96GW9	MARS2	Methionine--tRNA ligase, mitochondrial (EC 6.1.1.10) (Methionyl-tRNA synthetase 2) (Mitochondrial methionyl-tRNA synthetase) (MtMetRS)	3.60141	3.37977	3.31118	3.43079	537380000	321620000	417360000	4.25453e+08	1	1
Q96AB3	ISOC2	Isochorismatase domain-containing protein 2	3.65345	3.95629	2.67729	3.42901	195810000	108200000	1.5692e+09	6.24403e+08	1	1
Q53S58	TMEM177	Transmembrane protein 177	*		3.42381	3.42381	29070000		76278000	52674000	1	1
Q9UBX3	SLC25A10	Mitochondrial dicarboxylate carrier (DIC) (Solute carrier family 25 member 10)	3.14609	3.6433	3.47768	3.42236	665560000	359150000	2653100000	1.22594e+09	1	1
O75027	ABCB7	Iron-sulfur clusters transporter ABCB7, mitochondrial (ATP-binding cassette sub-family B member 7, mitochondrial) (ATP-binding cassette transporter 7) (ABC transporter 7 protein)	2.60154	5.74823	1.901	3.41692	76959000	16084000	42628000	4.52237e+07	1	1
Q9P2X0	DPM3	Dolichol-phosphate mannosyltransferase subunit 3 (Dolichol-phosphate mannose synthase subunit 3) (DPM synthase subunit 3) (Dolichyl-phosphate beta-D-mannosyltransferase subunit 3) (Mannose-P-dolichol synthase subunit 3) (MPD synthase subunit 3) (Prostin-1)	3.14059		3.68427	3.41243	29649000		267810000	148729500	0	1
Q8IVS2	MCAT	Malonyl-CoA-acyl carrier protein transacylase, mitochondrial (MCT) (EC 2.3.1.39) (Mitochondrial malonyl CoA:ACP acyltransferase) (Mitochondrial malonyltransferase) ([Acyl-carrier-protein] malonyltransferase)	3.71405	3.86484	2.64662	3.4085	137400000	124860000	260850000	174370000	1	1
Q96BW9	TAMM41	Phosphatidate cytidylyltransferase, mitochondrial (EC 2.7.7.41) (CDP-diacylglycerol synthase) (CDP-DAG synthase) (Mitochondrial translocator assembly and maintenance protein 41 homolog) (TAM41)	3.32202		3.4835	3.40276	15851000		48590000	32220500	1	1
Q9BQP7	MGME1	Mitochondrial genome maintenance exonuclease 1 (EC 3.1.-.-)	3.00253	4.13584	3.06086	3.39974	49478000	24580000	275400000	116486000	1	1
Q9Y305	ACOT9	Acyl-coenzyme A thioesterase 9, mitochondrial (Acyl-CoA thioesterase 9) (EC 3.1.2.-) (Acyl-CoA thioester hydrolase 9)	3.43385	3.17918	3.56424	3.39242	469160000	358440000	1.9229e+09	9.16833e+08	1	1
O00411	POLRMT	DNA-directed RNA polymerase, mitochondrial (MtRPOL) (EC 2.7.7.6)	3.68109	3.52977	2.9491	3.38665	434430000	111820000	1.6352e+09	7.2715e+08	1	1
Q9GZT6	CCDC90B	Coiled-coil domain-containing protein 90B, mitochondrial	*	5.21508	1.55619	3.38564	9742900	10516000	11484000	1.0581e+07	1	1
P60228	EIF3E	Eukaryotic translation initiation factor 3 subunit E (eIF3e) (Eukaryotic translation initiation factor 3 subunit 6) (Viral integration site protein INT-6 homolog) (eIF-3 p48)	4.19423		2.55281	3.37352	22183000		241060000	131621500	0	1
Q07021	C1QBP	Complement component 1 Q subcomponent-binding protein, mitochondrial (ASF/SF2-associated protein p32) (Glycoprotein gC1qBP) (C1qBP) (Hyaluronan-binding protein 1) (Mitochondrial matrix protein p32) (gC1q-R protein) (p33) (SF2AP32)	3.4329	2.22732	4.45808	3.37277	132640000	84030000	908410000	3.75027e+08	1	1
P31327	CPS1	Carbamoyl-phosphate synthase [ammonia], mitochondrial (EC 6.3.4.16) (Carbamoyl-phosphate synthetase I) (CPSase I)	3.55402	3.3271	3.20256	3.36122	3849300000	1565600000	8600500000	4671800000	1	1
P54886	ALDH18A1	Delta-1-pyrroline-5-carboxylate synthase (P5CS) (Aldehyde dehydrogenase family 18 member A1) [Includes: Glutamate 5-kinase (GK) (EC 2.7.2.11) (Gamma-glutamyl kinase); Gamma-glutamyl phosphate reductase (GPR) (EC 1.2.1.41) (Glutamate-5-semialdehyde dehydrogenase) (Glutamyl-gamma-semialdehyde dehydrogenase)]	3.37703	3.22182	3.48283	3.36056	1118100000	518300000	3.2283e+09	1.62157e+09	1	1
P22830	FECH	Ferrochelatase, mitochondrial (EC 4.98.1.1) (Heme synthase) (Protoheme ferro-lyase)	4.13273	3.00419	2.91947	3.35213	68929000	75994000	195460000	113461000	1	1
Q9BW92	TARS2	Threonine--tRNA ligase, mitochondrial (EC 6.1.1.3) (Threonyl-tRNA synthetase) (ThrRS) (Threonyl-tRNA synthetase-like 1)	3.36505	3.72048	2.96374	3.34976	443490000	190820000	395930000	3.43413e+08	1	1
Q9Y3E5	PTRH2	Peptidyl-tRNA hydrolase 2, mitochondrial (PTH 2) (EC 3.1.1.29) (Bcl-2 inhibitor of transcription 1)	2.97797	2.90586	4.1613	3.34838	93789000	51788000	1163900000	4.36492e+08	1	1
Q8IUX1	TMEM126B	Complex I assembly factor TMEM126B, mitochondrial (Transmembrane protein 126B)	2.52193	2.77576	4.71856	3.33875	37195000	11886000	228390000	9.24903e+07	1	1
Q99567	NUP88	Nuclear pore complex protein Nup88 (88 kDa nucleoporin) (Nucleoporin Nup88)	5.18533		1.47104	3.32819	22465000		173940000	98202500	0	1
Q9NSE4	IARS2	Isoleucine--tRNA ligase, mitochondrial (EC 6.1.1.5) (Isoleucyl-tRNA synthetase) (IleRS)	3.96989	2.49866	3.51548	3.32801	685150000	383980000	2860200000	1.30978e+09	1	1
P36551	CPOX	Oxygen-dependent coproporphyrinogen-III oxidase, mitochondrial (COX) (Coprogen oxidase) (Coproporphyrinogenase) (EC 1.3.3.3)		3.32469	3.32829	3.32649		8471400	197800000	103135700	1	1
Q96HY7	DHTKD1	2-oxoadipate dehydrogenase complex component E1 (E1a) (OADC-E1) (OADH-E1) (EC 1.2.4.-) (2-oxoadipate dehydrogenase, mitochondrial) (Alpha-ketoadipate dehydrogenase) (Alpha-KADH-E1) (Dehydrogenase E1 and transketolase domain-containing protein 1) (Probable 2-oxoglutarate dehydrogenase E1 component DHKTD1, mitochondrial)	3.46586	3.70089	2.77277	3.31317	31775000	19272000	281330000	1.10792e+08	1	1
Q99797	MIPEP	Mitochondrial intermediate peptidase (MIP) (EC 3.4.24.59)	3.29489	3.43598	3.20725	3.3127	725640000	253130000	1.8432e+09	9.40657e+08	1	1
Q9UJZ1	STOML2	Stomatin-like protein 2, mitochondrial (SLP-2) (EPB72-like protein 2) (Paraprotein target 7) (Paratarg-7)	3.81489	4.87202	1.23864	3.30852	265170000	237050000	450170000	3.17463e+08	1	1
Q96RP9	GFM1	Elongation factor G, mitochondrial (EF-Gmt) (Elongation factor G 1, mitochondrial) (mEF-G 1) (Elongation factor G1) (hEFG1)	3.9662	3.16362	2.79141	3.30707	481810000	69323000	565080000	372071000	1	1
P30084	ECHS1	Enoyl-CoA hydratase, mitochondrial (mECH) (mECH1) (EC 4.2.1.17) (EC 5.3.3.8) (Enoyl-CoA hydratase 1) (ECHS1) (Short-chain enoyl-CoA hydratase) (SCEH)	4.16891	1.43112	4.30131	3.30045	149910000	154710000	872600000	3.92407e+08	1	1
Q9BT17	MTG1	Mitochondrial ribosome-associated GTPase 1 (GTP-binding protein 7) (Mitochondrial GTPase 1)	2.49161	4.48883	2.91592	3.29879	128060000	35534000	112640000	92078000	1	1
Q02338	BDH1	D-beta-hydroxybutyrate dehydrogenase, mitochondrial (EC 1.1.1.30) (3-hydroxybutyrate dehydrogenase) (BDH) (Short chain dehydrogenase/reductase family 9C member 1)	5.03398	1.56327		3.29862	22999000	53726000		38362500	1	1
Q9BYD3	MRPL4	Large ribosomal subunit protein uL4m (39S ribosomal protein L4, mitochondrial) (L4mt) (MRP-L4)	4.41723		2.17921	3.29822	41704000		82089000	61896500	1	1
Q96LL9	DNAJC30	DnaJ homolog subfamily C member 30, mitochondrial (Williams-Beuren syndrome chromosomal region 18 protein)	2.74264	4.26316	2.85838	3.28806	21236000	44974000	149870000	7.20267e+07	1	1
O95571	ETHE1	Persulfide dioxygenase ETHE1, mitochondrial (EC 1.13.11.18) (Ethylmalonic encephalopathy protein 1) (Hepatoma subtracted clone one protein) (Sulfur dioxygenase ETHE1)	2.96718		3.6066	3.28689	46556000		387890000	217223000	1	1
Q9P0S9	TMEM14C	Transmembrane protein 14C		1.95551	4.60946	3.28248		6682700	325520000	166101350	1	1
Q5JRX3	PITRM1	Presequence protease, mitochondrial (hPreP) (EC 3.4.24.-) (Pitrilysin metalloproteinase 1) (Metalloprotease 1) (hMP1)	3.07642	3.99271	2.738	3.26904	724370000	317560000	1.0224e+09	6.8811e+08	1	1
Q9H0R6	QRSL1	Glutamyl-tRNA(Gln) amidotransferase subunit A, mitochondrial (Glu-AdT subunit A) (EC 6.3.5.7) (Glutaminyl-tRNA synthase-like protein 1)	2.44352	3.06598	4.29375	3.26775	83374000	26818000	131200000	80464000	1	1
Q8TAE8	GADD45GIP1	Large ribosomal subunit protein mL64 (39S ribosomal protein L59, mitochondrial) (MRP-L59) (CKII beta-associating protein) (CR6-interacting factor 1) (CRIF1) (Growth arrest and DNA damage-inducible proteins-interacting protein 1) (Papillomavirus L2-interacting nuclear protein 1) (PLINP) (PLINP-1) (p53-responsive gene 6 protein)	*		3.2555	3.2555	70217000		136890000	103553500	1	1
P51553	IDH3G	Isocitrate dehydrogenase [NAD] subunit gamma, mitochondrial (Isocitric dehydrogenase subunit gamma) (NAD(+)-specific ICDH subunit gamma)	3.95907	2.41823	3.37836	3.25189	176100000	147820000	451740000	2.58553e+08	1	1
Q9BXW7	HDHD5	Haloacid dehalogenase-like hydrolase domain-containing 5 (Cat eye syndrome critical region protein 5)	3.31268	3.01389	3.41939	3.24865	116630000	112890000	465390000	2.31637e+08	1	1
Q9GZT3	SLIRP	SRA stem-loop-interacting RNA-binding protein, mitochondrial	*		3.24649	3.24649	15194000		49313000	32253500	1	1
L0R6Q1	SLC35A4	SLC35A4 upstream open reading frame protein	3.63591	2.99232	3.0545	3.22757	65820000	39700000	139890000	8.18033e+07	0	1
Q4G176	ACSF3	Malonate--CoA ligase ACSF3, mitochondrial (EC 6.2.1.76) (Acyl-CoA synthetase family member 3)	3.89422	2.72525	3.05883	3.2261	35358000	41991000	601650000	226333000	1	1
P31937	HIBADH	3-hydroxyisobutyrate dehydrogenase, mitochondrial (HIBADH) (EC 1.1.1.31)	3.07189	2.07274	4.49279	3.21247	17956000	17636000	46639000	2.74103e+07	1	1
P43897	TSFM	Elongation factor Ts, mitochondrial (EF-Ts) (EF-TsMt)	3.2271	3.12623	3.28261	3.21198	144690000	89367000	642870000	292309000	1	1
Q16718	NDUFA5	NADH dehydrogenase [ubiquinone] 1 alpha subcomplex subunit 5 (Complex I subunit B13) (Complex I-13kD-B) (CI-13kD-B) (NADH-ubiquinone oxidoreductase 13 kDa-B subunit)		1.30753	5.1014	3.20446		10216000	90868000	50542000	1	1
Q02218	OGDH	2-oxoglutarate dehydrogenase complex component E1 (E1o) (OGDC-E1) (OGDH-E1) (EC 1.2.4.2) (2-oxoglutarate dehydrogenase, mitochondrial) (Alpha-ketoglutarate dehydrogenase) (Alpha-KGDH-E1) (Thiamine diphosphate (ThDP)-dependent 2-oxoglutarate dehydrogenase)	3.54974	2.69576	3.34978	3.19842	1196700000	375500000	1.5588e+09	1.04367e+09	1	1
Q96CB9	NSUN4	5-methylcytosine rRNA methyltransferase NSUN4 (EC 2.1.1.-) (5-methylcytosine tRNA methyltransferase NSUN4) (EC 2.1.1.-) (NOL1/NOP2/Sun domain family member 4)	2.29009	3.21767	4.07814	3.1953	178390000	72003000	172520000	140971000	1	1
Q6P087	RPUSD3	Mitochondrial mRNA pseudouridine synthase RPUSD3 (EC 5.4.99.-) (RNA pseudouridylate synthase domain-containing protein 3)	3.44175	4.46756	1.6753	3.19487	136640000	74769000	216080000	1.42496e+08	1	1
Q9NWU5	MRPL22	Large ribosomal subunit protein uL22m (39S ribosomal protein L22, mitochondrial) (L22mt) (MRP-L22) (39S ribosomal protein L25, mitochondrial) (L25mt) (MRP-L25)	2.4616	3.74117	3.37201	3.19159	36403000	26374000	101710000	54829000	1	1
Q8TCS8	PNPT1	Polyribonucleotide nucleotidyltransferase 1, mitochondrial (EC 2.7.7.8) (3'-5' RNA exonuclease OLD35) (PNPase old-35) (Polynucleotide phosphorylase 1) (PNPase 1) (Polynucleotide phosphorylase-like protein)	4.28994	2.57483	2.69376	3.18618	820700000	120590000	1441900000	7.94397e+08	1	1
O75521	ECI2	Enoyl-CoA delta isomerase 2 (EC 5.3.3.8) (DRS-1) (Delta(3),delta(2)-enoyl-CoA isomerase) (D3,D2-enoyl-CoA isomerase) (Diazepam-binding inhibitor-related protein 1) (DBI-related protein 1) (Dodecenoyl-CoA isomerase) (Hepatocellular carcinoma-associated antigen 88) (Peroxisomal 3,2-trans-enoyl-CoA isomerase) (pECI) (Renal carcinoma antigen NY-REN-1)	2.73083	2.70242	4.02941	3.15422	397360000	224590000	1.9522e+09	8.5805e+08	1	1
Q16134	ETFDH	Electron transfer flavoprotein-ubiquinone oxidoreductase, mitochondrial (ETF-QO) (ETF-ubiquinone oxidoreductase) (EC 1.5.5.1) (Electron-transferring-flavoprotein dehydrogenase) (ETF dehydrogenase)	3.43559	3.2798	2.73948	3.15163	258570000	131630000	246870000	2.12357e+08	1	1
Q96A35	MRPL24	Large ribosomal subunit protein uL24m (39S ribosomal protein L24, mitochondrial) (L24mt) (MRP-L24)	*		3.14526	3.14526	28904000		285490000	157197000	1	1
Q15388	TOMM20	Mitochondrial import receptor subunit TOM20 homolog (Mitochondrial 20 kDa outer membrane protein) (Outer mitochondrial membrane receptor Tom20)		2.59719	3.6764	3.1368		96182000	812870000	454526000	1	1
P28331	NDUFS1	NADH-ubiquinone oxidoreductase 75 kDa subunit, mitochondrial (EC 7.1.1.2) (Complex I-75kD) (CI-75kD)	4.14575	3.10109	2.12488	3.12391	1937900000	648460000	817200000	1134520000	1	1
Q7Z7H8	MRPL10	Large ribosomal subunit protein uL10m (39S ribosomal protein L10, mitochondrial) (L10mt) (MRP-L10) (39S ribosomal protein L8, mitochondrial) (L8mt) (MRP-L8)	1.59981	3.66377	4.0964	3.11999	140470000	49463000	667820000	2.85918e+08	1	1
Q9BRR6	ADPGK	ADP-dependent glucokinase (ADP-GK) (ADPGK) (EC 2.7.1.147) (RbBP-35)	3.32693	3.09732	2.91419	3.11281	56350000	35712000	357740000	149934000	0	1
P09001	MRPL3	Large ribosomal subunit protein uL3m (39S ribosomal protein L3, mitochondrial) (L3mt) (MRP-L3)	2.15552	2.69355	4.48605	3.1117	119950000	61215000	412830000	1.97998e+08	1	1
Q9HCC0	MCCC2	Methylcrotonoyl-CoA carboxylase beta chain, mitochondrial (MCCase subunit beta) (EC 6.4.1.4) (3-methylcrotonyl-CoA carboxylase 2) (3-methylcrotonyl-CoA carboxylase non-biotin-containing subunit) (3-methylcrotonyl-CoA:carbon dioxide ligase subunit beta)	3.51181	3.85815	1.95449	3.10815	470790000	167480000	1108400000	5.82223e+08	1	1
Q9H9P8	L2HGDH	L-2-hydroxyglutarate dehydrogenase, mitochondrial (EC 1.1.99.2) (Duranin)	3.94513	3.11119	2.26165	3.10599	115910000	80415000	183170000	1.26498e+08	1	1
O75439	PMPCB	Mitochondrial-processing peptidase subunit beta (EC 3.4.24.64) (Beta-MPP) (P-52)	1.33317	4.47743	3.47085	3.09382	1580900000	738480000	2407300000	1575560000	1	1
Q9BRX2	PELO	Protein pelota homolog (hPelota) (Protein Dom34 homolog)	3.19074		2.99222	3.09148	4240700		54869000	29554850	0	1
Q53R41	FASTKD1	FAST kinase domain-containing protein 1, mitochondrial	4.76696	1.96318	2.51827	3.0828	210380000	43979000	79128000	1.11162e+08	1	1
Q12907	LMAN2	Vesicular integral-membrane protein VIP36 (Glycoprotein GP36b) (Lectin mannose-binding 2) (Vesicular integral-membrane protein 36) (VIP36)	2.79234	2.7469	3.70866	3.08263	117740000	149150000	1.4906e+09	5.8583e+08	0	1
Q7L2E3	DHX30	ATP-dependent RNA helicase DHX30 (EC 3.6.4.13) (DEAH box protein 30)	2.91188	3.39864	2.93133	3.08062	783530000	241960000	1250100000	758530000	1	1
Q96HP4	OXNAD1	Oxidoreductase NAD-binding domain-containing protein 1 (EC 1.-.-.-)	4.11531	*	2.03964	3.07748	45791000	31257000	39601000	38883000	1	1
Q9Y2Z4	YARS2	Tyrosine--tRNA ligase, mitochondrial (EC 6.1.1.1) (Tyrosyl-tRNA synthetase) (TyrRS)	1.27627	*	4.83484	3.05556	12261000	6202500	815120000	2.77861e+08	1	1
P40763	STAT3	Signal transducer and activator of transcription 3 (Acute-phase response factor)	5.36168		0.706851	3.03427	11848000		53193000	32520500	0	1
Q9H061	TMEM126A	Transmembrane protein 126A	2.40996	3.16707	3.51567	3.0309	31201000	37339000	615130000	227890000	1	1
Q9H3Z4	DNAJC5	DnaJ homolog subfamily C member 5 (Ceroid-lipofuscinosis neuronal protein 4) (Cysteine string protein) (CSP)	3.63136		2.40958	3.02047	26331000		43148000	34739500	0	1
P05166	PCCB	Propionyl-CoA carboxylase beta chain, mitochondrial (PCCase subunit beta) (EC 6.4.1.3) (Propanoyl-CoA:carbon dioxide ligase subunit beta)	3.8195	3.18257	2.05447	3.01885	208330000	25056000	138890000	124092000	1	1
Q7L8L6	FASTKD5	FAST kinase domain-containing protein 5, mitochondrial	2.9638	*	3.07058	3.01719	151300000	7079600	412680000	190353200	1	1
P82933	MRPS9	Small ribosomal subunit protein uS9m (28S ribosomal protein S9, mitochondrial) (MRP-S9) (S9mt)	3.67339	2.24243	3.12885	3.01489	158780000	175460000	831430000	3.88557e+08	1	1
Q96ER9	CCDC51	Mitochondrial potassium channel (MITOK) (Coiled-coil domain-containing protein 51)	3.38483		2.63814	3.01149	17368000		104230000	60799000	1	1
Q8NE86	MCU	Calcium uniporter protein, mitochondrial (HsMCU) (Coiled-coil domain-containing protein 109A)	2.0443	3.58203	3.39894	3.00842	309400000	55877000	774880000	3.80052e+08	1	1
P57088	TMEM33	Transmembrane protein 33 (Protein DB83) (SHINC-3)	2.62505	3.19604	3.20253	3.00787	426270000	394270000	2.0607e+09	9.60413e+08	0	1
Q86YH6	PDSS2	All trans-polyprenyl-diphosphate synthase PDSS2 (All-trans-decaprenyl-diphosphate synthase subunit 2) (EC 2.5.1.91) (Candidate tumor suppressor protein) (Decaprenyl pyrophosphate synthase subunit 2) (Decaprenyl-diphosphate synthase subunit 2) (Solanesyl-diphosphate synthase subunit 2)	3.19712	2.53971	3.24594	2.99426	104910000	30482000	37719000	5.77037e+07	1	1
P36957	DLST	Dihydrolipoyllysine-residue succinyltransferase component of 2-oxoglutarate dehydrogenase complex, mitochondrial (EC 2.3.1.61) (2-oxoglutarate dehydrogenase complex component E2) (OGDC-E2) (Dihydrolipoamide succinyltransferase component of 2-oxoglutarate dehydrogenase complex) (E2K)	3.00897	2.90293	3.02119	2.9777	423400000	151040000	167750000	2.47397e+08	1	1
Q9H4K7	MTG2	Mitochondrial ribosome-associated GTPase 2 (GTP-binding protein 5) (Protein obg homolog 1) (ObgH1)	0.86097		5.08953	2.97525	7584700		78949000	43266850	1	1
O95299	NDUFA10	NADH dehydrogenase [ubiquinone] 1 alpha subcomplex subunit 10, mitochondrial (Complex I-42kD) (CI-42kD) (NADH-ubiquinone oxidoreductase 42 kDa subunit)	3.63409	2.69548	2.57317	2.96758	120740000	142490000	247300000	1.70177e+08	1	1
O75648	TRMU	Mitochondrial tRNA-specific 2-thiouridylase 1 (EC 2.8.1.14) (MTO2 homolog)	3.09967	3.54773	2.25464	2.96735	64699000	12990000	106400000	61363000	1	1
P51148	RAB5C	Ras-related protein Rab-5C (EC 3.6.5.2) (L1880) (RAB5L)		3.50011	2.42576	2.96293		7773200	254390000	131081600	0	1
P49411	TUFM	Elongation factor Tu, mitochondrial (EF-Tu) (P43)	3.43196	2.56072	2.89571	2.9628	572100000	245400000	792730000	5.36743e+08	1	1
P14923	JUP	Junction plakoglobin (Catenin gamma) (Desmoplakin III) (Desmoplakin-3)	6.37824	1.56571	0.936301	2.96008	2381400	15395000	108590000	4.21221e+07	0	1
Q9H857	NT5DC2	5'-nucleotidase domain-containing protein 2 (EC 3.1.3.-)	3.01141	3.01521	2.8468	2.95781	324040000	268350000	550300000	3.80897e+08	1	1
Q9UJS0	SLC25A13	Electrogenic aspartate/glutamate antiporter SLC25A13, mitochondrial (Calcium-binding mitochondrial carrier protein Aralar2) (ARALAR-related gene 2) (ARALAR2) (Citrin) (Mitochondrial aspartate glutamate carrier 2) (Solute carrier family 25 member 13)	4.04773	1.30351	3.51663	2.95596	1210100000	276670000	3.006e+09	1.49759e+09	1	1
Q92947	GCDH	Glutaryl-CoA dehydrogenase, mitochondrial (GCD) (EC 1.3.8.6)	3.54091	2.78593	2.52964	2.95216	70518000	36916000	139460000	82298000	1	1
Q9NQR4	NIT2	Omega-amidase NIT2 (EC 3.5.1.3) (Nitrilase homolog 2)	3.31539	2.49823	3.00822	2.94061	22229000	27866000	233470000	9.45217e+07	1	1
Q8TED1	GPX8	Probable glutathione peroxidase 8 (GPx-8) (GSHPx-8) (EC 1.11.1.9)	2.71443	2.45504	3.6358	2.93509	81635000	34678000	412750000	1.76354e+08	0	1
Q9NW81	DMAC2	Distal membrane-arm assembly complex protein 2 (ATP synthase subunit s-like protein)		1.2476	4.62173	2.93467		10024000	33815000	21919500	1	1
Q9H974	QTRT2	Queuine tRNA-ribosyltransferase accessory subunit 2 (Queuine tRNA-ribosyltransferase domain-containing protein 1)	3.71211		2.13565	2.92388	5549700		12759000	9154350	1	1
Q6P4H8	ATPSCKMT	ATP synthase subunit C lysine N-methyltransferase (EC 2.1.1.-) (Protein N-lysine methyltransferase FAM173B) (hFAM173B)	1.76713	3.93788	3.06214	2.92238	77650000	137790000	147690000	1.21043e+08	1	1
Q9P0L0	VAPA	Vesicle-associated membrane protein-associated protein A (VAMP-A) (VAMP-associated protein A) (VAP-A) (33 kDa VAMP-associated protein) (VAP-33)	3.81396	2.10876	2.84037	2.92103	31494000	27306000	532740000	197180000	0	1
Q14CZ7	FASTKD3	FAST kinase domain-containing protein 3, mitochondrial	2.55228	3.03149	3.1781	2.92062	715840000	291640000	1.0483e+09	6.8526e+08	1	1
P47897	QARS1	Glutamine--tRNA ligase (EC 6.1.1.18) (Glutaminyl-tRNA synthetase) (GlnRS)	4.15756		1.67178	2.91467	9307600		149790000	79548800	0	1
Q7Z2W9	MRPL21	Large ribosomal subunit protein bL21m (39S ribosomal protein L21, mitochondrial) (L21mt) (MRP-L21)		3.23134	2.58647	2.9089		27807000	39708000	33757500	1	1
Q9BVS5	TRMT61B	tRNA (adenine(58)-N(1))-methyltransferase, mitochondrial (EC 2.1.1.220) (mRNA methyladenosine-N(1)-methyltransferase) (EC 2.1.1.-)	2.91633	2.24029	3.56624	2.90762	36114000	8737300	60496000	3.51158e+07	1	1
Q86Y79	PTRH1	Peptidyl-tRNA hydrolase (PTH) (EC 3.1.1.29)		2.37624	3.43392	2.90508		17134000	7218000	12176000	1	1
Q9HA92	RSAD1	Radical S-adenosyl methionine domain-containing protein 1, mitochondrial (Putative heme chaperone)	2.29464		3.4837	2.88917	9406900		11605000	10505950	1	1
Q9BWM7	SFXN3	Sideroflexin-3	2.68376	2.21123	3.73427	2.87642	674010000	520120000	1388200000	8.60777e+08	1	1
Q96DP5	MTFMT	Methionyl-tRNA formyltransferase, mitochondrial (MtFMT) (EC 2.1.2.9)	4.08914	2.07753	2.45433	2.87367	17224000	1568300	76476000	31756100	1	1
Q9H6K4	OPA3	Optic atrophy 3 protein		2.85673	2.88353	2.87013		16373000	73492000	44932500	1	1
P35270	SPR	Sepiapterin reductase (SPR) (EC 1.1.1.153)	2.49574	3.09348	3.01268	2.8673	61478000	18971000	358190000	146213000	1	1
P55809	OXCT1	Succinyl-CoA:3-ketoacid coenzyme A transferase 1, mitochondrial (SCOT) (EC 2.8.3.5) (3-oxoacid CoA-transferase 1) (Somatic-type succinyl-CoA:3-oxoacid CoA-transferase) (SCOT-s) (Succinyl-CoA:3-oxoacid CoA transferase)	3.68664		2.03779	2.86221	73969000		112640000	93304500	1	1
Q9Y2Q3	GSTK1	Glutathione S-transferase kappa 1 (EC 2.5.1.18) (GST 13-13) (GST class-kappa) (GSTK1-1) (hGSTK1) (Glutathione S-transferase subunit 13)	2.57917	3.18476	2.80273	2.85555	28268000	10577000	176610000	7.18183e+07	1	1
Q96B77	TMEM186	Transmembrane protein 186	3.22401	3.46158	1.85792	2.84784	58823000	23325000	56457000	4.62017e+07	1	1
Q96GC9	VMP1	Vacuole membrane protein 1 (Transmembrane protein 49)	3.41344	2.42948	2.69094	2.84462	32070000	44397000	143850000	73439000	0	1
O43837	IDH3B	Isocitrate dehydrogenase [NAD] subunit beta, mitochondrial (Isocitric dehydrogenase subunit beta) (NAD(+)-specific ICDH subunit beta)	2.0519	3.28335	3.19853	2.84459	35519000	33392000	242000000	103637000	1	1
P22061	PCMT1	Protein-L-isoaspartate(D-aspartate) O-methyltransferase (PIMT) (EC 2.1.1.77) (L-isoaspartyl protein carboxyl methyltransferase) (Protein L-isoaspartyl/D-aspartyl methyltransferase) (Protein-beta-aspartate methyltransferase)	3.94389	1.7302		2.83705	20773000	56750000		38761500	0	1
Q6PML9	SLC30A9	Proton-coupled zinc antiporter SLC30A9, mitochondrial (Human embryonic lung protein) (HuEL) (Solute carrier family 30 member 9) (Zinc transporter 9) (ZnT-9)	3.32403	2.18911	2.9956	2.83625	219320000	128590000	236630000	1.94847e+08	1	1
P41250	GARS1	Glycine--tRNA ligase (EC 6.1.1.14) (Diadenosine tetraphosphate synthetase) (Ap4A synthetase) (EC 2.7.7.-) (Glycyl-tRNA synthetase) (GlyRS) (Glycyl-tRNA synthetase 1)	3.58364	2.89797	2.01844	2.83335	242910000	42708000	307660000	1.97759e+08	1	1
Q92506	HSD17B8	(3R)-3-hydroxyacyl-CoA dehydrogenase (EC 1.1.1.n12) (17-beta-hydroxysteroid dehydrogenase 8) (17-beta-HSD 8) (HSD17B8) (3-ketoacyl-[acyl-carrier-protein] reductase alpha subunit) (KAR alpha subunit) (3-oxoacyl-[acyl-carrier-protein] reductase) (Estradiol 17-beta-dehydrogenase 8) (EC 1.1.1.62) (Protein Ke6) (Ke6) (Short chain dehydrogenase/reductase family 30C member 1) (Testosterone 17-beta-dehyd…		3.94643	1.71852	2.83248		37503000	98420000	67961500	1	1
O43824	GTPBP6	Putative GTP-binding protein 6 (Pseudoautosomal GTP-binding protein-like)	0.999307	3.99119	3.48435	2.82495	166390000	18711000	91850000	92317000	1	1
P12694	BCKDHA	2-oxoisovalerate dehydrogenase subunit alpha, mitochondrial (EC 1.2.4.4) (Branched-chain alpha-keto acid dehydrogenase E1 component alpha chain) (BCKDE1A) (BCKDH E1-alpha)	1.32177	4.51042	2.63631	2.82283	188240000	8864700	44951000	8.06852e+07	1	1
O75306	NDUFS2	NADH dehydrogenase [ubiquinone] iron-sulfur protein 2, mitochondrial (EC 7.1.1.2) (Complex I-49kD) (CI-49kD) (NADH-ubiquinone oxidoreductase 49 kDa subunit)	3.11088	*	2.53166	2.82127	62014000	18249000	190870000	9.03777e+07	1	1
P45880	VDAC2	Voltage-dependent anion-selective channel protein 2 (VDAC-2) (hVDAC2) (Outer mitochondrial membrane protein porin 2)	2.58592	2.44038	3.43742	2.82124	487870000	186430000	3.3719e+09	1.34873e+09	1	1
P49748	ACADVL	Very long-chain specific acyl-CoA dehydrogenase, mitochondrial (VLCAD) (EC 1.3.8.9)	3.2657	2.80591	2.37634	2.81598	2314700000	1284400000	3.7445e+09	2.44787e+09	1	1
P0DPI2	GATD3	Glutamine amidotransferase-like class 1 domain-containing protein 3, mitochondrial	2.96804	2.97369	2.48858	2.8101	768060000	623830000	1.7316e+09	1.04116e+09	1	1
P13073	COX4I1	Cytochrome c oxidase subunit 4 isoform 1, mitochondrial (Cytochrome c oxidase polypeptide IV) (Cytochrome c oxidase subunit IV isoform 1) (COX IV-1)	3.77409	1.8393	2.81483	2.80941	50867000	15665000	259740000	1.08757e+08	1	1
Q9Y277	VDAC3	Voltage-dependent anion-selective channel protein 3 (VDAC-3) (hVDAC3) (Outer mitochondrial membrane protein porin 3)	2.60719	2.06145	3.7587	2.80911	119950000	58804000	927930000	3.68895e+08	1	1
Q8TAA5	GRPEL2	GrpE protein homolog 2, mitochondrial (Mt-GrpE#2)	3.79438		1.8088	2.80159	109880000		127990000	118935000	1	1
Q9NP81	SARS2	Serine--tRNA ligase, mitochondrial (EC 6.1.1.11) (SerRSmt) (Seryl-tRNA synthetase) (SerRS) (Seryl-tRNA(Ser/Sec) synthetase)	4.20834	1.14857	3.03636	2.79776	216930000	84208000	297320000	199486000	1	1
Q9H845	ACAD9	Complex I assembly factor ACAD9, mitochondrial (Acyl-CoA dehydrogenase family member 9) (ACAD-9) (EC 1.3.8.-)	3.62713	2.59218	2.15719	2.79217	1146100000	578920000	1115600000	9.46873e+08	1	1
Q4G0N4	NADK2	NAD kinase 2, mitochondrial (EC 2.7.1.23) (Mitochondrial NAD kinase) (NAD kinase domain-containing protein 1, mitochondrial)	2.63907	2.59868	3.12376	2.78717	457330000	185620000	1133500000	592150000	1	1
Q9NNW7	TXNRD2	Thioredoxin reductase 2, mitochondrial (EC 1.8.1.9) (Selenoprotein Z) (SelZ) (TR-beta) (Thioredoxin reductase TR3)		2.66145	2.90693	2.78419		34872000	282180000	158526000	1	1
P82675	MRPS5	Small ribosomal subunit protein uS5m (28S ribosomal protein S5, mitochondrial) (MRP-S5) (S5mt)	1.75	3.16669	3.42477	2.78049	189440000	127900000	580340000	2.99227e+08	1	1
Q96QK1	VPS35	Vacuolar protein sorting-associated protein 35 (hVPS35) (Maternal-embryonic 3) (Vesicle protein sorting 35)	3.3581	*	2.19944	2.77877	26576000	1007300	575550000	2.01044e+08	0	1
P00403	MT-CO2	Cytochrome c oxidase subunit 2 (EC 7.1.1.9) (Cytochrome c oxidase polypeptide II)	1.95514	2.43982	3.94128	2.77875	53766000	71967000	213360000	113031000	1	1
O15091	PRORP	Mitochondrial ribonuclease P catalytic subunit (EC 3.1.26.5) (Mitochondrial ribonuclease P protein 3) (Mitochondrial RNase P protein 3) (Protein only RNase P catalytic subunit)	2.9229	1.33422	4.07363	2.77692	199800000	120230000	327410000	2.15813e+08	1	1
Q9H2D1	SLC25A32	Mitochondrial folate transporter/carrier (Solute carrier family 25 member 32)	2.16712	3.02841	3.10734	2.76763	184730000	31455000	570310000	262165000	1	1
Q93050	ATP6V0A1	V-type proton ATPase 116 kDa subunit a 1 (V-ATPase 116 kDa subunit a 1) (Clathrin-coated vesicle/synaptic vesicle proton pump 116 kDa subunit) (Vacuolar adenosine triphosphatase subunit Ac116) (Vacuolar proton pump subunit 1) (Vacuolar proton translocating ATPase 116 kDa subunit a isoform 1)	4.55685		0.9708	2.76383	21601000		102710000	62155500	0	1
O75964	ATP5MG	ATP synthase subunit g, mitochondrial (ATPase subunit g) (ATP synthase membrane subunit g)	2.42559		3.09535	2.76047	14121000		29414000	21767500	1	1
P41247	PNPLA4	Patatin-like phospholipase domain-containing protein 4 (EC 3.1.1.3) (Calcium-independent phospholipase A2-eta) (iPLA2-eta) (EC 3.1.1.4) (Protein GS2)	2.55852	3.04106	2.67858	2.75938	49435000	15880000	115650000	6.03217e+07	1	1
O43772	SLC25A20	Mitochondrial carnitine/acylcarnitine carrier protein (Carnitine/acylcarnitine translocase) (CAC) (CACT) (Solute carrier family 25 member 20)	3.87485	2.02499	2.36691	2.75558	462930000	116240000	369110000	3.16093e+08	1	1
P18031	PTPN1	Tyrosine-protein phosphatase non-receptor type 1 (EC 3.1.3.48) (Protein-tyrosine phosphatase 1B) (PTP-1B)	2.76249	2.25673	3.24244	2.75389	367940000	219880000	2526500000	1.03811e+09	0	1
Q5JPH6	EARS2	Probable glutamate--tRNA ligase, mitochondrial (EC 6.1.1.17) (Glutamyl-tRNA synthetase) (GluRS)	2.28043	2.92518	3.03875	2.74812	134830000	87662000	179830000	1.34107e+08	1	1
Q9BYT8	NLN	Neurolysin, mitochondrial (EC 3.4.24.16) (Angiotensin-binding protein) (Microsomal endopeptidase) (MEP) (Mitochondrial oligopeptidase M) (Neurotensin endopeptidase)	2.20675	2.77928	3.24251	2.74285	56975000	38249000	288750000	1.27991e+08	1	1
P36776	LONP1	Lon protease homolog, mitochondrial (EC 3.4.21.53) (LONHs) (Lon protease-like protein) (LONP) (Mitochondrial ATP-dependent protease Lon) (Serine protease 15)	3.32063	2.23709	2.66448	2.74074	200620000	30496000	563340000	2.64819e+08	1	1
P22695	UQCRC2	Cytochrome b-c1 complex subunit 2, mitochondrial (Complex III subunit 2) (Core protein II) (Ubiquinol-cytochrome-c reductase complex core protein 2)	3.83821	1.37245	3.00797	2.73954	376890000	272580000	843850000	4.97773e+08	1	1
O95470	SGPL1	Sphingosine-1-phosphate lyase 1 (S1PL) (SP-lyase 1) (SPL 1) (hSPL) (EC 4.1.2.27) (Sphingosine-1-phosphate aldolase)	1.98919	2.79454	3.43348	2.73907	1406300	11511000	38813000	1.72434e+07	0	1
Q567V2	MPV17L2	Mpv17-like protein 2		2.0883	3.38313	2.73572		48946000	397710000	223328000	1	1
Q9Y6C9	MTCH2	Mitochondrial carrier homolog 2 (Met-induced mitochondrial protein)	2.65186	1.74745	3.77982	2.72637	474210000	896120000	4570700000	1.98034e+09	1	1
P49590	HARS2	Histidine--tRNA ligase, mitochondrial (EC 6.1.1.21) (Histidine--tRNA ligase-like) (Histidyl-tRNA synthetase) (HisRS)	2.96442	2.71777	2.4921	2.72476	339460000	65098000	319020000	2.41193e+08	1	1
Q9NUJ1	ABHD10	Palmitoyl-protein thioesterase ABHD10, mitochondrial (EC 3.1.2.22) (Acyl-protein thioesterase ABHD10) (Alpha/beta hydrolase domain-containing protein 10) (Abhydrolase domain-containing protein 10) (Mycophenolic acid acyl-glucuronide esterase, mitochondrial) (EC 3.1.1.93)	3.45687	1.64323	3.06049	2.7202	85953000	12742000	352180000	1.50292e+08	1	1
P17152	TMEM11	Transmembrane protein 11, mitochondrial (Protein PM1) (Protein PMI)	2.50167	2.23338	3.367	2.70068	106840000	51674000	439850000	1.99455e+08	1	1
O94925	GLS	Glutaminase kidney isoform, mitochondrial (GLS) (EC 3.5.1.2) (K-glutaminase) (L-glutamine amidohydrolase) [Cleaved into: Glutaminase kidney isoform, mitochondrial 68 kDa chain; Glutaminase kidney isoform, mitochondrial 65 kDa chain]	0.760986	3.70704	3.63022	2.69942	1240500000	321450000	1.8591e+09	1.14035e+09	1	1
Q14197	MRPL58	Large ribosomal subunit protein mL62 (39S ribosomal protein L58, mitochondrial) (MRP-L58) (Digestion substraction 1) (DS-1) (Immature colon carcinoma transcript 1 protein) (Peptidyl-tRNA hydrolase ICT1, mitochondrial) (EC 3.1.1.29)	3.20757		2.17511	2.69134	34136000		82317000	58226500	1	1
Q96C36	PYCR2	Pyrroline-5-carboxylate reductase 2 (P5C reductase 2) (P5CR 2) (EC 1.5.1.2)	*	3.19548	2.18647	2.69098	50669000	37161000	139320000	7.57167e+07	1	1
P04181	OAT	Ornithine aminotransferase, mitochondrial (EC 2.6.1.13) (Ornithine delta-aminotransferase) (Ornithine--oxo-acid aminotransferase) [Cleaved into: Ornithine aminotransferase, hepatic form; Ornithine aminotransferase, renal form]	1.11963	4.40996	2.53228	2.68729	41496000	17106000	114540000	57714000	1	1
P24390	KDELR1	ER lumen protein-retaining receptor 1 (KDEL endoplasmic reticulum protein retention receptor 1) (KDEL receptor 1) (Putative MAPK-activating protein PM23)	2.56939	2.84344	2.62876	2.68053	6378400	133110000	172770000	1.04086e+08	0	1
Q5T2R2	PDSS1	All trans-polyprenyl-diphosphate synthase PDSS1 (All-trans-decaprenyl-diphosphate synthase subunit 1) (EC 2.5.1.91) (Decaprenyl pyrophosphate synthase subunit 1) (Decaprenyl-diphosphate synthase subunit 1) (Solanesyl-diphosphate synthase subunit 1) (Trans-prenyltransferase 1) (TPT 1)	1.18471	3.44604	3.38745	2.67274	42454000	8867800	182420000	7.79139e+07	1	1
Q14318	FKBP8	Peptidyl-prolyl cis-trans isomerase FKBP8 (PPIase FKBP8) (EC 5.2.1.8) (38 kDa FK506-binding protein) (38 kDa FKBP) (FKBP-38) (hFKBP38) (FK506-binding protein 8) (FKBP-8) (FKBPR38) (Rotamase)	2.38174	3.39464	2.23599	2.67079	38168000	15157000	160310000	7.12117e+07	1	1
Q9NVH6	TMLHE	Trimethyllysine dioxygenase, mitochondrial (EC 1.14.11.8) (Epsilon-trimethyllysine 2-oxoglutarate dioxygenase) (Epsilon-trimethyllysine hydroxylase) (TML hydroxylase) (TML-alpha-ketoglutarate dioxygenase) (TML dioxygenase) (TMLD)	2.30786	2.89372	2.79125	2.66428	40272000	7716500	5816400	1.7935e+07	1	1
O14880	MGST3	Glutathione S-transferase 3, mitochondrial (GST-3) (EC 2.5.1.-) (Glutathione peroxidase MGST3) (EC 1.11.1.-) (LTC4 synthase MGST3) (EC 4.4.1.20)	2.03028	2.6973	3.26118	2.66292	353060000	148150000	1.6393e+09	7.13503e+08	1	1
Q03519	TAP2	Antigen peptide transporter 2 (APT2) (EC 7.4.2.14) (ATP-binding cassette sub-family B member 3) (Peptide supply factor 2) (Peptide transporter PSF2) (PSF-2) (Peptide transporter TAP2) (Peptide transporter involved in antigen processing 2) (Really interesting new gene 11 protein) (RING11)	3.01525		2.29564	2.65545	22516000		250670000	136593000	0	1
O75396	SEC22B	Vesicle-trafficking protein SEC22b (ER-Golgi SNARE of 24 kDa) (ERS-24) (ERS24) (SEC22 vesicle-trafficking protein homolog B) (SEC22 vesicle-trafficking protein-like 1)	3.4646	0.785137	3.71611	2.65528	46548000	76130000	978800000	3.67159e+08	0	1
P21796	VDAC1	Voltage-dependent anion-selective channel protein 1 (VDAC-1) (hVDAC1) (Outer mitochondrial membrane protein porin 1) (Plasmalemmal porin) (Porin 31HL) (Porin 31HM)	2.4855	2.13563	3.33691	2.65268	235520000	110490000	2.0621e+09	8.02703e+08	1	1
Q9BVK8	TMEM147	BOS complex subunit TMEM147 (Protein NIFIE 14) (Transmembrane protein 147)		3.0265	2.27312	2.64981		15349000	19661000	17505000	0	1
P62258	YWHAE	14-3-3 protein epsilon (14-3-3E)	3.46716	1.9988	2.4807	2.64889	212710000	68575000	1246000000	509095000	0	1
P21953	BCKDHB	2-oxoisovalerate dehydrogenase subunit beta, mitochondrial (EC 1.2.4.4) (Branched-chain alpha-keto acid dehydrogenase E1 component beta chain) (BCKDE1B) (BCKDH E1-beta)	3.18659		2.10714	2.64686	17834000		13212000	15523000	1	1
Q9Y276	BCS1L	Mitochondrial chaperone BCS1 (h-BCS1) (BCS1-like protein)	2.59589	2.50071	2.8285	2.6417	62675000	49059000	162340000	91358000	1	1
Q8NI60	COQ8A	Atypical kinase COQ8A, mitochondrial (EC 2.7.-.-) (Chaperone activity of bc1 complex-like) (Chaperone-ABC1-like) (Coenzyme Q protein 8A) (aarF domain-containing protein kinase 3)	1.77969	3.12678	3.01242	2.63963	61879000	36564000	169840000	8.94277e+07	1	1
Q9HC36	MRM3	rRNA methyltransferase 3, mitochondrial (EC 2.1.1.-) (16S rRNA (guanosine(1370)-2'-O)-methyltransferase) (16S rRNA [Gm1370] 2'-O-methyltransferase) (RNA methyltransferase-like protein 1)		2.1915	3.06019	2.62585		21730000	102000000	61865000	1	1
Q96TC7	RMDN3	Regulator of microtubule dynamics protein 3 (RMD-3) (hRMD-3) (Cerebral protein 10) (Protein FAM82A2) (Protein FAM82C) (Protein tyrosine phosphatase-interacting protein 51) (TCPTP-interacting protein 51)	3.41121	2.07484	2.39104	2.6257	79401000	28666000	604840000	2.37636e+08	1	1
Q96EL3	MRPL53	Large ribosomal subunit protein mL53 (39S ribosomal protein L53, mitochondrial) (L53mt) (MRP-L53)	3.6858		1.54517	2.61548	14449000		88862000	51655500	1	1
P40939	HADHA	Trifunctional enzyme subunit alpha, mitochondrial (78 kDa gastrin-binding protein) (Monolysocardiolipin acyltransferase) (EC 2.3.1.-) (TP-alpha) [Includes: Long-chain enoyl-CoA hydratase (EC 4.2.1.17); Long chain 3-hydroxyacyl-CoA dehydrogenase (EC 1.1.1.211)]	3.777	0.738555	3.32124	2.61226	3542000000	1377600000	6.6869e+09	3.86883e+09	1	1
P10809	HSPD1	60 kDa heat shock protein, mitochondrial (EC 5.6.1.7) (60 kDa chaperonin) (Chaperonin 60) (CPN60) (Heat shock protein 60) (HSP-60) (Hsp60) (HuCHA60) (Mitochondrial matrix protein P1) (P60 lymphocyte protein)	2.33098	1.56111	3.94351	2.61187	811930000	508160000	6.9312e+09	2.75043e+09	1	1
P23368	ME2	NAD-dependent malic enzyme, mitochondrial (NAD-ME) (EC 1.1.1.38) (Malic enzyme 2)	4.42448		0.796964	2.61072	61281000		135510000	98395500	1	1
P21964	COMT	Catechol O-methyltransferase (EC 2.1.1.6)	2.37227	2.45544	3.00308	2.61026	124220000	162290000	2.0191e+09	7.68537e+08	1	1
Q70UQ0	IKBIP	Inhibitor of nuclear factor kappa-B kinase-interacting protein (I kappa-B kinase-interacting protein) (IKBKB-interacting protein) (IKK-interacting protein)	2.46236	2.26373	3.09107	2.60572	37319000	72933000	338380000	149544000	0	1
P10515	DLAT	Dihydrolipoyllysine-residue acetyltransferase component of pyruvate dehydrogenase complex, mitochondrial (EC 2.3.1.12) (70 kDa mitochondrial autoantigen of primary biliary cirrhosis) (PBC) (Dihydrolipoamide acetyltransferase component of pyruvate dehydrogenase complex) (M2 antigen complex 70 kDa subunit) (Pyruvate dehydrogenase complex component E2) (PDC-E2) (PDCE2)	0.998433	3.13869	3.67016	2.60243	185910000	65940000	624430000	2.92093e+08	1	1
O75489	NDUFS3	NADH dehydrogenase [ubiquinone] iron-sulfur protein 3, mitochondrial (EC 7.1.1.2) (Complex I-30kD) (CI-30kD) (NADH-ubiquinone oxidoreductase 30 kDa subunit)	2.38048	2.19076	3.22035	2.5972	58705000	72043000	227160000	1.19303e+08	1	1
P30536	TSPO	Translocator protein (Mitochondrial benzodiazepine receptor) (PKBS) (Peripheral-type benzodiazepine receptor) (PBR)		1.67422	3.48504	2.57963		50390000	784080000	417235000	1	1
P48643	CCT5	T-complex protein 1 subunit epsilon (TCP-1-epsilon) (CCT-epsilon)	3.36777		1.78282	2.5753	35717000		101960000	68838500	0	1
O75127	PTCD1	Pentatricopeptide repeat-containing protein 1, mitochondrial	2.14014		2.99658	2.56836	16304000		8385700	12344850	1	1
Q8IYB8	SUPV3L1	ATP-dependent RNA helicase SUPV3L1, mitochondrial (EC 3.6.4.13) (Suppressor of var1 3-like protein 1) (SUV3-like protein 1)	2.20296	*	2.92693	2.56494	146350000	7368000	204450000	1.19389e+08	1	1
Q6DD88	ATL3	Atlastin-3 (EC 3.6.5.-)	2.57523	1.83051	3.26845	2.55806	323800000	182650000	1.5201e+09	6.75517e+08	0	1
Q9H074	PAIP1	Polyadenylate-binding protein-interacting protein 1 (PABP-interacting protein 1) (PAIP-1) (Poly(A)-binding protein-interacting protein 1)	2.86321	2.08964	2.71503	2.55596	37110000	22674000	493080000	184288000	0	1
Q5T653	MRPL2	Large ribosomal subunit protein uL2m (39S ribosomal protein L2, mitochondrial) (L2mt) (MRP-L2)	0.706846	3.48732	3.47302	2.55573	46042000	55248000	284210000	128500000	1	1
P40261	NNMT	Nicotinamide N-methyltransferase (EC 2.1.1.1)	1.93137		3.17678	2.55408	11087000		27721000	19404000	0	1
Q99798	ACO2	Aconitate hydratase, mitochondrial (Aconitase) (EC 4.2.1.3) (Citrate hydro-lyase)	2.72679	3.12249	1.81	2.55309	77776000	3830700	224990000	102198900	1	1
P06703	S100A6	Protein S100-A6 (Calcyclin) (Growth factor-inducible protein 2A9) (MLN 4) (Prolactin receptor-associated protein) (PRA) (S100 calcium-binding protein A6)	2.32109		2.75511	2.5381	207140000		118130000	162635000	0	1
Q9NZJ6	COQ3	Ubiquinone biosynthesis O-methyltransferase, mitochondrial (3-demethylubiquinol 3-O-methyltransferase) (EC 2.1.1.64) (Polyprenyldihydroxybenzoate methyltransferase) (EC 2.1.1.114)	1.76402	3.06447	2.75554	2.52801	113770000	85371000	92348000	97163000	1	1
O00629	KPNA4	Importin subunit alpha-3 (Importin alpha Q1) (Qip1) (Karyopherin subunit alpha-4)	2.48646	0.470482	4.6074	2.52144	40179000	23049000	403010000	1.55413e+08	0	1
Q13445	TMED1	Transmembrane emp24 domain-containing protein 1 (Interleukin-1 receptor-like 1 ligand) (Putative T1/ST2 receptor-binding protein) (p24 family protein gamma-1) (Tp24) (p24gamma1)	3.48633		1.556	2.52117	30185000		305800000	167992500	0	1
P35232	PHB1	Prohibitin 1	2.12396	2.98335	2.4103	2.50587	38687000	9003500	287560000	1.1175e+08	1	1
Q13057	COASY	Bifunctional coenzyme A synthase (CoA synthase) (NBP) (POV-2) [Includes: Phosphopantetheine adenylyltransferase (EC 2.7.7.3) (Dephospho-CoA pyrophosphorylase) (Pantetheine-phosphate adenylyltransferase) (PPAT); Dephospho-CoA kinase (DPCK) (EC 2.7.1.24) (Dephosphocoenzyme A kinase) (DPCOAK)]	2.36991		2.64133	2.50562	11893000		125380000	68636500	1	1
Q9H2U2	PPA2	Inorganic pyrophosphatase 2, mitochondrial (EC 3.6.1.1) (Pyrophosphatase SID6-306) (Pyrophosphate phospho-hydrolase 2) (PPase 2)	2.06097	3.34056	2.09801	2.49985	194810000	116120000	494520000	2.68483e+08	1	1
O00299	CLIC1	Chloride intracellular channel protein 1 (Chloride channel ABP) (Nuclear chloride ion channel 27) (NCC27) (Regulatory nuclear chloride ion channel protein) (hRNCC)	3.00834	2.29927	2.18742	2.49834	131840000	31746000	326950000	163512000	0	1
Q9UI26	IPO11	Importin-11 (Imp11) (Ran-binding protein 11) (RanBP11)	4.5234	0.67089	2.29333	2.49587	20037000	10900000	174300000	6.84123e+07	0	1
Q96RR1	TWNK	Twinkle mtDNA helicase (EC 3.6.4.12) (Progressive external ophthalmoplegia 1 protein) (T7 gp4-like protein with intramitochondrial nucleoid localization) (T7-like mitochondrial DNA helicase) (Twinkle protein, mitochondrial)	3.76323		1.22781	2.49552	13748000		40254000	27001000	1	1
Q8NBM4	UBAC2	Ubiquitin-associated domain-containing protein 2 (UBA domain-containing protein 2) (Phosphoglycerate dehydrogenase-like protein 1)	2.50352	2.69211	2.25102	2.48222	90056000	19135000	156420000	88537000	0	1
Q08J23	NSUN2	RNA cytosine C(5)-methyltransferase NSUN2 (EC 2.1.1.-) (Myc-induced SUN domain-containing protein) (Misu) (NOL1/NOP2/Sun domain family member 2) (Substrate of AIM1/Aurora kinase B) (mRNA cytosine C(5)-methyltransferase) (EC 2.1.1.-) (tRNA cytosine C(5)-methyltransferase) (EC 2.1.1.-, EC 2.1.1.203) (tRNA methyltransferase 4 homolog) (hTrm4)	2.72725	2.71085	1.99374	2.47728	153960000	56691000	501020000	2.37224e+08	1	1
O75431	MTX2	Metaxin-2 (Mitochondrial outer membrane import complex protein 2)		1.64915	3.29545	2.4723		5908200	288310000	147109100	1	1
Q7L592	NDUFAF7	Protein arginine methyltransferase NDUFAF7, mitochondrial (EC 2.1.1.320) (NADH dehydrogenase [ubiquinone] complex I, assembly factor 7) (Protein midA homolog)	2.55343	1.7922	3.05286	2.46616	38539000	36366000	163050000	7.93183e+07	1	1
Q9NWS8	RMND1	Required for meiotic nuclear division protein 1 homolog	3.12973	1.59679	2.66783	2.46479	19291000	7041200	20651000	1.56611e+07	1	1
Q9NPL8	TIMMDC1	Complex I assembly factor TIMMDC1, mitochondrial (Protein M5-14) (Translocase of inner mitochondrial membrane domain-containing protein 1) (TIMM domain containing-protein 1)	2.14644	1.25378	3.98707	2.46243	92540000	25740000	335540000	1.51273e+08	1	1
P52209	PGD	6-phosphogluconate dehydrogenase, decarboxylating (EC 1.1.1.44)	1.86464	3.69644	1.81682	2.4593	82366000	21401000	54540000	52769000	0	1
Q8WVM0	TFB1M	Dimethyladenosine transferase 1, mitochondrial (EC 2.1.1.-) (Mitochondrial 12S rRNA dimethylase 1) (Mitochondrial transcription factor B1) (h-mtTFB) (h-mtTFB1) (hTFB1M) (mtTFB1) (S-adenosylmethionine-6-N', N'-adenosyl(rRNA) dimethyltransferase 1)	2.45619	*	*	2.45619	18973000	20582000	18497000	1.93507e+07	1	1
Q9H4I3	TRABD	TraB domain-containing protein (Protein TTG2)	2.24692	2.36647	2.74839	2.45393	133140000	103620000	601940000	2.79567e+08	0	1
P08574	CYC1	Cytochrome c1, heme protein, mitochondrial (EC 7.1.1.8) (Complex III subunit 4) (Complex III subunit IV) (Cytochrome b-c1 complex subunit 4) (Ubiquinol-cytochrome-c reductase complex cytochrome c1 subunit) (Cytochrome c-1)	2.82313	2.07097	2.46527	2.45312	101420000	26666000	208610000	112232000	1	1
Q99623	PHB2	Prohibitin-2 (B-cell receptor-associated protein BAP37) (D-prohibitin) (Repressor of estrogen receptor activity)	2.51156	2.05404	2.7904	2.452	68668000	46780000	550330000	221926000	1	1
Q969X5	ERGIC1	Endoplasmic reticulum-Golgi intermediate compartment protein 1 (ER-Golgi intermediate compartment 32 kDa protein) (ERGIC-32)	1.95234	2.44793	2.93168	2.44398	54006000	37790000	774980000	2.88925e+08	0	1
Q9NZJ7	MTCH1	Mitochondrial carrier homolog 1 (Presenilin-associated protein)	2.74852	2.04589	2.52994	2.44145	181790000	84671000	341840000	202767000	1	1
Q5T440	IBA57	Putative transferase CAF17, mitochondrial (EC 2.1.-.-) (Iron-sulfur cluster assembly factor homolog)	2.72468	2.31554	2.28153	2.44058	71363000	22319000	123590000	72424000	1	1
Q96EY1	DNAJA3	DnaJ homolog subfamily A member 3, mitochondrial (DnaJ protein Tid-1) (hTid-1) (Hepatocellular carcinoma-associated antigen 57) (Tumorous imaginal discs protein Tid56 homolog)	2.10378		2.76584	2.43481	13762000		112380000	63071000	1	1
P11310	ACADM	Medium-chain specific acyl-CoA dehydrogenase, mitochondrial (MCAD) (EC 1.3.8.7) (Medium chain acyl-CoA dehydrogenase) (MCADH)	3.2801	1.49826	2.51014	2.4295	54017000	20156000	365960000	146711000	1	1
Q6PI78	TMEM65	Transmembrane protein 65	2.35944		2.48807	2.42375	14923000		112020000	63471500	1	1
Q16698	DECR1	2,4-dienoyl-CoA reductase [(3E)-enoyl-CoA-producing], mitochondrial (EC 1.3.1.124) (2,4-dienoyl-CoA reductase [NADPH]) (4-enoyl-CoA reductase [NADPH]) (Short chain dehydrogenase/reductase family 18C member 1)	1.4896	2.90674	2.87218	2.42284	35020000	14532000	32518000	2.73567e+07	1	1
Q96AQ6	PBXIP1	Pre-B-cell leukemia transcription factor-interacting protein 1 (Hematopoietic PBX-interacting protein)	3.64749		1.19247	2.41998	8010900		29633000	18821950	0	1
Q6P587	FAHD1	Acylpyruvase FAHD1, mitochondrial (EC 3.7.1.5) (Fumarylacetoacetate hydrolase domain-containing protein 1) (FAH domain-containing protein 1) (Oxaloacetate decarboxylase) (OAA decarboxylase) (EC 4.1.1.112) (YisK-like protein)	2.32701		2.50749	2.41725	24602000		104190000	64396000	1	1
Q969N2	PIGT	GPI transamidase component PIG-T (Phosphatidylinositol-glycan biosynthesis class T protein)	2.17657		2.64097	2.40877	11028000		76609000	43818500	0	1
P09382	LGALS1	Galectin-1 (Gal-1) (14 kDa laminin-binding protein) (HLBP14) (14 kDa lectin) (Beta-galactoside-binding lectin L-14-I) (Galaptin) (HBL) (HPL) (Lactose-binding lectin 1) (Lectin galactoside-binding soluble 1) (Putative MAPK-activating protein PM12) (S-Lac lectin 1)	1.97116	1.9023	3.3448	2.40608	40310000	23711000	385310000	149777000	0	1
P37235	HPCAL1	Hippocalcin-like protein 1 (Calcium-binding protein BDR-1) (HLP2) (Visinin-like protein 3) (VILIP-3)		1.38521	3.42315	2.40418		10032000	272160000	141096000	0	1
P33947	KDELR2	ER lumen protein-retaining receptor 2 (ERD2-like protein 1) (ELP-1) (KDEL endoplasmic reticulum protein retention receptor 2) (KDEL receptor 2)		6.35223	-1.54877	2.40173		12865000	21487000	17176000	0	1
P36542	ATP5F1C	ATP synthase subunit gamma, mitochondrial (ATP synthase F1 subunit gamma) (F-ATPase gamma subunit)		2.13831	2.66501	2.40166		15704000	404330000	210017000	1	1
Q9UMS0	NFU1	NFU1 iron-sulfur cluster scaffold homolog, mitochondrial (HIRA-interacting protein 5)	2.48822	2.08992	2.62124	2.3998	56647000	115410000	48318000	7.34583e+07	1	1
Q9BTV4	TMEM43	Transmembrane protein 43 (Protein LUMA)	2.25157	2.158	2.77286	2.39414	17188000	21295000	184910000	7.44643e+07	0	1
Q9H8H3	TMT1A	N6-adenosine-methyltransferase TMT1A (EC 2.1.1.348) (Methyltransferase TMT1A) (Methyltransferase-like protein 7A) (Protein AAM-B) (Thiol methyltransferase 1A)	2.8369	*	1.94339	2.39014	19794000	6455600	269680000	98643200	0	1
Q9Y399	MRPS2	Small ribosomal subunit protein uS2m (28S ribosomal protein S2, mitochondrial) (MRP-S2) (S2mt)	2.08487	1.87607	3.20227	2.38773	73991000	19547000	62246000	51928000	1	1
Q7Z4G4	TRMT11	tRNA (guanine(10)-N2)-methyltransferase homolog (EC 2.1.1.-) (tRNA guanosine-2'-O-methyltransferase TRM11 homolog)	2.38292	*		2.38292	2496700	10804000		6650350	0	1
P21912	SDHB	Succinate dehydrogenase [ubiquinone] iron-sulfur subunit, mitochondrial (EC 1.3.5.1) (Iron-sulfur subunit of complex II) (Ip)	3.00346	3.53016	0.605074	2.37957	128460000	21956000	71730000	7.40487e+07	1	1
Q96P70	IPO9	Importin-9 (Imp9) (Ran-binding protein 9) (RanBP9)	1.50071		3.24541	2.37306	8672000		15696000	12184000	0	1
Q9H3N1	TMX1	Thioredoxin-related transmembrane protein 1 (Thioredoxin domain-containing protein 1) (Transmembrane Trx-related protein)	2.4971	1.81548	2.80607	2.37288	127300000	117560000	1.6492e+09	6.31353e+08	0	1
Q9NVH1	DNAJC11	DnaJ homolog subfamily C member 11	2.38989	2.14056	2.58486	2.37177	55048000	50015000	288310000	1.31124e+08	1	1
P63104	YWHAZ	14-3-3 protein zeta/delta (Protein kinase C inhibitor protein 1) (KCIP-1)	2.44627	2.01657	2.63681	2.36655	231540000	96741000	575360000	3.01214e+08	0	1
Q16836	HADH	Hydroxyacyl-coenzyme A dehydrogenase, mitochondrial (HCDH) (EC 1.1.1.35) (Medium and short-chain L-3-hydroxyacyl-coenzyme A dehydrogenase) (Short-chain 3-hydroxyacyl-CoA dehydrogenase)		1.31351	3.40265	2.35808		37856000	245700000	141778000	1	1
Q16543	CDC37	Hsp90 co-chaperone Cdc37 (Hsp90 chaperone protein kinase-targeting subunit) (p50Cdc37) [Cleaved into: Hsp90 co-chaperone Cdc37, N-terminally processed]	2.2585	2.02921	2.78165	2.35645	52840000	29111000	666980000	2.49644e+08	0	1
Q99442	SEC62	Translocation protein SEC62 (Translocation protein 1) (TP-1) (hTP-1)	1.62709		3.05871	2.3429	45416000		46989000	46202500	0	1
O95168	NDUFB4	NADH dehydrogenase [ubiquinone] 1 beta subcomplex subunit 4 (Complex I-B15) (CI-B15) (NADH-ubiquinone oxidoreductase B15 subunit)	2.60001	1.84842	2.55773	2.33538	45148000	31005000	134760000	7.03043e+07	1	1
P18085	ARF4	ADP-ribosylation factor 4	1.80007	2.31206	2.88939	2.33384	47381000	17697000	478420000	181166000	0	1
Q5T9L3	WLS	Protein wntless homolog (Integral membrane protein GPR177) (Protein evenness interrupted homolog) (EVI) (Putative NF-kappa-B-activating protein 373)	1.89785	2.14788	2.95174	2.33249	48222000	13914000	637930000	2.33355e+08	0	1
P14735	IDE	Insulin-degrading enzyme (EC 3.4.24.56) (Abeta-degrading protease) (Insulin protease) (Insulinase) (Insulysin)	3.26519		1.36909	2.31714	32933000		85784000	59358500	1	1
Q08257	CRYZ	Quinone oxidoreductase (EC 1.6.5.5) (NADPH:quinone reductase) (Zeta-crystallin)	2.56586	*	2.06094	2.3134	23933000	13360000	35563000	2.42853e+07	1	1
O00264	PGRMC1	Membrane-associated progesterone receptor component 1 (mPR) (Dap1) (IZA)	1.93411	1.80055	3.20121	2.31196	238640000	131500000	1.0083e+09	4.5948e+08	1	1
Q9Y5M8	SRPRB	Signal recognition particle receptor subunit beta (SR-beta) (Protein APMCF1)	2.79212		1.83138	2.31175	3218100		97350000	50284050	0	1
Q15800	MSMO1	Methylsterol monooxygenase 1 (EC 1.14.18.9) (C-4 methylsterol oxidase) (Sterol-C4-methyl oxidase)	1.47069		3.14651	2.3086	39220000		161800000	100510000	0	1
Q99735	MGST2	Microsomal glutathione S-transferase 2 (Microsomal GST-2) (EC 2.5.1.18) (Glutathione peroxidase MGST2) (EC 1.11.1.-) (Leukotriene C4 synthase MGST2) (EC 4.4.1.20) (Microsomal glutathione S-transferase II) (Microsomal GST-II)		*	2.30475	2.30475		83569000	103960000	93764500	0	0
O15173	PGRMC2	Membrane-associated progesterone receptor component 2 (Progesterone membrane-binding protein) (Steroid receptor protein DG6)	1.75207	2.53244	2.61383	2.29945	23013000	19507000	139130000	60550000	0	0
Q9UGP8	SEC63	Translocation protein SEC63 homolog	3.21288	1.58745	2.08577	2.29536	54483000	26157000	542470000	2.07703e+08	0	0
Q07666	KHDRBS1	KH domain-containing, RNA-binding, signal transduction-associated protein 1 (GAP-associated tyrosine phosphoprotein p62) (Src-associated in mitosis 68 kDa protein) (Sam68) (p21 Ras GTPase-activating protein-associated p62) (p68)	3.22668		1.33505	2.28087	19840000		12255000	16047500	0	0
Q8NC60	NOA1	Nitric oxide-associated protein 1	2.71029		1.84398	2.27714	41601000		89111000	65356000	1	0
O75746	SLC25A12	Electrogenic aspartate/glutamate antiporter SLC25A12, mitochondrial (Araceli hiperlarga) (Aralar) (Aralar1) (Mitochondrial aspartate glutamate carrier 1) (Solute carrier family 25 member 12)	3.36435	0.641077	2.81213	2.27252	79312000	18834000	193510000	9.72187e+07	1	0
P68366	TUBA4A	Tubulin alpha-4A chain (EC 3.6.5.-) (Alpha-tubulin 1) (Testis-specific alpha-tubulin) (Tubulin H2-alpha) (Tubulin alpha-1 chain)	1.58616		2.95379	2.26997	37339000		54990000	46164500	0	0
Q6IN84	MRM1	rRNA methyltransferase 1, mitochondrial (EC 2.1.1.-) (16S rRNA (guanosine(1145)-2'-O)-methyltransferase) (16S rRNA [Gm1145] 2'-O-methyltransferase)	2.02796	1.93337	2.82514	2.26216	3045500	12922000	37441000	1.78028e+07	1	0
Q6NUK1	SLC25A24	Mitochondrial adenyl nucleotide antiporter SLC25A24 (Mitochondrial ATP-Mg/Pi carrier protein 1) (Mitochondrial Ca(2+)-dependent solute carrier protein 1) (Short calcium-binding mitochondrial carrier protein 1) (SCaMC-1) (Solute carrier family 25 member 24)	2.43482	2.72094	1.61976	2.25851	88777000	31398000	274600000	1.31592e+08	1	0
O94826	TOMM70	Mitochondrial import receptor subunit TOM70 (Mitochondrial precursor proteins import receptor) (Translocase of outer membrane 70 kDa subunit) (Translocase of outer mitochondrial membrane protein 70)	2.18535	1.92175	2.66297	2.25669	102520000	13980000	641760000	2.52753e+08	1	0
O14980	XPO1	Exportin-1 (Exp1) (Chromosome region maintenance 1 protein homolog)	2.91317	2.0202	1.81715	2.25017	91161000	10068000	387340000	1.62856e+08	0	0
P26447	S100A4	Protein S100-A4 (Calvasculin) (Metastasin) (Placental calcium-binding protein) (Protein Mts1) (S100 calcium-binding protein A4)		1.49992	2.9982	2.24906		43366000	361740000	202553000	0	0
P11177	PDHB	Pyruvate dehydrogenase E1 component subunit beta, mitochondrial (PDHE1-B) (EC 1.2.4.1)	2.37508		2.10645	2.24076	35499000		36517000	36008000	1	0
Q5J8M3	EMC4	ER membrane protein complex subunit 4 (Cell proliferation-inducing gene 17 protein) (Transmembrane protein 85)	1.87854	1.54306	3.28783	2.23648	20448000	26589000	243750000	96929000	0	0
Q9C0D9	SELENOI	Ethanolaminephosphotransferase 1 (hEPT1) (EC 2.7.8.1) (Selenoprotein I) (SelI)	3.58412	0.933563	2.19041	2.23603	45126000	24423000	91666000	5.37383e+07	0	0
P61803	DAD1	Dolichyl-diphosphooligosaccharide--protein glycosyltransferase subunit DAD1 (Oligosaccharyl transferase subunit DAD1) (Defender against cell death 1) (DAD-1)	2.19036		2.27382	2.23209	175890000		95400000	135645000	0	0
O75879	GATB	Glutamyl-tRNA(Gln) amidotransferase subunit B, mitochondrial (Glu-AdT subunit B) (EC 6.3.5.-) (Cytochrome c oxidase assembly factor PET112 homolog)	3.31882	0.655733	2.70972	2.22809	85307000	14721000	26860000	42296000	1	0
O95363	FARS2	Phenylalanine--tRNA ligase, mitochondrial (EC 6.1.1.20) (Phenylalanyl-tRNA synthetase) (PheRS)	2.29139	*	2.15914	2.22526	19934000	4447900	107240000	4.3874e+07	1	0
Q9NQZ5	STARD7	StAR-related lipid transfer protein 7, mitochondrial (Gestational trophoblastic tumor protein 1) (START domain-containing protein 7) (StARD7)	2.69724		1.74941	2.22332	11855000		32905000	22380000	1	0
Q8TCT9	HM13	Minor histocompatibility antigen H13 (EC 3.4.23.-) (Intramembrane protease 1) (IMP-1) (IMPAS-1) (hIMP1) (Presenilin-like protein 3) (Signal peptide peptidase)	2.39957	2.1098	2.14753	2.21897	279600000	178070000	515910000	3.24527e+08	0	0
Q96K37	SLC35E1	Solute carrier family 35 member E1	*		2.21855	2.21855	13652000		3435500	8543750	0	0
O15371	EIF3D	Eukaryotic translation initiation factor 3 subunit D (eIF3d) (Eukaryotic translation initiation factor 3 subunit 7) (eIF-3-zeta) (eIF3 p66)	1.55126		2.87477	2.21302	22977000		275740000	149358500	0	0
Q8NBI6	XXYLT1	Xyloside xylosyltransferase 1 (EC 2.4.2.62) (UDP-xylose:alpha-xyloside alpha-1,3-xylosyltransferase)	2.44816	2.73688	1.45352	2.21285	23491000	35470000	508860000	1.89274e+08	0	0
P51398	DAP3	Small ribosomal subunit protein mS29 (28S ribosomal protein S29, mitochondrial) (MRP-S29) (S29mt) (Death-associated protein 3) (DAP-3) (Ionizing radiation resistance conferring protein)	1.5252	3.23298	1.86663	2.20827	97346000	81028000	343930000	1.74101e+08	1	0
A1L0T0	ILVBL	2-hydroxyacyl-CoA lyase 2 (EC 4.1.2.-) (Acetolactate synthase-like protein) (IlvB-like protein)	2.21911	1.52194	2.88363	2.20823	41870000	43852000	351260000	1.45661e+08	0	0
P31946	YWHAB	14-3-3 protein beta/alpha (Protein 1054) (Protein kinase C inhibitor protein 1) (KCIP-1) [Cleaved into: 14-3-3 protein beta/alpha, N-terminally processed]	2.33355		2.07829	2.20592	60949000		149370000	105159500	0	0
O14735	CDIPT	CDP-diacylglycerol--inositol 3-phosphatidyltransferase (EC 2.7.8.11) (Phosphatidylinositol synthase) (PI synthase) (PtdIns synthase)		1.87744	2.53336	2.2054		9659900	48309000	28984450	0	0
Q13825	AUH	Methylglutaconyl-CoA hydratase, mitochondrial (3-MG-CoA hydratase) (EC 4.2.1.18) (AU-specific RNA-binding enoyl-CoA hydratase) (AU-binding protein/enoyl-CoA hydratase) (Itaconyl-CoA hydratase) (EC 4.2.1.56)	*		2.2048	2.2048	18740000		203790000	111265000	1	0
P54136	RARS1	Arginine--tRNA ligase, cytoplasmic (EC 6.1.1.19) (Arginyl-tRNA synthetase) (ArgRS)	1.65181	2.93337	2.02431	2.20316	43665000	15656000	365970000	1.41764e+08	0	0
P26440	IVD	Isovaleryl-CoA dehydrogenase, mitochondrial (IVD) (EC 1.3.8.4) (Butyryl-CoA dehydrogenase) (EC 1.3.8.1)	*		2.18773	2.18773	12150000		38341000	25245500	1	0
P35221	CTNNA1	Catenin alpha-1 (Alpha E-catenin) (Cadherin-associated protein) (Renal carcinoma antigen NY-REN-13)	2.42099		1.94624	2.18361	47949000		183250000	115599500	0	0
Q53H12	AGK	Acylglycerol kinase, mitochondrial (hAGK) (EC 2.7.1.107) (EC 2.7.1.138) (EC 2.7.1.94) (Multiple substrate lipid kinase) (HsMuLK) (MuLK) (Multi-substrate lipid kinase)	2.0521	1.98593	2.49838	2.17881	112880000	43581000	159220000	105227000	1	0
P29966	MARCKS	Myristoylated alanine-rich C-kinase substrate (MARCKS) (Protein kinase C substrate, 80 kDa protein, light chain) (80K-L protein) (PKCSL)	2.74828		1.60849	2.17838	8667700		17372000	13019850	0	0
Q6P1X6	C8orf82	UPF0598 protein C8orf82	1.94495	3.3305	1.25593	2.17713	67160000	57427000	170480000	9.83557e+07	1	0
Q96I59	NARS2	Probable asparagine--tRNA ligase, mitochondrial (EC 6.1.1.22) (Asparaginyl-tRNA synthetase) (AsnRS)	2.23353		2.11468	2.17411	28153000		63011000	45582000	1	0
Q6P4A7	SFXN4	Sideroflexin-4 (Breast cancer resistance marker 1)	3.09259		1.25457	2.17358	23135000		103830000	63482500	1	0
P30153	PPP2R1A	Serine/threonine-protein phosphatase 2A 65 kDa regulatory subunit A alpha isoform (Medium tumor antigen-associated 61 kDa protein) (PP2A subunit A isoform PR65-alpha) (PP2A subunit A isoform R1-alpha)	1.76504		2.57688	2.17096	57226000		946580000	501903000	0	0
Q9BW60	ELOVL1	Elongation of very long chain fatty acids protein 1 (EC 2.3.1.199) (3-keto acyl-CoA synthase ELOVL1) (ELOVL fatty acid elongase 1) (ELOVL FA elongase 1) (Very long chain 3-ketoacyl-CoA synthase 1) (Very long chain 3-oxoacyl-CoA synthase 1)	2.14774		2.18352	2.16563	19317000		35752000	27534500	0	0
O14874	BCKDK	[3-methyl-2-oxobutanoate dehydrogenase [lipoamide]] kinase, mitochondrial (EC 2.7.11.4) (Branched-chain alpha-ketoacid dehydrogenase kinase) (BCKD-kinase) (BCKDHKIN)	3.02291	2.94735	0.51261	2.16096	258790000	99486000	253840000	2.04039e+08	1	0
O75570	MTRF1	Peptide chain release factor 1, mitochondrial (MRF-1) (MtRF-1)	2.15304	*	*	2.15304	30035000	9893300	1917900	1.39487e+07	1	0
Q9Y5L0	TNPO3	Transportin-3 (Importin-12) (Imp12) (Transportin-SR) (TRN-SR)	2.63417	1.80627	2.01434	2.1516	13717000	4193000	183200000	6.70367e+07	0	0
P17655	CAPN2	Calpain-2 catalytic subunit (EC 3.4.22.53) (Calcium-activated neutral proteinase 2) (CANP 2) (Calpain M-type) (Calpain large polypeptide L2) (Calpain-2 large subunit) (Millimolar-calpain) (M-calpain)	2.29499		1.99741	2.1462	60755000		363870000	212312500	0	0
O60313	OPA1	Dynamin-like 120 kDa protein, mitochondrial (EC 3.6.5.5) (Optic atrophy protein 1) [Cleaved into: Dynamin-like 120 kDa protein, form S1]	3.01274		1.27254	2.14264	22618000		77274000	49946000	1	0
Q9P2R7	SUCLA2	Succinate--CoA ligase [ADP-forming] subunit beta, mitochondrial (EC 6.2.1.5) (ATP-specific succinyl-CoA synthetase subunit beta) (A-SCS) (Succinyl-CoA synthetase beta-A chain) (SCS-betaA)	2.25277	*	2.01914	2.13596	126160000	47087000	565940000	2.46396e+08	1	0
O96005	CLPTM1	Putative lipid scramblase CLPTM1 (Cleft lip and palate transmembrane protein 1)	2.4783	2.14505	1.7824	2.13525	231310000	115270000	335260000	227280000	0	0
Q3ZCQ8	TIMM50	Mitochondrial import inner membrane translocase subunit TIM50	3.03934	1.98292	1.37641	2.13289	152330000	64235000	445460000	220675000	1	0
P37268	FDFT1	Squalene synthase (SQS) (SS) (EC 2.5.1.21) (FPP:FPP farnesyltransferase) (Farnesyl-diphosphate farnesyltransferase) (Farnesyl-diphosphate farnesyltransferase 1)	2.27051		1.98832	2.12941	23384000		93262000	58323000	0	0
O76021	RSL1D1	Ribosomal L1 domain-containing protein 1 (CATX-11) (Cellular senescence-inhibited gene protein) (Protein PBK1)	3.00657		1.25126	2.12891	21619000		64578000	43098500	0	0
O43242	PSMD3	26S proteasome non-ATPase regulatory subunit 3 (26S proteasome regulatory subunit RPN3) (26S proteasome regulatory subunit S3) (Proteasome subunit p58)	3.17941		1.07228	2.12584	1930100		6401400	4165750	0	0
Q99832	CCT7	T-complex protein 1 subunit eta (TCP-1-eta) (CCT-eta) (HIV-1 Nef-interacting protein) [Cleaved into: T-complex protein 1 subunit eta, N-terminally processed]	2.32026	2.20287	1.84506	2.12273	62163000	10317000	432450000	168310000	0	0
Q9BSJ8	ESYT1	Extended synaptotagmin-1 (E-Syt1) (Membrane-bound C2 domain-containing protein)	2.97426	2.84217	0.548745	2.12173	20334000	6753700	309180000	1.12089e+08	0	0
P09211	GSTP1	Glutathione S-transferase P (EC 2.5.1.18) (GST class-pi) (GSTP1-1)	1.36382	2.87416		2.11899	59014000	6427300		32720650	1	0
Q3KQZ1	SLC25A35	Solute carrier family 25 member 35		2.83111	1.40193	2.11652		4634500	116370000	60502250	1	0
O43169	CYB5B	Cytochrome b5 type B (Cytochrome b5 outer mitochondrial membrane isoform)	1.40547	1.74909	3.19053	2.11503	21057000	40798000	804770000	288875000	1	0
Q9NRK6	ABCB10	ATP-binding cassette sub-family B member 10, mitochondrial (ABC-mitochondrial erythroid protein) (ABC-me protein) (ATP-binding cassette transporter 10) (ABC transporter 10 protein) (Mitochondrial ATP-binding cassette 2) (M-ABC2)	1.83583		2.39293	2.11438	82808000		167200000	125004000	1	0
P19404	NDUFV2	NADH dehydrogenase [ubiquinone] flavoprotein 2, mitochondrial (EC 7.1.1.2) (NADH-ubiquinone oxidoreductase 24 kDa subunit)	*		2.10596	2.10596	13109000		19968000	16538500	1	0
O43813	LANCL1	Glutathione S-transferase LANCL1 (EC 2.5.1.18) (40 kDa erythrocyte membrane protein) (p40) (LanC-like protein 1)	1.81056	2.30581	2.18944	2.10194	70910000	26298000	96576000	6.45947e+07	0	0
Q86UY8	NT5DC3	5'-nucleotidase domain-containing protein 3 (EC 3.1.3.-) (GRP94-neighboring nucleotidase)	*		2.10133	2.10133	4939800		33919000	19429400	1	0
P46782	RPS5	Small ribosomal subunit protein uS7 (40S ribosomal protein S5) [Cleaved into: Small ribosomal subunit protein uS7, N-terminally processed (40S ribosomal protein S5, N-terminally processed)]	3.24782	1.88183	1.16931	2.09966	56840000	12407000	78278000	49175000	0	0
P20700	LMNB1	Lamin-B1	1.51614	2.10552	2.67445	2.0987	186780000	77812000	950510000	405034000	0	0
Q9UI30	TRMT112	Multifunctional methyltransferase subunit TRM112-like protein (tRNA methyltransferase 112 homolog)		2.19625	1.98763	2.09194		11838000	28332000	20085000	0	0
P28288	ABCD3	ATP-binding cassette sub-family D member 3 (EC 3.1.2.-) (EC 7.6.2.-) (70 kDa peroxisomal membrane protein) (PMP70)	2.13182	1.65273	2.48849	2.09101	271180000	104720000	1360100000	5.78667e+08	1	0
P56192	MARS1	Methionine--tRNA ligase, cytoplasmic (EC 6.1.1.10) (Methionyl-tRNA synthetase) (MetRS)	1.29619		2.88354	2.08986	26218000		49371000	37794500	0	0
P40227	CCT6A	T-complex protein 1 subunit zeta (TCP-1-zeta) (Acute morphine dependence-related protein 2) (CCT-zeta-1) (HTR3) (Tcp20)	2.66816	1.8808	1.7162	2.08839	54949000	4460600	178430000	7.92799e+07	0	0
O75844	ZMPSTE24	CAAX prenyl protease 1 homolog (EC 3.4.24.84) (Farnesylated proteins-converting enzyme 1) (FACE-1) (Prenyl protein-specific endoprotease 1) (Zinc metalloproteinase Ste24 homolog)	2.14758	1.79638	2.31077	2.08491	546900000	230350000	2821300000	1.19952e+09	0	0
P22234	PAICS	Bifunctional phosphoribosylaminoimidazole carboxylase/phosphoribosylaminoimidazole succinocarboxamide synthetase (PAICS) [Includes: Phosphoribosylaminoimidazole carboxylase (EC 4.1.1.21) (AIR carboxylase) (AIRC); Phosphoribosylaminoimidazole succinocarboxamide synthetase (EC 6.3.2.6) (SAICAR synthetase)]	1.90825	2.03273	2.2936	2.0782	214770000	119730000	869020000	4.01173e+08	1	0
Q99497	PARK7	Parkinson disease protein 7 (Maillard deglycase) (Oncogene DJ1) (Parkinsonism-associated deglycase) (Protein DJ-1) (DJ-1) (Protein/nucleic acid deglycase DJ-1) (EC 3.1.2.-, EC 3.5.1.-, EC 3.5.1.124)	2.06345	1.63937	2.52963	2.07748	83756000	37907000	221730000	1.14464e+08	1	0
Q13423	NNT	NAD(P) transhydrogenase, mitochondrial (EC 7.1.1.1) (Nicotinamide nucleotide transhydrogenase) (Pyridine nucleotide transhydrogenase)	2.61935	1.53228		2.07581	1227900000	680270000		954085000	1	0
Q9UH99	SUN2	SUN domain-containing protein 2 (Protein unc-84 homolog B) (Rab5-interacting protein) (Rab5IP) (Sad1/unc-84 protein-like 2)	2.24441	1.46597	2.51238	2.07426	82866000	27799000	326640000	1.45768e+08	0	0
P09543	CNP	2',3'-cyclic-nucleotide 3'-phosphodiesterase (CNP) (CNPase) (EC 3.1.4.37)	1.04723		3.09958	2.0734	4151300		34609000	19380150	0	0
Q5JTZ9	AARS2	Alanine--tRNA ligase, mitochondrial (EC 6.1.1.7) (Alanyl-tRNA synthetase) (AlaRS)	0.712766	3.19643	2.27114	2.06011	217750000	81249000	314660000	204553000	1	0
P18621	RPL17	Large ribosomal subunit protein uL22 (60S ribosomal protein L17) (60S ribosomal protein L23) (PD-1)	1.7371		2.38277	2.05994	21038000		56347000	38692500	0	0
O76031	CLPX	ATP-dependent Clp protease ATP-binding subunit clpX-like, mitochondrial	3.03144	4.07331	-0.929199	2.05852	171840000	48467000	501140000	2.40482e+08	1	0
Q03518	TAP1	Antigen peptide transporter 1 (APT1) (EC 7.4.2.14) (ATP-binding cassette sub-family B member 2) (Peptide supply factor 1) (Peptide transporter PSF1) (PSF-1) (Peptide transporter TAP1) (Peptide transporter involved in antigen processing 1) (Really interesting new gene 4 protein) (RING4)	2.67178		1.4431	2.05744	23877000		171420000	97648500	0	0
O43175	PHGDH	D-3-phosphoglycerate dehydrogenase (3-PGDH) (EC 1.1.1.95) (2-oxoglutarate reductase) (EC 1.1.1.399) (Malate dehydrogenase) (EC 1.1.1.37)	2.23303	1.55059	2.38108	2.0549	490900000	177780000	2876200000	1.18163e+09	0	0
P14324	FDPS	Farnesyl pyrophosphate synthase (FPP synthase) (FPS) (EC 2.5.1.10) ((2E,6E)-farnesyl diphosphate synthase) (Dimethylallyltranstransferase) (EC 2.5.1.1) (Farnesyl diphosphate synthase) (Geranyltranstransferase)	1.93332		2.16798	2.05065	15665000		15736000	15700500	1	0
Q15366	PCBP2	Poly(rC)-binding protein 2 (Alpha-CP2) (Heterogeneous nuclear ribonucleoprotein E2) (hnRNP E2)	2.09654	1.47327	2.57006	2.04663	4534300	27081000	803280000	2.78298e+08	0	0
Q9H3K2	GHITM	Growth hormone-inducible transmembrane protein (Dermal papilla-derived protein 2) (Mitochondrial morphology and cristae structure 1) (MICS1) (Transmembrane BAX inhibitor motif-containing protein 5)	4.00156	0.974251	1.12183	2.03255	219630000	18525000	93848000	1.10668e+08	1	0
Q96AC1	FERMT2	Fermitin family homolog 2 (Kindlin-2) (Mitogen-inducible gene 2 protein) (MIG-2) (Pleckstrin homology domain-containing family C member 1) (PH domain-containing family C member 1)	3.0857		0.976447	2.03107	16542000		128190000	72366000	0	0
Q5BJD5	TMEM41B	Transmembrane protein 41B (Protein stasimon)		2.06132	1.99549	2.02841		14158000	139400000	76779000	0	0
P62701	RPS4X	Small ribosomal subunit protein eS4, X isoform (40S ribosomal protein S4) (SCR10) (Single copy abundant mRNA protein)	1.45305	2.90549	1.72596	2.02817	29588000	7692800	146630000	61303600	0	0
Q7L3T8	PARS2	Probable proline--tRNA ligase, mitochondrial (EC 6.1.1.15) (Prolyl-tRNA synthetase) (ProRS)	1.17148		2.85245	2.01197	21490000		50836000	36163000	1	0
P16435	POR	NADPH--cytochrome P450 reductase (CPR) (P450R) (EC 1.6.2.4)	1.59557	1.05721	3.38277	2.01185	85690000	13878000	2450500000	8.50023e+08	0	0
P15924	DSP	Desmoplakin (DP) (250/210 kDa paraneoplastic pemphigus antigen)		3.76099	0.260896	2.01094		17543000	9046100	13294550	0	0
P27348	YWHAQ	14-3-3 protein theta (14-3-3 protein T-cell) (14-3-3 protein tau) (Protein HS1)	0.000885741	3.33929	2.68301	2.00773	32586000	39865000	314310000	1.2892e+08	0	0
O43657	TSPAN6	Tetraspanin-6 (Tspan-6) (A15 homolog) (Putative NF-kappa-B-activating protein 321) (T245 protein) (Tetraspanin TM4-D) (Transmembrane 4 superfamily member 6)	2.00702		*	2.00702	45344000		16371000	30857500	0	0
P53618	COPB1	Coatomer subunit beta (Beta-coat protein) (Beta-COP)	2.05718		1.94823	2.0027	19724000		277910000	148817000	0	0
P52948	NUP98	Nuclear pore complex protein Nup98-Nup96 (EC 3.4.21.-) [Cleaved into: Nuclear pore complex protein Nup98 (98 kDa nucleoporin) (Nucleoporin Nup98) (Nup98); Nuclear pore complex protein Nup96 (96 kDa nucleoporin) (Nucleoporin Nup96) (Nup96)]	1.86517		2.13574	2.00046	8440000		71061000	39750500	0	0
Q9NTJ5	SACM1L	Phosphatidylinositol-3-phosphatase SAC1 (EC 3.1.3.64) (Phosphatidylinositol-4-phosphate phosphatase) (Suppressor of actin mutations 1-like protein)	2.05923		1.93836	1.99879	20724000		188300000	104512000	0	0
P21266	GSTM3	Glutathione S-transferase Mu 3 (EC 2.5.1.18) (GST class-mu 3) (GSTM3-3) (hGSTM3-3)	2.0825		1.90017	1.99134	35339000		85782000	60560500	0	0
P37802	TAGLN2	Transgelin-2 (Epididymis tissue protein Li 7e) (SM22-alpha homolog)	2.01794	1.62921	2.30879	1.98531	105840000	21617000	122950000	83469000	0	0
P61158	ACTR3	Actin-related protein 3 (Actin-like protein 3)	1.88867		2.07253	1.9806	35228000		19707000	27467500	0	0
P25705	ATP5F1A	ATP synthase subunit alpha, mitochondrial (ATP synthase F1 subunit alpha)	2.00714	1.49102	2.4132	1.97045	274700000	122900000	515850000	3.04483e+08	1	0
P0DMV8	HSPA1A	Heat shock 70 kDa protein 1A (Heat shock 70 kDa protein 1) (HSP70-1) (HSP70.1)	2.50265	1.43273		1.96769	368440000	150220000		259330000	0	0
P52292	KPNA2	Importin subunit alpha-1 (Karyopherin subunit alpha-2) (RAG cohort protein 1) (SRP1-alpha)	1.62892		2.30251	1.96571	47088000		458540000	252814000	0	0
Q9NRG9	AAAS	Aladin (Adracalin)	1.79016		2.13203	1.9611	23968000		270820000	147394000	0	0
P48739	PITPNB	Phosphatidylinositol transfer protein beta isoform (PI-TP-beta) (PtdIns transfer protein beta) (PtdInsTP beta)	0.972495		2.93224	1.95237	29873000		111670000	70771500	0	0
P68371	TUBB4B	Tubulin beta-4B chain (Tubulin beta-2 chain) (Tubulin beta-2C chain)		1.51149	2.38721	1.94935		601170000	2.9858e+09	1.79348e+09	0	0
Q92685	ALG3	Dol-P-Man:Man(5)GlcNAc(2)-PP-Dol alpha-1,3-mannosyltransferase (EC 2.4.1.258) (Asparagine-linked glycosylation protein 3 homolog) (Dol-P-Man-dependent alpha(1-3)-mannosyltransferase) (Dolichyl-P-Man:Man(5)GlcNAc(2)-PP-dolichyl mannosyltransferase) (Dolichyl-phosphate-mannose--glycolipid alpha-mannosyltransferase) (Not56-like protein)		1.43238	2.4627	1.94754		20946000	51308000	36127000	0	0
Q6NUQ4	TMEM214	Transmembrane protein 214	3.28435	0.445838	2.09836	1.94285	122390000	124540000	1.544e+09	5.96977e+08	0	0
Q9UI14	RABAC1	Prenylated Rab acceptor protein 1 (PRA1 family protein 1)	2.23389		1.64802	1.94096	27620000		62123000	44871500	0	0
P50336	PPOX	Protoporphyrinogen oxidase (PPO) (EC 1.3.3.4)	3.02682	1.94006	0.846259	1.93771	102520000	81683000	125780000	1.03328e+08	1	0
O96008	TOMM40	Mitochondrial import receptor subunit TOM40 homolog (Protein Haymaker) (Translocase of outer membrane 40 kDa subunit homolog) (p38.5)		1.04393	2.82814	1.93603		33979000	500170000	267074500	1	0
O15120	AGPAT2	1-acyl-sn-glycerol-3-phosphate acyltransferase beta (EC 2.3.1.51) (1-acylglycerol-3-phosphate O-acyltransferase 2) (1-AGP acyltransferase 2) (1-AGPAT 2) (Lysophosphatidic acid acyltransferase beta) (LPAAT-beta)		1.80618	2.06225	1.93421		12545000	83640000	48092500	0	0
Q99720	SIGMAR1	Sigma non-opioid intracellular receptor 1 (Aging-associated gene 8 protein) (SR31747-binding protein) (SR-BP) (Sigma 1-type opioid receptor) (SIG-1R) (Sigma1-receptor) (Sigma1R) (hSigmaR1)	2.25523	1.26892	2.27138	1.93184	81871000	19791000	386550000	1.62737e+08	0	0
Q9Y2U8	LEMD3	Inner nuclear membrane protein Man1 (LEM domain-containing protein 3)	2.02351	2.04554	1.71282	1.92729	63604000	7488700	168240000	7.97776e+07	0	0
P08559	PDHA1	Pyruvate dehydrogenase E1 component subunit alpha, somatic form, mitochondrial (EC 1.2.4.1) (PDHE1-A type I)	2.71244	1.67066	1.36976	1.91762	150860000	18875000	53143000	7.42927e+07	1	0
O75915	ARL6IP5	PRA1 family protein 3 (ADP-ribosylation factor-like protein 6-interacting protein 5) (ARL-6-interacting protein 5) (Aip-5) (Cytoskeleton-related vitamin A-responsive protein) (Dermal papilla-derived protein 11) (GTRAP3-18) (Glutamate transporter EAAC1-interacting protein) (JM5) (Prenylated Rab acceptor protein 2) (Protein JWa) (Putative MAPK-activating protein PM27)	2.73955	1.26642	1.73009	1.91202	259370000	70418000	202230000	1.77339e+08	0	0
P08865	RPSA	Small ribosomal subunit protein uS2 (37 kDa laminin receptor precursor) (37LRP) (37/67 kDa laminin receptor) (LRP/LR) (40S ribosomal protein SA) (67 kDa laminin receptor) (67LR) (Colon carcinoma laminin-binding protein) (Laminin receptor 1) (LamR) (Laminin-binding protein precursor p40) (LBP/p40) (Multidrug resistance-associated protein MGr1-Ag) (NEM/1CHD4)	2.7991	2.45211	0.465519	1.90558	210430000	29686000	180210000	1.40109e+08	0	0
P13645	KRT10	Keratin, type I cytoskeletal 10 (Cytokeratin-10) (CK-10) (Keratin-10) (K10)	-1.49682	5.30336		1.90327	206590000	3805000000		2005795000	0	0
P61247	RPS3A	Small ribosomal subunit protein eS1 (40S ribosomal protein S3a) (v-fos transformation effector protein) (Fte-1)	1.41456	1.77459	2.51653	1.90189	38582000	28098000	522250000	196310000	0	0
O14828	SCAMP3	Secretory carrier-associated membrane protein 3 (Secretory carrier membrane protein 3)	1.70576	2.20781	1.75783	1.89047	123640000	22585000	367070000	1.71098e+08	0	0
Q04637	EIF4G1	Eukaryotic translation initiation factor 4 gamma 1 (eIF-4-gamma 1) (eIF-4G 1) (eIF-4G1) (p220)	2.87646		0.902093	1.88928	30286000		62290000	46288000	0	0
P62244	RPS15A	Small ribosomal subunit protein uS8 (40S ribosomal protein S15a)	1.70601		2.06868	1.88735	11051000		50697000	30874000	0	0
P04264	KRT1	Keratin, type II cytoskeletal 1 (67 kDa cytokeratin) (Cytokeratin-1) (CK-1) (Hair alpha protein) (Keratin-1) (K1) (Type-II keratin Kb1)	-0.0486209	5.83442	-0.142572	1.88107	274830000	1294700000	254450000	6.07993e+08	0	0
Q16850	CYP51A1	Lanosterol 14-alpha demethylase (LDM) (EC 1.14.14.154) (CYPLI) (Cytochrome P450 51A1) (CYP51A1) (Cytochrome P450-14DM) (Cytochrome P45014DM) (Cytochrome P450LI) (Sterol 14-alpha demethylase)	1.67091	1.8171	2.14658	1.8782	23293000	29551000	499540000	184128000	0	0
P26641	EEF1G	Elongation factor 1-gamma (EF-1-gamma) (eEF-1B gamma)	2.24103	1.33417	2.00131	1.85884	281910000	69762000	527480000	2.93051e+08	0	0
Q9Y678	COPG1	Coatomer subunit gamma-1 (Gamma-1-coat protein) (Gamma-1-COP)	1.62923		2.08595	1.85759	2168500		221970000	112069250	0	0
Q13443	ADAM9	Disintegrin and metalloproteinase domain-containing protein 9 (ADAM 9) (EC 3.4.24.-) (Cellular disintegrin-related protein) (Meltrin-gamma) (Metalloprotease/disintegrin/cysteine-rich protein 9) (Myeloma cell metalloproteinase)	2.11428		1.59489	1.85459	27945000		50440000	39192500	0	0
Q13636	RAB31	Ras-related protein Rab-31 (Ras-related protein Rab-22B)	1.82633	2.05311	1.67773	1.85239	10295000	4681600	20781000	11919200	0	0
A0FGR8	ESYT2	Extended synaptotagmin-2 (E-Syt2) (Chr2Syt)	2.69147	1.08262	1.78226	1.85211	37507000	6416100	238360000	9.40944e+07	0	0
P31948	STIP1	Stress-induced-phosphoprotein 1 (STI1) (Hsc70/Hsp90-organizing protein) (Hop) (Renal carcinoma antigen NY-REN-11) (Transformation-sensitive protein IEF SSP 3521)	2.64599		1.0582	1.8521	73077000		33613000	53345000	0	0
Q12769	NUP160	Nuclear pore complex protein Nup160 (160 kDa nucleoporin) (Nucleoporin Nup160)	1.40832		2.29564	1.85198	25343000		103320000	64331500	0	0
P49419	ALDH7A1	Alpha-aminoadipic semialdehyde dehydrogenase (Alpha-AASA dehydrogenase) (EC 1.2.1.31) (Aldehyde dehydrogenase family 7 member A1) (EC 1.2.1.3) (Antiquitin-1) (Betaine aldehyde dehydrogenase) (EC 1.2.1.8) (Delta1-piperideine-6-carboxylate dehydrogenase) (P6c dehydrogenase)	1.76785	*	1.932	1.84992	40072000	6272400	21013000	2.24525e+07	1	0
O95573	ACSL3	Fatty acid CoA ligase Acsl3 (Arachidonate--CoA ligase) (EC 6.2.1.15) (Long-chain acyl-CoA synthetase 3) (LACS 3) (Long-chain-fatty-acid--CoA ligase 3) (EC 6.2.1.3) (Medium-chain acyl-CoA ligase Acsl3) (EC 6.2.1.2)	1.44578	*	2.23508	1.84043	60655000	6472400	221680000	9.62691e+07	1	0
Q9P035	HACD3	Very-long-chain (3R)-3-hydroxyacyl-CoA dehydratase 3 (EC 4.2.1.134) (3-hydroxyacyl-CoA dehydratase 3) (HACD3) (Butyrate-induced protein 1) (B-ind1) (hB-ind1) (Protein-tyrosine phosphatase-like A domain-containing protein 1)	1.9705	1.83044	1.71921	1.84005	111450000	82787000	317820000	1.70686e+08	0	0
P50416	CPT1A	Carnitine O-palmitoyltransferase 1, liver isoform (CPT1-L) (EC 2.3.1.21) (Carnitine O-palmitoyltransferase I, liver isoform) (CPT I) (CPTI-L) (Carnitine palmitoyltransferase 1A)	2.33374	1.55728	1.58554	1.82552	99461000	78033000	571430000	2.49641e+08	1	0
P13010	XRCC5	X-ray repair cross-complementing protein 5 (EC 3.6.4.-) (86 kDa subunit of Ku antigen) (ATP-dependent DNA helicase 2 subunit 2) (ATP-dependent DNA helicase II 80 kDa subunit) (CTC box-binding factor 85 kDa subunit) (CTC85) (CTCBF) (DNA repair protein XRCC5) (Ku80) (Ku86) (Lupus Ku autoantigen protein p86) (Nuclear factor IV) (Thyroid-lupus autoantigen) (TLAA) (X-ray repair complementing defective…	2.16049	0.90111	2.41384	1.82515	40651000	22354000	133820000	6.56083e+07	0	0
Q9NZ01	TECR	Very-long-chain enoyl-CoA reductase (EC 1.3.1.93) (Synaptic glycoprotein SC2) (Trans-2,3-enoyl-CoA reductase) (TER)	2.13904	1.65284	1.67334	1.82174	814780000	209890000	587700000	5.37457e+08	0	0
Q14739	LBR	Delta(14)-sterol reductase LBR (Delta-14-SR) (EC 1.3.1.70) (3-beta-hydroxysterol Delta (14)-reductase) (C-14 sterol reductase) (C14SR) (Integral nuclear envelope inner membrane protein) (LMN2R) (Lamin-B receptor) (Sterol C14-reductase)	1.68971	1.70641	2.06689	1.821	151660000	50166000	321460000	1.74429e+08	0	0
P27635	RPL10	Large ribosomal subunit protein uL16 (60S ribosomal protein L10) (Laminin receptor homolog) (Protein QM) (Ribosomal protein L10) (Tumor suppressor QM)	2.04807	1.42766	1.97057	1.81543	88347000	50270000	274770000	1.37796e+08	0	0
Q15629	TRAM1	Translocating chain-associated membrane protein 1 (Protein TRAM1)	1.75131	1.71182	1.97606	1.81306	38713000	19016000	208460000	8.87297e+07	0	0
P47756	CAPZB	F-actin-capping protein subunit beta (CapZ beta)	2.14787	0.678861	2.60248	1.80974	65204000	7642900	18297000	30381300	0	0
O14929	HAT1	Histone acetyltransferase type B catalytic subunit (EC 2.3.1.48) (Histone acetyltransferase 1)	1.51072		2.10842	1.80957	14946000		21739000	18342500	1	0
P50454	SERPINH1	Serpin H1 (47 kDa heat shock protein) (Arsenic-transactivated protein 3) (AsTP3) (Cell proliferation-inducing gene 14 protein) (Collagen-binding protein) (Colligin) (Rheumatoid arthritis-related antigen RA-A47)	2.17655	1.32585	1.92075	1.80771	127710000	27274000	277210000	1.44065e+08	0	0
O94905	ERLIN2	Erlin-2 (Endoplasmic reticulum lipid raft-associated protein 2) (Stomatin-prohibitin-flotillin-HflC/K domain-containing protein 2) (SPFH domain-containing protein 2)	1.26657	1.57333	2.5803	1.80674	21467000	28051000	489140000	1.79553e+08	0	0
P41091	EIF2S3	Eukaryotic translation initiation factor 2 subunit 3 (EC 3.6.5.3) (Eukaryotic translation initiation factor 2 subunit gamma X) (eIF-2-gamma X) (eIF-2gX)	2.06945		1.54013	1.80479	35885000		216170000	126027500	0	0
Q9Y6M5	SLC30A1	Proton-coupled zinc antiporter SLC30A1 (Solute carrier family 30 member 1) (Zinc transporter 1)	2.26188		1.3367	1.79929	23623000		321600000	172611500	0	0
Q9BUN8	DERL1	Derlin-1 (Degradation in endoplasmic reticulum protein 1) (DERtrin-1) (Der1-like protein 1)	1.81989		1.77784	1.79887	12084000		108110000	60097000	0	0
Q9BT22	ALG1	Chitobiosyldiphosphodolichol beta-mannosyltransferase (EC 2.4.1.142) (Asparagine-linked glycosylation protein 1 homolog) (Beta-1,4-mannosyltransferase) (GDP-Man:GlcNAc2-PP-dolichol mannosyltransferase) (GDP-mannose-dolichol diphosphochitobiose mannosyltransferase) (Mannosyltransferase-1) (MT-1) (hMat-1)	2.80403	0.689908	1.88215	1.79203	47547000	27145000	199650000	9.14473e+07	0	0
Q14166	TTLL12	Tubulin--tyrosine ligase-like protein 12 (Inactive tubulin--tyrosine ligase-like protein 12)	1.86466		1.70189	1.78327	10007000		92165000	51086000	0	0
O15258	RER1	Protein RER1	2.08982	1.74303	1.51134	1.7814	131280000	74114000	131910000	1.12435e+08	0	0
Q99829	CPNE1	Copine-1 (Chromobindin 17) (Copine I)	1.20839	2.24564	1.87571	1.77658	17376000	10718000	42093000	2.33957e+07	0	0
Q15185	PTGES3	Prostaglandin E synthase 3 (EC 5.3.99.3) (Cytosolic prostaglandin E2 synthase) (cPGES) (Hsp90 co-chaperone) (Progesterone receptor complex p23) (Telomerase-binding protein p23)	1.41656		2.13584	1.7762	928260		140510000	70719130	0	0
Q14914	PTGR1	Prostaglandin reductase 1 (PRG-1) (15-oxoprostaglandin 13-reductase) (EC 1.3.1.48) (Dithiolethione-inducible gene 1 protein) (D3T-inducible gene 1 protein) (DIG-1) (Leukotriene B4 12-hydroxydehydrogenase) (NAD(P)H-dependent alkenal/one oxidoreductase) (EC 1.3.1.74)	1.31206	2.2219	1.79405	1.77601	30461000	14946000	91042000	45483000	0	0
Q15005	SPCS2	Signal peptidase complex subunit 2 (Microsomal signal peptidase 25 kDa subunit) (SPase 25 kDa subunit)	1.69375	1.9317	1.69727	1.77424	25783000	16571000	160610000	6.76547e+07	0	0
Q13155	AIMP2	Aminoacyl tRNA synthase complex-interacting multifunctional protein 2 (Multisynthase complex auxiliary component p38) (Protein JTV-1)		1.13718	2.40874	1.77296		2189900	161900000	82044950	0	0
P40121	CAPG	Macrophage-capping protein (Actin regulatory protein CAP-G)	*		1.76928	1.76928	5519300		36454000	20986650	0	0
P53701	HCCS	Holocytochrome c-type synthase (EC 4.4.1.17) (Cytochrome c-type heme lyase)	2.07192	1.336	1.89788	1.7686	29707000	19650000	563730000	2.04362e+08	1	0
Q92973	TNPO1	Transportin-1 (Importin beta-2) (Karyopherin beta-2) (M9 region interaction protein) (MIP)	2.05903	1.60389	1.60753	1.75682	221630000	126810000	1229800000	526080000	0	0
Q7Z2W4	ZC3HAV1	Zinc finger CCCH-type antiviral protein 1 (ADP-ribosyltransferase diphtheria toxin-like 13) (ARTD13) (Inactive Poly [ADP-ribose] polymerase 13) (PARP13) (Zinc finger CCCH domain-containing protein 2) (Zinc finger antiviral protein) (ZAP)	2.08751	1.65838	1.52422	1.7567	40117000	1899300	383440000	1.41819e+08	0	0
Q9HC07	TMEM165	Transmembrane protein 165 (Transmembrane protein PT27) (Transmembrane protein TPARL)	1.87891	1.63421	1.75546	1.75619	97065000	24405000	166440000	95970000	0	0
P11413	G6PD	Glucose-6-phosphate 1-dehydrogenase (G6PD) (EC 1.1.1.49)	2.55702	1.09004	1.61802	1.75503	70513000	9996000	52532000	44347000	0	0
P61026	RAB10	Ras-related protein Rab-10 (EC 3.6.5.2)	1.80178	1.68376	1.7761	1.75388	5111200	15340000	84176000	3.48757e+07	0	0
Q9Y3E0	GOLT1B	Vesicle transport protein GOT1B (Germ cell tumor 2) (Golgi transport 1 homolog B) (Putative NF-kappa-B-activating protein 470) (hGOT1a)		0.550431	2.95284	1.75163		3129100	49489000	26309050	0	0
Q9NP80	PNPLA8	Calcium-independent phospholipase A2-gamma (EC 3.1.1.-) (EC 3.1.1.5) (Intracellular membrane-associated calcium-independent phospholipase A2 gamma) (iPLA2-gamma) (PNPLA-gamma) (Patatin-like phospholipase domain-containing protein 8) (iPLA2-2)	1.6357	*	1.86651	1.7511	55100000	6947400	31855000	31300800	1	0
Q01813	PFKP	ATP-dependent 6-phosphofructokinase, platelet type (ATP-PFK) (PFK-P) (EC 2.7.1.11) (6-phosphofructokinase type C) (Phosphofructo-1-kinase isozyme C) (PFK-C) (Phosphohexokinase)	1.71222		1.78539	1.7488	59281000		612070000	335675500	0	0
P60981	DSTN	Destrin (Actin-depolymerizing factor) (ADF)		1.26286	2.23461	1.74874		22833000	69113000	45973000	0	0
Q969Y2	GTPBP3	tRNA modification GTPase GTPBP3, mitochondrial (GTP-binding protein 3) (Mitochondrial GTP-binding protein 1)	0.54194	1.78928	2.91183	1.74768	31847000	34463000	154270000	7.35267e+07	1	0
P16070	CD44	CD44 antigen (CDw44) (Epican) (Extracellular matrix receptor III) (ECMR-III) (GP90 lymphocyte homing/adhesion receptor) (HUTCH-I) (Heparan sulfate proteoglycan) (Hermes antigen) (Hyaluronate receptor) (Phagocytic glycoprotein 1) (PGP-1) (Phagocytic glycoprotein I) (PGP-I) (CD antigen CD44)	1.97699		1.50678	1.74188	10833000		150880000	80856500	0	0
Q9Y3F4	STRAP	Serine-threonine kinase receptor-associated protein (MAP activator with WD repeats) (UNR-interacting protein) (WD-40 repeat protein PT-WD)		1.64631	1.82959	1.73795		2347800	85731000	44039400	0	0
P36578	RPL4	Large ribosomal subunit protein uL4 (60S ribosomal protein L1) (60S ribosomal protein L4)	1.71884	1.80244	1.68165	1.73431	125210000	27543000	454180000	202311000	0	0
P62829	RPL23	Large ribosomal subunit protein uL14 (60S ribosomal protein L17) (60S ribosomal protein L23)	1.53939		1.91534	1.72736	51196000		57629000	54412500	0	0
P07437	TUBB	Tubulin beta chain (Tubulin beta-5 chain)	1.91885	1.28002	1.97797	1.72561	437070000	166400000	1.7459e+09	7.83123e+08	0	0
O43776	NARS1	Asparagine--tRNA ligase, cytoplasmic (EC 6.1.1.22) (Asparaginyl-tRNA synthetase) (AsnRS) (Asparaginyl-tRNA synthetase 1)	1.95771		1.48577	1.72174	31943000		32695000	32319000	0	0
O43707	ACTN4	Alpha-actinin-4 (Non-muscle alpha-actinin 4)	2.13584	1.12661	1.90225	1.72157	2293800000	603920000	3.2272e+09	2.04164e+09	0	0
Q96TA1	NIBAN2	Protein Niban 2 (Meg-3) (Melanoma invasion by ERK) (MINERVA) (Niban-like protein 1) (Protein FAM129B)	1.76965	2.06176	1.32916	1.72019	63267000	29340000	164590000	8.57323e+07	0	0
P61978	HNRNPK	Heterogeneous nuclear ribonucleoprotein K (hnRNP K) (Transformation up-regulated nuclear protein) (TUNP)	2.50153	1.40656	1.2498	1.7193	166630000	14388000	433930000	2.04983e+08	0	0
Q6P1A2	LPCAT3	Lysophospholipid acyltransferase 5 (LPLAT 5) (EC 2.3.1.-) (1-acylglycerophosphocholine O-acyltransferase) (EC 2.3.1.23) (1-acylglycerophosphoethanolamine O-acyltransferase) (EC 2.3.1.n7) (1-acylglycerophosphoserine O-acyltransferase) (EC 2.3.1.n6) (Lysophosphatidylcholine acyltransferase) (LPCAT) (Lyso-PC acyltransferase) (Lysophosphatidylcholine acyltransferase 3) (Lyso-PC acyltransferase 3) (Ly…	1.4723		1.96019	1.71624	48964000		73309000	61136500	0	0
P12814	ACTN1	Alpha-actinin-1 (Alpha-actinin cytoskeletal isoform) (F-actin cross-linking protein) (Non-muscle alpha-actinin-1)	1.90849	1.40148	1.83873	1.71623	309800000	38453000	346430000	231561000	0	0
P36952	SERPINB5	Serpin B5 (Maspin) (Peptidase inhibitor 5) (PI-5)	2.12426		1.30665	1.71546	23335000		20946000	22140500	0	0
P06744	GPI	Glucose-6-phosphate isomerase (GPI) (EC 5.3.1.9) (Autocrine motility factor) (AMF) (Neuroleukin) (NLK) (Phosphoglucose isomerase) (PGI) (Phosphohexose isomerase) (PHI) (Sperm antigen 36) (SA-36)	2.20672	1.76626	1.16599	1.71299	198120000	16763000	87062000	1.00648e+08	0	0
P55265	ADAR	Double-stranded RNA-specific adenosine deaminase (DRADA) (EC 3.5.4.37) (136 kDa double-stranded RNA-binding protein) (p136) (Interferon-inducible protein 4) (IFI-4) (K88DSRBP)	1.98328		1.44166	1.71247	6794000		27108000	16951000	0	0
P19338	NCL	Nucleolin (Protein C23)	1.65684		1.76802	1.71243	136570000		42352000	89461000	0	0
P62937	PPIA	Peptidyl-prolyl cis-trans isomerase A (PPIase A) (EC 5.2.1.8) (Cyclophilin A) (Cyclosporin A-binding protein) (Rotamase A) [Cleaved into: Peptidyl-prolyl cis-trans isomerase A, N-terminally processed]	1.81657	1.33065	1.98116	1.70946	447030000	194840000	978890000	5.40253e+08	0	0
P05388	RPLP0	Large ribosomal subunit protein uL10 (60S acidic ribosomal protein P0) (60S ribosomal protein L10E)	1.46932		1.94789	1.70861	67329000		81217000	74273000	0	0
Q9H6H4	REEP4	Receptor expression-enhancing protein 4	2.12984		1.28157	1.70571	27276000		100470000	63873000	0	0
Q9ULV4	CORO1C	Coronin-1C (Coronin-3) (hCRNN4)	1.84911		1.55811	1.70361	5332100		73835000	39583550	0	0
P08729	KRT7	Keratin, type II cytoskeletal 7 (Cytokeratin-7) (CK-7) (Keratin-7) (K7) (Sarcolectin) (Type-II keratin Kb7)	1.81538	1.58609		1.70073	270620000	19408000		145014000	0	0
P18206	VCL	Vinculin (Metavinculin) (MV)	2.76656		0.615768	1.69117	45698000		103590000	74644000	0	0
O95782	AP2A1	AP-2 complex subunit alpha-1 (100 kDa coated vesicle protein A) (Adaptor protein complex AP-2 subunit alpha-1) (Adaptor-related protein complex 2 subunit alpha-1) (Alpha-adaptin A) (Alpha1-adaptin) (Clathrin assembly protein complex 2 alpha-A large chain) (Plasma membrane adaptor HA2/AP2 adaptin alpha A subunit)	1.60098		1.77018	1.68558	2348200		10515000	6431600	0	0
Q7Z6M4	MTERF4	Transcription termination factor 4, mitochondrial (Mitochondrial transcription termination factor 4) (mTERF domain-containing protein 2) [Cleaved into: mTERF domain-containing protein 2 processed]	1.66535		1.70476	1.68505	40429000		49297000	44863000	1	0
P23396	RPS3	Small ribosomal subunit protein uS3 (40S ribosomal protein S3) (EC 4.2.99.18)	1.52326	2.05468	1.47581	1.68458	237840000	18692000	727140000	3.27891e+08	1	0
Q16880	UGT8	2-hydroxyacylsphingosine 1-beta-galactosyltransferase (EC 2.4.1.47) (Ceramide UDP-galactosyltransferase) (Cerebroside synthase) (UDP-galactose-ceramide galactosyltransferase)	2.49616	0.870497		1.68333	12478000	12526000		12502000	0	0
P17987	TCP1	T-complex protein 1 subunit alpha (TCP-1-alpha) (CCT-alpha)	1.57193		1.78719	1.67956	91991000		411100000	251545500	0	0
O15143	ARPC1B	Actin-related protein 2/3 complex subunit 1B (Arp2/3 complex 41 kDa subunit) (p41-ARC)	1.7231		1.63307	1.67809	51453000		143970000	97711500	0	0
Q15392	DHCR24	Delta(24)-sterol reductase (EC 1.3.1.72) (24-dehydrocholesterol reductase) (3-beta-hydroxysterol Delta-24-reductase) (Diminuto/dwarf1 homolog) (Seladin-1)	1.55354	1.55694	1.91096	1.67381	119320000	57098000	608390000	2.61603e+08	0	0
O15260	SURF4	Surfeit locus protein 4	1.78502	1.3534	1.87166	1.67002	489950000	265070000	413160000	3.89393e+08	0	0
P00387	CYB5R3	NADH-cytochrome b5 reductase 3 (B5R) (Cytochrome b5 reductase) (EC 1.6.2.2) (Diaphorase-1)	1.4622	1.43846	2.10607	1.66891	27457000	11353000	288450000	1.09087e+08	1	0
P03915	MT-ND5	NADH-ubiquinone oxidoreductase chain 5 (EC 7.1.1.2) (NADH dehydrogenase subunit 5)	2.83867	0.164168	1.99944	1.66743	82903000	16382000	46270000	4.85183e+07	1	0
O75369	FLNB	Filamin-B (FLN-B) (ABP-278) (ABP-280 homolog) (Actin-binding-like protein) (Beta-filamin) (Filamin homolog 1) (Fh1) (Filamin-3) (Thyroid autoantigen) (Truncated actin-binding protein) (Truncated ABP)	2.41793		0.915513	1.66672	95455000		87878000	91666500	0	0
O75694	NUP155	Nuclear pore complex protein Nup155 (155 kDa nucleoporin) (Nucleoporin Nup155)	1.82609		1.50677	1.66643	51438000		846410000	448924000	0	0
P62913	RPL11	Large ribosomal subunit protein uL5 (60S ribosomal protein L11) (CLL-associated antigen KW-12)		1.48069	1.84838	1.66454		6904200	52322000	29613100	0	0
P15531	NME1	Nucleoside diphosphate kinase A (NDK A) (NDP kinase A) (EC 2.7.4.6) (Granzyme A-activated DNase) (GAAD) (Metastasis inhibition factor nm23) (NM23-H1) (Tumor metastatic process-associated protein)	1.58094	1.57336	1.83324	1.66251	91329000	56085000	244230000	130548000	0	0
P61006	RAB8A	Ras-related protein Rab-8A (EC 3.6.5.2) (Oncogene c-mel)	1.5811		1.72303	1.65206	16212000		143500000	79856000	0	0
Q9BWD1	ACAT2	Acetyl-CoA acetyltransferase, cytosolic (EC 2.3.1.9) (Acetyl-CoA transferase-like protein) (Cytosolic acetoacetyl-CoA thiolase)	1.73748	1.42021	1.7938	1.6505	67661000	20682000	144030000	7.74577e+07	0	0
P07355	ANXA2	Annexin A2 (Annexin II) (Annexin-2) (Calpactin I heavy chain) (Calpactin-1 heavy chain) (Chromobindin-8) (Lipocortin II) (Placental anticoagulant protein IV) (PAP-IV) (Protein I) (p36)	1.84714	1.50904	1.58207	1.64608	710470000	329960000	1282600000	7.74343e+08	0	0
Q9UHD1	CHORDC1	Cysteine and histidine-rich domain-containing protein 1 (CHORD domain-containing protein 1) (CHORD-containing protein 1) (CHP-1) (Protein morgana)	2.33998		0.950352	1.64517	47892000		101850000	74871000	0	0
Q07065	CKAP4	Cytoskeleton-associated protein 4 (63-kDa cytoskeleton-linking membrane protein) (Climp-63) (p63)	1.57909	1.41633	1.92844	1.64128	360480000	195740000	1192400000	5.82873e+08	0	0
P63241	EIF5A	Eukaryotic translation initiation factor 5A-1 (eIF-5A-1) (eIF-5A1) (Eukaryotic initiation factor 5A isoform 1) (eIF-5A) (Rev-binding factor) (eIF-4D)		1.5461	1.73609	1.64109		19866000	95755000	57810500	0	0
Q14432	PDE3A	cGMP-inhibited 3',5'-cyclic phosphodiesterase 3A (EC 3.1.4.17) (Cyclic GMP-inhibited phosphodiesterase A) (CGI-PDE A) (cGMP-inhibited cAMP phosphodiesterase) (cGI-PDE)	1.81723	1.49006	1.59244	1.63324	59803000	44444000	11904000	38717000	0	0
Q99808	SLC29A1	Equilibrative nucleoside transporter 1 (hENT1) (Equilibrative nitrobenzylmercaptopurine riboside-sensitive nucleoside transporter) (Equilibrative NBMPR-sensitive nucleoside transporter) (es nucleoside transporter) (Nucleoside transporter, es-type) (Solute carrier family 29 member 1)	1.82025		1.44202	1.63114	87403000		220550000	153976500	0	0
Q9HD45	TM9SF3	Transmembrane 9 superfamily member 3 (EP70-P-iso) (SM-11044-binding protein)	1.74026	1.31482	1.83087	1.62865	119840000	144680000	762590000	342370000	0	0
Q16891	IMMT	MICOS complex subunit MIC60 (Cell proliferation-inducing gene 4/52 protein) (Mitochondrial inner membrane protein) (Mitofilin) (p87/89)	1.76064	1.29451	1.82838	1.62784	116130000	3231000	807230000	3.08864e+08	1	0
Q9H1E5	TMX4	Thioredoxin-related transmembrane protein 4 (Thioredoxin domain-containing protein 13)		1.49787	1.75773	1.6278		7447000	104950000	56198500	0	0
Q13045	FLII	Protein flightless-1 homolog	*		1.61567	1.61567	9642400		45202000	27422200	0	0
P43243	MATR3	Matrin-3	2.29467		0.936326	1.6155	23930000		8268300	16099150	0	0
P15121	AKR1B1	Aldo-keto reductase family 1 member B1 (EC 1.1.1.300) (EC 1.1.1.372) (EC 1.1.1.54) (Aldehyde reductase) (Aldose reductase) (AR) (EC 1.1.1.21)	1.34892		1.87805	1.61348	152140000		348680000	250410000	0	0
Q7Z4W1	DCXR	L-xylulose reductase (XR) (EC 1.1.1.10) (Carbonyl reductase II) (Dicarbonyl/L-xylulose reductase) (Kidney dicarbonyl reductase) (kiDCR) (Short chain dehydrogenase/reductase family 20C member 1) (Sperm surface protein P34H)	*	2.75205	0.47375	1.6129	9571600	9194300	24758000	1.4508e+07	1	0
P00395	MT-CO1	Cytochrome c oxidase subunit 1 (EC 7.1.1.9) (Cytochrome c oxidase polypeptide I)		1.88828	1.33374	1.61101		10331000	52284000	31307500	1	0
P00338	LDHA	L-lactate dehydrogenase A chain (LDH-A) (EC 1.1.1.27) (Cell proliferation-inducing gene 19 protein) (LDH muscle subunit) (LDH-M) (Renal carcinoma antigen NY-REN-59)	1.79071	1.46984	1.57186	1.6108	419160000	253660000	1.6424e+09	7.7174e+08	0	0
P50395	GDI2	Rab GDP dissociation inhibitor beta (Rab GDI beta) (Guanosine diphosphate dissociation inhibitor 2) (GDI-2)	1.76258		1.45877	1.61067	49915000		239200000	144557500	0	0
Q00796	SORD	Sorbitol dehydrogenase (SDH) (EC 1.1.1.-) ((R,R)-butanediol dehydrogenase) (EC 1.1.1.4) (L-iditol 2-dehydrogenase) (EC 1.1.1.14) (Polyol dehydrogenase) (Ribitol dehydrogenase) (RDH) (EC 1.1.1.56) (Xylitol dehydrogenase) (XDH) (EC 1.1.1.9)	1.10379	1.30235	2.42438	1.61017	17509000	12732000	86902000	3.90477e+07	1	0
Q6PIU2	NCEH1	Neutral cholesterol ester hydrolase 1 (NCEH) (EC 3.1.1.-) (Acetylalkylglycerol acetylhydrolase) (2-acetyl MAGE hydrolase) (EC 3.1.1.71) (Arylacetamide deacetylase-like 1)	1.7196		1.49331	1.60646	15881000		203730000	109805500	0	0
Q9HD23	MRS2	Magnesium transporter MRS2 homolog, mitochondrial (MRS2-like protein)	-0.107342	2.07336	2.85283	1.60628	14500000	2603400	77248000	3.14505e+07	1	0
O43390	HNRNPR	Heterogeneous nuclear ribonucleoprotein R (hnRNP R)	1.58885		1.60209	1.59547	12067000		12031000	12049000	0	0
P12956	XRCC6	X-ray repair cross-complementing protein 6 (EC 3.6.4.-) (EC 4.2.99.-) (5'-deoxyribose-5-phosphate lyase Ku70) (5'-dRP lyase Ku70) (70 kDa subunit of Ku antigen) (ATP-dependent DNA helicase 2 subunit 1) (ATP-dependent DNA helicase II 70 kDa subunit) (CTC box-binding factor 75 kDa subunit) (CTC75) (CTCBF) (DNA repair protein XRCC6) (Lupus Ku autoantigen protein p70) (Ku70) (Thyroid-lupus autoantige…	2.29471	1.28959	1.18281	1.58904	85968000	13157000	12457000	37194000	0	0
P26599	PTBP1	Polypyrimidine tract-binding protein 1 (PTB) (57 kDa RNA-binding protein PPTB-1) (Heterogeneous nuclear ribonucleoprotein I) (hnRNP I)	1.64531		1.52735	1.58633	2849000		76085000	39467000	0	0
Q06830	PRDX1	Peroxiredoxin-1 (EC 1.11.1.24) (Natural killer cell-enhancing factor A) (NKEF-A) (Proliferation-associated gene protein) (PAG) (Thioredoxin peroxidase 2) (Thioredoxin-dependent peroxide reductase 2) (Thioredoxin-dependent peroxiredoxin 1)	1.5024	1.29498	1.95603	1.58447	175300000	70805000	1307500000	5.17868e+08	0	0
P04439	HLA-A	HLA class I histocompatibility antigen, A alpha chain (Human leukocyte antigen A) (HLA-A)	1.90003		1.26247	1.58125	110690000		217230000	163960000	0	0
P16615	ATP2A2	Sarcoplasmic/endoplasmic reticulum calcium ATPase 2 (SERCA2) (SR Ca(2+)-ATPase 2) (EC 7.2.2.10) (Calcium pump 2) (Calcium-transporting ATPase sarcoplasmic reticulum type, slow twitch skeletal muscle isoform) (Endoplasmic reticulum class 1/2 Ca(2+) ATPase)	2.30103	1.16162	1.27188	1.57818	879170000	265430000	3.4123e+09	1.51897e+09	0	0
P08238	HSP90AB1	Heat shock protein HSP 90-beta (HSP 90) (Heat shock 84 kDa) (HSP 84) (HSP84)	2.07506	1.28977	1.36492	1.57658	1220600000	342040000	3.7725e+09	1.77838e+09	0	0
P05023	ATP1A1	Sodium/potassium-transporting ATPase subunit alpha-1 (Na(+)/K(+) ATPase alpha-1 subunit) (EC 7.2.2.13) (Sodium pump subunit alpha-1)	1.79759	1.29184	1.60751	1.56565	1274900000	272630000	3.6817e+09	1.74308e+09	0	0
Q9NXH9	TRMT1	tRNA (guanine(26)-N(2))-dimethyltransferase (EC 2.1.1.216) (tRNA 2,2-dimethylguanosine-26 methyltransferase) (tRNA(guanine-26,N(2)-N(2)) methyltransferase) (tRNA(m(2,2)G26)dimethyltransferase)	*		1.5642	1.5642	16147000		39951000	28049000	1	0
P14618	PKM	Pyruvate kinase PKM (EC 2.7.1.40) (Cytosolic thyroid hormone-binding protein) (CTHBP) (Opa-interacting protein 3) (OIP-3) (Pyruvate kinase 2/3) (Pyruvate kinase muscle isozyme) (Threonine-protein kinase PKM2) (EC 2.7.11.1) (Thyroid hormone-binding protein 1) (THBP1) (Tumor M2-PK) (Tyrosine-protein kinase PKM2) (EC 2.7.10.2) (p58)	1.64415	1.25229	1.77214	1.55619	2069300000	1103000000	4370600000	2514300000	0	0
O75608	LYPLA1	Acyl-protein thioesterase 1 (APT-1) (hAPT1) (EC 3.1.2.-) (Lysophospholipase 1) (Lysophospholipase I) (LPL-I) (LysoPLA I) (Palmitoyl-protein hydrolase) (EC 3.1.2.22)	1.57709		1.52601	1.55155	27943000		193790000	110866500	1	0
P23526	AHCY	Adenosylhomocysteinase (AdoHcyase) (EC 3.13.2.1) (S-adenosyl-L-homocysteine hydrolase)	1.98089		1.10651	1.5437	62238000		51624000	56931000	0	0
P05198	EIF2S1	Eukaryotic translation initiation factor 2 subunit 1 (Eukaryotic translation initiation factor 2 subunit alpha) (eIF-2-alpha) (eIF-2A) (eIF-2alpha) (eIF2-alpha)	2.27721		0.808587	1.5429	7871200		63560000	35715600	0	0
Q96KA5	CLPTM1L	Lipid scramblase CLPTM1L (Cisplatin resistance-related protein 9) (CRR9p) (Cleft lip and palate transmembrane protein 1-like protein) (CLPTM1-like protein)	1.31237	1.62558	1.68395	1.54064	187300000	158020000	518590000	287970000	0	0
Q6L8Q7	PDE12	2',5'-phosphodiesterase 12 (2'-PDE) (2-PDE) (EC 3.1.4.-) (Mitochondrial deadenylase) (EC 3.1.13.4)		0.528032	2.55105	1.53954		2373900	107870000	55121950	1	0
Q9UBB4	ATXN10	Ataxin-10 (Brain protein E46 homolog) (Spinocerebellar ataxia type 10 protein)	1.65043		1.41762	1.53402	40776000		104440000	72608000	0	0
Q96G23	CERS2	Ceramide synthase 2 (CerS2) (LAG1 longevity assurance homolog 2) (SP260) (Sphingosine N-acyltransferase CERS2) (EC 2.3.1.24) (Tumor metastasis-suppressor gene 1 protein) (Very-long-chain ceramide synthase CERS2) (EC 2.3.1.297)	1.54213		1.52181	1.53197	127670000		176810000	152240000	0	0
P99999	CYCS	Cytochrome c	2.14868	0.906137	1.53859	1.53114	15914000	29647000	204700000	8.34203e+07	1	0
P43034	PAFAH1B1	Platelet-activating factor acetylhydrolase IB subunit beta (Lissencephaly-1 protein) (LIS-1) (PAF acetylhydrolase 45 kDa subunit) (PAF-AH 45 kDa subunit) (PAF-AH alpha) (PAFAH alpha)	1.69794		1.36071	1.52932	25721000		70202000	47961500	0	0
P61619	SEC61A1	Protein transport protein Sec61 subunit alpha isoform 1 (Sec61 alpha-1)	1.88507	0.695778	2.00432	1.52839	115580000	33448000	375940000	1.74989e+08	0	0
Q9BSK2	SLC25A33	Solute carrier family 25 member 33 (Bone marrow stromal cell mitochondrial carrier protein) (BMSC-MCP) (HuBMSC-MCP) (Protein PNC1)	0.633615	1.10346	2.84738	1.52815	140150000	11176000	52308000	67878000	1	0
Q16658	FSCN1	Fascin (55 kDa actin-bundling protein) (Singed-like protein) (p55)	1.65097	0.836935	2.09617	1.52803	232620000	64339000	573290000	290083000	0	0
Q14974	KPNB1	Importin subunit beta-1 (Importin-90) (Karyopherin subunit beta-1) (Nuclear factor p97) (Pore targeting complex 97 kDa subunit) (PTAC97)	2.01954	1.12874	1.43441	1.52757	155220000	33465000	1187900000	4.58862e+08	0	0
Q12788	TBL3	Transducin beta-like protein 3 (WD repeat-containing protein SAZD)	2.16542		0.887851	1.52664	17127000		99212000	58169500	0	0
P27105	STOM	Stomatin (Erythrocyte band 7 integral membrane protein) (Erythrocyte membrane protein band 7.2) (Protein 7.2b)	2.04913		1.00246	1.52579	14994000		44071000	29532500	1	0
P63244	RACK1	Small ribosomal subunit protein RACK1 (Cell proliferation-inducing gene 21 protein) (Guanine nucleotide-binding protein subunit beta-2-like 1) (Guanine nucleotide-binding protein subunit beta-like protein 12.3) (Human lung cancer oncogene 7 protein) (HLC-7) (Receptor for activated C kinase) (Receptor of activated protein C kinase 1) [Cleaved into: Small ribosomal subunit protein RACK1, N-terminal…	1.07705	1.19989	2.29098	1.52264	79509000	73952000	724540000	292667000	0	0
P35527	KRT9	Keratin, type I cytoskeletal 9 (Cytokeratin-9) (CK-9) (Keratin-9) (K9)	0.966956	2.06701		1.51698	157970000	132070000		145020000	0	0
P05026	ATP1B1	Sodium/potassium-transporting ATPase subunit beta-1 (Sodium/potassium-dependent ATPase subunit beta-1)	1.58735		1.44385	1.5156	29070000		121210000	75140000	0	0
Q02790	FKBP4	Peptidyl-prolyl cis-trans isomerase FKBP4 (PPIase FKBP4) (EC 5.2.1.8) (51 kDa FK506-binding protein) (FKBP51) (52 kDa FK506-binding protein) (52 kDa FKBP) (FKBP-52) (59 kDa immunophilin) (p59) (FK506-binding protein 4) (FKBP-4) (FKBP59) (HSP-binding immunophilin) (HBI) (Immunophilin FKBP52) (Rotamase) [Cleaved into: Peptidyl-prolyl cis-trans isomerase FKBP4, N-terminally processed]	2.06533		0.964081	1.5147	32978000		10972000	21975000	1	0
P04075	ALDOA	Fructose-bisphosphate aldolase A (EC 4.1.2.13) (Lung cancer antigen NY-LU-1) (Muscle-type aldolase)	1.6341	1.01068	1.88251	1.5091	280450000	307690000	673090000	420410000	0	0
Q15046	KARS1	Lysine--tRNA ligase (EC 2.7.7.-) (EC 6.1.1.6) (Lysyl-tRNA synthetase) (LysRS)	*		1.50731	1.50731	13277000		4262500	8769750	1	0
P67775	PPP2CA	Serine/threonine-protein phosphatase 2A catalytic subunit alpha isoform (PP2A-alpha) (EC 3.1.3.16) (Replication protein C) (RP-C)	0.738957		2.2582	1.49858	19819000		90230000	55024500	0	0
Q9HD20	ATP13A1	Endoplasmic reticulum transmembrane helix translocase (EC 7.4.2.-) (Endoplasmic reticulum P5A-ATPase)	2.08128		0.901883	1.49158	33268000		186770000	110019000	0	0
Q9NTX5	ECHDC1	Ethylmalonyl-CoA decarboxylase (EC 4.1.1.94) (Enoyl-CoA hydratase domain-containing protein 1) (Methylmalonyl-CoA decarboxylase) (MMCD)	-2.27121	3.82848	2.91384	1.49037	51031000	14762000	179950000	8.19143e+07	1	0
P22102	GART	Trifunctional purine biosynthetic protein adenosine-3 [Includes: Phosphoribosylamine--glycine ligase (EC 6.3.4.13) (Glycinamide ribonucleotide synthetase) (GARS) (Phosphoribosylglycinamide synthetase); Phosphoribosylformylglycinamidine cyclo-ligase (EC 6.3.3.1) (AIR synthase) (AIRS) (Phosphoribosyl-aminoimidazole synthetase); Phosphoribosylglycinamide formyltransferase (EC 2.1.2.2) (5'-phosphorib…	2.43734	0.983555	1.0401	1.487	27452000	3419400	275450000	1.02107e+08	0	0
Q9Y262	EIF3L	Eukaryotic translation initiation factor 3 subunit L (eIF3l) (Eukaryotic translation initiation factor 3 subunit 6-interacting protein) (Eukaryotic translation initiation factor 3 subunit E-interacting protein)	1.65366		1.31628	1.48497	9842600		246830000	128336300	0	0
Q15365	PCBP1	Poly(rC)-binding protein 1 (Alpha-CP1) (Heterogeneous nuclear ribonucleoprotein E1) (hnRNP E1) (Nucleic acid-binding protein SUB2.3)	1.39352	1.11803	1.92765	1.47973	178720000	83740000	1111400000	4.57953e+08	0	0
P06733	ENO1	Alpha-enolase (EC 4.2.1.11) (2-phospho-D-glycerate hydro-lyase) (C-myc promoter-binding protein) (Enolase 1) (MBP-1) (MPB-1) (Non-neural enolase) (NNE) (Phosphopyruvate hydratase) (Plasminogen-binding protein)	2.11659	0.691565	1.61699	1.47505	1013700000	248780000	980690000	7.47723e+08	0	0
O00571	DDX3X	ATP-dependent RNA helicase DDX3X (EC 3.6.4.13) (CAP-Rf) (DEAD box protein 3, X-chromosomal) (DEAD box, X isoform) (DBX) (Helicase-like protein 2) (HLP2)	2.33849	0.438772	1.62533	1.46753	19843000	7910000	103000000	4.35843e+07	0	0
P06748	NPM1	Nucleophosmin (NPM) (Nucleolar phosphoprotein B23) (Nucleolar protein NO38) (Numatrin)	1.66449	0.91561	1.82162	1.46724	47674000	14708000	252630000	105004000	0	0
Q9H7Z7	PTGES2	Prostaglandin E synthase 2 (EC 5.3.99.3) (Membrane-associated prostaglandin E synthase-2) (mPGE synthase-2) (Microsomal prostaglandin E synthase 2) (mPGES-2) (Prostaglandin-H(2) E-isomerase) [Cleaved into: Prostaglandin E synthase 2 truncated form]	1.3011	0.950509	2.14601	1.46587	14268000	7424100	153760000	5.8484e+07	1	0
P27824	CANX	Calnexin (IP90) (Major histocompatibility complex class I antigen-binding protein p88) (p90)	1.57163	0.899185	1.92486	1.46523	231330000	67381000	648150000	3.1562e+08	0	0
Q96DG6	CMBL	Carboxymethylenebutenolidase homolog (EC 3.1.-.-)	1.62806		1.29497	1.46151	18046000		200810000	109428000	0	0
P60660	MYL6	Myosin light polypeptide 6 (17 kDa myosin light chain) (LC17) (Myosin light chain 3) (MLC-3) (Myosin light chain alkali 3) (Myosin light chain A3) (Smooth muscle and nonmuscle myosin light chain alkali 6)	1.64208	1.41633	1.32375	1.46072	2074700	7712500	88792000	3.28597e+07	0	0
P60842	EIF4A1	Eukaryotic initiation factor 4A-I (eIF-4A-I) (eIF4A-I) (EC 3.6.4.13) (ATP-dependent RNA helicase eIF4A-1)	1.3498	0.939034	2.07198	1.4536	82172000	61996000	467260000	2.03809e+08	0	0
Q7KZF4	SND1	Staphylococcal nuclease domain-containing protein 1 (EC 3.1.31.1) (100 kDa coactivator) (EBNA2 coactivator p100) (Tudor domain-containing protein 11) (p100 co-activator)	1.78126	1.08097	1.49671	1.45298	104500000	14701000	318320000	1.4584e+08	1	0
P10620	MGST1	Microsomal glutathione S-transferase 1 (Microsomal GST-1) (EC 2.5.1.18) (Microsomal GST-I)	1.48897		1.41633	1.45265	88894000		193160000	141027000	1	0
Q6NUM9	RETSAT	All-trans-retinol 13,14-reductase (EC 1.3.99.23) (All-trans-13,14-dihydroretinol saturase) (RetSat) (PPAR-alpha-regulated and starvation-induced gene protein)	1.38181	1.23902	1.73596	1.45226	32358000	32644000	1.0521e+09	3.72367e+08	0	0
P55060	CSE1L	Exportin-2 (Exp2) (Cellular apoptosis susceptibility protein) (Chromosome segregation 1-like protein) (Importin-alpha re-exporter)	1.23677	1.36226	1.75135	1.45013	240950000	51649000	903330000	398643000	0	0
Q969Q0	RPL36AL	Ribosomal protein eL42-like (60S ribosomal protein L36a-like) (Large ribosomal subunit protein eL42-like)	1.42105		1.47442	1.44773	17639000		88024000	52831500	0	0
E9PAV3	NACA	Nascent polypeptide-associated complex subunit alpha, muscle-specific form (Alpha-NAC, muscle-specific form) (skNAC)	1.66168		1.22131	1.4415	21338000		40418000	30878000	0	0
O00410	IPO5	Importin-5 (Imp5) (Importin subunit beta-3) (Karyopherin beta-3) (Ran-binding protein 5) (RanBP5)	1.59752	1.27996	1.44542	1.44097	181410000	61206000	1175700000	472772000	0	0
Q96CU9	FOXRED1	FAD-dependent oxidoreductase domain-containing protein 1 (EC 1.-.-.-)	1.63869	1.10133	1.58128	1.44043	253930000	192760000	394750000	280480000	1	0
Q9UBM7	DHCR7	7-dehydrocholesterol reductase (7-DHC reductase) (EC 1.3.1.21) (Delta7-sterol reductase) (Sterol Delta(7)-reductase) (Sterol reductase SR-2)	1.00563	1.42994	1.87049	1.43535	228530000	32863000	151470000	137621000	0	0
P14314	PRKCSH	Glucosidase 2 subunit beta (80K-H protein) (Glucosidase II subunit beta) (Protein kinase C substrate 60.1 kDa protein heavy chain) (PKCSH)	1.5403		1.32307	1.43168	3844800		6560200	5202500	0	0
Q96S66	CLCC1	Chloride channel CLIC-like protein 1 (Mid-1-related chloride channel protein 1)	0.99751		1.86231	1.42991	22573000		169760000	96166500	0	0
P13797	PLS3	Plastin-3 (T-plastin)	1.49463		1.36457	1.4296	72271000		552980000	312625500	0	0
Q99873	PRMT1	Protein arginine N-methyltransferase 1 (EC 2.1.1.319) (Histone-arginine N-methyltransferase PRMT1) (Interferon receptor 1-bound protein 4)	1.59992		1.25716	1.42854	41395000		172930000	107162500	0	0
P55884	EIF3B	Eukaryotic translation initiation factor 3 subunit B (eIF3b) (Eukaryotic translation initiation factor 3 subunit 9) (Prt1 homolog) (hPrt1) (eIF-3-eta) (eIF3 p110) (eIF3 p116)	0.674969		2.17877	1.42687	45328000		46866000	46097000	0	0
O15397	IPO8	Importin-8 (Imp8) (Ran-binding protein 8) (RanBP8)	1.63183	1.21269	1.38005	1.40819	34635000	4227700	98869000	4.59106e+07	0	0
P15291	B4GALT1	Beta-1,4-galactosyltransferase 1 (Beta-1,4-GalTase 1) (Beta4Gal-T1) (b4Gal-T1) (EC 2.4.1.-) (Beta-N-acetylglucosaminyl-glycolipid beta-1,4-galactosyltransferase) (Beta-N-acetylglucosaminylglycopeptide beta-1,4-galactosyltransferase) (EC 2.4.1.38) (Lactose synthase A protein) (EC 2.4.1.22) (N-acetyllactosamine synthase) (EC 2.4.1.90) (Nal synthase) (Neolactotriaosylceramide beta-1,4-galactosyltran…	1.4786	0.617244	2.12097	1.40561	62424000	99967000	83722000	8.20377e+07	0	0
P60033	CD81	CD81 antigen (26 kDa cell surface protein TAPA-1) (Target of the antiproliferative antibody 1) (Tetraspanin-28) (Tspan-28) (CD antigen CD81)	1.06773		1.7398	1.40376	7389300		146240000	76814650	0	0
P27797	CALR	Calreticulin (CRP55) (Calregulin) (Endoplasmic reticulum resident protein 60) (ERp60) (HACBP) (grp60)	2.08617	0.976318	1.1372	1.3999	69952000	5184200	68025000	47720400	0	0
P27708	CAD	CAD protein [Includes: Glutamine-dependent carbamoyl-phosphate synthase (EC 6.3.5.5); Aspartate carbamoyltransferase (EC 2.1.3.2); Dihydroorotase (EC 3.5.2.3)]	1.96831		0.82957	1.39894	20649000		6413400	13531200	0	0
Q96AG4	LRRC59	Leucine-rich repeat-containing protein 59 (Ribosome-binding protein p34) (p34) [Cleaved into: Leucine-rich repeat-containing protein 59, N-terminally processed]	1.34111	1.08403	1.76891	1.39802	48080000	10728000	574550000	2.11119e+08	0	0
P14866	HNRNPL	Heterogeneous nuclear ribonucleoprotein L (hnRNP L)	1.36272		1.42105	1.39188	53481000		61327000	57404000	0	0
P30044	PRDX5	Peroxiredoxin-5, mitochondrial (EC 1.11.1.24) (Alu corepressor 1) (Antioxidant enzyme B166) (AOEB166) (Liver tissue 2D-page spot 71B) (PLP) (Peroxiredoxin V) (Prx-V) (Peroxisomal antioxidant enzyme) (TPx type VI) (Thioredoxin peroxidase PMP20) (Thioredoxin-dependent peroxiredoxin 5)	0.754556	1.28908	2.12406	1.38923	138770000	68417000	526940000	244709000	1	0
O95373	IPO7	Importin-7 (Imp7) (Ran-binding protein 7) (RanBP7)	1.46466	1.02304	1.67037	1.38602	683400000	236060000	1.8077e+09	9.09053e+08	0	0
P30041	PRDX6	Peroxiredoxin-6 (EC 1.11.1.27) (1-Cys peroxiredoxin) (1-Cys PRX) (24 kDa protein) (Acidic calcium-independent phospholipase A2) (aiPLA2) (EC 3.1.1.4) (Antioxidant protein 2) (Glutathione-dependent peroxiredoxin) (Liver 2D page spot 40) (Lysophosphatidylcholine acyltransferase 5) (LPC acyltransferase 5) (LPCAT-5) (Lyso-PC acyltransferase 5) (EC 2.3.1.23) (Non-selenium glutathione peroxidase) (NSGP…	1.5945	0.683236	1.87365	1.38379	117640000	67168000	351910000	178906000	1	0
P55209	NAP1L1	Nucleosome assembly protein 1-like 1 (NAP-1-related protein) (hNRP)	1.90532		0.853734	1.37953	55994000		95444000	75719000	0	0
P04083	ANXA1	Annexin A1 (Annexin I) (Annexin-1) (Calpactin II) (Calpactin-2) (Chromobindin-9) (Lipocortin I) (Phospholipase A2 inhibitory protein) (p35) [Cleaved into: Annexin Ac2-26]	0.742092		2.01462	1.37835	40502000		129170000	84836000	0	0
Q96QD8	SLC38A2	Sodium-coupled neutral amino acid symporter 2 (Amino acid transporter A2) (Protein 40-9-1) (Solute carrier family 38 member 2) (System A amino acid transporter 2) (System A transporter 1) (System N amino acid transporter 2)	1.72404		1.03136	1.3777	1996900		506450000	254223450	0	0
O14524	NEMP1	Nuclear envelope integral membrane protein 1		1.82313	0.930362	1.37674		26811000	72796000	49803500	0	0
P25398	RPS12	Small ribosomal subunit protein eS12 (40S ribosomal protein S12)		0.624754	2.12244	1.3736		11432000	116930000	64181000	0	0
P07195	LDHB	L-lactate dehydrogenase B chain (LDH-B) (EC 1.1.1.27) (LDH heart subunit) (LDH-H) (Renal carcinoma antigen NY-REN-46)	1.68924	1.46546	0.961333	1.37201	153400000	100500000	915900000	3.89933e+08	1	0
P21291	CSRP1	Cysteine and glycine-rich protein 1 (Cysteine-rich protein 1) (CRP) (CRP1) (Epididymis luminal protein 141) (HEL-141)	1.09954	1.46486	1.53269	1.36569	38235000	11967000	82122000	44108000	0	0
P08670	VIM	Vimentin	1.35009	0.597011	2.14372	1.36361	837540000	156310000	2.9567e+09	1.31685e+09	0	0
P52597	HNRNPF	Heterogeneous nuclear ribonucleoprotein F (hnRNP F) (Nucleolin-like protein mcs94-1) [Cleaved into: Heterogeneous nuclear ribonucleoprotein F, N-terminally processed]	1.1864	1.71585	1.17384	1.3587	86505000	21475000	412080000	1.73353e+08	0	0
P55072	VCP	Transitional endoplasmic reticulum ATPase (TER ATPase) (EC 3.6.4.6) (15S Mg(2+)-ATPase p97 subunit) (Valosin-containing protein) (VCP)	1.84421	0.787396	1.4421	1.3579	128090000	10635000	137380000	92035000	0	0
P05783	KRT18	Keratin, type I cytoskeletal 18 (Cell proliferation-inducing gene 46 protein) (Cytokeratin-18) (CK-18) (Keratin-18) (K18)	1.64612		1.06768	1.3569	61609000		298060000	179834500	0	0
Q96S97	MYADM	Myeloid-associated differentiation marker (Protein SB135)	1.87779	1.19134	0.997987	1.35571	94987000	17203000	35802000	4.93307e+07	0	0
Q99805	TM9SF2	Transmembrane 9 superfamily member 2 (p76)	1.69662	0.875837	1.4939	1.35545	227450000	89869000	329220000	215513000	0	0
P07900	HSP90AA1	Heat shock protein HSP 90-alpha (EC 3.6.4.10) (Heat shock 86 kDa) (HSP 86) (HSP86) (Lipopolysaccharide-associated protein 2) (LAP-2) (LPS-associated protein 2) (Renal carcinoma antigen NY-REN-38)	1.8381	1.10814	1.11967	1.3553	242450000	49378000	470860000	2.54229e+08	1	0
P11142	HSPA8	Heat shock cognate 71 kDa protein (EC 3.6.4.10) (Heat shock 70 kDa protein 8) (Lipopolysaccharide-associated protein 1) (LAP-1) (LPS-associated protein 1)	1.813	1.02355	1.22389	1.35348	583840000	32734000	816230000	4.77601e+08	0	0
P10599	TXN	Thioredoxin (Trx) (ATL-derived factor) (ADF) (Surface-associated sulphydryl protein) (SASP) (allergen Hom s Trx)	1.25126	1.02656	1.77421	1.35068	11702000	43308000	403450000	152820000	0	0
P61604	HSPE1	10 kDa heat shock protein, mitochondrial (Hsp10) (10 kDa chaperonin) (Chaperonin 10) (CPN10) (Early-pregnancy factor) (EPF)	1.46171		1.23378	1.34774	34085000		16955000	25520000	1	0
P22626	HNRNPA2B1	Heterogeneous nuclear ribonucleoproteins A2/B1 (hnRNP A2/B1)	1.7494		0.945606	1.3475	169790000		109310000	139550000	0	0
Q15125	EBP	3-beta-hydroxysteroid-Delta(8),Delta(7)-isomerase (EC 5.3.3.5) (Cholestenol Delta-isomerase) (Delta(8)-Delta(7) sterol isomerase) (D8-D7 sterol isomerase) (Emopamil-binding protein)	0.740165	1.43727	1.84841	1.34195	29796000	61262000	208990000	100016000	0	0
P38606	ATP6V1A	V-type proton ATPase catalytic subunit A (V-ATPase subunit A) (EC 7.1.2.2) (V-ATPase 69 kDa subunit) (Vacuolar ATPase isoform VA68) (Vacuolar proton pump subunit alpha)	1.15762		1.52587	1.34174	26465000		21436000	23950500	0	0
P68104	EEF1A1	Elongation factor 1-alpha 1 (EF-1-alpha-1) (EC 3.6.5.-) (Elongation factor Tu) (EF-Tu) (Eukaryotic elongation factor 1 A-1) (eEF1A-1) (Leukocyte receptor cluster member 7)	1.37342	1.33447	1.3122	1.34003	1750600000	506760000	6.8345e+09	3.03062e+09	0	0
P50991	CCT4	T-complex protein 1 subunit delta (TCP-1-delta) (CCT-delta) (Stimulator of TAR RNA-binding)	1.45452	1.28578	1.27703	1.33911	33055000	9116200	185560000	75910400	0	0
Q8TEX9	IPO4	Importin-4 (Imp4) (Importin-4b) (Imp4b) (Ran-binding protein 4) (RanBP4)	1.76212	1.06486	1.18139	1.33612	35965000	2602200	309780000	1.16116e+08	0	0
P31943	HNRNPH1	Heterogeneous nuclear ribonucleoprotein H (hnRNP H) [Cleaved into: Heterogeneous nuclear ribonucleoprotein H, N-terminally processed]		1.01027	1.64399	1.32713		40324000	278260000	159292000	0	0
P38435	GGCX	Vitamin K-dependent gamma-carboxylase (EC 4.1.1.90) (Gamma-glutamyl carboxylase) (Peptidyl-glutamate 4-carboxylase) (Vitamin K gamma glutamyl carboxylase)	1.34651	1.23731	1.39194	1.32525	34119000	732170	71161000	35337390	0	0
P62879	GNB2	Guanine nucleotide-binding protein G(I)/G(S)/G(T) subunit beta-2 (G protein subunit beta-2) (Transducin beta chain 2)		1.1553	1.49381	1.32456		11229000	140030000	75629500	0	0
P17812	CTPS1	CTP synthase 1 (EC 6.3.4.2) (CTP synthetase 1) (UTP--ammonia ligase 1)	1.1255	1.36219	1.48406	1.32392	29670000	5569000	205340000	80193000	0	0
P62888	RPL30	Large ribosomal subunit protein eL30 (60S ribosomal protein L30)	1.98492		0.660778	1.32285	88154000		77235000	82694500	0	0
Q9H0U3	MAGT1	Magnesium transporter protein 1 (MagT1) (Dolichyl-diphosphooligosaccharide--protein glycosyltransferase subunit MAGT1) (Oligosaccharyl transferase subunit MAGT1) (Implantation-associated protein) (IAP)	0.956537	1.27821	1.73275	1.3225	54080000	14335000	173060000	8.04917e+07	0	0
P62249	RPS16	Small ribosomal subunit protein uS9 (40S ribosomal protein S16)	1.88273		0.755401	1.31907	53011000		95165000	74088000	0	0
P33778	H2BC3	Histone H2B type 1-B (H2B-clustered histone 3) (Histone H2B.1) (Histone H2B.f) (H2B/f)	1.87692	0.752325		1.31462	66979000	27321000		47150000	0	0
Q15043	SLC39A14	Metal cation symporter ZIP14 (LIV-1 subfamily of ZIP zinc transporter 4) (LZT-Hs4) (Solute carrier family 39 member 14) (Zrt- and Irt-like protein 14) (ZIP-14)	1.67073	1.13944	1.13081	1.31366	95573000	7591800	108670000	70611600	0	0
Q8WUM4	PDCD6IP	Programmed cell death 6-interacting protein (PDCD6-interacting protein) (ALG-2-interacting protein 1) (ALG-2-interacting protein X) (Hp95)	1.53768		1.08866	1.31317	29233000		180130000	104681500	0	0
P43304	GPD2	Glycerol-3-phosphate dehydrogenase, mitochondrial (GPD-M) (GPDH-M) (EC 1.1.5.3) (mitohondrial glycerophosphate dehydrogenase gene) (mGDH) (mtGPD)	1.36445		1.22796	1.29621	24187000		170510000	97348500	1	0
Q9Y263	PLAA	Phospholipase A-2-activating protein (PLA2P) (PLAP)	1.42082		1.16982	1.29532	16808000		89134000	52971000	0	0
A6NJ78	METTL15	12S rRNA N4-methylcytidine (m4C) methyltransferase (12S rRNA m4C methyltransferase) (EC 2.1.1.-) (Methyltransferase 5 domain-containing protein 1) (Methyltransferase-like protein 15)		*	1.29085	1.29085		4147900	6649700	5398800	1	0
P46940	IQGAP1	Ras GTPase-activating-like protein IQGAP1 (p195)	2.08813	1.05112	0.718553	1.28594	129800000	6761800	542910000	226490600	0	0
Q12797	ASPH	Aspartyl/asparaginyl beta-hydroxylase (EC 1.14.11.16) (Aspartate beta-hydroxylase) (ASP beta-hydroxylase) (Peptide-aspartate beta-dioxygenase)	1.26317		1.30335	1.28326	19220000		43294000	31257000	0	0
P07737	PFN1	Profilin-1 (Epididymis tissue protein Li 184a) (Profilin I)	1.57258	0.60542	1.66577	1.28126	124950000	80789000	355420000	187053000	0	0
O95139	NDUFB6	NADH dehydrogenase [ubiquinone] 1 beta subcomplex subunit 6 (Complex I-B17) (CI-B17) (NADH-ubiquinone oxidoreductase B17 subunit)		1.18113	1.3714	1.27626		17770000	57056000	37413000	1	0
P15880	RPS2	Small ribosomal subunit protein uS5 (40S ribosomal protein S2) (40S ribosomal protein S4) (Protein LLRep3)	1.20284	1.1431	1.4815	1.27581	119610000	20157000	254400000	131389000	0	0
P00367	GLUD1	Glutamate dehydrogenase 1, mitochondrial (GDH 1) (EC 1.4.1.3)	1.08128	0.829263	1.9038	1.27145	115480000	17013000	221210000	117901000	1	0
P12277	CKB	Creatine kinase B-type (EC 2.7.3.2) (Brain creatine kinase) (B-CK) (Creatine kinase B chain) (Creatine phosphokinase B-type) (CPK-B)	1.31028		1.23205	1.27116	5340700		9732400	7536550	1	0
P29353	SHC1	SHC-transforming protein 1 (SHC-transforming protein 3) (SHC-transforming protein A) (Src homology 2 domain-containing-transforming protein C1) (SH2 domain protein C1)	*	-0.283884	2.81488	1.2655	13244000	13064000	61915000	2.94077e+07	1	0
P62826	RAN	GTP-binding nuclear protein Ran (EC 3.6.5.-) (Androgen receptor-associated protein 24) (GTPase Ran) (Ras-like protein TC4) (Ras-related nuclear protein)	1.81066	0.762298	1.22027	1.26441	519750000	22081000	817540000	4.53124e+08	0	0
Q10471	GALNT2	Polypeptide N-acetylgalactosaminyltransferase 2 (EC 2.4.1.41) (Polypeptide GalNAc transferase 2) (GalNAc-T2) (pp-GaNTase 2) (Protein-UDP acetylgalactosaminyltransferase 2) (UDP-GalNAc:polypeptide N-acetylgalactosaminyltransferase 2) [Cleaved into: Polypeptide N-acetylgalactosaminyltransferase 2 soluble form]	1.31424	1.26313	1.20738	1.26158	92682000	38753000	385840000	172425000	0	0
P11021	HSPA5	Endoplasmic reticulum chaperone BiP (EC 3.6.4.10) (78 kDa glucose-regulated protein) (GRP-78) (Binding-immunoglobulin protein) (BiP) (Heat shock protein 70 family protein 5) (HSP70 family protein 5) (Heat shock protein family A member 5) (Immunoglobulin heavy chain-binding protein)	1.53479	0.54425	1.68683	1.25529	382580000	52006000	1318600000	5.84395e+08	0	0
P46977	STT3A	Dolichyl-diphosphooligosaccharide--protein glycosyltransferase subunit STT3A (Oligosaccharyl transferase subunit STT3A) (STT3-A) (EC 2.4.99.18) (B5) (Integral membrane protein 1) (Transmembrane protein TMC)	1.73085	0.692299	1.33385	1.25233	161630000	73187000	368760000	2.01192e+08	0	0
P20020	ATP2B1	Plasma membrane calcium-transporting ATPase 1 (EC 7.2.2.10) (Plasma membrane calcium ATPase isoform 1) (PMCA1) (Plasma membrane calcium pump isoform 1)	*		1.25003	1.25003	12805000		104550000	58677500	0	0
P13639	EEF2	Elongation factor 2 (EF-2) (EC 3.6.5.-)	1.6542	0.629798	1.4627	1.2489	566610000	288240000	3.8601e+09	1.57165e+09	0	0
O43852	CALU	Calumenin (Crocalbin) (IEF SSP 9302)	1.1492	1.40045	1.18204	1.2439	11467000	7032000	100770000	3.97563e+07	0	0
Q12906	ILF3	Interleukin enhancer-binding factor 3 (Double-stranded RNA-binding protein 76) (DRBP76) (M-phase phosphoprotein 4) (MPP4) (Nuclear factor associated with dsRNA) (NFAR) (Nuclear factor of activated T-cells 90 kDa) (NF-AT-90) (Translational control protein 80) (TCP80)	1.39361		1.06791	1.23076	24374000		6832800	15603400	0	0
Q9Y320	TMX2	Thioredoxin-related transmembrane protein 2 (Cell proliferation-inducing gene 26 protein) (Thioredoxin domain-containing protein 14)	1.07324	0.17416	2.44352	1.2303	27295000	14756000	265080000	102377000	1	0
Q8NC51	SERBP1	SERPINE1 mRNA-binding protein 1 (PAI1 RNA-binding protein 1) (PAI-RBP1) (Plasminogen activator inhibitor 1 RNA-binding protein)		0.818499	1.63704	1.22777		3681100	31616000	17648550	0	0
P49368	CCT3	T-complex protein 1 subunit gamma (TCP-1-gamma) (CCT-gamma) (hTRiC5)	1.17224	1.57412	0.917348	1.22124	71381000	4733700	194360000	9.01582e+07	0	0
P04406	GAPDH	Glyceraldehyde-3-phosphate dehydrogenase (GAPDH) (EC 1.2.1.12) (Peptidyl-cysteine S-nitrosylase GAPDH) (EC 2.6.99.-)	2.03151	0.645786	0.979032	1.21877	1484100000	376910000	2.0423e+09	1.3011e+09	0	0
P26640	VARS1	Valine--tRNA ligase (EC 6.1.1.9) (Protein G7a) (Valyl-tRNA synthetase) (ValRS)	1.34913		1.08406	1.21659	12717000		100420000	56568500	0	0
Q96AY3	FKBP10	Peptidyl-prolyl cis-trans isomerase FKBP10 (PPIase FKBP10) (EC 5.2.1.8) (65 kDa FK506-binding protein) (65 kDa FKBP) (FKBP-65) (FK506-binding protein 10) (FKBP-10) (Immunophilin FKBP65) (Rotamase)	0.806267	0.785646	2.05243	1.21478	109380000	83273000	960850000	384501000	1	0
P62081	RPS7	Small ribosomal subunit protein eS7 (40S ribosomal protein S7)	2.08753		0.339891	1.21371	17490000		49319000	33404500	0	0
P35268	RPL22	Large ribosomal subunit protein eL22 (60S ribosomal protein L22) (EBER-associated protein) (EAP) (Epstein-Barr virus small RNA-associated protein) (Heparin-binding protein HBp15)	1.05268		1.33786	1.19527	84637000		67274000	75955500	0	0
Q92544	TM9SF4	Transmembrane 9 superfamily member 4 (Tumor cannibalism associated protein 1)	1.83631	0.0350013	1.69642	1.18924	57371000	16855000	106650000	60292000	0	0
Q15233	NONO	Non-POU domain-containing octamer-binding protein (NonO protein) (54 kDa nuclear RNA- and DNA-binding protein) (p54(nrb)) (p54nrb) (55 kDa nuclear protein) (NMT55) (DNA-binding p52/p100 complex, 52 kDa subunit)	1.40721		0.971022	1.18912	15762000		21637000	18699500	0	0
Q14697	GANAB	Neutral alpha-glucosidase AB (EC 3.2.1.207) (Alpha-glucosidase 2) (Glucosidase II subunit alpha)	1.4325	0.680447	1.45298	1.18864	215400000	49483000	717420000	3.27434e+08	0	0
P62854	RPS26	Small ribosomal subunit protein eS26 (40S ribosomal protein S26)	1.52559	1.44357	0.58876	1.18597	56553000	3741800	148150000	69481600	0	0
P50990	CCT8	T-complex protein 1 subunit theta (TCP-1-theta) (CCT-theta) (Chaperonin containing T-complex polypeptide 1 subunit 8) (Renal carcinoma antigen NY-REN-15)	2.0251	-0.674399	2.18557	1.17876	161510000	62133000	1.03e+09	4.17881e+08	0	0
P46777	RPL5	Large ribosomal subunit protein uL18 (60S ribosomal protein L5)	1.45143		0.904483	1.17796	389380000		1.4966e+09	9.4299e+08	0	0
P52272	HNRNPM	Heterogeneous nuclear ribonucleoprotein M (hnRNP M)	1.55396	0.816368	1.16095	1.17709	29191000	13853000	134650000	5.92313e+07	0	0
P39023	RPL3	Large ribosomal subunit protein uL3 (60S ribosomal protein L3) (HIV-1 TAR RNA-binding protein B) (TARBP-B)	1.25153	1.10645	1.1633	1.17376	664950000	28245000	2374300000	1.0225e+09	0	0
P11166	SLC2A1	Solute carrier family 2, facilitated glucose transporter member 1 (Glucose transporter type 1, erythrocyte/brain) (GLUT-1) (HepG2 glucose transporter)	1.49041	0.614008	1.41622	1.17355	307660000	64220000	283780000	2.18553e+08	0	0
P35613	BSG	Basigin (5F7) (Collagenase stimulatory factor) (Extracellular matrix metalloproteinase inducer) (EMMPRIN) (Hepatoma-associated antigen) (HAb18G) (Leukocyte activation antigen M6) (OK blood group antigen) (Tumor cell-derived collagenase stimulatory factor) (TCSF) (CD antigen CD147)	1.2825	1.24317	0.986383	1.17068	35285000	22451000	94902000	5.08793e+07	0	0
P02545	LMNA	Prelamin-A/C [Cleaved into: Lamin-A/C (70 kDa lamin) (Renal carcinoma antigen NY-REN-32)]	1.43656	0.73184	1.33731	1.16857	221450000	26318000	931300000	3.93023e+08	0	0
P15328	FOLR1	Folate receptor alpha (FR-alpha) (Adult folate-binding protein) (FBP) (Folate receptor 1) (Folate receptor, adult) (KB cells FBP) (Ovarian tumor-associated antigen MOv18)	1.4354	0.895968		1.16569	29488000	20395000		24941500	0	0
Q8NFJ5	GPRC5A	Retinoic acid-induced protein 3 (G-protein coupled receptor family C group 5 member A) (Phorbol ester induced gene 1) (PEIG-1) (Retinoic acid-induced gene 1 protein) (RAIG-1)	1.47103		0.860204	1.16562	32310000		234990000	133650000	0	0
P49755	TMED10	Transmembrane emp24 domain-containing protein 10 (Protein TMED10) (21 kDa transmembrane-trafficking protein) (S31I125) (S31III125) (Tmp-21-I) (Transmembrane protein Tmp21) (p23) (p24 family protein delta-1) (p24delta1) (p24delta)	1.65251		0.67838	1.16545	22294000		178070000	100182000	0	0
P04792	HSPB1	Heat shock protein beta-1 (HspB1) (28 kDa heat shock protein) (Estrogen-regulated 24 kDa protein) (Heat shock 27 kDa protein) (HSP 27) (Stress-responsive protein 27) (SRP27)	0.693477	0.855283	1.94643	1.16506	188870000	116250000	412630000	239250000	0	0
O00148	DDX39A	ATP-dependent RNA helicase DDX39A (EC 3.6.4.13) (DEAD box protein 39) (Nuclear RNA helicase URH49)	1.42874		0.893658	1.1612	94060000		57533000	75796500	0	0
P00558	PGK1	Phosphoglycerate kinase 1 (EC 2.7.2.3) (Cell migration-inducing gene 10 protein) (Primer recognition protein 2) (PRP 2)	2.44819	-0.313987	1.34762	1.16061	210680000	23974000	260090000	1.64915e+08	0	0
Q9Y490	TLN1	Talin-1	1.59532	0.778756	1.10489	1.15966	113900000	4918600	40287000	53035200	0	0
P23528	CFL1	Cofilin-1 (18 kDa phosphoprotein) (p18) (Cofilin, non-muscle isoform)	1.32407	-0.292361	2.43645	1.15605	279490000	171650000	589540000	3.46893e+08	0	0
Q02543	RPL18A	Large ribosomal subunit protein eL20 (60S ribosomal protein L18a)	1.08314		1.22665	1.1549	42822000		125310000	84066000	0	0
Q9Y5B9	SUPT16H	FACT complex subunit SPT16 (Chromatin-specific transcription elongation factor 140 kDa subunit) (FACT 140 kDa subunit) (FACTp140) (Facilitates chromatin transcription complex subunit SPT16) (hSPT16)	0.8342		1.4731	1.15365	34363000		33714000	34038500	0	0
Q8TCJ2	STT3B	Dolichyl-diphosphooligosaccharide--protein glycosyltransferase subunit STT3B (Oligosaccharyl transferase subunit STT3B) (STT3-B) (EC 2.4.99.18) (Source of immunodominant MHC-associated peptides homolog)	1.60236	0.430397	1.41599	1.14958	207580000	21435000	95775000	1.08263e+08	0	0
P29401	TKT	Transketolase (TK) (EC 2.2.1.1)	1.75891	0.853965	0.792364	1.13508	391780000	77898000	129630000	1.99769e+08	0	0
Q5ST30	VARS2	Valine--tRNA ligase, mitochondrial (EC 6.1.1.9) (Valyl-tRNA synthetase) (ValRS) (Valyl-tRNA synthetase-like)	0.675387		1.59275	1.13407	33932000		28866000	31399000	1	0
Q15149	PLEC	Plectin (PCN) (PLTN) (Hemidesmosomal protein 1) (HD1) (Plectin-1)	1.29667	0.751321	1.33576	1.12792	327810000	22826000	223810000	191482000	0	0
Q9BTX1	NDC1	Nucleoporin NDC1 (hNDC1) (Transmembrane protein 48)	1.24811		1.00267	1.12539	43278000		46498000	44888000	0	0
Q7L2H7	EIF3M	Eukaryotic translation initiation factor 3 subunit M (eIF3m) (Fetal lung protein B5) (hFL-B5) (PCI domain-containing protein 1)	0.65958		1.5822	1.12089	14775000		75713000	45244000	0	0
P12268	IMPDH2	Inosine-5'-monophosphate dehydrogenase 2 (IMP dehydrogenase 2) (IMPD 2) (IMPDH 2) (EC 1.1.1.205) (Inosine-5'-monophosphate dehydrogenase type II) (IMP dehydrogenase II) (IMPDH-II)	0.771776	0.796183	1.793	1.12032	22749000	4598600	29157000	1.88349e+07	0	0
Q00610	CLTC	Clathrin heavy chain 1 (Clathrin heavy chain on chromosome 17) (CLH-17)	1.63402	1.1799	0.519843	1.11125	378070000	21214000	657010000	352098000	0	0
Q02878	RPL6	Large ribosomal subunit protein eL6 (60S ribosomal protein L6) (Neoplasm-related protein C140) (Tax-responsive enhancer element-binding protein 107) (TaxREB107)	1.57409		0.644389	1.10924	60392000		400820000	230606000	0	0
P26373	RPL13	Large ribosomal subunit protein eL13 (60S ribosomal protein L13) (Breast basic conserved protein 1)	1.14065	0.84061	1.3418	1.10769	124560000	11942000	137250000	9.12507e+07	0	0
O00400	SLC33A1	Acetyl-coenzyme A transporter 1 (AT-1) (Acetyl-CoA transporter 1) (Solute carrier family 33 member 1)	1.63903		0.566885	1.10296	33877000		147550000	90713500	0	0
Q15393	SF3B3	Splicing factor 3B subunit 3 (Pre-mRNA-splicing factor SF3b 130 kDa subunit) (SF3b130) (STAF130) (Spliceosome-associated protein 130) (SAP 130)	1.42611		0.776769	1.10144	201240000		410470000	305855000	0	0
P60174	TPI1	Triosephosphate isomerase (TIM) (EC 5.3.1.1) (Methylglyoxal synthase) (EC 4.2.3.3) (Triose-phosphate isomerase)	0.797478	0.601699	1.89219	1.09712	111500000	15606000	179630000	1.02245e+08	0	0
Q16719	KYNU	Kynureninase (EC 3.7.1.3) (L-kynurenine hydrolase)	1.15942	0.528861	1.58811	1.09213	201310000	36807000	141780000	1.26632e+08	0	0
P62241	RPS8	Small ribosomal subunit protein eS8 (40S ribosomal protein S8)	1.52237		0.652631	1.0875	86285000		379520000	232902500	0	0
P26038	MSN	Moesin (Membrane-organizing extension spike protein)	1.64926	1.17852	0.425328	1.08437	81241000	31265000	26358000	46288000	0	0
P48509	CD151	CD151 antigen (GP27) (Membrane glycoprotein SFA-1) (Platelet-endothelial tetraspan antigen 3) (PETA-3) (Tetraspanin-24) (Tspan-24) (CD antigen CD151)		1.06351	1.10403	1.08377		40170000	126690000	83430000	0	0
Q9UHG3	PCYOX1	Prenylcysteine oxidase 1 (EC 1.8.3.5) (Prenylcysteine lyase)	1.04302		1.12272	1.08287	38565000		136510000	87537500	0	0
P17844	DDX5	Probable ATP-dependent RNA helicase DDX5 (EC 3.6.4.13) (DEAD box protein 5) (RNA helicase p68)	0.740985		1.41965	1.08032	18453000		104170000	61311500	0	0
P09874	PARP1	Poly [ADP-ribose] polymerase 1 (PARP-1) (EC 2.4.2.30) (ADP-ribosyltransferase diphtheria toxin-like 1) (ARTD1) (DNA ADP-ribosyltransferase PARP1) (EC 2.4.2.-) (NAD(+) ADP-ribosyltransferase 1) (ADPRT 1) (Poly[ADP-ribose] synthase 1) (Protein poly-ADP-ribosyltransferase PARP1) (EC 2.4.2.-) [Cleaved into: Poly [ADP-ribose] polymerase 1, processed C-terminus (Poly [ADP-ribose] polymerase 1, 89-kDa f…	0.719123		1.43148	1.0753	19206000		20085000	19645500	0	0
Q9BUR5	APOO	MICOS complex subunit MIC26 (Apolipoprotein O) (MICOS complex subunit MIC23) (Protein FAM121B)	-0.853915		2.98573	1.06591	13920000		322640000	168280000	1	0
A3KMH1	VWA8	von Willebrand factor A domain-containing protein 8 (PEX7-binding protein 2) (P7BP2)	0.643551		1.47786	1.0607	11384000		31636000	21510000	1	0
P11940	PABPC1	Polyadenylate-binding protein 1 (PABP-1) (Poly(A)-binding protein 1)	1.44345	0.0333821	1.70252	1.05978	30836000	4769800	154360000	6.33219e+07	0	0
Q15269	PWP2	Periodic tryptophan protein 2 homolog	1.26663		0.845244	1.05594	4813900		71216000	38014950	0	0
P35610	SOAT1	Sterol O-acyltransferase 1 (EC 2.3.1.26) (Acyl-coenzyme A:cholesterol acyltransferase 1) (ACAT-1) (Cholesterol acyltransferase 1)	1.21523		0.895686	1.05546	53120000		233120000	143120000	0	0
Q13162	PRDX4	Peroxiredoxin-4 (EC 1.11.1.24) (Antioxidant enzyme AOE372) (AOE37-2) (Peroxiredoxin IV) (Prx-IV) (Thioredoxin peroxidase AO372) (Thioredoxin-dependent peroxide reductase A0372) (Thioredoxin-dependent peroxiredoxin 4)	1.35228	0.422711	1.37194	1.04898	56509000	18411000	122760000	6.58933e+07	1	0
P09651	HNRNPA1	Heterogeneous nuclear ribonucleoprotein A1 (hnRNP A1) (Helix-destabilizing protein) (Single-strand RNA-binding protein) (hnRNP core protein A1) [Cleaved into: Heterogeneous nuclear ribonucleoprotein A1, N-terminally processed]		1.48588	0.60379	1.04484		9577900	53451000	31514450	0	0
Q8TB61	SLC35B2	Adenosine 3'-phospho 5'-phosphosulfate transporter 1 (PAPS transporter 1) (Putative MAPK-activating protein PM15) (Putative NF-kappa-B-activating protein 48) (Solute carrier family 35 member B2)	1.05009	0.804782	1.27637	1.04375	30064000	13306000	207280000	83550000	0	0
P53396	ACLY	ATP-citrate synthase (EC 2.3.3.8) (ATP-citrate (pro-S-)-lyase) (ACL) (Citrate cleavage enzyme)	1.25271	0.937657	0.866385	1.01892	235160000	26653000	384690000	215501000	1	0
Q9NQC3	RTN4	Reticulon-4 (Foocen) (Neurite outgrowth inhibitor) (Nogo protein) (Neuroendocrine-specific protein) (NSP) (Neuroendocrine-specific protein C homolog) (RTN-x) (Reticulon-5)	1.43785	-0.0503826	1.66189	1.01645	254240000	116490000	508820000	2.93183e+08	0	0
P02786	TFRC	Transferrin receptor protein 1 (TR) (TfR) (TfR1) (Trfr) (T9) (p90) (CD antigen CD71) [Cleaved into: Transferrin receptor protein 1, serum form (sTfR)]	1.56888		0.423572	0.996226	72261000		275800000	174030500	0	0
P46781	RPS9	Small ribosomal subunit protein uS4 (40S ribosomal protein S9)	1.02306		0.969196	0.996127	36832000		187850000	112341000	0	0
P62979	RPS27A	Ubiquitin-ribosomal protein eS31 fusion protein (Ubiquitin carboxyl extension protein 80) [Cleaved into: Ubiquitin; Small ribosomal subunit protein eS31 (40S ribosomal protein S27a)]	1.21258	0.637234	1.10929	0.98637	381000000	74277000	1.7895e+09	7.48259e+08	0	0
P22314	UBA1	Ubiquitin-like modifier-activating enzyme 1 (EC 6.2.1.45) (Protein A1S9) (Ubiquitin-activating enzyme E1)	1.08944	0.863906	0.994283	0.982543	94439000	14150000	297160000	1.3525e+08	1	0
P23919	DTYMK	Thymidylate kinase (EC 2.7.4.9) (dTMP kinase)	0.383411		1.57922	0.981318	7769400		49931000	28850200	1	0
Q8TC12	RDH11	Retinol dehydrogenase 11 (EC 1.1.1.300) (Androgen-regulated short-chain dehydrogenase/reductase 1) (HCV core-binding protein HCBP12) (Prostate short-chain dehydrogenase/reductase 1) (Retinal reductase 1) (RalR1) (Short chain dehydrogenase/reductase family 7C member 1)	0.868455		1.09349	0.980972	15440000		46186000	30813000	0	0
P46776	RPL27A	Large ribosomal subunit protein uL15 (60S ribosomal protein L27a)		1.01863	0.939472	0.979051		23070000	148060000	85565000	0	0
Q96N66	MBOAT7	Lysophospholipid acyltransferase 7 (LPLAT 7) (EC 2.3.1.-) (1-acylglycerophosphatidylinositol O-acyltransferase) (Bladder and breast carcinoma-overexpressed gene 1 protein) (Leukocyte receptor cluster member 4) (Lysophosphatidylinositol acyltransferase) (LPIAT) (Lyso-PI acyltransferase) (Membrane-bound O-acyltransferase domain-containing protein 7) (O-acyltransferase domain-containing protein 7) (…	1.46178	0.230969	1.20913	0.967291	201900000	40943000	126900000	1.23248e+08	0	0
P53985	SLC16A1	Monocarboxylate transporter 1 (MCT 1) (Solute carrier family 16 member 1)	0.698767		1.23455	0.966658	188590000		213170000	200880000	0	0
P50502	ST13	Hsc70-interacting protein (Hip) (Aging-associated protein 2) (Progesterone receptor-associated p48 protein) (Protein FAM10A1) (Putative tumor suppressor ST13) (Renal carcinoma antigen NY-REN-33) (Suppression of tumorigenicity 13 protein)	1.60771		0.292984	0.950346	10459000		24463000	17461000	0	0
P04150	NR3C1	Glucocorticoid receptor (GR) (Nuclear receptor subfamily 3 group C member 1)	0.792458		1.1054	0.948929	14262000		3630800	8946400	1	0
Q687X5	STEAP4	Metalloreductase STEAP4 (EC 1.16.1.9) (Six-transmembrane epithelial antigen of prostate 4) (SixTransMembrane protein of prostate 2) (Tumor necrosis factor, alpha-induced protein 9)	1.37632		0.483167	0.929745	25161000		72092000	48626500	0	0
P61313	RPL15	Large ribosomal subunit protein eL15 (60S ribosomal protein L15)	1.38451	0.660897	0.742096	0.929169	88001000	14459000	199090000	1.00517e+08	0	0
P14625	HSP90B1	Endoplasmin (94 kDa glucose-regulated protein) (GRP-94) (Heat shock protein 90 kDa beta member 1) (Tumor rejection antigen 1) (gp96 homolog)	1.10995	1.01628	0.647623	0.924617	199920000	18806000	281390000	1.66705e+08	0	0
P49327	FASN	Fatty acid synthase (EC 2.3.1.85) (Type I fatty acid synthase) [Includes: [Acyl-carrier-protein] S-acetyltransferase (EC 2.3.1.38); [Acyl-carrier-protein] S-malonyltransferase (EC 2.3.1.39); 3-oxoacyl-[acyl-carrier-protein] synthase (EC 2.3.1.41); 3-oxoacyl-[acyl-carrier-protein] reductase (EC 1.1.1.100); 3-hydroxyacyl-[acyl-carrier-protein] dehydratase (EC 4.2.1.59); Enoyl-[acyl-carrier-protein]…	1.19996	1.28493	0.271024	0.91864	334860000	10318000	957560000	434246000	1	0
P23921	RRM1	Ribonucleoside-diphosphate reductase large subunit (EC 1.17.4.1) (Ribonucleoside-diphosphate reductase subunit M1) (Ribonucleotide reductase large subunit)	1.59828	0.130497	1.01831	0.915695	36134000	13043000	176350000	7.51757e+07	0	0
P26639	TARS1	Threonine--tRNA ligase 1, cytoplasmic (EC 6.1.1.3) (Threonyl-tRNA synthetase) (ThrRS) (Threonyl-tRNA synthetase 1)	1.3527	0.188355	1.19664	0.912563	110070000	35255000	301840000	149055000	0	0
Q01650	SLC7A5	Large neutral amino acids transporter small subunit 1 (4F2 light chain) (4F2 LC) (4F2LC) (CD98 light chain) (Integral membrane protein E16) (E16) (L-type amino acid transporter 1) (hLAT1) (Solute carrier family 7 member 5) (y+ system cationic amino acid transporter)	0.926069	0.749908	1.02292	0.899631	703680000	201550000	2.0623e+09	9.89177e+08	0	0
P33992	MCM5	DNA replication licensing factor MCM5 (EC 3.6.4.12) (CDC46 homolog) (P1-CDC46)	1.26285		0.50133	0.882091	29917000		82754000	56335500	0	0
P22059	OSBP	Oxysterol-binding protein 1	-0.0712975		1.82522	0.87696	10738000		121900000	66319000	0	0
Q15758	SLC1A5	Neutral amino acid transporter B(0) (ATB(0)) (Baboon M7 virus receptor) (RD114/simian type D retrovirus receptor) (Sodium-dependent neutral amino acid transporter type 2) (Solute carrier family 1 member 5)	0.796941		0.950744	0.873842	78161000		230340000	154250500	0	0
Q04695	KRT17	Keratin, type I cytoskeletal 17 (39.1) (Cytokeratin-17) (CK-17) (Keratin-17) (K17)	1.0268	0.710205		0.868504	986010000	263500000		624755000	0	0
P49588	AARS1	Alanine--tRNA ligase, cytoplasmic (EC 6.1.1.7) (Alanyl-tRNA synthetase) (AlaRS) (Renal carcinoma antigen NY-REN-42)	2.03961		-0.307796	0.865906	12688000		56035000	34361500	0	0
O60506	SYNCRIP	Heterogeneous nuclear ribonucleoprotein Q (hnRNP Q) (Glycine- and tyrosine-rich RNA-binding protein) (GRY-RBP) (NS1-associated protein 1) (Synaptotagmin-binding, cytoplasmic RNA-interacting protein)	1.42622	-0.365072	1.4795	0.846883	121200000	28738000	96045000	8.19943e+07	0	0
P07814	EPRS1	Bifunctional glutamate/proline--tRNA ligase (Bifunctional aminoacyl-tRNA synthetase) (Cell proliferation-inducing gene 32 protein) (Glutamatyl-prolyl-tRNA synthetase) [Includes: Glutamate--tRNA ligase (EC 6.1.1.17) (Glutamyl-tRNA synthetase) (GluRS); Proline--tRNA ligase (EC 6.1.1.15) (Prolyl-tRNA synthetase)]	2.00762	0.588731	-0.073714	0.84088	98861000	7973200	203920000	1.03585e+08	0	0
O15427	SLC16A3	Monocarboxylate transporter 4 (MCT 4) (Solute carrier family 16 member 3)	0.656788		1.00798	0.832384	135670000		739540000	437605000	0	0
P04843	RPN1	Dolichyl-diphosphooligosaccharide--protein glycosyltransferase subunit 1 (Dolichyl-diphosphooligosaccharide--protein glycosyltransferase 67 kDa subunit) (Ribophorin I) (RPN-I) (Ribophorin-1)	-0.0736768	0.875721	1.62687	0.809639	36988000	23254000	493840000	184694000	0	0
P21333	FLNA	Filamin-A (FLN-A) (Actin-binding protein 280) (ABP-280) (Alpha-filamin) (Endothelial actin-binding protein) (Filamin-1) (Non-muscle filamin)	0.983533	0.722494	0.715873	0.8073	1970500000	183170000	951060000	1034910000	0	0
P34932	HSPA4	Heat shock 70 kDa protein 4 (HSP70RY) (Heat shock 70-related protein APG-2)	1.06156		0.552048	0.806806	42585000		65759000	54172000	0	0
Q14103	HNRNPD	Heterogeneous nuclear ribonucleoprotein D0 (hnRNP D0) (AU-rich element RNA-binding protein 1)	1.19789		0.411492	0.804693	46888000		45520000	46204000	0	0
Q9H490	PIGU	Phosphatidylinositol glycan anchor biosynthesis class U protein (Cell division cycle protein 91-like 1) (Protein CDC91-like 1) (GPI transamidase component PIG-U)	0.162449	0.953717	1.28053	0.798899	48651000	13748000	40399000	34266000	0	0
P11766	ADH5	Alcohol dehydrogenase class-3 (EC 1.1.1.1) (Alcohol dehydrogenase 5) (Alcohol dehydrogenase class chi chain) (Alcohol dehydrogenase class-III) (Glutathione-dependent formaldehyde dehydrogenase) (FALDH) (FDH) (GSH-FDH) (EC 1.1.1.-) (S-(hydroxymethyl)glutathione dehydrogenase) (EC 1.1.1.284)	1.26767	-0.220732	1.33406	0.793667	46149000	8236500	128990000	6.11252e+07	0	0
O15321	TM9SF1	Transmembrane 9 superfamily member 1 (MP70 protein family member) (hMP70)	0.0237707		1.54142	0.782594	33840000		13615000	23727500	0	0
P62805	H4C1; H4C2; H4C3; H4C4; H4C5; H4C6; H4C8; H4C9; H4C11; H4C12; H4C13; H4C14; H4C15; H4C16	Histone H4	1.48805	0.313475	0.516148	0.772559	624220000	21357000	128350000	2.57976e+08	0	0
P55786	NPEPPS	Puromycin-sensitive aminopeptidase (PSA) (EC 3.4.11.14) (Cytosol alanyl aminopeptidase) (AAP-S)	1.144	0.773054	0.394688	0.770581	293280000	57521000	480350000	2.7705e+08	0	0
P30519	HMOX2	Heme oxygenase 2 (HO-2) (EC 1.14.14.18) [Cleaved into: Heme oxygenase 2 soluble form]	0.533473	0.509502	1.25778	0.766918	33742000	12820000	242810000	9.64573e+07	0	0
P23284	PPIB	Peptidyl-prolyl cis-trans isomerase B (PPIase B) (EC 5.2.1.8) (CYP-S1) (Cyclophilin B) (Rotamase B) (S-cyclophilin) (SCYLP)	1.15892		0.348618	0.753769	34284000		137890000	86087000	0	0
Q86VP6	CAND1	Cullin-associated NEDD8-dissociated protein 1 (Cullin-associated and neddylation-dissociated protein 1) (TBP-interacting protein of 120 kDa A) (TBP-interacting protein 120A) (p120 CAND1)	0.451777		1.04143	0.746603	20442000		179240000	99841000	0	0
P62753	RPS6	Small ribosomal subunit protein eS6 (40S ribosomal protein S6) (Phosphoprotein NP33)	1.15229		0.332685	0.742489	64344000		114090000	89217000	0	0
P15170	GSPT1	Eukaryotic peptide chain release factor GTP-binding subunit ERF3A (Eukaryotic peptide chain release factor subunit 3a) (eRF3a) (EC 3.6.5.-) (G1 to S phase transition protein 1 homolog)	0.986738		0.49011	0.738424	7114500		275840000	141477250	0	0
P49821	NDUFV1	NADH dehydrogenase [ubiquinone] flavoprotein 1, mitochondrial (EC 7.1.1.2) (Complex I-51kD) (CI-51kD) (NADH dehydrogenase flavoprotein 1) (NADH-ubiquinone oxidoreductase 51 kDa subunit)	-0.517242		1.98912	0.735938	14800000		46488000	30644000	1	0
Q9UQ80	PA2G4	Proliferation-associated protein 2G4 (Cell cycle protein p38-2G4 homolog) (hG4-1) (ErbB3-binding protein 1)	1.88046		-0.408655	0.735901	4594300		27696000	16145150	0	0
Q8WUX1	SLC38A5	Sodium-coupled neutral amino acid transporter 5 (Solute carrier family 38 member 5) (System N transporter 2)	1.49775	0.692527	-0.0139712	0.725435	67768000	6859100	91562000	5.53964e+07	0	0
P61353	RPL27	Large ribosomal subunit protein eL27 (60S ribosomal protein L27)	1.11452		0.332065	0.723291	41581000		186380000	113980500	0	0
P63010	AP2B1	AP-2 complex subunit beta (AP105B) (Adaptor protein complex AP-2 subunit beta) (Adaptor-related protein complex 2 subunit beta) (Beta-2-adaptin) (Beta-adaptin) (Clathrin assembly protein complex 2 beta large chain) (Plasma membrane adaptor HA2/AP2 adaptin beta subunit)	0.0795259		1.36306	0.721292	15476000		39688000	27582000	0	0
Q00839	HNRNPU	Heterogeneous nuclear ribonucleoprotein U (hnRNP U) (GRIP120) (Nuclear p120 ribonucleoprotein) (Scaffold-attachment factor A) (SAF-A) (p120) (pp120)	0.5714	1.75158	-0.177574	0.715136	208570000	8722600	121850000	1.13048e+08	0	0
P27695	APEX1	DNA-(apurinic or apyrimidinic site) endonuclease (EC 3.1.11.2) (APEX nuclease) (APEN) (Apurinic-apyrimidinic endonuclease 1) (AP endonuclease 1) (APE-1) (REF-1) (Redox factor-1) [Cleaved into: DNA-(apurinic or apyrimidinic site) endonuclease, mitochondrial]	1.27336		0.140998	0.707179	8118300		21910000	15014150	1	0
P78371	CCT2	T-complex protein 1 subunit beta (TCP-1-beta) (CCT-beta)	-0.167227		1.57519	0.703981	41384000		68558000	54971000	0	0
O43143	DHX15	ATP-dependent RNA helicase DHX15 (EC 3.6.4.13) (ATP-dependent RNA helicase #46) (DEAH box protein 15) (Splicing factor Prp43) (hPrp43)	0.552246		0.776162	0.664204	9818500		32210000	21014250	0	0
P05556	ITGB1	Integrin beta-1 (Fibronectin receptor subunit beta) (Glycoprotein IIa) (GPIIA) (VLA-4 subunit beta) (CD antigen CD29)	0.709168		0.553833	0.6315	23730000		154960000	89345000	0	0
P10619	CTSA	Lysosomal protective protein (EC 3.4.16.5) (Carboxypeptidase C) (Carboxypeptidase L) (Cathepsin A) (Protective protein cathepsin A) (PPCA) (Protective protein for beta-galactosidase) [Cleaved into: Lysosomal protective protein 32 kDa chain; Lysosomal protective protein 20 kDa chain]		-0.446466	1.66921	0.611371		4970800	9401900	7186350	0	0
P07099	EPHX1	Epoxide hydrolase 1 (EC 3.3.2.9) (Epoxide hydratase) (Microsomal epoxide hydrolase) (mEH)	0.104119	0.674858	1.02797	0.602314	53758000	22596000	133450000	6.99347e+07	0	0
Q08211	DHX9	ATP-dependent RNA helicase A (EC 3.6.4.13) (DEAH box protein 9) (DExH-box helicase 9) (Leukophysin) (LKP) (Nuclear DNA helicase II) (NDH II) (RNA helicase A)	1.48543	-0.160388	0.431715	0.585585	68502000	502690	119550000	6.28516e+07	0	0
P35606	COPB2	Coatomer subunit beta' (Beta'-coat protein) (Beta'-COP) (p102)	0.294439		0.858471	0.576455	47072000		88859000	67965500	0	0
P07339	CTSD	Cathepsin D (EC 3.4.23.5) [Cleaved into: Cathepsin D light chain; Cathepsin D heavy chain]	0.701371	0.0897899	0.922184	0.571115	12210000	3125600	4482200	6.60593e+06	0	0
P35579	MYH9	Myosin-9 (Cellular myosin heavy chain, type A) (Myosin heavy chain 9) (Myosin heavy chain, non-muscle IIa) (Non-muscle myosin heavy chain A) (NMMHC-A) (Non-muscle myosin heavy chain IIa) (NMMHC II-a) (NMMHC-IIA)	1.85666	-0.259825	0.0811832	0.55934	294150000	6727700	118060000	139645900	0	0
Q07020	RPL18	Large ribosomal subunit protein eL18 (60S ribosomal protein L18)	0.975132	0.304855	0.379498	0.553162	98641000	28140000	222400000	1.16394e+08	0	0
P32970	CD70	CD70 antigen (CD27 ligand) (CD27-L) (Tumor necrosis factor ligand superfamily member 7) (CD antigen CD70)	0.69226		0.406525	0.549392	15622000		150390000	83006000	0	0
Q13813	SPTAN1	Spectrin alpha chain, non-erythrocytic 1 (Alpha-II spectrin) (Fodrin alpha chain) (Spectrin, non-erythroid alpha subunit)	1.59714		-0.523066	0.537035	49272000		9027800	29149900	0	0
Q9NWH2	TMEM242	Transmembrane protein 242	-0.397921	2.60218	-0.679687	0.508191	96531000	35522000	44640000	5.88977e+07	1	0
P62424	RPL7A	Large ribosomal subunit protein eL8 (60S ribosomal protein L7a) (PLA-X polypeptide) (Surfeit locus protein 3)	1.16003		-0.144689	0.507671	72176000		57957000	65066500	0	0
Q92616	GCN1	Stalled ribosome sensor GCN1 (GCN1 eIF-2-alpha kinase activator homolog) (GCN1-like protein 1) (General control of amino-acid synthesis 1-like protein 1) (Translational activator GCN1) (HsGCN1)	0.0444193		0.935583	0.490001	2506600		6867800	4687200	0	0
P28070	PSMB4	Proteasome subunit beta type-4 (26 kDa prosomal protein) (HsBPROS26) (PROS-26) (Macropain beta chain) (Multicatalytic endopeptidase complex beta chain) (Proteasome beta chain) (Proteasome chain 3) (HsN3)		0.345987	0.594308	0.470148		29719000	58154000	43936500	0	0
P28074	PSMB5	Proteasome subunit beta type-5 (EC 3.4.25.1) (Macropain epsilon chain) (Multicatalytic endopeptidase complex epsilon chain) (Proteasome chain 6) (Proteasome epsilon chain) (Proteasome subunit MB1) (Proteasome subunit X)		0.31091	0.597534	0.454222		3424000	79586000	41505000	0	0
P08195	SLC3A2	4F2 cell-surface antigen heavy chain (4F2hc) (4F2 heavy chain antigen) (Lymphocyte activation antigen 4F2 large subunit) (Solute carrier family 3 member 2) (CD antigen CD98)	0.828629	0.182736	0.341772	0.451045	1320400000	133900000	1.7148e+09	1.05637e+09	0	0
O75083	WDR1	WD repeat-containing protein 1 (Actin-interacting protein 1) (AIP1) (NORI-1)	0.03597		0.820655	0.428313	59088000		27869000	43478500	0	0
Q8NBS9	TXNDC5	Thioredoxin domain-containing protein 5 (EC 1.8.4.-) (EC 5.3.4.1) (Endoplasmic reticulum resident protein 46) (ER protein 46) (ERp46) (Thioredoxin-like protein p46)	0.458324	0.0507659	0.655722	0.388271	23276000	19898000	168710000	70628000	0	0
P53634	CTSC	Dipeptidyl peptidase 1 (EC 3.4.14.1) (Cathepsin C) (Cathepsin J) (Dipeptidyl peptidase I) (DPP-I) (DPPI) (Dipeptidyl transferase) [Cleaved into: Dipeptidyl peptidase 1 exclusion domain chain (Dipeptidyl peptidase I exclusion domain chain); Dipeptidyl peptidase 1 heavy chain (Dipeptidyl peptidase I heavy chain); Dipeptidyl peptidase 1 light chain (Dipeptidyl peptidase I light chain)]	0.571371	0.282166	0.264835	0.372791	115420000	126770000	149130000	130440000	0	0
P18669	PGAM1	Phosphoglycerate mutase 1 (EC 5.4.2.11) (EC 5.4.2.4) (BPG-dependent PGAM 1) (Phosphoglycerate mutase isozyme B) (PGAM-B)	-0.760905		1.49248	0.365786	289870000		38244000	164057000	0	0
Q6RW13	AGTRAP	Type-1 angiotensin II receptor-associated protein (AT1 receptor-associated protein)	*	0.328147		0.328147	12308000	10666000		11487000	0	0
P11279	LAMP1	Lysosome-associated membrane glycoprotein 1 (LAMP-1) (Lysosome-associated membrane protein 1) (CD107 antigen-like family member A) (CD antigen CD107a)	1.47149	-0.171503	-0.393306	0.302226	27025000	12390000	177760000	7.23917e+07	0	0
Q16531	DDB1	DNA damage-binding protein 1 (DDB p127 subunit) (DNA damage-binding protein a) (DDBa) (Damage-specific DNA-binding protein 1) (HBV X-associated protein 1) (XAP-1) (UV-damaged DNA-binding factor) (UV-damaged DNA-binding protein 1) (UV-DDB 1) (XPE-binding factor) (XPE-BF) (Xeroderma pigmentosum group E-complementing protein) (XPCe)	0.804939		-0.227899	0.28852	16901000		8259900	12580450	0	0
P08758	ANXA5	Annexin A5 (Anchorin CII) (Annexin V) (Annexin-5) (Calphobindin I) (CPB-I) (Endonexin II) (Lipocortin V) (Placental anticoagulant protein 4) (PP4) (Placental anticoagulant protein I) (PAP-I) (Thromboplastin inhibitor) (Vascular anticoagulant-alpha) (VAC-alpha)	2.30836	-0.230568	-1.2515	0.275431	35451000	51530000	17764000	34915000	0	0
P20618	PSMB1	Proteasome subunit beta type-1 (Macropain subunit C5) (Multicatalytic endopeptidase complex subunit C5) (Proteasome component C5) (Proteasome gamma chain)		0.216036	0.275313	0.245675		115760000	271860000	193810000	0	0
Q15084	PDIA6	Protein disulfide-isomerase A6 (EC 5.3.4.1) (Endoplasmic reticulum protein 5) (ER protein 5) (ERp5) (Protein disulfide isomerase P5) (Thioredoxin domain-containing protein 7)	0.554033	0.081429	0.0438634	0.226442	76811000	136300000	517260000	243457000	0	0
Q9NR30	DDX21	Nucleolar RNA helicase 2 (EC 3.6.4.13) (DEAD box protein 21) (Gu-alpha) (Nucleolar RNA helicase Gu) (Nucleolar RNA helicase II) (RH II/Gu)	0.205509		0.137891	0.1717	57921000		156550000	107235500	1	0
P42892	ECE1	Endothelin-converting enzyme 1 (ECE-1) (EC 3.4.24.71)	0.613335		-0.425478	0.0939285	65446000		4602100	35024050	0	0
Q9UGI8	TES	Testin (TESS)		-0.085997	0.210266	0.0621345		2803600	28137000	15470300	0	0
O94901	SUN1	SUN domain-containing protein 1 (Protein unc-84 homolog A) (Sad1/unc-84 protein-like 1)	1.91175		-1.78786	0.0619487	15524000		40663000	28093500	0	0
P33527	ABCC1	Multidrug resistance-associated protein 1 (EC 7.6.2.2) (ATP-binding cassette sub-family C member 1) (Glutathione-S-conjugate-translocating ATPase ABCC1) (EC 7.6.2.3) (Leukotriene C(4) transporter) (LTC4 transporter)	0.432205	-0.318823		0.0566911	116490000	13489000		64989500	0	0
P50897	PPT1	Palmitoyl-protein thioesterase 1 (PPT-1) (EC 3.1.2.22) (Palmitoyl-protein hydrolase 1)	0.0242984		0.0473605	0.0358295	41314000		17557000	29435500	0	0
P15559	NQO1	NAD(P)H dehydrogenase [quinone] 1 (EC 1.6.5.2) (Azoreductase) (DT-diaphorase) (DTD) (Menadione reductase) (NAD(P)H:quinone oxidoreductase 1) (Phylloquinone reductase) (Quinone reductase 1) (QR1)	0.630208	0.119047	-0.694814	0.0181472	356920000	219180000	148430000	241510000	0	0
P07237	P4HB	Protein disulfide-isomerase (PDI) (EC 5.3.4.1) (Cellular thyroid hormone-binding protein) (Prolyl 4-hydroxylase subunit beta) (p55)	0.410384	-0.276048	-0.271136	-0.0456003	285770000	198460000	3.5781e+09	1.35411e+09	0	0
P78527	PRKDC	DNA-dependent protein kinase catalytic subunit (DNA-PK catalytic subunit) (DNA-PKcs) (EC 2.7.11.1) (DNPK1) (p460)	0.012501		-0.211733	-0.0996159	136770000		24937000	80853500	0	0
Q8IV08	PLD3	5'-3' exonuclease PLD3 (EC 3.1.16.1) (Choline phosphatase 3) (HindIII K4L homolog) (Hu-K4) (Phosphatidylcholine-hydrolyzing phospholipase D3) (Phospholipase D3) (PLD 3)		0.0802969	-0.30184	-0.110771		20522000	98425000	59473500	0	0
P30101	PDIA3	Protein disulfide-isomerase A3 (EC 5.3.4.1) (58 kDa glucose-regulated protein) (58 kDa microsomal protein) (p58) (Disulfide isomerase ER-60) (Endoplasmic reticulum resident protein 57) (ER protein 57) (ERp57) (Endoplasmic reticulum resident protein 60) (ER protein 60) (ERp60)	-0.00798229	-0.11087	-0.355345	-0.158065	250530000	558220000	2217400000	1.00872e+09	0	0
Q16881	TXNRD1	Thioredoxin reductase 1, cytoplasmic (TR) (EC 1.8.1.9) (Gene associated with retinoic and interferon-induced mortality 12 protein) (GRIM-12) (Gene associated with retinoic and IFN-induced mortality 12 protein) (KM-102-derived reductase-like factor) (Peroxidase TXNRD1) (EC 1.11.1.2) (Thioredoxin reductase TR1)	0.211194	-0.221334	-0.47177	-0.160637	1420200000	892340000	1.956e+09	1.42285e+09	1	0
Q9H0U4	RAB1B	Ras-related protein Rab-1B (EC 3.6.5.2)	0.633439	-0.998827		-0.182694	70438000	14762000		42600000	0	0
P13667	PDIA4	Protein disulfide-isomerase A4 (EC 5.3.4.1) (Endoplasmic reticulum resident protein 70) (ER protein 70) (ERp70) (Endoplasmic reticulum resident protein 72) (ER protein 72) (ERp-72) (ERp72)	0.214806	-0.445815	-0.913825	-0.381611	275340000	143420000	651050000	3.56603e+08	0	0
P05165	PCCA	Propionyl-CoA carboxylase alpha chain, mitochondrial (PCCase subunit alpha) (EC 6.4.1.3) (Propanoyl-CoA:carbon dioxide ligase subunit alpha)	-0.0706673	-0.42599	-1.07136	-0.522674	528860000	266700000	603640000	466400000	1	0
Q96RQ3	MCCC1	Methylcrotonoyl-CoA carboxylase subunit alpha, mitochondrial (MCCase subunit alpha) (EC 6.4.1.4) (3-methylcrotonyl-CoA carboxylase 1) (3-methylcrotonyl-CoA carboxylase biotin-containing subunit) (3-methylcrotonyl-CoA:carbon dioxide ligase subunit alpha)	-0.104971	-0.469473	-1.37232	-0.648922	980220000	330080000	1094300000	8.01533e+08	1	0
Q32NB8	PGS1	CDP-diacylglycerol--glycerol-3-phosphate 3-phosphatidyltransferase, mitochondrial (EC 2.7.8.5) (Phosphatidylglycerophosphate synthase 1) (PGP synthase 1)	*		-0.785965	-0.785965	4989600		13124000	9056800	1	0
Q13085	ACACA	Acetyl-CoA carboxylase 1 (ACC1) (EC 6.4.1.2) (Acetyl-Coenzyme A carboxylase alpha) (ACC-alpha)	-0.124161	-1.15019	-1.96996	-1.08144	2792800000	432440000	1248200000	1.49115e+09	1	0
P11498	PC	Pyruvate carboxylase, mitochondrial (EC 6.4.1.1) (Pyruvic carboxylase) (PCB)	-0.313704	-0.896693	-2.09236	-1.10092	7498300000	2688000000	2880800000	4355700000	1	0

## Sheet: Tab.2 HEK293T protein list.
UniProt ID	Gene Name	Protein Name	Rep1 Log2(+/- catalyst)	Rep2 Log2(+/- catalyst)	Rep3 Log2(+/- catalyst)	Average Log2(+/- catalyst)	Rep1 intensity	Rep2 intensity	Rep3 intensity	Average Intensity	Mitochondrial annontation	Retain after cutoff
Q9BSH5	HDHD3	Haloacid dehalogenase-like hydrolase domain-containing protein 3	4.99614	8.24866		6.6224	207170000	568160000		387665000	1	1
Q4G0I0	UQCC4	Ubiquinol-cytochrome-c reductase complex assembly factor 4 (Protein CCSMST1)	*	6.58124	4.72933	5.65529	355520000	752570000	85623000	3.97904e+08	1	1
Q9Y3D9	MRPS23	Small ribosomal subunit protein mS23 (28S ribosomal protein S23, mitochondrial) (MRP-S23) (S23mt)	5.52066	*		5.52066	19440000	32727000		26083500	1	1
P28482	MAPK1	Mitogen-activated protein kinase 1 (MAP kinase 1) (MAPK 1) (EC 2.7.11.24) (ERT1) (Extracellular signal-regulated kinase 2) (ERK-2) (MAP kinase isoform p42) (p42-MAPK) (Mitogen-activated protein kinase 2) (MAP kinase 2) (MAPK 2)	6.0543		4.61911	5.3367	81088000		27917000	54502500	0	1
P00505	GOT2	Aspartate aminotransferase, mitochondrial (mAspAT) (EC 2.6.1.1) (EC 2.6.1.7) (Fatty acid-binding protein) (FABP-1) (Glutamate oxaloacetate transaminase 2) (Kynurenine aminotransferase 4) (Kynurenine aminotransferase IV) (Kynurenine--oxoglutarate transaminase 4) (Kynurenine--oxoglutarate transaminase IV) (Plasma membrane-associated fatty acid-binding protein) (FABPpm) (Transaminase A)	4.95594	5.14195	5.19263	5.09684	11284000000	28189000000	6552800000	1.53419e+10	1	1
Q92665	MRPS31	Small ribosomal subunit protein mS31 (28S ribosomal protein S31, mitochondrial) (MRP-S31) (S31mt) (Imogen 38)	4.51241	5.48622	5.19105	5.06323	67809000	465550000	74998000	2.02786e+08	1	1
P42126	ECI1	Enoyl-CoA delta isomerase 1, mitochondrial (EC 5.3.3.8) (3,2-trans-enoyl-CoA isomerase) (Delta(3),Delta(2)-enoyl-CoA isomerase) (D3,D2-enoyl-CoA isomerase) (Dodecenoyl-CoA isomerase)	5.03936	5.65794	4.492	5.0631	4.1159e+09	10858000000	608080000	5.19399e+09	1	1
P12235	SLC25A4	ADP/ATP translocase 1 (ADP,ATP carrier protein 1) (ADP,ATP carrier protein, heart/skeletal muscle isoform T1) (Adenine nucleotide translocator 1) (ANT 1) (Solute carrier family 25 member 4)	3.72725	4.93343	6.51581	5.05883	324130000	2171100000	615330000	1.03685e+09	1	1
O95169	NDUFB8	NADH dehydrogenase [ubiquinone] 1 beta subcomplex subunit 8, mitochondrial (Complex I-ASHI) (CI-ASHI) (NADH-ubiquinone oxidoreductase ASHI subunit)	6.35877	5.27528	3.4282	5.02075	326020000	1415100000	122370000	6.21163e+08	1	1
Q8TAE8	GADD45GIP1	Large ribosomal subunit protein mL64 (39S ribosomal protein L59, mitochondrial) (MRP-L59) (CKII beta-associating protein) (CR6-interacting factor 1) (CRIF1) (Growth arrest and DNA damage-inducible proteins-interacting protein 1) (Papillomavirus L2-interacting nuclear protein 1) (PLINP) (PLINP-1) (p53-responsive gene 6 protein)	4.78255	5.38666	4.86567	5.01162	183510000	266580000	49301000	1.66464e+08	1	1
Q96IX5	ATP5MK	ATP synthase membrane subunit K, mitochondrial (ATP synthase membrane subunit DAPIT, mitochondrial) (Diabetes-associated protein in insulin-sensitive tissues) (HCV F-transactivated protein 2) (Up-regulated during skeletal muscle growth protein 5)		4.84512	5.07828	4.9617		2341600000	362370000	1351985000	1	1
Q12849	GRSF1	G-rich sequence factor 1 (GRSF-1)	5.12048	4.93523	4.80049	4.95207	1185200000	1.85e+09	410900000	1.1487e+09	1	1
Q9NVI7	ATAD3A	ATPase family AAA domain-containing protein 3A	5.18041	5.25128	4.20757	4.87975	2392600000	5467200000	996660000	2.95215e+09	1	1
P55084	HADHB	Trifunctional enzyme subunit beta, mitochondrial (TP-beta) [Includes: 3-ketoacyl-CoA thiolase (EC 2.3.1.155) (EC 2.3.1.16) (Acetyl-CoA acyltransferase) (Beta-ketothiolase)]	4.64884	4.71845	5.24721	4.8715	8.0548e+09	15960000000	1929700000	8.64817e+09	1	1
P53007	SLC25A1	Tricarboxylate transport protein, mitochondrial (Citrate transport protein) (CTP) (Mitochondrial citrate carrier) (CIC) (Solute carrier family 25 member 1) (Tricarboxylate carrier protein)	4.47853	4.83373	5.10473	4.80566	3.3121e+09	9181500000	603470000	4.36569e+09	1	1
Q86SX6	GLRX5	Glutaredoxin-related protein 5, mitochondrial (Monothiol glutaredoxin-5)	5.33313	5.49425	3.56614	4.79784	1.7422e+09	3.296e+09	759230000	1.93248e+09	1	1
Q9BRT2	UQCC2	Ubiquinol-cytochrome-c reductase complex assembly factor 2 (Breast cancer-associated protein SGA-81M) (Mitochondrial nucleoid factor 1) (Mitochondrial protein M19)	4.0772	5.47981	*	4.7785	309300000	561260000	68802000	3.13121e+08	1	1
Q8NE01	CNNM3	Metal transporter CNNM3 (Ancient conserved domain-containing protein 3) (Cyclin-M3)	6.45158	3.09673		4.77415	46141000	27625000		36883000	0	1
Q9BVG9	PTDSS2	Phosphatidylserine synthase 2 (PSS-2) (PtdSer synthase 2) (EC 2.7.8.29) (Serine-exchange enzyme II)	*		4.72475	4.72475	29565000		87980000	58772500	0	1
Q9UI32	GLS2	Glutaminase liver isoform, mitochondrial (GLS) (EC 3.5.1.2) (L-glutaminase) (L-glutamine amidohydrolase)	*	4.71892		4.71892	37530000	145410000		91470000	1	1
P31937	HIBADH	3-hydroxyisobutyrate dehydrogenase, mitochondrial (HIBADH) (EC 1.1.1.31)	5.3271	5.90826	2.87293	4.70276	106220000	193630000	28223000	1.09358e+08	1	1
P82673	MRPS35	Small ribosomal subunit protein mS35 (28S ribosomal protein S28, mitochondrial) (MRP-S28) (S28mt) (28S ribosomal protein S35, mitochondrial) (MRP-S35) (S35mt)	4.52643	4.75949	*	4.64296	139450000	168520000	23407000	110459000	1	1
P05141	SLC25A5	ADP/ATP translocase 2 (ADP,ATP carrier protein 2) (ADP,ATP carrier protein, fibroblast isoform) (Adenine nucleotide translocator 2) (ANT 2) (Solute carrier family 25 member 5) [Cleaved into: ADP/ATP translocase 2, N-terminally processed]	4.19754	4.90686	4.68711	4.59717	13196000000	47762000000	2928500000	21295500000	1	1
O14925	TIMM23	Mitochondrial import inner membrane translocase subunit Tim23	4.39154	4.49446	4.84545	4.57715	798450000	2823000000	461540000	1.361e+09	1	1
Q96EY7	PTCD3	Small ribosomal subunit protein mS39 (28S ribosomal protein S39, mitochondrial) (MRP-S39) (Pentatricopeptide repeat domain-containing protein 3, mitochondrial) (Transformation-related gene 15 protein) (TRG-15)	4.24987	4.72205	4.66746	4.54646	4459400000	7.0903e+09	1070500000	4.20673e+09	1	1
Q9Y6M9	NDUFB9	NADH dehydrogenase [ubiquinone] 1 beta subcomplex subunit 9 (Complex I-B22) (CI-B22) (LYR motif-containing protein 3) (NADH-ubiquinone oxidoreductase B22 subunit)	4.87826	4.08095	4.59213	4.51711	1.4687e+09	1306100000	411020000	1.06194e+09	1	1
Q96HP4	OXNAD1	Oxidoreductase NAD-binding domain-containing protein 1 (EC 1.-.-.-)	4.30341	3.17093	6.05114	4.50849	163020000	263100000	65670000	163930000	1	1
P50213	IDH3A	Isocitrate dehydrogenase [NAD] subunit alpha, mitochondrial (EC 1.1.1.41) (Isocitric dehydrogenase subunit alpha) (NAD(+)-specific ICDH subunit alpha)	4.41784	4.03789	5.02397	4.49323	3.551e+09	9802400000	1760500000	5.03797e+09	1	1
Q6P587	FAHD1	Acylpyruvase FAHD1, mitochondrial (EC 3.7.1.5) (Fumarylacetoacetate hydrolase domain-containing protein 1) (FAH domain-containing protein 1) (Oxaloacetate decarboxylase) (OAA decarboxylase) (EC 4.1.1.112) (YisK-like protein)	3.43624	7.91828	2.05348	4.46934	388170000	230560000	22312000	2.13681e+08	1	1
Q9H936	SLC25A22	Mitochondrial glutamate carrier 1 (GC-1) (Glutamate/H(+) symporter 1) (Solute carrier family 25 member 22)	4.04324	5.13506	4.21953	4.46594	1.6866e+09	3.6908e+09	756980000	2.04479e+09	1	1
Q9H5Q4	TFB2M	Dimethyladenosine transferase 2, mitochondrial (EC 2.1.1.-) (Hepatitis C virus NS5A-transactivated protein 5) (HCV NS5A-transactivated protein 5) (Mitochondrial 12S rRNA dimethylase 2) (Mitochondrial transcription factor B2) (h-mtTFB) (h-mtTFB2) (hTFB2M) (mtTFB2) (S-adenosylmethionine-6-N', N'-adenosyl(rRNA) dimethyltransferase 2)	3.52402	3.55829	6.28247	4.45493	151630000	1.0276e+09	64175000	4.14468e+08	1	1
Q6P1X6	C8orf82	UPF0598 protein C8orf82	3.46135	5.44282		4.45208	327730000	178630000		253180000	1	1
P30048	PRDX3	Thioredoxin-dependent peroxide reductase, mitochondrial (EC 1.11.1.24) (Antioxidant protein 1) (AOP-1) (HBC189) (Peroxiredoxin III) (Prx-III) (Peroxiredoxin-3) (Protein MER5 homolog) (Thioredoxin-dependent peroxiredoxin 3)	4.49666	4.57923	4.19038	4.42209	3.0411e+09	7.0017e+09	606190000	3.54966e+09	1	1
Q96EH3	MALSU1	Mitochondrial assembly of ribosomal large subunit protein 1	4.24369	4.56109		4.40239	73000000	143750000		108375000	1	1
Q13347	EIF3I	Eukaryotic translation initiation factor 3 subunit I (eIF3i) (Eukaryotic translation initiation factor 3 subunit 2) (TGF-beta receptor-interacting protein 1) (TRIP-1) (eIF-3-beta) (eIF3 p36)		2.02796	6.76211	4.39503		144550000	16976000	80763000	0	1
Q9NP92	MRPS30	Large ribosomal subunit protein mL65 (39S ribosomal protein S30, mitochondrial) (MRP-S30) (S30mt) (Large ribosomal subunit protein mS30) (Programmed cell death protein 9)	4.13325	4.36977	4.65423	4.38575	2437100000	4.1264e+09	763320000	2.44227e+09	1	1
Q5VWZ2	LYPLAL1	Lysophospholipase-like protein 1 (EC 3.1.2.22)	2.77155	5.99419	*	4.38287	33367000	67580000	10183000	3.70433e+07	1	1
Q6YN16	HSDL2	Hydroxysteroid dehydrogenase-like protein 2 (EC 1.-.-.-) (Short chain dehydrogenase/reductase family 13C member 1)	4.88234	3.80097	4.45014	4.37781	481810000	1205300000	262830000	649980000	1	1
P51553	IDH3G	Isocitrate dehydrogenase [NAD] subunit gamma, mitochondrial (Isocitric dehydrogenase subunit gamma) (NAD(+)-specific ICDH subunit gamma)	4.28138	4.47856	4.35156	4.3705	1344500000	2794500000	271480000	1470160000	1	1
P13804	ETFA	Electron transfer flavoprotein subunit alpha, mitochondrial (Alpha-ETF)	4.87824	3.79108	4.42666	4.36533	1399800000	2298900000	424870000	1.37452e+09	1	1
Q9BSH4	TACO1	Translational activator of cytochrome c oxidase 1 (Coiled-coil domain-containing protein 44) (Translational activator of mitochondrially-encoded cytochrome c oxidase I)	3.84195	3.94727	5.27828	4.35583	409070000	766090000	415440000	530200000	1	1
Q9NZJ6	COQ3	Ubiquinone biosynthesis O-methyltransferase, mitochondrial (3-demethylubiquinol 3-O-methyltransferase) (EC 2.1.1.64) (Polyprenyldihydroxybenzoate methyltransferase) (EC 2.1.1.114)	5.19597	3.66105	4.17349	4.3435	322260000	598010000	78721000	332997000	1	1
O43615	TIMM44	Mitochondrial import inner membrane translocase subunit TIM44	4.11156	4.23205	4.65086	4.33149	4313100000	7.7568e+09	1331500000	4.46713e+09	1	1
Q86UT6	NLRX1	NLR family member X1 (Caterpiller protein 11.3) (CLR11.3) (Nucleotide-binding oligomerization domain protein 5) (Nucleotide-binding oligomerization domain protein 9)	6.06395	3.55269	3.34546	4.3207	283820000	868450000	100000000	4.17423e+08	1	1
Q4G176	ACSF3	Malonate--CoA ligase ACSF3, mitochondrial (EC 6.2.1.76) (Acyl-CoA synthetase family member 3)	4.29962	4.2378	4.35434	4.29726	386400000	709760000	44963000	3.80374e+08	1	1
Q7KZN9	COX15	Cytochrome c oxidase assembly protein COX15 homolog	4.07841	4.30496	4.5042	4.29586	2371700000	4421300000	1676500000	2.82317e+09	1	1
P04179	SOD2	Superoxide dismutase [Mn], mitochondrial (EC 1.15.1.1)	4.55401	3.93801	4.35531	4.28244	973660000	4.0652e+09	345380000	1.79475e+09	1	1
Q8N4Q0	PTGR3	Prostaglandin reductase 3 (PRG-3) (EC 1.3.1.48) (Zinc-binding alcohol dehydrogenase domain-containing protein 2)	*	4.28057		4.28057	33015000	96595000		64805000	1	1
A4D1E9	GTPBP10	GTP-binding protein 10 (Protein obg homolog 2) (ObgH2)	4.19197	4.13858	4.4741	4.26822	439640000	1.0709e+09	153600000	5.54713e+08	1	1
Q96B77	TMEM186	Transmembrane protein 186	3.51787	5.63798	3.57785	4.24457	119610000	116380000	70964000	102318000	1	1
Q7L0Y3	TRMT10C	tRNA methyltransferase 10 homolog C (HBV pre-S2 trans-regulated protein 2) (Mitochondrial ribonuclease P protein 1) (Mitochondrial RNase P protein 1) (RNA (guanine-9-)-methyltransferase domain-containing protein 1) (Renal carcinoma antigen NY-REN-49) (mRNA methyladenosine-N(1)-methyltransferase) (EC 2.1.1.-) (tRNA (adenine(9)-N(1))-methyltransferase) (EC 2.1.1.218) (tRNA (guanine(9)-N(1))-methylt…	4.20984	4.34419	4.1337	4.22925	3.1538e+09	8.2997e+09	868540000	4.10735e+09	1	1
Q9BSF4	TIMM29	Mitochondrial import inner membrane translocase subunit Tim29 (TIM29)	3.63416	4.74739	4.26	4.21385	1.044e+09	2312300000	445730000	1.26734e+09	1	1
Q96CM8	ACSF2	Medium-chain acyl-CoA ligase ACSF2, mitochondrial (EC 6.2.1.2)	*	4.21198	*	4.21198	97627000	209120000	16913000	1.07887e+08	1	1
Q13084	MRPL28	Large ribosomal subunit protein bL28m (39S ribosomal protein L28, mitochondrial) (L28mt) (MRP-L28) (Melanoma antigen p15) (Melanoma-associated antigen recognized by T-lymphocytes)	3.61425	4.83129	4.16591	4.20382	352920000	892800000	155750000	4.67157e+08	1	1
Q9BQ95	ECSIT	Evolutionarily conserved signaling intermediate in Toll pathway, mitochondrial (Protein SITPEC)	3.57871	5.62948	3.38143	4.19654	1197200000	1.8919e+09	469740000	1.18628e+09	1	1
Q5T653	MRPL2	Large ribosomal subunit protein uL2m (39S ribosomal protein L2, mitochondrial) (L2mt) (MRP-L2)	3.8996	4.75517	3.92171	4.19216	357080000	623500000	164400000	381660000	1	1
Q99797	MIPEP	Mitochondrial intermediate peptidase (MIP) (EC 3.4.24.59)	4.28371	4.43986	3.82402	4.18253	2.9611e+09	5731700000	529230000	3.07401e+09	1	1
Q8IVS2	MCAT	Malonyl-CoA-acyl carrier protein transacylase, mitochondrial (MCT) (EC 2.3.1.39) (Mitochondrial malonyl CoA:ACP acyltransferase) (Mitochondrial malonyltransferase) ([Acyl-carrier-protein] malonyltransferase)	2.95618	3.7847	5.75168	4.16419	238640000	1149300000	50096000	4.79345e+08	1	1
O75439	PMPCB	Mitochondrial-processing peptidase subunit beta (EC 3.4.24.64) (Beta-MPP) (P-52)	3.72379	4.09457	4.64372	4.15403	2565400000	3.712e+09	1298300000	2.52523e+09	1	1
Q96AB3	ISOC2	Isochorismatase domain-containing protein 2	3.77752	4.36788	4.2979	4.14777	2520800000	6.4463e+09	1214900000	3.394e+09	1	1
Q9Y584	TIMM22	Mitochondrial import inner membrane translocase subunit Tim22 (Testis-expressed protein 4)	4.84243	3.45031		4.14637	213450000	127080000		170265000	1	1
Q9Y619	SLC25A15	Mitochondrial ornithine transporter 1 (Solute carrier family 25 member 15)	3.89196	4.72976	3.79106	4.13759	836560000	1.7719e+09	359150000	9.89203e+08	1	1
P12236	SLC25A6	ADP/ATP translocase 3 (ADP,ATP carrier protein 3) (ADP,ATP carrier protein, isoform T2) (ANT 2) (Adenine nucleotide translocator 3) (ANT 3) (Solute carrier family 25 member 6) [Cleaved into: ADP/ATP translocase 3, N-terminally processed]	3.53654	4.05163	4.77401	4.12073	4734500000	11226000000	9886100000	8.61553e+09	1	1
Q9Y2S7	POLDIP2	Polymerase delta-interacting protein 2 (38 kDa DNA polymerase delta interaction protein) (p38)	3.83748	4.45137	4.04622	4.11169	2353600000	4.0576e+09	589910000	2.3337e+09	1	1
Q53S58	TMEM177	Transmembrane protein 177	3.28155	5.6429	3.389	4.10448	436910000	458520000	83085000	3.26172e+08	1	1
P82933	MRPS9	Small ribosomal subunit protein uS9m (28S ribosomal protein S9, mitochondrial) (MRP-S9) (S9mt)	3.73543	4.39267	4.16079	4.0963	1.0717e+09	2202600000	173340000	1.14921e+09	1	1
O75323	NIPSNAP2	Protein NipSnap homolog 2 (NipSnap2) (Glioblastoma-amplified sequence)	3.64422	4.42621	4.10639	4.05894	1.6798e+09	3.1505e+09	535890000	1.78873e+09	1	1
Q6PI48	DARS2	Aspartate--tRNA ligase, mitochondrial (EC 6.1.1.12) (Aspartyl-tRNA synthetase) (AspRS)	4.38326	4.2353	3.53853	4.05237	11657000000	18015000000	2452500000	1.07082e+10	1	1
O75390	CS	Citrate synthase, mitochondrial (EC 2.3.3.1) (Citrate (Si)-synthase)	3.64439	3.85323	4.61365	4.03709	3.4749e+09	5359800000	1253500000	3.36273e+09	1	1
Q969Z0	TBRG4	FAST kinase domain-containing protein 4 (Cell cycle progression restoration protein 2) (Cell cycle progression protein 2) (Protein TBRG4) (Transforming growth factor beta regulator 4)	3.9335	4.14168	4.02572	4.03363	1.7374e+09	3.5392e+09	395630000	1.89074e+09	1	1
Q99766	DMAC2L	ATP synthase subunit s, mitochondrial (ATP synthase-coupling factor B) (FB) (Distal membrane arm assembly complex 2-like protein) (Mitochondrial ATP synthase regulatory component factor B)	4.01736	*	*	4.01736	110420000	326610000	27301000	154777000	1	1
O95299	NDUFA10	NADH dehydrogenase [ubiquinone] 1 alpha subcomplex subunit 10, mitochondrial (Complex I-42kD) (CI-42kD) (NADH-ubiquinone oxidoreductase 42 kDa subunit)	3.43478	3.4979	5.11523	4.01597	642610000	823470000	69356000	511812000	1	1
P16219	ACADS	Short-chain specific acyl-CoA dehydrogenase, mitochondrial (SCAD) (EC 1.3.8.1) (Butyryl-CoA dehydrogenase)	4.08591	3.78658	4.11053	3.99434	965510000	1.9139e+09	491910000	1.12377e+09	1	1
Q96CQ1	SLC25A36	Solute carrier family 25 member 36	*	3.88713	4.04745	3.96729	65117000	143200000	11034000	73117000	1	1
Q5RI15	COX20	Cytochrome c oxidase assembly protein COX20, mitochondrial	3.3251	4.01713	4.5365	3.95958	568610000	915250000	177890000	5.53917e+08	1	1
P31930	UQCRC1	Cytochrome b-c1 complex subunit 1, mitochondrial (Complex III subunit 1) (Core protein I) (Ubiquinol-cytochrome-c reductase complex core protein 1)	3.73818	4.11688	4.00399	3.95301	6.1485e+09	12629000000	1540700000	6.77273e+09	1	1
P30837	ALDH1B1	Aldehyde dehydrogenase X, mitochondrial (EC 1.2.1.3) (Aldehyde dehydrogenase 5) (Aldehyde dehydrogenase family 1 member B1)	3.76914	4.28309	3.79512	3.94912	8.1147e+09	13194000000	1106700000	7.4718e+09	1	1
P40926	MDH2	Malate dehydrogenase, mitochondrial (EC 1.1.1.37)	3.85072	4.20599	3.79037	3.94903	7.8028e+09	16207000000	3031500000	9.01377e+09	1	1
O75947	ATP5PD	ATP synthase subunit d, mitochondrial (ATPase subunit d) (ATP synthase peripheral stalk subunit d)	3.74676	3.95446	4.13312	3.94478	589990000	1216600000	294240000	7.00277e+08	1	1
Q9NWH2	TMEM242	Transmembrane protein 242	3.70341	4.5877	3.53896	3.94336	120080000	321610000	69961000	1.7055e+08	1	1
Q8NE62	CHDH	Choline dehydrogenase, mitochondrial (CDH) (CHD) (EC 1.1.99.1)	3.31998	4.98624	3.50537	3.9372	1112300000	1.6025e+09	300340000	1.00505e+09	1	1
Q96HS1	PGAM5	Serine/threonine-protein phosphatase PGAM5, mitochondrial (EC 3.1.3.16) (Bcl-XL-binding protein v68) (Phosphoglycerate mutase family member 5)	4.03796	3.48471	4.19409	3.90559	3.1424e+09	4.2333e+09	784510000	2.72007e+09	1	1
Q3KQZ1	SLC25A35	Solute carrier family 25 member 35	3.30674	4.48007	*	3.8934	110530000	228660000	23528000	120906000	1	1
Q7Z7H8	MRPL10	Large ribosomal subunit protein uL10m (39S ribosomal protein L10, mitochondrial) (L10mt) (MRP-L10) (39S ribosomal protein L8, mitochondrial) (L8mt) (MRP-L8)	4.25577	3.64597	3.75224	3.88466	793870000	1368000000	331910000	831260000	1	1
Q6P087	RPUSD3	Mitochondrial mRNA pseudouridine synthase RPUSD3 (EC 5.4.99.-) (RNA pseudouridylate synthase domain-containing protein 3)	4.11023	4.34126	3.16819	3.87323	729570000	2479600000	308330000	1172500000	1	1
Q6UB28	METAP1D	Methionine aminopeptidase 1D, mitochondrial (MAP 1D) (MetAP 1D) (EC 3.4.11.18) (Methionyl aminopeptidase type 1D, mitochondrial) (Peptidase M 1D)	4.43761	4.00449	3.15529	3.8658	151890000	213030000	60325000	1.41748e+08	1	1
Q96E11	MRRF	Ribosome-recycling factor, mitochondrial (RRF) (Ribosome-releasing factor, mitochondrial)	4.00201	3.45771	4.1057	3.85514	358900000	1275800000	76411000	5.7037e+08	1	1
Q9BT17	MTG1	Mitochondrial ribosome-associated GTPase 1 (GTP-binding protein 7) (Mitochondrial GTPase 1)	3.61125	3.56234	4.35075	3.84145	195090000	112940000	27098000	1.11709e+08	1	1
Q9Y697	NFS1	Cysteine desulfurase (EC 2.8.1.7)	3.94705	3.72561		3.83633	34991000	51456000		43223500	1	1
P39210	MPV17	Protein Mpv17	3.81402	3.74207	3.9305	3.82886	604140000	661230000	91020000	452130000	1	1
Q9Y606	PUS1	Pseudouridylate synthase 1 homolog (EC 5.4.99.-) (tRNA pseudouridine synthase 1) (EC 5.4.99.12) (tRNA pseudouridine(38-40) synthase) (tRNA pseudouridylate synthase I) (tRNA-uridine isomerase I)	3.34174	3.84942	4.2781	3.82309	717690000	1184600000	215280000	7.05857e+08	1	1
Q96A46	SLC25A28	Mitoferrin-2 (Mitochondrial RNA-splicing protein 3/4 homolog) (MRS3/4) (hMRS3/4) (Mitochondrial iron transporter 2) (Solute carrier family 25 member 28)	3.78794	2.83397	4.84066	3.82086	35792000	63569000	19405000	3.95887e+07	1	1
P24752	ACAT1	Acetyl-CoA acetyltransferase, mitochondrial (EC 2.3.1.9) (Acetoacetyl-CoA thiolase) (T2)	3.28309	3.61952	4.52148	3.80803	2613200000	4736800000	1053100000	2.80103e+09	1	1
Q9P032	NDUFAF4	NADH dehydrogenase [ubiquinone] 1 alpha subcomplex assembly factor 4 (Hormone-regulated proliferation-associated protein of 20 kDa)	4.00009	3.60522		3.80266	55186000	262500000		158843000	1	1
Q96AQ8	MCUR1	Mitochondrial calcium uniporter regulator 1 (MCU regulator 1) (Coiled-coil domain-containing protein 90A, mitochondrial)	3.84186	3.75824	*	3.80005	332790000	668440000	16201000	3.39144e+08	1	1
Q9NP80	PNPLA8	Calcium-independent phospholipase A2-gamma (EC 3.1.1.-) (EC 3.1.1.5) (Intracellular membrane-associated calcium-independent phospholipase A2 gamma) (iPLA2-gamma) (PNPLA-gamma) (Patatin-like phospholipase domain-containing protein 8) (iPLA2-2)	*	3.79977		3.79977	95328000	224120000		159724000	1	1
O95202	LETM1	Mitochondrial proton/calcium exchanger protein (Electroneutral mitochondrial K(+)/H(+)exchanger) (KHE) (Leucine zipper-EF-hand-containing transmembrane protein 1)	3.24204	3.70758	4.44758	3.79907	2846900000	8.3093e+09	1888000000	4.34807e+09	1	1
Q9Y2Z9	COQ6	Ubiquinone biosynthesis monooxygenase COQ6, mitochondrial (EC 1.14.13.-) (Coenzyme Q10 monooxygenase 6)	5.5605	1.97142	3.84509	3.79234	113570000	205230000	94538000	1.37779e+08	1	1
Q96GK7	FAHD2A	Fumarylacetoacetate hydrolase domain-containing protein 2A (EC 3.-.-.-)	4.84706		2.70356	3.77531	115220000		36452000	75836000	1	1
Q99714	HSD17B10	3-hydroxyacyl-CoA dehydrogenase type-2 (EC 1.1.1.35) (17-beta-estradiol 17-dehydrogenase) (EC 1.1.1.62) (2-methyl-3-hydroxybutyryl-CoA dehydrogenase) (MHBD) (3-alpha-(17-beta)-hydroxysteroid dehydrogenase (NAD(+))) (EC 1.1.1.239) (3-hydroxy-2-methylbutyryl-CoA dehydrogenase) (EC 1.1.1.178) (3-hydroxyacyl-CoA dehydrogenase type II) (3alpha(or 20beta)-hydroxysteroid dehydrogenase) (EC 1.1.1.53) (7-…	3.68865	3.6498	3.95891	3.76579	4444000000	7.5262e+09	1512600000	4.49427e+09	1	1
Q8IYQ7	THNSL1	Threonine synthase-like 1 (TSH1)	3.60295	4.34058	3.32288	3.75547	593250000	1.9716e+09	213180000	9.2601e+08	1	1
Q9H9J2	MRPL44	Large ribosomal subunit protein mL44 (EC 3.1.26.-) (39S ribosomal protein L44, mitochondrial) (L44mt) (MRP-L44)	3.96128	3.31821	3.98564	3.75504	5201700000	7.0602e+09	1835400000	4.6991e+09	1	1
Q00325	SLC25A3	Solute carrier family 25 member 3 (Phosphate carrier protein, mitochondrial) (Phosphate transport protein) (PTP)	3.51553	4.11145	3.62723	3.75141	10898000000	20519000000	5604800000	12340600000	1	1
Q9Y241	HIGD1A	HIG1 domain family member 1A, mitochondrial (Hypoxia-inducible gene 1 protein) (RCF1 homolog A) (RCF1a)	2.65857	4.19042	4.3853	3.74477	171800000	146570000	23734000	1.14035e+08	1	1
Q5TC12	ATPAF1	ATP synthase mitochondrial F1 complex assembly factor 1 (ATP11 homolog)	3.25157	4.97796	2.97902	3.73618	734350000	2288100000	365170000	1.12921e+09	1	1
Q96GW9	MARS2	Methionine--tRNA ligase, mitochondrial (EC 6.1.1.10) (Methionyl-tRNA synthetase 2) (Mitochondrial methionyl-tRNA synthetase) (MtMetRS)	3.45877	3.62278	4.11947	3.73367	2.0466e+09	5.8371e+09	816470000	2.90006e+09	1	1
Q9NYK5	MRPL39	Large ribosomal subunit protein mL39 (39S ribosomal protein L39, mitochondrial) (L39mt) (MRP-L39) (39S ribosomal protein L5, mitochondrial) (L5mt) (MRP-L5)	3.01542	4.29681	3.8728	3.72834	640520000	2277600000	156180000	1.02477e+09	1	1
Q9HAV7	GRPEL1	GrpE protein homolog 1, mitochondrial (HMGE) (Mt-GrpE#1)	3.50721	3.78031	3.88676	3.72476	2158900000	3.2759e+09	513820000	1.98287e+09	1	1
P35914	HMGCL	Hydroxymethylglutaryl-CoA lyase, mitochondrial (HL) (HMG-CoA lyase) (EC 4.1.3.4) (3-hydroxy-3-methylglutarate-CoA lyase)	3.13532	3.63564	4.37087	3.71395	210960000	479810000	50782000	247184000	1	1
P32322	PYCR1	Pyrroline-5-carboxylate reductase 1, mitochondrial (P5C reductase 1) (P5CR 1) (EC 1.5.1.2)	3.19774	4.68952	3.2476	3.71162	465890000	729890000	177230000	457670000	1	1
Q9H300	PARL	Presenilin-associated rhomboid-like protein, mitochondrial (EC 3.4.21.105) (Mitochondrial intramembrane cleaving protease PARL) [Cleaved into: P-beta (Pbeta)]	3.79295	3.36872	3.96054	3.7074	157210000	608170000	206810000	3.24063e+08	1	1
L0R6Q1	SLC35A4	SLC35A4 upstream open reading frame protein	3.51362	4.13258	3.46569	3.70396	291190000	491070000	128000000	303420000	0	1
Q9NQW7	XPNPEP1	Xaa-Pro aminopeptidase 1 (EC 3.4.11.9) (Aminoacylproline aminopeptidase) (Cytosolic aminopeptidase P) (Soluble aminopeptidase P) (sAmp) (X-Pro aminopeptidase 1) (X-prolyl aminopeptidase 1, soluble)	*	3.69245		3.69245	18783000	29766000		24274500	0	1
Q8WZ82	OVCA2	Esterase OVCA2 (EC 3.1.2.-) (Ovarian cancer-associated gene 2 protein)	4.63027	2.73762		3.68394	154810000	235240000		195025000	0	1
Q9NSE4	IARS2	Isoleucine--tRNA ligase, mitochondrial (EC 6.1.1.5) (Isoleucyl-tRNA synthetase) (IleRS)	3.55388	4.07007	3.4261	3.68335	5171800000	7.8672e+09	1169900000	4.7363e+09	1	1
P31040	SDHA	Succinate dehydrogenase [ubiquinone] flavoprotein subunit, mitochondrial (EC 1.3.5.1) (Flavoprotein subunit of complex II) (Fp)	3.40913	3.98215	3.65098	3.68075	1.9863e+09	4640800000	547860000	2.39165e+09	1	1
Q02978	SLC25A11	Mitochondrial 2-oxoglutarate/malate carrier protein (OGCP) (alpha-oxoglutarate carrier) (Solute carrier family 25 member 11) (SLC25A11)	3.69121	3.91694	3.42503	3.67773	2.0347e+09	3.7741e+09	410180000	2.07299e+09	1	1
O14548	COX7A2L	Cytochrome c oxidase subunit 7A-related protein, mitochondrial (COX7a-related protein) (Cytochrome c oxidase subunit VIIa-related protein) (EB1)	3.86077	3.93722	3.21991	3.67263	248140000	425170000	106310000	2.59873e+08	1	1
P54886	ALDH18A1	Delta-1-pyrroline-5-carboxylate synthase (P5CS) (Aldehyde dehydrogenase family 18 member A1) [Includes: Glutamate 5-kinase (GK) (EC 2.7.2.11) (Gamma-glutamyl kinase); Gamma-glutamyl phosphate reductase (GPR) (EC 1.2.1.41) (Glutamate-5-semialdehyde dehydrogenase) (Glutamyl-gamma-semialdehyde dehydrogenase)]	3.50747	4.05293	3.35697	3.63912	8996600000	20022000000	1746000000	1.02549e+10	1	1
Q5T440	IBA57	Putative transferase CAF17, mitochondrial (EC 2.1.-.-) (Iron-sulfur cluster assembly factor homolog)	3.86083	3.9943	3.05532	3.63682	945570000	1.5884e+09	454050000	9.96007e+08	1	1
P51649	ALDH5A1	Succinate-semialdehyde dehydrogenase, mitochondrial (EC 1.2.1.24) (Aldehyde dehydrogenase family 5 member A1) (NAD(+)-dependent succinic semialdehyde dehydrogenase)	4.37176	3.56077	2.96224	3.63159	1131100000	1430800000	161680000	907860000	1	1
Q96CN7	ISOC1	Isochorismatase domain-containing protein 1	2.91864	3.39647	4.55067	3.62193	816020000	1.9957e+09	428250000	1.07999e+09	0	1
P42704	LRPPRC	Leucine-rich PPR motif-containing protein, mitochondrial (130 kDa leucine-rich protein) (LRP 130) (GP130)	3.48165	3.79945	3.57749	3.61953	11345000000	23056000000	3611600000	1.26709e+10	1	1
Q96HY7	DHTKD1	2-oxoadipate dehydrogenase complex component E1 (E1a) (OADC-E1) (OADH-E1) (EC 1.2.4.-) (2-oxoadipate dehydrogenase, mitochondrial) (Alpha-ketoadipate dehydrogenase) (Alpha-KADH-E1) (Dehydrogenase E1 and transketolase domain-containing protein 1) (Probable 2-oxoglutarate dehydrogenase E1 component DHKTD1, mitochondrial)	3.12741	3.88379	3.84619	3.61913	677550000	1402900000	106030000	7.28827e+08	1	1
Q9BZE1	MRPL37	Large ribosomal subunit protein mL37 (39S ribosomal protein L2, mitochondrial) (L2mt) (MRP-L2) (39S ribosomal protein L37, mitochondrial) (L37mt) (MRP-L37)	3.22179	4.01899	3.60528	3.61536	1075500000	3.435e+09	279440000	1.59665e+09	1	1
Q5SVS4	SLC25A30	Kidney mitochondrial carrier protein 1 (Solute carrier family 25 member 30) (Uncoupling protein 6)	3.97457	3.04157	3.79605	3.60407	513760000	509990000	75756000	366502000	1	1
P23786	CPT2	Carnitine O-palmitoyltransferase 2, mitochondrial (EC 2.3.1.21) (Carnitine palmitoyltransferase II) (CPT II)	3.35233	4.16509	3.29045	3.60262	4.1527e+09	12739000000	1228400000	6.04003e+09	1	1
Q13825	AUH	Methylglutaconyl-CoA hydratase, mitochondrial (3-MG-CoA hydratase) (EC 4.2.1.18) (AU-specific RNA-binding enoyl-CoA hydratase) (AU-binding protein/enoyl-CoA hydratase) (Itaconyl-CoA hydratase) (EC 4.2.1.56)	3.00928	4.2106	3.50869	3.57619	211130000	406880000	55779000	2.24596e+08	1	1
Q5JTZ9	AARS2	Alanine--tRNA ligase, mitochondrial (EC 6.1.1.7) (Alanyl-tRNA synthetase) (AlaRS)	3.43514	4.1955	3.07715	3.56926	1.7636e+09	3.1215e+09	502900000	1.796e+09	1	1
Q12931	TRAP1	Heat shock protein 75 kDa, mitochondrial (HSP 75) (TNFR-associated protein 1) (Tumor necrosis factor type 1 receptor-associated protein) (TRAP-1)	3.09172	3.83451	3.77793	3.56805	4.2883e+09	9360800000	2232500000	5.29387e+09	1	1
Q8N465	D2HGDH	D-2-hydroxyglutarate dehydrogenase, mitochondrial (EC 1.1.99.39)		2.97015	4.11825	3.5442		160030000	22535000	91282500	1	1
Q6ZRP7	QSOX2	Sulfhydryl oxidase 2 (EC 1.8.3.2) (Neuroblastoma-derived sulfhydryl oxidase) (Quiescin Q6-like protein 1)		4.94885	2.10732	3.52809		136180000	24291000	80235500	0	1
Q8IYB8	SUPV3L1	ATP-dependent RNA helicase SUPV3L1, mitochondrial (EC 3.6.4.13) (Suppressor of var1 3-like protein 1) (SUV3-like protein 1)	3.88457	3.27468	3.42197	3.52708	267170000	797750000	50659000	3.7186e+08	1	1
Q13057	COASY	Bifunctional coenzyme A synthase (CoA synthase) (NBP) (POV-2) [Includes: Phosphopantetheine adenylyltransferase (EC 2.7.7.3) (Dephospho-CoA pyrophosphorylase) (Pantetheine-phosphate adenylyltransferase) (PPAT); Dephospho-CoA kinase (DPCK) (EC 2.7.1.24) (Dephosphocoenzyme A kinase) (DPCOAK)]	3.14307	4.54012	2.86236	3.51518	38632000	112400000	7476400	5.28361e+07	1	1
Q9BRJ2	MRPL45	Large ribosomal subunit protein mL45 (39S ribosomal protein L45, mitochondrial) (L45mt) (MRP-L45)	3.63026	2.81622	4.09278	3.51309	245030000	356890000	89293000	2.30404e+08	1	1
O75431	MTX2	Metaxin-2 (Mitochondrial outer membrane import complex protein 2)	3.51113	4.05899	2.96239	3.51084	169230000	672060000	86484000	309258000	1	1
O43708	GSTZ1	Maleylacetoacetate isomerase (MAAI) (EC 5.2.1.2) (GSTZ1-1) (Glutathione S-transferase zeta 1) (EC 2.5.1.18)	2.35393	3.27449	4.90401	3.51081	40543000	122940000	26627000	63370000	1	1
Q9BXW7	HDHD5	Haloacid dehalogenase-like hydrolase domain-containing 5 (Cat eye syndrome critical region protein 5)	3.18373	4.26555	3.08098	3.51008	1.7437e+09	4556800000	479170000	2.25989e+09	1	1
Q9NUJ1	ABHD10	Palmitoyl-protein thioesterase ABHD10, mitochondrial (EC 3.1.2.22) (Acyl-protein thioesterase ABHD10) (Alpha/beta hydrolase domain-containing protein 10) (Abhydrolase domain-containing protein 10) (Mycophenolic acid acyl-glucuronide esterase, mitochondrial) (EC 3.1.1.93)	3.18621	3.85626	3.48396	3.50881	659670000	2526800000	410420000	1.19896e+09	1	1
Q5T9A4	ATAD3B	ATPase family AAA domain-containing protein 3B (AAA-TOB3)	3.4932	4.03199	2.97688	3.50069	7.9058e+09	15095000000	1763200000	8.25467e+09	1	1
Q9UH62	ARMCX3	Armadillo repeat-containing X-linked protein 3 (ARM protein lost in epithelial cancers on chromosome X 3) (Protein ALEX3)	3.11445	4.1485	3.23362	3.49886	158080000	800010000	41014000	3.33035e+08	1	1
Q9H9B4	SFXN1	Sideroflexin-1	3.4612	3.90503	3.10462	3.49028	7.2655e+09	16260000000	1422200000	8.3159e+09	1	1
Q9UBX3	SLC25A10	Mitochondrial dicarboxylate carrier (DIC) (Solute carrier family 25 member 10)	3.16079	3.27664	4.02044	3.48596	1.5342e+09	3.0796e+09	736360000	1.78339e+09	1	1
Q15031	LARS2	Leucine--tRNA ligase, mitochondrial (EC 6.1.1.4) (Leucyl-tRNA synthetase) (LeuRS)	3.38169	3.41345	3.66185	3.48566	1.7548e+09	4748700000	430030000	2.31118e+09	1	1
Q9P2R7	SUCLA2	Succinate--CoA ligase [ADP-forming] subunit beta, mitochondrial (EC 6.2.1.5) (ATP-specific succinyl-CoA synthetase subunit beta) (A-SCS) (Succinyl-CoA synthetase beta-A chain) (SCS-betaA)	3.14159	4.42516	2.8704	3.47905	764020000	1.6173e+09	44888000	8.08736e+08	1	1
Q96A26	FAM162A	Protein FAM162A (E2-induced gene 5 protein) (Growth and transformation-dependent protein) (HGTD-P)	3.07462	4.41919	2.93739	3.47707	643940000	2244100000	237850000	1.04196e+09	1	1
Q9NUB1	ACSS1	Acetyl-coenzyme A synthetase 2-like, mitochondrial (EC 6.2.1.1) (Acetate--CoA ligase 2) (Acetyl-CoA synthetase 2) (AceCS2) (Acyl-CoA synthetase short-chain family member 1) (Propionate--CoA ligase) (EC 6.2.1.17)	3.29747	4.28634	2.81698	3.46693	573830000	1.0065e+09	59593000	5.46641e+08	1	1
Q9NVV4	MTPAP	Poly(A) RNA polymerase, mitochondrial (PAP) (EC 2.7.7.19) (PAP-associated domain-containing protein 1) (Polynucleotide adenylyltransferase) (Terminal uridylyltransferase 1) (TUTase 1) (mtPAP)	3.02783	2.33524	5.0345	3.46586	928460000	2400200000	174570000	1.16774e+09	1	1
P22830	FECH	Ferrochelatase, mitochondrial (EC 4.98.1.1) (Heme synthase) (Protoheme ferro-lyase)	3.1321	3.5166	3.72647	3.45839	538660000	1424400000	91156000	6.84739e+08	1	1
Q9GZT6	CCDC90B	Coiled-coil domain-containing protein 90B, mitochondrial	3.30793	3.60668		3.45731	17232000	43826000		30529000	1	1
Q16134	ETFDH	Electron transfer flavoprotein-ubiquinone oxidoreductase, mitochondrial (ETF-QO) (ETF-ubiquinone oxidoreductase) (EC 1.5.5.1) (Electron-transferring-flavoprotein dehydrogenase) (ETF dehydrogenase)	3.46124	3.12485	3.75394	3.44667	1112500000	2.1008e+09	372260000	1.19519e+09	1	1
P21953	BCKDHB	2-oxoisovalerate dehydrogenase subunit beta, mitochondrial (EC 1.2.4.4) (Branched-chain alpha-keto acid dehydrogenase E1 component beta chain) (BCKDE1B) (BCKDH E1-beta)	2.22712	2.65929	5.44824	3.44488	109240000	17675000	47777000	5.82307e+07	1	1
Q14CZ7	FASTKD3	FAST kinase domain-containing protein 3, mitochondrial	3.52309	3.98806	2.81546	3.44221	669600000	1.5831e+09	201610000	8.18103e+08	1	1
Q6PML9	SLC30A9	Proton-coupled zinc antiporter SLC30A9, mitochondrial (Human embryonic lung protein) (HuEL) (Solute carrier family 30 member 9) (Zinc transporter 9) (ZnT-9)	3.25317	3.70825	3.36249	3.4413	1.7351e+09	2.9282e+09	381940000	1.68175e+09	1	1
Q8N8R3	SLC25A29	Mitochondrial basic amino acids transporter (Carnitine/acylcarnitine translocase-like) (CACT-like) (Mitochondrial carnitine/acylcarnitine carrier protein CACL) (Mitochondrial ornithine transporter 3) (Solute carrier family 25 member 29)	4.68038	2.19938		3.43988	60000000	61980000		60990000	1	1
Q9NVH6	TMLHE	Trimethyllysine dioxygenase, mitochondrial (EC 1.14.11.8) (Epsilon-trimethyllysine 2-oxoglutarate dioxygenase) (Epsilon-trimethyllysine hydroxylase) (TML hydroxylase) (TML-alpha-ketoglutarate dioxygenase) (TML dioxygenase) (TMLD)	3.44304	3.5678	3.29997	3.43693	1128900000	2.122e+09	425110000	1.22534e+09	1	1
Q9BUB7	TMEM70	Transmembrane protein 70, mitochondrial	4.50291	2.43535	3.34332	3.4272	3.5717e+09	3.7497e+09	1025700000	2.78237e+09	1	1
Q13011	ECH1	Delta(3,5)-Delta(2,4)-dienoyl-CoA isomerase, mitochondrial (EC 5.3.3.-)	3.1206	3.73331	*	3.42696	376820000	500090000	18273000	2.98394e+08	1	1
Q969Y2	GTPBP3	tRNA modification GTPase GTPBP3, mitochondrial (GTP-binding protein 3) (Mitochondrial GTP-binding protein 1)	2.18665	4.69348	3.39545	3.42519	304860000	470820000	160620000	312100000	1	1
O00411	POLRMT	DNA-directed RNA polymerase, mitochondrial (MtRPOL) (EC 2.7.7.6)	3.33455	3.81662	3.1159	3.42235	2296900000	5116700000	676510000	2.6967e+09	1	1
Q93008	USP9X	Probable ubiquitin carboxyl-terminal hydrolase FAF-X (EC 3.4.19.12) (Deubiquitinating enzyme FAF-X) (Fat facets in mammals) (hFAM) (Fat facets protein-related, X-linked) (Ubiquitin thioesterase FAF-X) (Ubiquitin-specific protease 9, X chromosome) (Ubiquitin-specific-processing protease FAF-X)		3.96252	2.86955	3.41604		646070000	175620000	410845000	0	1
P43155	CRAT	Carnitine O-acetyltransferase (Carnitine acetylase) (EC 2.3.1.137) (EC 2.3.1.7) (Carnitine acetyltransferase) (CAT) (CrAT)	3.83038		2.99923	3.4148	33644000		20553000	27098500	1	1
A6NJ78	METTL15	12S rRNA N4-methylcytidine (m4C) methyltransferase (12S rRNA m4C methyltransferase) (EC 2.1.1.-) (Methyltransferase 5 domain-containing protein 1) (Methyltransferase-like protein 15)	*	3.41419	*	3.41419	27952000	19370000	6515000	1.79457e+07	1	1
Q9UFN0	NIPSNAP3A	Protein NipSnap homolog 3A (NipSnap3A) (Protein NipSnap homolog 4) (NipSnap4) (Target for Salmonella secreted protein C) (TassC)	2.00007	4.06532	4.15268	3.40602	42274000	88440000	24214000	5.16427e+07	1	1
Q9BVK2	ALG8	Probable dolichyl pyrophosphate Glc1Man9GlcNAc2 alpha-1,3-glucosyltransferase (EC 2.4.1.265) (Asparagine-linked glycosylation protein 8 homolog) (Dol-P-Glc:Glc(1)Man(9)GlcNAc(2)-PP-dolichyl alpha-1,3-glucosyltransferase) (Dolichyl-P-Glc:Glc1Man9GlcNAc2-PP-dolichyl glucosyltransferase)	1.99426	4.80711		3.40068	39897000	136510000		88203500	0	1
Q9BZF1	OSBPL8	Oxysterol-binding protein-related protein 8 (ORP-8) (OSBP-related protein 8)		3.39939	*	3.39939		83308000	5379000	44343500	0	1
Q96SZ6	CDK5RAP1	Mitochondrial tRNA methylthiotransferase CDK5RAP1 (EC 2.8.4.3) (CDK5 activator-binding protein C42) (CDK5 regulatory subunit-associated protein 1) (mt-tRNA-2-methylthio-N6-dimethylallyladenosine synthase) (mt-tRNA-N6-(dimethylallyl)adenosine(37) methylthiotransferase)	3.43541	3.61261	3.12639	3.39147	617210000	785380000	194620000	5.32403e+08	1	1
Q8NC60	NOA1	Nitric oxide-associated protein 1		4.01917	2.76368	3.39143		75413000	15114000	45263500	1	1
P05091	ALDH2	Aldehyde dehydrogenase, mitochondrial (EC 1.2.1.3) (ALDH class 2) (ALDH-E2) (ALDHI)	3.6324	3.62295	2.90852	3.38796	6.9367e+09	13482000000	2012500000	7.47707e+09	1	1
Q5ST30	VARS2	Valine--tRNA ligase, mitochondrial (EC 6.1.1.9) (Valyl-tRNA synthetase) (ValRS) (Valyl-tRNA synthetase-like)	3.56393	3.75341	2.80352	3.37362	436520000	1.0053e+09	58133000	4.99984e+08	1	1
Q13907	IDI1	Isopentenyl-diphosphate Delta-isomerase 1 (EC 5.3.3.2) (Isopentenyl pyrophosphate isomerase 1) (IPP isomerase 1) (IPPI1)	3.025	2.90928	4.17577	3.37002	311870000	1116800000	17250000	4.81973e+08	1	1
Q8TCS8	PNPT1	Polyribonucleotide nucleotidyltransferase 1, mitochondrial (EC 2.7.7.8) (3'-5' RNA exonuclease OLD35) (PNPase old-35) (Polynucleotide phosphorylase 1) (PNPase 1) (Polynucleotide phosphorylase-like protein)	3.92309	3.32513	2.84819	3.36547	2.0377e+09	3.9685e+09	486460000	2.16422e+09	1	1
P10515	DLAT	Dihydrolipoyllysine-residue acetyltransferase component of pyruvate dehydrogenase complex, mitochondrial (EC 2.3.1.12) (70 kDa mitochondrial autoantigen of primary biliary cirrhosis) (PBC) (Dihydrolipoamide acetyltransferase component of pyruvate dehydrogenase complex) (M2 antigen complex 70 kDa subunit) (Pyruvate dehydrogenase complex component E2) (PDC-E2) (PDCE2)	3.32876	3.21765	3.51235	3.35292	1079800000	2432100000	345160000	1.28569e+09	1	1
O14653	GOSR2	Golgi SNAP receptor complex member 2 (27 kDa Golgi SNARE protein) (Membrin)	2.86634	3.93135	3.25327	3.35032	214600000	577000000	184660000	325420000	0	1
P51149	RAB7A	Ras-related protein Rab-7a (EC 3.6.5.2)		5.36465	1.32551	3.34508		213300000	22558000	117929000	1	1
Q8WV74	NUDT8	Mitochondrial coenzyme A diphosphatase NUDT8 (EC 3.6.1.-) (Nucleoside diphosphate-linked moiety X motif 8) (Nudix motif 8)	3.9182	2.75874		3.33847	132300000	186710000		159505000	1	1
Q9NNW7	TXNRD2	Thioredoxin reductase 2, mitochondrial (EC 1.8.1.9) (Selenoprotein Z) (SelZ) (TR-beta) (Thioredoxin reductase TR3)	2.00499	4.08819	3.92016	3.33778	292310000	403290000	61670000	2.52423e+08	1	1
Q8N2F6	ARMC10	Armadillo repeat-containing protein 10 (Splicing variant involved in hepatocarcinogenesis protein)	2.69548	3.95168		3.32358	188520000	619260000		403890000	1	1
Q9UJZ1	STOML2	Stomatin-like protein 2, mitochondrial (SLP-2) (EPB72-like protein 2) (Paraprotein target 7) (Paratarg-7)	2.93039	3.71507	3.28945	3.31164	751970000	2.1125e+09	418520000	1.09433e+09	1	1
P22033	MMUT	Methylmalonyl-CoA mutase, mitochondrial (MCM) (EC 5.4.99.2) (Methylmalonyl-CoA isomerase)	3.82466	3.16591	2.93646	3.30901	464260000	1.5323e+09	52772000	6.83111e+08	1	1
Q8N5N7	MRPL50	Large ribosomal subunit protein mL50 (39S ribosomal protein L50, mitochondrial) (L50mt) (MRP-L50)	2.08671	3.39501	4.44177	3.30783	83741000	265600000	45201000	131514000	1	1
Q8TD30	GPT2	Alanine aminotransferase 2 (ALT2) (EC 2.6.1.2) (Glutamate pyruvate transaminase 2) (GPT 2) (Glutamic--alanine transaminase 2) (Glutamic--pyruvic transaminase 2)	*	2.58307	4.02626	3.30467	141230000	405320000	22106000	189552000	1	1
Q5T160	RARS2	Probable arginine--tRNA ligase, mitochondrial (EC 6.1.1.19) (Arginyl-tRNA synthetase) (ArgRS)	3.24351	3.36524	*	3.30438	269610000	365850000	11966000	2.15809e+08	1	1
Q9BYD3	MRPL4	Large ribosomal subunit protein uL4m (39S ribosomal protein L4, mitochondrial) (L4mt) (MRP-L4)	3.3371	2.95152	3.6149	3.30117	400540000	392900000	78175000	2.90538e+08	1	1
P63241	EIF5A	Eukaryotic translation initiation factor 5A-1 (eIF-5A-1) (eIF-5A1) (Eukaryotic initiation factor 5A isoform 1) (eIF-5A) (Rev-binding factor) (eIF-4D)	2.05334		4.53604	3.29469	32969000		134130000	83549500	0	1
Q9H0R6	QRSL1	Glutamyl-tRNA(Gln) amidotransferase subunit A, mitochondrial (Glu-AdT subunit A) (EC 6.3.5.7) (Glutaminyl-tRNA synthase-like protein 1)	2.30218	3.08251	4.49903	3.29457	315210000	603380000	29034000	3.15875e+08	1	1
P36542	ATP5F1C	ATP synthase subunit gamma, mitochondrial (ATP synthase F1 subunit gamma) (F-ATPase gamma subunit)	3.75961	2.83738	3.20303	3.26667	434350000	409570000	81358000	308426000	1	1
Q8WVP7	LMBR1	Limb region 1 protein homolog (Differentiation-related gene 14 protein)		4.13347	2.34256	3.23802		231970000	75274000	153622000	0	1
Q96EY8	MMAB	Corrinoid adenosyltransferase MMAB (EC 2.5.1.-) (ATP:co(I)rrinoid adenosyltransferase MMAB) (Methylmalonic aciduria type B protein)	2.82637	4.32796	2.55422	3.23618	666250000	1151100000	142550000	653300000	1	1
Q9HC36	MRM3	rRNA methyltransferase 3, mitochondrial (EC 2.1.1.-) (16S rRNA (guanosine(1370)-2'-O)-methyltransferase) (16S rRNA [Gm1370] 2'-O-methyltransferase) (RNA methyltransferase-like protein 1)	5.73937	1.79937	2.16129	3.23334	278260000	1137800000	94974000	503678000	1	1
Q9HA92	RSAD1	Radical S-adenosyl methionine domain-containing protein 1, mitochondrial (Putative heme chaperone)	2.50239	3.44903	3.74352	3.23165	388500000	533830000	105340000	3.42557e+08	1	1
Q96EL2	MRPS24	Small ribosomal subunit protein uS3m (28S ribosomal protein S24, mitochondrial) (MRP-S24) (S24mt) (bMRP-47) (bMRP47)		2.79067	3.66568	3.22818		177140000	47766000	112453000	1	1
Q96E52	OMA1	Metalloendopeptidase OMA1, mitochondrial (EC 3.4.24.-) (Metalloprotease-related protein 1) (MPRP-1) (Overlapping with the m-AAA protease 1 homolog)		3.70557	2.74278	3.22418		421200000	67418000	244309000	1	1
P61513	RPL37A	Large ribosomal subunit protein eL43 (60S ribosomal protein L37a)	1.50782		4.92953	3.21868	267050000		30153000	148601500	0	1
Q8NBQ5	HSD17B11	Estradiol 17-beta-dehydrogenase 11 (EC 1.1.1.62) (17-beta-hydroxysteroid dehydrogenase 11) (17-beta-HSD 11) (17bHSD11) (17betaHSD11) (17-beta-hydroxysteroid dehydrogenase XI) (17-beta-HSD XI) (17betaHSDXI) (Cutaneous T-cell lymphoma-associated antigen HD-CL-03) (CTCL-associated antigen HD-CL-03) (Dehydrogenase/reductase SDR family member 8) (Retinal short-chain dehydrogenase/reductase 2) (retSDR2…	3.36294	3.07428		3.21861	271870000	237790000		254830000	0	1
Q15070	OXA1L	Mitochondrial inner membrane protein OXA1L (Hsa) (OXA1Hs) (Oxidase assembly 1-like protein) (OXA1-like protein)	3.41288	3.48888	2.72567	3.20914	1392900000	3.6797e+09	69236000	1.71395e+09	1	1
Q7L8L6	FASTKD5	FAST kinase domain-containing protein 5, mitochondrial	2.80559	3.38427	3.43377	3.20788	1075700000	2425900000	274290000	1258630000	1	1
Q9H2J4	PDCL3	Phosducin-like protein 3 (HTPHLP) (PhPL3) (Viral IAP-associated factor 1) (VIAF-1)	4.17233	2.96618	2.47365	3.20405	62265000	81413000	32953000	58877000	0	1
O15091	PRORP	Mitochondrial ribonuclease P catalytic subunit (EC 3.1.26.5) (Mitochondrial ribonuclease P protein 3) (Mitochondrial RNase P protein 3) (Protein only RNase P catalytic subunit)	3.43284	3.87719	2.21919	3.17641	663140000	1354500000	172870000	730170000	1	1
P48735	IDH2	Isocitrate dehydrogenase [NADP], mitochondrial (IDH) (EC 1.1.1.42) (ICD-M) (IDP) (NADP(+)-specific ICDH) (Oxalosuccinate decarboxylase)	3.07593	3.566	2.88133	3.17442	327620000	186070000	43974000	185888000	1	1
Q96K37	SLC35E1	Solute carrier family 35 member E1	3.17068	4.5415	1.79875	3.17031	46839000	56538000	26782000	4.33863e+07	0	1
P53041	PPP5C	Serine/threonine-protein phosphatase 5 (PP5) (EC 3.1.3.16) (Protein phosphatase T) (PP-T) (PPT)	3.43655	2.89239		3.16447	129230000	224970000		177100000	0	1
Q8NHH9	ATL2	Atlastin-2 (EC 3.6.5.-) (ADP-ribosylation factor-like protein 6-interacting protein 2) (ARL-6-interacting protein 2) (Aip-2)	2.5315	3.67062	3.28331	3.16181	59338000	329380000	50798000	1.46505e+08	0	1
Q9BW92	TARS2	Threonine--tRNA ligase, mitochondrial (EC 6.1.1.3) (Threonyl-tRNA synthetase) (ThrRS) (Threonyl-tRNA synthetase-like 1)	3.02071	3.3877	3.06222	3.15687	2860200000	5654900000	847700000	3.12093e+09	1	1
Q9BX95	SGPP1	Sphingosine-1-phosphate phosphatase 1 (SPPase1) (Spp1) (hSPP1) (hSPPase1) (EC 3.1.3.-) (Sphingosine-1-phosphatase 1) (Sphingosine-1-phosphate phosphohydrolase 1) (SPP-1)		4.49199	1.79559	3.14379		83242000	14808000	49025000	0	1
Q9Y676	MRPS18B	Small ribosomal subunit protein mS40 (28S ribosomal protein S18-2, mitochondrial) (MRP-S18-2) (28S ribosomal protein S18b, mitochondrial) (MRP-S18-b) (Mrps18-b) (S18mt-b) (Small ribosomal subunit protein bS18b)	2.93752	3.70535	2.7815	3.14146	464200000	937080000	191790000	5.31023e+08	1	1
Q86V85	GPR180	Integral membrane protein GPR180 (Intimal thickness-related receptor)	2.13399	4.40408	2.84903	3.12903	252170000	567980000	187860000	3.36003e+08	0	1
Q9H857	NT5DC2	5'-nucleotidase domain-containing protein 2 (EC 3.1.3.-)	3.17437	3.40749	2.79871	3.12686	6.2333e+09	7.7766e+09	1178300000	5.06273e+09	1	1
Q9BQ52	ELAC2	Zinc phosphodiesterase ELAC protein 2 (EC 3.1.26.11) (ElaC homolog protein 2) (Heredity prostate cancer protein 2) (Ribonuclease Z 2) (RNase Z 2) (tRNA 3 endonuclease 2) (tRNase Z 2)	2.90201	2.9403	3.52259	3.12163	1.5137e+09	2742600000	298730000	1.51834e+09	1	1
O43824	GTPBP6	Putative GTP-binding protein 6 (Pseudoautosomal GTP-binding protein-like)	3.06202	3.031	3.26338	3.1188	229380000	271500000	79261000	1.9338e+08	1	1
Q9HA77	CARS2	Probable cysteine--tRNA ligase, mitochondrial (EC 6.1.1.16) (Cysteinyl-tRNA synthetase) (CysRS)	3.45433	3.42908	2.45962	3.11434	916650000	1426300000	133970000	825640000	1	1
P27144	AK4	Adenylate kinase 4, mitochondrial (AK 4) (EC 2.7.4.10) (EC 2.7.4.6) (Adenylate kinase 3-like) (GTP:AMP phosphotransferase AK4)	3.11296	*		3.11296	136850000	48500000		92675000	1	1
Q9Y3E5	PTRH2	Peptidyl-tRNA hydrolase 2, mitochondrial (PTH 2) (EC 3.1.1.29) (Bcl-2 inhibitor of transcription 1)	2.90088	3.13015	3.30736	3.1128	405160000	794190000	96478000	4.31943e+08	1	1
Q9UNS2	COPS3	COP9 signalosome complex subunit 3 (SGN3) (Signalosome subunit 3) (JAB1-containing signalosome subunit 3)	3.08368	4.14637	2.09326	3.10777	168080000	273880000	15982000	1.52647e+08	0	1
O75521	ECI2	Enoyl-CoA delta isomerase 2 (EC 5.3.3.8) (DRS-1) (Delta(3),delta(2)-enoyl-CoA isomerase) (D3,D2-enoyl-CoA isomerase) (Diazepam-binding inhibitor-related protein 1) (DBI-related protein 1) (Dodecenoyl-CoA isomerase) (Hepatocellular carcinoma-associated antigen 88) (Peroxisomal 3,2-trans-enoyl-CoA isomerase) (pECI) (Renal carcinoma antigen NY-REN-1)	2.1722	3.94538	3.20079	3.10612	1.0616e+09	3.278e+09	295790000	1.54513e+09	1	1
Q96DP5	MTFMT	Methionyl-tRNA formyltransferase, mitochondrial (MtFMT) (EC 2.1.2.9)	3.11583	*	3.09507	3.10545	104580000	80987000	15216000	6.69277e+07	1	1
O95563	MPC2	Mitochondrial pyruvate carrier 2 (Brain protein 44)	3.05146	3.2025	3.03615	3.09671	1.6465e+09	438680000	210850000	7.65343e+08	1	1
Q9BSK2	SLC25A33	Solute carrier family 25 member 33 (Bone marrow stromal cell mitochondrial carrier protein) (BMSC-MCP) (HuBMSC-MCP) (Protein PNC1)	3.28002	3.59396	2.4004	3.09146	375230000	978530000	129860000	494540000	1	1
Q9HC21	SLC25A19	Mitochondrial thiamine pyrophosphate carrier (Mitochondrial thiamine pyrophosphate transporter) (MTPPT) (Mitochondrial uncoupling protein 1) (Solute carrier family 25 member 19)	3.31779	3.17246	2.78022	3.09016	355220000	488460000	120980000	3.21553e+08	1	1
Q8N442	GUF1	Translation factor GUF1, mitochondrial (EC 3.6.5.-) (Elongation factor 4 homolog) (EF-4) (GTPase GUF1) (Ribosomal back-translocase)	3.08502	*		3.08502	69818000	35982000		52900000	1	1
Q9Y5R4	HEMK1	MTRF1L release factor glutamine methyltransferase (EC 2.1.1.297) (HemK methyltransferase family member 1) (M.HsaHemKP)	3.07793	*		3.07793	76826000	21409000		49117500	1	1
O75648	TRMU	Mitochondrial tRNA-specific 2-thiouridylase 1 (EC 2.8.1.14) (MTO2 homolog)	3.52066	3.33853	2.34625	3.06848	427010000	678370000	101410000	4.02263e+08	1	1
P24539	ATP5PB	ATP synthase F(0) complex subunit B1, mitochondrial (ATP synthase peripheral stalk-membrane subunit b) (ATP synthase proton-transporting mitochondrial F(0) complex subunit B1) (ATP synthase subunit b) (ATPase subunit b)	3.06268	3.4261	2.70247	3.06375	1450800000	2.9987e+09	283330000	1.57761e+09	1	1
P06576	ATP5F1B	ATP synthase subunit beta, mitochondrial (EC 7.1.2.2) (ATP synthase F1 subunit beta)	2.83675	3.57683	2.77512	3.0629	4965300000	11610000000	1054800000	5876700000	1	1
Q9NYY8	FASTKD2	FAST kinase domain-containing protein 2, mitochondrial	3.1282	3.23338	2.82533	3.0623	290370000	757510000	170510000	406130000	1	1
O75489	NDUFS3	NADH dehydrogenase [ubiquinone] iron-sulfur protein 3, mitochondrial (EC 7.1.1.2) (Complex I-30kD) (CI-30kD) (NADH-ubiquinone oxidoreductase 30 kDa subunit)	3.41333	2.39698	3.29342	3.03457	376600000	652000000	125750000	3.84783e+08	1	1
P19404	NDUFV2	NADH dehydrogenase [ubiquinone] flavoprotein 2, mitochondrial (EC 7.1.1.2) (NADH-ubiquinone oxidoreductase 24 kDa subunit)	2.12955	3.93545		3.0325	80808000	58158000		69483000	1	1
Q9GZL7	WDR12	Ribosome biogenesis protein WDR12 (WD repeat-containing protein 12)	2.26486	3.78608		3.02547	76229000	150270000		113249500	0	1
Q16762	TST	Thiosulfate sulfurtransferase (EC 2.8.1.1) (Rhodanese)	2.74752	3.8058	2.49174	3.01502	262830000	749230000	253060000	4.21707e+08	1	1
P38646	HSPA9	Stress-70 protein, mitochondrial (75 kDa glucose-regulated protein) (GRP-75) (Heat shock 70 kDa protein 9) (Mortalin) (MOT) (Peptide-binding protein 74) (PBP74)	3.09391	3.07947	2.87019	3.01452	3.3792e+09	8.2407e+09	1199400000	4.2731e+09	1	1
Q8NI37	PPTC7	Protein phosphatase PTC7 homolog (EC 3.1.3.16) (T-cell activation protein phosphatase 2C) (TA-PP2C) (T-cell activation protein phosphatase 2C-like)	*		3.01139	3.01139	5827200		29109000	17468100	1	1
Q96RR1	TWNK	Twinkle mtDNA helicase (EC 3.6.4.12) (Progressive external ophthalmoplegia 1 protein) (T7 gp4-like protein with intramitochondrial nucleoid localization) (T7-like mitochondrial DNA helicase) (Twinkle protein, mitochondrial)	2.5355	2.19188	4.29496	3.00745	204070000	359230000	39377000	2.00892e+08	1	1
P09622	DLD	Dihydrolipoyl dehydrogenase, mitochondrial (EC 1.8.1.4) (Dihydrolipoamide dehydrogenase) (Glycine cleavage system L protein)	2.75781	3.53611	2.71358	3.0025	784860000	2243300000	169510000	1065890000	1	1
Q4J6C6	PREPL	Prolyl endopeptidase-like (EC 3.4.21.-) (Prolylendopeptidase-like)	3.03925	3.07371	2.88996	3.00097	479410000	417540000	60260000	319070000	1	1
P40222	TXLNA	Alpha-taxilin	2.75408	2.8764	3.36637	2.99895	68245000	104060000	9431900	6.0579e+07	0	1
Q10713	PMPCA	Mitochondrial-processing peptidase subunit alpha (Alpha-MPP) (Inactive zinc metalloprotease alpha) (P-55)	2.87107	3.57091	2.54908	2.99702	1.78e+09	3.8464e+09	282230000	1.96954e+09	1	1
Q6UB35	MTHFD1L	Monofunctional C1-tetrahydrofolate synthase, mitochondrial (EC 6.3.4.3) (Formyltetrahydrofolate synthetase)	3.27178	2.91954	2.79507	2.99546	1354300000	2567000000	238300000	1.38653e+09	1	1
P26440	IVD	Isovaleryl-CoA dehydrogenase, mitochondrial (IVD) (EC 1.3.8.4) (Butyryl-CoA dehydrogenase) (EC 1.3.8.1)	3.5954	4.28089	1.09434	2.99021	112780000	479950000	7403200	200044400	1	1
Q9H4I3	TRABD	TraB domain-containing protein (Protein TTG2)	2.28831	3.23095	3.43719	2.98548	706640000	1.6976e+09	53433000	8.19224e+08	0	1
O75352	MPDU1	Mannose-P-dolichol utilization defect 1 protein (Suppressor of Lec15 and Lec35 glycosylation mutation homolog) (SL15)	3.43346	2.53486		2.98416	61120000	31909000		46514500	0	1
Q5JPH6	EARS2	Probable glutamate--tRNA ligase, mitochondrial (EC 6.1.1.17) (Glutamyl-tRNA synthetase) (GluRS)	3.12955	3.01442	2.8081	2.98403	431910000	1423600000	146460000	6.67323e+08	1	1
Q92947	GCDH	Glutaryl-CoA dehydrogenase, mitochondrial (GCD) (EC 1.3.8.6)	3.93649	2.89531	2.11616	2.98265	214950000	407930000	11833000	211571000	1	1
Q92552	MRPS27	Small ribosomal subunit protein mS27 (28S ribosomal protein S27, mitochondrial) (MRP-S27) (S27mt) (Mitochondrial ribosomal protein S27)	3.81613	3.96672	1.13392	2.97226	2.9323e+09	5731700000	937770000	3.20059e+09	1	1
Q9P2X0	DPM3	Dolichol-phosphate mannosyltransferase subunit 3 (Dolichol-phosphate mannose synthase subunit 3) (DPM synthase subunit 3) (Dolichyl-phosphate beta-D-mannosyltransferase subunit 3) (Mannose-P-dolichol synthase subunit 3) (MPD synthase subunit 3) (Prostin-1)	2.39298	3.71856	2.79812	2.96988	689850000	1.5289e+09	187300000	8.02017e+08	0	1
P43897	TSFM	Elongation factor Ts, mitochondrial (EF-Ts) (EF-TsMt)	2.87013	3.0431	2.97894	2.96406	874360000	1.59e+09	266230000	9.10197e+08	1	1
P33993	MCM7	DNA replication licensing factor MCM7 (EC 3.6.4.12) (CDC47 homolog) (P1.1-MCM3)	3.02009	2.90462		2.96235	74992000	114480000		94736000	0	1
Q9P015	MRPL15	Large ribosomal subunit protein uL15m (39S ribosomal protein L15, mitochondrial) (L15mt) (MRP-L15)		2.95948	*	2.95948		268240000	27501000	147870500	1	1
O75879	GATB	Glutamyl-tRNA(Gln) amidotransferase subunit B, mitochondrial (Glu-AdT subunit B) (EC 6.3.5.-) (Cytochrome c oxidase assembly factor PET112 homolog)	2.70749	2.32479	3.84614	2.95947	231390000	853390000	114790000	3.99857e+08	1	1
P82664	MRPS10	Small ribosomal subunit protein uS10m (28S ribosomal protein S10, mitochondrial) (MRP-S10) (S10mt)	3.25068	2.65425	*	2.95247	247510000	866030000	90040000	4.01193e+08	1	1
Q13423	NNT	NAD(P) transhydrogenase, mitochondrial (EC 7.1.1.1) (Nicotinamide nucleotide transhydrogenase) (Pyridine nucleotide transhydrogenase)	3.18661	3.2504	2.33819	2.92507	1.978e+09	2323400000	219060000	1.50682e+09	1	1
Q96GC9	VMP1	Vacuole membrane protein 1 (Transmembrane protein 49)	2.2234	4.09058	2.45907	2.92435	170630000	569710000	77184000	272508000	0	1
Q9P0L0	VAPA	Vesicle-associated membrane protein-associated protein A (VAMP-A) (VAMP-associated protein A) (VAP-A) (33 kDa VAMP-associated protein) (VAP-33)		2.99975	2.84351	2.92163		308650000	30881000	169765500	0	1
Q9NWU5	MRPL22	Large ribosomal subunit protein uL22m (39S ribosomal protein L22, mitochondrial) (L22mt) (MRP-L22) (39S ribosomal protein L25, mitochondrial) (L25mt) (MRP-L25)	2.8153	2.29815	3.62597	2.91314	321180000	563290000	149720000	344730000	1	1
Q9H061	TMEM126A	Transmembrane protein 126A	2.87538	5.097	0.756465	2.90961	186230000	868610000	150590000	401810000	1	1
Q9UJS0	SLC25A13	Electrogenic aspartate/glutamate antiporter SLC25A13, mitochondrial (Calcium-binding mitochondrial carrier protein Aralar2) (ARALAR-related gene 2) (ARALAR2) (Citrin) (Mitochondrial aspartate glutamate carrier 2) (Solute carrier family 25 member 13)	2.42125	3.49049	2.81559	2.90911	3.195e+09	9390400000	1177100000	4.5875e+09	1	1
A0PJW6	TMEM223	Transmembrane protein 223		3.11668	2.68877	2.90272		320760000	86637000	203698500	1	1
P40939	HADHA	Trifunctional enzyme subunit alpha, mitochondrial (78 kDa gastrin-binding protein) (Monolysocardiolipin acyltransferase) (EC 2.3.1.-) (TP-alpha) [Includes: Long-chain enoyl-CoA hydratase (EC 4.2.1.17); Long chain 3-hydroxyacyl-CoA dehydrogenase (EC 1.1.1.211)]	2.52689	3.07144	3.10145	2.89993	6.0474e+09	11471000000	2498800000	6.6724e+09	1	1
Q05932	FPGS	Folylpolyglutamate synthase, mitochondrial (EC 6.3.2.17) (Folylpoly-gamma-glutamate synthetase) (FPGS) (Tetrahydrofolylpolyglutamate synthase) (Tetrahydrofolate synthase)	3.09573	3.29967	2.29646	2.89729	487490000	637500000	151030000	425340000	1	1
P23378	GLDC	Glycine dehydrogenase (decarboxylating), mitochondrial (EC 1.4.4.2) (Glycine cleavage system P protein) (Glycine decarboxylase) (Glycine dehydrogenase (aminomethyl-transferring))	2.48496	3.03197	3.16049	2.89247	299890000	568900000	7217800	292002600	1	1
Q13445	TMED1	Transmembrane emp24 domain-containing protein 1 (Interleukin-1 receptor-like 1 ligand) (Putative T1/ST2 receptor-binding protein) (p24 family protein gamma-1) (Tp24) (p24gamma1)	2.20857	3.7217	2.74632	2.8922	143070000	289560000	39871000	1.575e+08	0	1
O15382	BCAT2	Branched-chain-amino-acid aminotransferase, mitochondrial (BCAT(m)) (EC 2.6.1.42) (Placental protein 18) (PP18)	2.25688	2.26576	4.12805	2.88356	933500000	2515200000	120010000	1189570000	1	1
Q7Z6M4	MTERF4	Transcription termination factor 4, mitochondrial (Mitochondrial transcription termination factor 4) (mTERF domain-containing protein 2) [Cleaved into: mTERF domain-containing protein 2 processed]	3.06665	2.81298	2.70727	2.8623	318810000	337060000	10322000	222064000	1	1
P36776	LONP1	Lon protease homolog, mitochondrial (EC 3.4.21.53) (LONHs) (Lon protease-like protein) (LONP) (Mitochondrial ATP-dependent protease Lon) (Serine protease 15)	3.73687	3.23719	1.60356	2.85921	245490000	770500000	29006000	348332000	1	1
Q9BVS5	TRMT61B	tRNA (adenine(58)-N(1))-methyltransferase, mitochondrial (EC 2.1.1.220) (mRNA methyladenosine-N(1)-methyltransferase) (EC 2.1.1.-)	*	3.6793	2.03017	2.85474	70303000	346190000	23426000	1.4664e+08	1	1
Q9BUR5	APOO	MICOS complex subunit MIC26 (Apolipoprotein O) (MICOS complex subunit MIC23) (Protein FAM121B)	2.14385	4.91298	1.50608	2.8543	154060000	455730000	84098000	231296000	1	1
Q14197	MRPL58	Large ribosomal subunit protein mL62 (39S ribosomal protein L58, mitochondrial) (MRP-L58) (Digestion substraction 1) (DS-1) (Immature colon carcinoma transcript 1 protein) (Peptidyl-tRNA hydrolase ICT1, mitochondrial) (EC 3.1.1.29)	2.68424	3.01952		2.85188	133980000	132760000		133370000	1	1
Q9NX00	TMEM160	Transmembrane protein 160	2.88397	2.8932	2.76857	2.84858	151430000	254100000	55008000	1.53513e+08	0	1
Q9UMS0	NFU1	NFU1 iron-sulfur cluster scaffold homolog, mitochondrial (HIRA-interacting protein 5)	1.88541	3.78666		2.83604	90207000	1.7542e+09		9.22203e+08	1	1
Q01813	PFKP	ATP-dependent 6-phosphofructokinase, platelet type (ATP-PFK) (PFK-P) (EC 2.7.1.11) (6-phosphofructokinase type C) (Phosphofructo-1-kinase isozyme C) (PFK-C) (Phosphohexokinase)	*	3.5188	2.14804	2.83342	38430000	116730000	17714000	5.76247e+07	0	1
Q9Y305	ACOT9	Acyl-coenzyme A thioesterase 9, mitochondrial (Acyl-CoA thioesterase 9) (EC 3.1.2.-) (Acyl-CoA thioester hydrolase 9)	3.43998	2.88928	2.16961	2.83295	993550000	1355400000	156570000	8.35173e+08	1	1
Q16822	PCK2	Phosphoenolpyruvate carboxykinase [GTP], mitochondrial (PEPCK-M) (EC 4.1.1.32)	3.83185	1.83391	*	2.83288	84856000	399140000	10931000	1.64976e+08	1	1
Q9NRG7	SDR39U1	Epimerase family protein SDR39U1 (EC 1.1.1.-) (Short-chain dehydrogenase/reductase family 39U member 1)	2.51175	3.14289		2.82732	23798000	50548000		37173000	1	1
P49069	CAMLG	Guided entry of tail-anchored proteins factor CAMLG (Calcium signal-modulating cyclophilin ligand)	2.87604	2.7767	*	2.82637	32442000	47837000	10150000	30143000	0	1
Q96GQ5	RUSF1	RUS family member 1	2.10245	3.54098		2.82172	82117000	151200000		116658500	0	1
P34897	SHMT2	Serine hydroxymethyltransferase, mitochondrial (SHMT) (EC 2.1.2.1) (Glycine hydroxymethyltransferase) (Serine methylase)	2.95603	3.27475	2.21778	2.81619	4952500000	8.2343e+09	926540000	4.70445e+09	1	1
P36639	NUDT1	Oxidized purine nucleoside triphosphate hydrolase (EC 3.6.1.56) (2-hydroxy-dATP diphosphatase) (7,8-dihydro-8-oxoguanine triphosphatase) (8-oxo-dGTPase) (Methylated purine nucleoside triphosphate hydrolase) (EC 3.6.1.-) (Nucleoside diphosphate-linked moiety X motif 1) (Nudix motif 1)	2.26844	3.16141	3.00748	2.81244	40868000	72862000	19890000	44540000	1	1
P05166	PCCB	Propionyl-CoA carboxylase beta chain, mitochondrial (PCCase subunit beta) (EC 6.4.1.3) (Propanoyl-CoA:carbon dioxide ligase subunit beta)	2.77616	2.14677	3.4851	2.80268	566050000	1383200000	98337000	682529000	1	1
Q9HBH1	PDF	Peptide deformylase, mitochondrial (EC 3.5.1.88) (Polypeptide deformylase)	2.87321	3.03899	2.49158	2.80126	894250000	912570000	264600000	6.90473e+08	1	1
Q96CB9	NSUN4	5-methylcytosine rRNA methyltransferase NSUN4 (EC 2.1.1.-) (5-methylcytosine tRNA methyltransferase NSUN4) (EC 2.1.1.-) (NOL1/NOP2/Sun domain family member 4)	2.76494	3.98118	1.64955	2.79856	442580000	1166300000	162270000	5.90383e+08	1	1
P22695	UQCRC2	Cytochrome b-c1 complex subunit 2, mitochondrial (Complex III subunit 2) (Core protein II) (Ubiquinol-cytochrome-c reductase complex core protein 2)	2.72894	2.73942	2.91842	2.79559	1.8953e+09	4431600000	482830000	2.26991e+09	1	1
Q9BRR6	ADPGK	ADP-dependent glucokinase (ADP-GK) (ADPGK) (EC 2.7.1.147) (RbBP-35)	2.51397	3.0791	2.77949	2.79085	467210000	1.6813e+09	157700000	7.68737e+08	0	1
A3KMH1	VWA8	von Willebrand factor A domain-containing protein 8 (PEX7-binding protein 2) (P7BP2)	2.85153	2.72667		2.7891	57690000	62912000		60301000	1	1
Q9NX40	OCIAD1	OCIA domain-containing protein 1 (Ovarian cancer immunoreactive antigen domain containing 1) (Ovarian carcinoma immunoreactive antigen)	2.25053	2.91658	3.18752	2.78488	555230000	1.0607e+09	638130000	7.51353e+08	1	1
Q8WWC4	MAIP1	m-AAA protease-interacting protein 1, mitochondrial (Matrix AAA peptidase-interacting protein 1)	2.45995	3.31097	2.57334	2.78142	845600000	885100000	106080000	612260000	1	1
Q8NFF5	FLAD1	FAD synthase (EC 2.7.7.2) (FAD pyrophosphorylase) (FMN adenylyltransferase) (Flavin adenine dinucleotide synthase) [Includes: Molybdenum cofactor biosynthesis protein-like region; FAD synthase region]	2.75134	2.64883	2.94289	2.78102	464990000	717030000	121640000	4.34553e+08	1	1
Q7Z2W9	MRPL21	Large ribosomal subunit protein bL21m (39S ribosomal protein L21, mitochondrial) (L21mt) (MRP-L21)	2.77908		*	2.77908	58215000		19108000	38661500	1	1
Q5T2R2	PDSS1	All trans-polyprenyl-diphosphate synthase PDSS1 (All-trans-decaprenyl-diphosphate synthase subunit 1) (EC 2.5.1.91) (Decaprenyl pyrophosphate synthase subunit 1) (Decaprenyl-diphosphate synthase subunit 1) (Solanesyl-diphosphate synthase subunit 1) (Trans-prenyltransferase 1) (TPT 1)	3.18869	3.0882	2.04151	2.7728	161240000	408760000	54893000	2.08298e+08	1	1
Q567V2	MPV17L2	Mpv17-like protein 2	2.45736	3.1582	2.69102	2.76886	468000000	728760000	208700000	4.68487e+08	1	1
P04181	OAT	Ornithine aminotransferase, mitochondrial (EC 2.6.1.13) (Ornithine delta-aminotransferase) (Ornithine--oxo-acid aminotransferase) [Cleaved into: Ornithine aminotransferase, hepatic form; Ornithine aminotransferase, renal form]	2.49428	3.53876	2.26516	2.76607	1.8076e+09	3.7557e+09	575360000	2.04622e+09	1	1
Q9H1X3	DNAJC25	DnaJ homolog subfamily C member 25	2.49933	2.64099	3.1303	2.75687	8079900	41681000	23336000	2.43656e+07	0	1
Q96D53	COQ8B	Atypical kinase COQ8B, mitochondrial (EC 2.7.-.-) (AarF domain-containing protein kinase 4) (Coenzyme Q protein 8B)	4.26005	1.09912	2.90321	2.75413	502440000	952310000	170520000	5.41757e+08	1	1
P35270	SPR	Sepiapterin reductase (SPR) (EC 1.1.1.153)	1.98625	3.16398	3.08923	2.74649	230850000	589290000	163230000	327790000	1	1
P49821	NDUFV1	NADH dehydrogenase [ubiquinone] flavoprotein 1, mitochondrial (EC 7.1.1.2) (Complex I-51kD) (CI-51kD) (NADH dehydrogenase flavoprotein 1) (NADH-ubiquinone oxidoreductase 51 kDa subunit)	3.70493	3.15612	1.36798	2.74301	125880000	582850000	7989000	2.38906e+08	1	1
Q16698	DECR1	2,4-dienoyl-CoA reductase [(3E)-enoyl-CoA-producing], mitochondrial (EC 1.3.1.124) (2,4-dienoyl-CoA reductase [NADPH]) (4-enoyl-CoA reductase [NADPH]) (Short chain dehydrogenase/reductase family 18C member 1)	2.82668	3.59164	1.79296	2.73709	78102000	142100000	18615000	7.96057e+07	1	1
Q9Y263	PLAA	Phospholipase A-2-activating protein (PLA2P) (PLAP)	0.696673	4.77422		2.73545	19219000	72091000		45655000	0	1
Q96I99	SUCLG2	Succinate--CoA ligase [GDP-forming] subunit beta, mitochondrial (EC 6.2.1.4) (GTP-specific succinyl-CoA synthetase subunit beta) (G-SCS) (GTPSCS) (Succinyl-CoA synthetase beta-G chain) (SCS-betaG)	2.8667	3.4517	1.86992	2.72944	598250000	1.8716e+09	90534000	8.53461e+08	1	1
O94925	GLS	Glutaminase kidney isoform, mitochondrial (GLS) (EC 3.5.1.2) (K-glutaminase) (L-glutamine amidohydrolase) [Cleaved into: Glutaminase kidney isoform, mitochondrial 68 kDa chain; Glutaminase kidney isoform, mitochondrial 65 kDa chain]	1.40438	3.53807	3.24138	2.72794	1343400000	2288400000	240860000	1.29089e+09	1	1
Q4G0S4	CYP27C1	Cytochrome P450 27C1 (EC 1.14.19.53) (All-trans retinol 3,4-desaturase)	3.34765	2.09195		2.7198	5348100	37360000		21354050	1	1
Q9H2D1	SLC25A32	Mitochondrial folate transporter/carrier (Solute carrier family 25 member 32)	2.76456	3.45157	1.93254	2.71622	452240000	1.0449e+09	62630000	5.19923e+08	1	1
Q00059	TFAM	Transcription factor A, mitochondrial (mtTFA) (Mitochondrial transcription factor 1) (MtTF1) (Transcription factor 6) (TCF-6) (Transcription factor 6-like 2)	2.27524	2.81054	3.06031	2.71536	1.7877e+09	3.5447e+09	369270000	1.90056e+09	1	1
O43765	SGTA	Small glutamine-rich tetratricopeptide repeat-containing protein alpha (Alpha-SGT) (Vpu-binding protein) (UBP)	3.29794	2.13104		2.71449	37687000	52253000		44970000	0	1
Q96TC7	RMDN3	Regulator of microtubule dynamics protein 3 (RMD-3) (hRMD-3) (Cerebral protein 10) (Protein FAM82A2) (Protein FAM82C) (Protein tyrosine phosphatase-interacting protein 51) (TCPTP-interacting protein 51)	2.99167	2.8013	2.34588	2.71295	195580000	522320000	39180000	252360000	1	1
O15120	AGPAT2	1-acyl-sn-glycerol-3-phosphate acyltransferase beta (EC 2.3.1.51) (1-acylglycerol-3-phosphate O-acyltransferase 2) (1-AGP acyltransferase 2) (1-AGPAT 2) (Lysophosphatidic acid acyltransferase beta) (LPAAT-beta)	2.57458	2.84396		2.70927	70727000	246420000		158573500	0	1
P82675	MRPS5	Small ribosomal subunit protein uS5m (28S ribosomal protein S5, mitochondrial) (MRP-S5) (S5mt)	2.92491	3.16789	2.03419	2.70899	866580000	1.4936e+09	304450000	8.8821e+08	1	1
P28331	NDUFS1	NADH-ubiquinone oxidoreductase 75 kDa subunit, mitochondrial (EC 7.1.1.2) (Complex I-75kD) (CI-75kD)	2.6839	3.03982	2.38703	2.70358	2491000000	3.4088e+09	461210000	2.12034e+09	1	1
Q9HCC0	MCCC2	Methylcrotonoyl-CoA carboxylase beta chain, mitochondrial (MCCase subunit beta) (EC 6.4.1.4) (3-methylcrotonyl-CoA carboxylase 2) (3-methylcrotonyl-CoA carboxylase non-biotin-containing subunit) (3-methylcrotonyl-CoA:carbon dioxide ligase subunit beta)	2.33703	2.89794	2.85176	2.69558	2295100000	4902100000	500190000	2.5658e+09	1	1
Q9BVK8	TMEM147	BOS complex subunit TMEM147 (Protein NIFIE 14) (Transmembrane protein 147)	3.34683		2.02725	2.68704	47328000		47880000	47604000	0	1
Q9UI12	ATP6V1H	V-type proton ATPase subunit H (V-ATPase subunit H) (Nef-binding protein 1) (NBP1) (Protein VMA13 homolog) (V-ATPase 50/57 kDa subunits) (Vacuolar proton pump subunit H) (Vacuolar proton pump subunit SFD)	2.57809	2.795		2.68654	137750000	278590000		208170000	0	1
P09543	CNP	2',3'-cyclic-nucleotide 3'-phosphodiesterase (CNP) (CNPase) (EC 3.1.4.37)	2.35507	3.14858	2.54118	2.68161	92419000	144040000	29094000	8.85177e+07	0	1
Q96ER9	CCDC51	Mitochondrial potassium channel (MITOK) (Coiled-coil domain-containing protein 51)	3.4849	2.30442	2.22332	2.67088	156060000	670910000	53281000	293417000	1	1
P40938	RFC3	Replication factor C subunit 3 (Activator 1 38 kDa subunit) (A1 38 kDa subunit) (Activator 1 subunit 3) (Replication factor C 38 kDa subunit) (RF-C 38 kDa subunit) (RFC38)	2.97458	2.36622		2.6704	49971000	41245000		45608000	0	1
Q99643	SDHC	Succinate dehydrogenase cytochrome b560 subunit, mitochondrial (Integral membrane protein CII-3) (QPs-1) (QPs1) (Succinate dehydrogenase complex subunit C) (Succinate-ubiquinone oxidoreductase cytochrome B large subunit) (CYBL)	2.35011	2.98295		2.66653	86779000	504500000		295639500	1	1
Q3ZCQ8	TIMM50	Mitochondrial import inner membrane translocase subunit TIM50	2.35197	2.79485	2.84947	2.66543	531400000	1.5857e+09	139880000	7.52327e+08	1	1
Q07021	C1QBP	Complement component 1 Q subcomponent-binding protein, mitochondrial (ASF/SF2-associated protein p32) (Glycoprotein gC1qBP) (C1qBP) (Hyaluronan-binding protein 1) (Mitochondrial matrix protein p32) (gC1q-R protein) (p33) (SF2AP32)	2.74406	2.59197	2.64387	2.65997	720000000	1.5117e+09	301740000	8.4448e+08	1	1
Q8NI60	COQ8A	Atypical kinase COQ8A, mitochondrial (EC 2.7.-.-) (Chaperone activity of bc1 complex-like) (Chaperone-ABC1-like) (Coenzyme Q protein 8A) (aarF domain-containing protein kinase 3)	2.92473	2.93201	2.11041	2.65572	506840000	1425000000	124470000	6.85437e+08	1	1
O14744	PRMT5	Protein arginine N-methyltransferase 5 (PRMT5) (EC 2.1.1.320) (72 kDa ICln-binding protein) (Histone-arginine N-methyltransferase PRMT5) (Jak-binding protein 1) (Shk1 kinase-binding protein 1 homolog) (SKB1 homolog) (SKB1Hs) [Cleaved into: Protein arginine N-methyltransferase 5, N-terminally processed]	3.08995	2.21362		2.65178	210550000	114670000		162610000	0	1
Q8TD22	SFXN5	Sideroflexin-5		*	2.65161	2.65161		22298000	21208000	21753000	1	1
Q86UY8	NT5DC3	5'-nucleotidase domain-containing protein 3 (EC 3.1.3.-) (GRP94-neighboring nucleotidase)	2.32847	2.81739	2.79346	2.64644	292960000	361430000	43169000	2.3252e+08	1	1
Q08257	CRYZ	Quinone oxidoreductase (EC 1.6.5.5) (NADPH:quinone reductase) (Zeta-crystallin)		2.77719	2.51238	2.64479		105720000	9208300	57464150	1	1
O43772	SLC25A20	Mitochondrial carnitine/acylcarnitine carrier protein (Carnitine/acylcarnitine translocase) (CAC) (CACT) (Solute carrier family 25 member 20)	2.31778	3.17452	2.42378	2.63869	802340000	1.8647e+09	238830000	9.68623e+08	1	1
P13995	MTHFD2	Bifunctional methylenetetrahydrofolate dehydrogenase/cyclohydrolase, mitochondrial [Includes: NAD-dependent methylenetetrahydrofolate dehydrogenase (EC 1.5.1.15); Methenyltetrahydrofolate cyclohydrolase (EC 3.5.4.9)]	2.7385	2.74192	2.42227	2.63423	165670000	405130000	59685000	2.10162e+08	1	1
P56134	ATP5MF	ATP synthase subunit f, mitochondrial (ATP synthase membrane subunit f)	2.36476	2.86616		2.61546	493520000	660380000		576950000	1	1
Q9Y2Q3	GSTK1	Glutathione S-transferase kappa 1 (EC 2.5.1.18) (GST 13-13) (GST class-kappa) (GSTK1-1) (hGSTK1) (Glutathione S-transferase subunit 13)	2.4155	2.80534	2.61183	2.61089	115520000	334140000	51765000	1.67142e+08	1	1
P45880	VDAC2	Voltage-dependent anion-selective channel protein 2 (VDAC-2) (hVDAC2) (Outer mitochondrial membrane protein porin 2)	2.35216	2.60414	2.8639	2.60673	2.0685e+09	4.198e+09	1277900000	2.5148e+09	1	1
Q7Z3D6	DGLUCY	D-glutamate cyclase, mitochondrial (EC 4.2.1.48)	1.79784	3.40805		2.60294	43066000	144790000		93928000	1	1
O95456	PSMG1	Proteasome assembly chaperone 1 (PAC-1) (Chromosome 21 leucine-rich protein) (C21-LRP) (Down syndrome critical region protein 2)	2.49679	2.70194		2.59936	83140000	156370000		119755000	0	1
P55957	BID	BH3-interacting domain death agonist (p22 BID) (BID) [Cleaved into: BH3-interacting domain death agonist p15 (p15 BID); BH3-interacting domain death agonist p13 (p13 BID); BH3-interacting domain death agonist p11 (p11 BID)]		2.59734	*	2.59734		42466000	7446100	24956050	1	1
Q8NCN5	PDPR	Pyruvate dehydrogenase phosphatase regulatory subunit, mitochondrial (PDPr)	2.5969	*		2.5969	96562000	34229000		65395500	1	1
P62266	RPS23	Small ribosomal subunit protein uS12 (40S ribosomal protein S23)	2.35095	2.54425	2.89468	2.59663	114740000	75083000	6221900	65348300	0	1
Q15388	TOMM20	Mitochondrial import receptor subunit TOM20 homolog (Mitochondrial 20 kDa outer membrane protein) (Outer mitochondrial membrane receptor Tom20)	2.11494	2.83827	2.83031	2.59451	483030000	1.9393e+09	552040000	9.91457e+08	1	1
P51398	DAP3	Small ribosomal subunit protein mS29 (28S ribosomal protein S29, mitochondrial) (MRP-S29) (S29mt) (Death-associated protein 3) (DAP-3) (Ionizing radiation resistance conferring protein)	2.69896	2.70108	2.37683	2.59229	384080000	834190000	153720000	457330000	1	1
P18031	PTPN1	Tyrosine-protein phosphatase non-receptor type 1 (EC 3.1.3.48) (Protein-tyrosine phosphatase 1B) (PTP-1B)	2.18074	3.33548	2.2546	2.59027	1.7867e+09	5145000000	608100000	2.51327e+09	0	1
Q9NWR8	MCUB	Calcium uniporter regulatory subunit MCUb, mitochondrial (MCUb) (Coiled-coil domain-containing protein 109B)	*	*	2.59013	2.59013	60253000	102740000	18415000	6.04693e+07	1	1
P11172	UMPS	Uridine 5'-monophosphate synthase (UMP synthase) [Includes: Orotate phosphoribosyltransferase (OPRT) (OPRTase) (EC 2.4.2.10); Orotidine 5'-phosphate decarboxylase (ODC) (OMPD) (EC 4.1.1.23) (OMPdecase)]	3.17684	1.99718		2.58701	47089000	61835000		54462000	0	1
Q9Y6C9	MTCH2	Mitochondrial carrier homolog 2 (Met-induced mitochondrial protein)	2.19648	2.98614	2.57267	2.5851	4.0167e+09	6.5346e+09	989750000	3.84702e+09	1	1
Q969N2	PIGT	GPI transamidase component PIG-T (Phosphatidylinositol-glycan biosynthesis class T protein)	1.87527	2.70458	3.17106	2.58364	198290000	426830000	49238000	224786000	0	1
Q3SY69	ALDH1L2	Mitochondrial 10-formyltetrahydrofolate dehydrogenase (Mitochondrial 10-FTHFDH) (mtFDH) (EC 1.5.1.6) (Aldehyde dehydrogenase family 1 member L2)	2.46957	2.79679	2.46356	2.57664	506650000	1.6626e+09	98087000	7.55779e+08	1	1
Q9H2W6	MRPL46	Large ribosomal subunit protein mL46 (39S ribosomal protein L46, mitochondrial) (L46mt) (MRP-L46) (P2ECSL)	1.62233	3.52871		2.57552	27175000	222490000		124832500	1	1
O60888	CUTA	Protein CutA (Acetylcholinesterase-associated protein) (Brain acetylcholinesterase putative membrane anchor)	2.19297	2.69093	2.83658	2.57349	28351000	225430000	52072000	101951000	0	1
Q96I59	NARS2	Probable asparagine--tRNA ligase, mitochondrial (EC 6.1.1.22) (Asparaginyl-tRNA synthetase) (AsnRS)	3.80887	2.67797	1.22897	2.57193	103790000	242530000	59603000	1.35308e+08	1	1
Q5BJD5	TMEM41B	Transmembrane protein 41B (Protein stasimon)	2.41285	3.42576	1.87623	2.57161	212280000	374690000	8991000	1.98654e+08	0	1
P46379	BAG6	Large proline-rich protein BAG6 (BAG family molecular chaperone regulator 6) (BCL2-associated athanogene 6) (BAG-6) (HLA-B-associated transcript 3) (Protein G3) (Protein Scythe)	2.65399	2.4856		2.5698	44813000	82963000		63888000	0	1
Q16795	NDUFA9	NADH dehydrogenase [ubiquinone] 1 alpha subcomplex subunit 9, mitochondrial (Complex I-39kD) (CI-39kD) (NADH-ubiquinone oxidoreductase 39 kDa subunit)	2.13343	2.93349	2.64092	2.56928	125060000	356690000	24041000	168597000	1	1
Q9Y679	AUP1	Lipid droplet-regulating VLDL assembly factor AUP1 (Ancient ubiquitous protein 1)		3.31215	1.81416	2.56316		114710000	27702000	71206000	0	1
P42765	ACAA2	3-ketoacyl-CoA thiolase, mitochondrial (EC 2.3.1.16) (Acetyl-CoA acetyltransferase) (EC 2.3.1.9) (Acetyl-CoA acyltransferase) (Acyl-CoA hydrolase, mitochondrial) (EC 3.1.2.-, EC 3.1.2.1, EC 3.1.2.2) (Beta-ketothiolase) (Mitochondrial 3-oxoacyl-CoA thiolase) (T1)	2.45722	2.47393	2.75752	2.56289	1211500000	3.0776e+09	241990000	1.51036e+09	1	1
Q9UBQ7	GRHPR	Glyoxylate reductase/hydroxypyruvate reductase (EC 1.1.1.79) (EC 1.1.1.81)	1.55493	1.5448	4.54923	2.54965	186660000	296140000	66640000	1.83147e+08	1	1
Q8N0V3	RBFA	Putative ribosome-binding factor A, mitochondrial	2.28776	2.80846		2.54811	8683400	30427000		19555200	1	1
O95292	VAPB	Vesicle-associated membrane protein-associated protein B/C (VAMP-B/VAMP-C) (VAMP-associated protein B/C) (VAP-B/VAP-C)	2.37091	2.63206	2.60817	2.53705	84501000	455350000	47921000	195924000	0	1
Q96SZ5	ADO	2-aminoethanethiol dioxygenase (EC 1.13.11.19) (Cysteamine dioxygenase)		*	2.5341	2.5341		26145000	19263000	22704000	0	1
Q9BQP7	MGME1	Mitochondrial genome maintenance exonuclease 1 (EC 3.1.-.-)	1.94915	2.45624	3.18727	2.53088	528750000	1180600000	349980000	6.86443e+08	1	1
Q9H9P8	L2HGDH	L-2-hydroxyglutarate dehydrogenase, mitochondrial (EC 1.1.99.2) (Duranin)	1.82098	3.56736	2.18819	2.52551	328670000	474500000	147690000	3.16953e+08	1	1
O60637	TSPAN3	Tetraspanin-3 (Tspan-3) (Tetraspanin TM4-A) (Transmembrane 4 superfamily member 8)	3.52567	1.51551		2.52059	28557000	225600000		127078500	0	1
O14976	GAK	Cyclin-G-associated kinase (EC 2.7.11.1)	2.35227	2.67588		2.51407	4870000	17857000		11363500	0	1
Q6JQN1	ACAD10	Acyl-CoA dehydrogenase family member 10 (ACAD-10) (EC 1.3.99.-)	1.49845	2.65028	3.39307	2.51393	141060000	491190000	8621300	2.13624e+08	1	1
Q6NVY1	HIBCH	3-hydroxyisobutyryl-CoA hydrolase, mitochondrial (EC 3.1.2.4) (3-hydroxyisobutyryl-coenzyme A hydrolase) (HIB-CoA hydrolase) (HIBYL-CoA-H)		3.03177	1.9932	2.51248		118460000	18190000	68325000	1	1
O94903	PLPBP	Pyridoxal phosphate homeostasis protein (PLP homeostasis protein) (Proline synthase co-transcribed bacterial homolog protein) (Pyridoxal phosphate-binding protein)	2.80614	2.21225		2.50919	35232000	90719000		62975500	1	1
P08133	ANXA6	Annexin A6 (67 kDa calelectrin) (Annexin VI) (Annexin-6) (Calphobindin-II) (CPB-II) (Chromobindin-20) (Lipocortin VI) (Protein III) (p68) (p70)	2.49142	2.5213	*	2.50636	120260000	178550000	12532000	1.03781e+08	0	1
Q9BVT8	TMUB1	Transmembrane and ubiquitin-like domain-containing protein 1 (Dendritic cell-derived ubiquitin-like protein) (DULP) (Hepatocyte odd protein shuttling protein) (Ubiquitin-like protein SB144) [Cleaved into: iHOPS]		2.71748	2.29043	2.50396		127480000	65064000	96272000	0	1
Q15118	PDK1	[Pyruvate dehydrogenase (acetyl-transferring)] kinase isozyme 1, mitochondrial (EC 2.7.11.2) (Pyruvate dehydrogenase kinase isoform 1) (PDH kinase 1)	2.17057	2.96382	2.36957	2.50132	160870000	412750000	14762000	1.96127e+08	1	1
Q9NRK6	ABCB10	ATP-binding cassette sub-family B member 10, mitochondrial (ABC-mitochondrial erythroid protein) (ABC-me protein) (ATP-binding cassette transporter 10) (ABC transporter 10 protein) (Mitochondrial ATP-binding cassette 2) (M-ABC2)	2.59015	3.28246	1.62132	2.49798	712780000	1355800000	209810000	7.59463e+08	1	1
O14880	MGST3	Glutathione S-transferase 3, mitochondrial (GST-3) (EC 2.5.1.-) (Glutathione peroxidase MGST3) (EC 1.11.1.-) (LTC4 synthase MGST3) (EC 4.4.1.20)	1.96517	2.75624	2.76052	2.49397	580220000	784410000	292740000	5.52457e+08	1	1
P09001	MRPL3	Large ribosomal subunit protein uL3m (39S ribosomal protein L3, mitochondrial) (L3mt) (MRP-L3)	2.6865	2.34034	2.4381	2.48831	453580000	453100000	176560000	361080000	1	1
P03246		E1B protein, small T-antigen (E1B 19 kDa protein) (E1B-19K)	2.11493	2.57789	2.759	2.48394	790620000	1.6168e+09	282860000	8.9676e+08	0	1
O95168	NDUFB4	NADH dehydrogenase [ubiquinone] 1 beta subcomplex subunit 4 (Complex I-B15) (CI-B15) (NADH-ubiquinone oxidoreductase B15 subunit)	2.78857	3.14132	1.52192	2.48394	283550000	539520000	97073000	3.06714e+08	1	1
Q7L2E3	DHX30	ATP-dependent RNA helicase DHX30 (EC 3.6.4.13) (DEAH box protein 30)	2.37173	3.16974	1.89616	2.47921	3.1166e+09	7.4164e+09	749020000	3.76067e+09	1	1
Q9H5K3	POMK	Protein O-mannose kinase (POMK) (EC 2.7.1.183) (Protein kinase-like protein SgK196) (Sugen kinase 196)	2.15826	3.08355	2.17262	2.47148	382340000	1.067e+09	84474000	5.11271e+08	0	1
Q53R41	FASTKD1	FAST kinase domain-containing protein 1, mitochondrial	1.60732	3.89133	1.89877	2.46581	234050000	916420000	55569000	402013000	1	1
O75396	SEC22B	Vesicle-trafficking protein SEC22b (ER-Golgi SNARE of 24 kDa) (ERS-24) (ERS24) (SEC22 vesicle-trafficking protein homolog B) (SEC22 vesicle-trafficking protein-like 1)	2.54611	2.35093	2.47557	2.45754	212760000	448140000	68511000	243137000	0	1
P23368	ME2	NAD-dependent malic enzyme, mitochondrial (NAD-ME) (EC 1.1.1.38) (Malic enzyme 2)	2.44923	2.44283	2.46422	2.45209	316970000	801480000	88381000	402277000	1	1
P36957	DLST	Dihydrolipoyllysine-residue succinyltransferase component of 2-oxoglutarate dehydrogenase complex, mitochondrial (EC 2.3.1.61) (2-oxoglutarate dehydrogenase complex component E2) (OGDC-E2) (Dihydrolipoamide succinyltransferase component of 2-oxoglutarate dehydrogenase complex) (E2K)	2.4798	2.69823	2.17717	2.45173	326810000	690150000	106830000	3.74597e+08	1	1
Q15119	PDK2	[Pyruvate dehydrogenase (acetyl-transferring)] kinase isozyme 2, mitochondrial (EC 2.7.11.2) (Pyruvate dehydrogenase kinase isoform 2) (PDH kinase 2) (PDKII)	2.64525	2.40786	2.30151	2.45154	183840000	409690000	14138000	202556000	1	1
Q15629	TRAM1	Translocating chain-associated membrane protein 1 (Protein TRAM1)		2.01687	2.88247	2.44967		159090000	66179000	112634500	0	1
Q15120	PDK3	[Pyruvate dehydrogenase (acetyl-transferring)] kinase isozyme 3, mitochondrial (EC 2.7.11.2) (Pyruvate dehydrogenase kinase isoform 3)	1.79929	2.81047	2.73299	2.44758	432380000	1145500000	106220000	5.61367e+08	1	1
Q15046	KARS1	Lysine--tRNA ligase (EC 2.7.7.-) (EC 6.1.1.6) (Lysyl-tRNA synthetase) (LysRS)	2.80385	2.07931		2.44158	68574000	28326000		48450000	1	1
Q9Y285	FARSA	Phenylalanine--tRNA ligase alpha subunit (EC 6.1.1.20) (CML33) (Phenylalanyl-tRNA synthetase alpha subunit) (PheRS)	2.6055	2.26614		2.43582	87785000	250740000		169262500	0	1
P61106	RAB14	Ras-related protein Rab-14	2.34334	2.52811		2.43572	52402000	128820000		90611000	0	1
P84103	SRSF3	Serine/arginine-rich splicing factor 3 (Pre-mRNA-splicing factor SRP20) (Splicing factor, arginine/serine-rich 3)	3.18799	1.68007		2.43403	146680000	261360000		204020000	0	1
Q8NE86	MCU	Calcium uniporter protein, mitochondrial (HsMCU) (Coiled-coil domain-containing protein 109A)	2.61224	1.9989	2.65882	2.42332	142530000	125340000	42715000	1.03528e+08	1	1
Q8IYU8	MICU2	Calcium uptake protein 2, mitochondrial (EF-hand domain-containing family member A1)	1.54039		3.30497	2.42268	64341000		27228000	45784500	1	1
Q8TBP6	SLC25A40	Probable mitochondrial glutathione transporter SLC25A40 (Mitochondrial carrier family protein) (Solute carrier family 25 member 40)	2.8884	2.24848	2.1256	2.42083	182580000	139200000	31211000	1.17664e+08	1	1
Q16740	CLPP	ATP-dependent Clp protease proteolytic subunit, mitochondrial (EC 3.4.21.92) (Endopeptidase Clp)	1.72602	2.3308	3.20487	2.42056	757070000	1.9983e+09	367360000	1.04091e+09	1	1
Q9Y5U8	MPC1	Mitochondrial pyruvate carrier 1 (Brain protein 44-like protein)	2.33668	2.50143		2.41906	35135000	68561000		51848000	1	1
Q9NVH1	DNAJC11	DnaJ homolog subfamily C member 11	2.30781	3.11606	1.83068	2.41818	397030000	971580000	228650000	532420000	1	1
Q8TED1	GPX8	Probable glutathione peroxidase 8 (GPx-8) (GSHPx-8) (EC 1.11.1.9)	2.11642	2.69851		2.40747	38640000	529640000		284140000	0	1
Q9NQZ5	STARD7	StAR-related lipid transfer protein 7, mitochondrial (Gestational trophoblastic tumor protein 1) (START domain-containing protein 7) (StARD7)	2.43632	2.54382	2.2414	2.40718	396850000	565130000	165660000	375880000	1	1
Q6NUK1	SLC25A24	Mitochondrial adenyl nucleotide antiporter SLC25A24 (Mitochondrial ATP-Mg/Pi carrier protein 1) (Mitochondrial Ca(2+)-dependent solute carrier protein 1) (Short calcium-binding mitochondrial carrier protein 1) (SCaMC-1) (Solute carrier family 25 member 24)	1.05452	3.75522		2.40487	2453800	32841000		17647400	1	1
Q86TM6	SYVN1	E3 ubiquitin-protein ligase synoviolin (EC 2.3.2.27) (RING-type E3 ubiquitin transferase synoviolin) (Synovial apoptosis inhibitor 1)	2.83094	2.14061	2.23714	2.4029	37599000	132950000	34264000	68271000	0	1
P14923	JUP	Junction plakoglobin (Catenin gamma) (Desmoplakin III) (Desmoplakin-3)	*	2.83028	1.97194	2.40111	22906000	150180000	36101000	69729000	0	1
P62258	YWHAE	14-3-3 protein epsilon (14-3-3E)	2.29096	2.10504	2.80547	2.40049	1122100000	1.747e+09	843520000	1.23754e+09	0	1
P45974	USP5	Ubiquitin carboxyl-terminal hydrolase 5 (EC 3.4.19.12) (Deubiquitinating enzyme 5) (Isopeptidase T) (Ubiquitin thioesterase 5) (Ubiquitin-specific-processing protease 5)	1.93128	2.86128		2.39628	21313000	44359000		32836000	0	1
Q86X76	NIT1	Deaminated glutathione amidase (dGSH amidase) (EC 3.5.1.128) (Nitrilase homolog 1)	2.36109	2.42944		2.39526	44832000	83399000		64115500	1	1
Q12907	LMAN2	Vesicular integral-membrane protein VIP36 (Glycoprotein GP36b) (Lectin mannose-binding 2) (Vesicular integral-membrane protein 36) (VIP36)	1.84132	2.5464	2.7936	2.39378	1372400000	3.1813e+09	264780000	1.60616e+09	0	1
P57088	TMEM33	Transmembrane protein 33 (Protein DB83) (SHINC-3)	2.20896	2.24543	2.71622	2.3902	1361000000	1.705e+09	730550000	1.26552e+09	0	1
Q9HCU5	PREB	Prolactin regulatory element-binding protein (Mammalian guanine nucleotide exchange factor mSec12)	2.06577	3.2597	1.83602	2.38716	149440000	314690000	24862000	1.62997e+08	0	1
P30084	ECHS1	Enoyl-CoA hydratase, mitochondrial (mECH) (mECH1) (EC 4.2.1.17) (EC 5.3.3.8) (Enoyl-CoA hydratase 1) (ECHS1) (Short-chain enoyl-CoA hydratase) (SCEH)	1.51953	2.18002	3.45974	2.38643	645700000	1231100000	249710000	7.08837e+08	1	1
P41250	GARS1	Glycine--tRNA ligase (EC 6.1.1.14) (Diadenosine tetraphosphate synthetase) (Ap4A synthetase) (EC 2.7.7.-) (Glycyl-tRNA synthetase) (GlyRS) (Glycyl-tRNA synthetase 1)	2.38771	2.68472	2.07691	2.38311	532170000	1305200000	86697000	6.41356e+08	1	1
Q96RP9	GFM1	Elongation factor G, mitochondrial (EF-Gmt) (Elongation factor G 1, mitochondrial) (mEF-G 1) (Elongation factor G1) (hEFG1)	2.73274	2.45589	1.9565	2.38171	1078300000	2256500000	245400000	1193400000	1	1
O00487	PSMD14	26S proteasome non-ATPase regulatory subunit 14 (EC 3.4.19.-) (26S proteasome regulatory subunit RPN11) (26S proteasome-associated PAD1 homolog 1)	1.71886	3.35103	2.07328	2.38106	23649000	91342000	8052000	4.10143e+07	0	1
P08559	PDHA1	Pyruvate dehydrogenase E1 component subunit alpha, somatic form, mitochondrial (EC 1.2.4.1) (PDHE1-A type I)	1.77785	3.02013	2.33821	2.37873	115350000	401070000	36839000	1.8442e+08	1	1
P12694	BCKDHA	2-oxoisovalerate dehydrogenase subunit alpha, mitochondrial (EC 1.2.4.4) (Branched-chain alpha-keto acid dehydrogenase E1 component alpha chain) (BCKDE1A) (BCKDH E1-alpha)	3.03333	2.29105	1.80014	2.37484	211330000	332160000	49386000	1.97625e+08	1	1
P48739	PITPNB	Phosphatidylinositol transfer protein beta isoform (PI-TP-beta) (PtdIns transfer protein beta) (PtdInsTP beta)	2.46529	2.28434		2.37482	46440000	143190000		94815000	0	1
O00629	KPNA4	Importin subunit alpha-3 (Importin alpha Q1) (Qip1) (Karyopherin subunit alpha-4)	2.26892	3.18701	1.66622	2.37405	343220000	585540000	29648000	3.19469e+08	0	1
Q6P1Q0	LETMD1	LETM1 domain-containing protein 1 (Cervical cancer 1 proto-oncogene protein p40) (Cervical cancer proto-oncogene 2 protein) (HCCR-1) (HCRR-2)	2.01826	2.58736	2.51634	2.37398	221720000	474740000	145990000	2.80817e+08	1	1
O60831	PRAF2	PRA1 family protein 2	1.98759	2.65264	2.45344	2.36456	648200000	1.0483e+09	265010000	6.53837e+08	0	1
Q6ZPD9	DPY19L3	Probable C-mannosyltransferase DPY19L3 (EC 2.4.1.-) (Dpy-19-like protein 3) (Protein dpy-19 homolog 3)	1.63132	3.64486	1.81185	2.36268	70482000	151180000	8144300	76602100	0	1
Q8N3Z3	GTPBP8	GTP-binding protein 8	3.46389	1.04235	2.56529	2.35718	27306000	105780000	4886100	45990700	0	1
P0DPI2	GATD3	Glutamine amidotransferase-like class 1 domain-containing protein 3, mitochondrial	2.20167	2.6256	2.23428	2.35385	8.0548e+09	14530000000	1363500000	7.98277e+09	1	1
Q9H0D6	XRN2	5'-3' exoribonuclease 2 (EC 3.1.13.-) (DHM1-like protein) (DHP protein)	2.3237	2.38201		2.35285	15920000	139740000		77830000	0	1
Q5JRX3	PITRM1	Presequence protease, mitochondrial (hPreP) (EC 3.4.24.-) (Pitrilysin metalloproteinase 1) (Metalloprotease 1) (hMP1)	2.03489	2.839	2.18292	2.35227	3.9036e+09	7.684e+09	720520000	4.10271e+09	1	1
O75251	NDUFS7	NADH dehydrogenase [ubiquinone] iron-sulfur protein 7, mitochondrial (EC 7.1.1.2) (Complex I-20kD) (CI-20kD) (NADH-ubiquinone oxidoreductase 20 kDa subunit) (PSST subunit)	2.44379	2.56525	2.04287	2.35064	132160000	125290000	17624000	9.16913e+07	1	1
Q02252	ALDH6A1	Methylmalonate-semialdehyde dehydrogenase [acylating], mitochondrial (MMSDH) (Malonate-semialdehyde dehydrogenase [acylating]) (EC 1.2.1.18) (EC 1.2.1.27) (Aldehyde dehydrogenase family 6 member A1)	2.16398	2.85312	2.0245	2.3472	145120000	708710000	49058000	3.00963e+08	1	1
Q9P0S9	TMEM14C	Transmembrane protein 14C	2.09936	2.58791		2.34363	97055000	29156000		63105500	1	1
Q02338	BDH1	D-beta-hydroxybutyrate dehydrogenase, mitochondrial (EC 1.1.1.30) (3-hydroxybutyrate dehydrogenase) (BDH) (Short chain dehydrogenase/reductase family 9C member 1)	2.70317	1.97536		2.33927	59957000	138750000		99353500	1	1
O75746	SLC25A12	Electrogenic aspartate/glutamate antiporter SLC25A12, mitochondrial (Araceli hiperlarga) (Aralar) (Aralar1) (Mitochondrial aspartate glutamate carrier 1) (Solute carrier family 25 member 12)	2.40288	2.20958	2.40432	2.33893	235940000	760230000	44127000	3.46766e+08	1	1
P24941	CDK2	Cyclin-dependent kinase 2 (EC 2.7.11.22) (Cell division protein kinase 2) (p33 protein kinase)	2.02429		2.64962	2.33695	66600000		30110000	48355000	0	1
Q92616	GCN1	Stalled ribosome sensor GCN1 (GCN1 eIF-2-alpha kinase activator homolog) (GCN1-like protein 1) (General control of amino-acid synthesis 1-like protein 1) (Translational activator GCN1) (HsGCN1)	1.94433	2.72662		2.33547	65853000	101470000		83661500	0	1
P17152	TMEM11	Transmembrane protein 11, mitochondrial (Protein PM1) (Protein PMI)	1.72116	2.84491	2.43839	2.33482	159790000	573920000	69500000	2.67737e+08	1	1
Q9BXS5	AP1M1	AP-1 complex subunit mu-1 (AP-mu chain family member mu1A) (Adaptor protein complex AP-1 subunit mu-1) (Adaptor-related protein complex 1 subunit mu-1) (Clathrin assembly protein complex 1 mu-1 medium chain 1) (Clathrin coat assembly protein AP47) (Clathrin coat-associated protein AP47) (Golgi adaptor HA1/AP1 adaptin mu-1 subunit) (Mu-adaptin 1) (Mu1A-adaptin)	0.337474	3.17737	3.46565	2.32683	22673000	741590000	57574000	2.73946e+08	0	1
Q16635	TAFAZZIN	Tafazzin (Taz) (EC 2.3.1.-) (Protein G4.5)	2.44434	2.2063		2.32532	46399000	22817000		34608000	1	1
Q9NZL4	HSPBP1	Hsp70-binding protein 1 (HspBP1) (Heat shock protein-binding protein 1) (Hsp70-binding protein 2) (HspBP2) (Hsp70-interacting protein 1) (Hsp70-interacting protein 2)	2.50763	2.13254		2.32008	65683000	160110000		112896500	0	1
Q9Y4W6	AFG3L2	AFG3-like protein 2 (EC 3.4.24.-) (Paraplegin-like protein)	2.02068	2.59046	2.34522	2.31879	148700000	310980000	86526000	1.82069e+08	1	1
Q96BW9	TAMM41	Phosphatidate cytidylyltransferase, mitochondrial (EC 2.7.7.41) (CDP-diacylglycerol synthase) (CDP-DAG synthase) (Mitochondrial translocator assembly and maintenance protein 41 homolog) (TAM41)	2.61868	2.58264	1.7503	2.3172	84119000	133830000	9966700	75971900	1	1
O95163	ELP1	Elongator complex protein 1 (ELP1) (IkappaB kinase complex-associated protein) (IKK complex-associated protein) (p150)	1.80169	2.81065		2.30617	94663000	27911000		61287000	0	0
P10809	HSPD1	60 kDa heat shock protein, mitochondrial (EC 5.6.1.7) (60 kDa chaperonin) (Chaperonin 60) (CPN60) (Heat shock protein 60) (HSP-60) (Hsp60) (HuCHA60) (Mitochondrial matrix protein P1) (P60 lymphocyte protein)	2.16064	2.45864	2.29731	2.30553	2686300000	7.0955e+09	638660000	3.47349e+09	1	0
Q969X5	ERGIC1	Endoplasmic reticulum-Golgi intermediate compartment protein 1 (ER-Golgi intermediate compartment 32 kDa protein) (ERGIC-32)	1.97937	2.80784	2.12439	2.30387	153020000	149360000	18952000	1.07111e+08	0	0
Q8NBM4	UBAC2	Ubiquitin-associated domain-containing protein 2 (UBA domain-containing protein 2) (Phosphoglycerate dehydrogenase-like protein 1)	2.29554	1.99543	2.61301	2.30133	181750000	177010000	93064000	150608000	0	0
O43169	CYB5B	Cytochrome b5 type B (Cytochrome b5 outer mitochondrial membrane isoform)	1.88023	2.68406	2.33301	2.2991	847410000	1.494e+09	169190000	8.36867e+08	1	0
Q9Y277	VDAC3	Voltage-dependent anion-selective channel protein 3 (VDAC-3) (hVDAC3) (Outer mitochondrial membrane protein porin 3)	2.61767	2.68281	1.59682	2.2991	361490000	1.7656e+09	488680000	8.71923e+08	1	0
Q5T1C6	THEM4	Acyl-coenzyme A thioesterase THEM4 (Acyl-CoA thioesterase THEM4) (EC 3.1.2.2) (Carboxyl-terminal modulator protein) (Thioesterase superfamily member 4)	1.56034	*	3.03553	2.29794	36429000	56576000	28467000	4.04907e+07	1	0
O43681	GET3	ATPase GET3 (EC 3.6.-.-) (Arsenical pump-driving ATPase) (Arsenite-stimulated ATPase) (Guided entry of tail-anchored proteins factor 3, ATPase) (Transmembrane domain recognition complex 40 kDa ATPase subunit) (hARSA-I) (hASNA-I)	1.94841	2.63977		2.29409	67599000	296640000		182119500	0	0
P49411	TUFM	Elongation factor Tu, mitochondrial (EF-Tu) (P43)	2.0271	2.13997	2.71029	2.29245	1.9112e+09	2711900000	551070000	1.72472e+09	1	0
O14787	TNPO2	Transportin-2 (Karyopherin beta-2b)	*	2.28924		2.28924	4932800	163200000		84066400	0	0
P29692	EEF1D	Elongation factor 1-delta (EF-1-delta) (Antigen NY-CO-4)	2.11039		2.45738	2.28389	101540000		40512000	71026000	0	0
P02786	TFRC	Transferrin receptor protein 1 (TR) (TfR) (TfR1) (Trfr) (T9) (p90) (CD antigen CD71) [Cleaved into: Transferrin receptor protein 1, serum form (sTfR)]	3.00737	2.35546	1.4701	2.27764	66621000	59727000	11764000	4.60373e+07	0	0
Q6P4A7	SFXN4	Sideroflexin-4 (Breast cancer resistance marker 1)	1.72398	2.59066	2.46872	2.26112	243660000	579220000	84007000	3.02296e+08	1	0
Q9NTX5	ECHDC1	Ethylmalonyl-CoA decarboxylase (EC 4.1.1.94) (Enoyl-CoA hydratase domain-containing protein 1) (Methylmalonyl-CoA decarboxylase) (MMCD)	2.30915	2.73872	1.72031	2.25606	72277000	202780000	19659000	9.82387e+07	1	0
P49419	ALDH7A1	Alpha-aminoadipic semialdehyde dehydrogenase (Alpha-AASA dehydrogenase) (EC 1.2.1.31) (Aldehyde dehydrogenase family 7 member A1) (EC 1.2.1.3) (Antiquitin-1) (Betaine aldehyde dehydrogenase) (EC 1.2.1.8) (Delta1-piperideine-6-carboxylate dehydrogenase) (P6c dehydrogenase)	2.54649	2.82426	1.39267	2.25448	109020000	230770000	41283000	1.27024e+08	1	0
Q16836	HADH	Hydroxyacyl-coenzyme A dehydrogenase, mitochondrial (HCDH) (EC 1.1.1.35) (Medium and short-chain L-3-hydroxyacyl-coenzyme A dehydrogenase) (Short-chain 3-hydroxyacyl-CoA dehydrogenase)	2.40513	2.37809	1.97495	2.25273	254280000	677000000	63272000	3.31517e+08	1	0
O00232	PSMD12	26S proteasome non-ATPase regulatory subunit 12 (26S proteasome regulatory subunit RPN5) (26S proteasome regulatory subunit p55)	1.72244	2.76794	2.26277	2.25105	185750000	569020000	59101000	2.7129e+08	0	0
P24534	EEF1B2	Elongation factor 1-beta (EF-1-beta)	2.81227	1.68815	*	2.25021	149110000	253860000	21807000	1.41592e+08	0	0
Q9GZT3	SLIRP	SRA stem-loop-interacting RNA-binding protein, mitochondrial	2.94287		1.55341	2.24814	62753000		28302000	45527500	1	0
O96005	CLPTM1	Putative lipid scramblase CLPTM1 (Cleft lip and palate transmembrane protein 1)	2.08073	2.51584	2.13488	2.24382	871000000	1.8252e+09	410490000	1.03556e+09	0	0
Q07812	BAX	Apoptosis regulator BAX (Bcl-2-like protein 4) (Bcl2-L-4)	1.11472	3.37175		2.24323	88633000	213310000		150971500	1	0
P27635	RPL10	Large ribosomal subunit protein uL16 (60S ribosomal protein L10) (Laminin receptor homolog) (Protein QM) (Ribosomal protein L10) (Tumor suppressor QM)	1.75123	1.90085	3.06208	2.23806	1.8467e+09	1.8364e+09	245910000	1.30967e+09	0	0
P12532	CKMT1A; CKMT1B	Creatine kinase U-type, mitochondrial (EC 2.7.3.2) (Acidic-type mitochondrial creatine kinase) (Mia-CK) (Ubiquitous mitochondrial creatine kinase) (U-MtCK)	1.94285	3.14192	1.61716	2.23398	890420000	1365000000	397760000	8.84393e+08	1	0
O75600	GCAT	2-amino-3-ketobutyrate coenzyme A ligase, mitochondrial (AKB ligase) (EC 2.3.1.29) (Aminoacetone synthase) (Glycine acetyltransferase)	1.89118	2.21007	2.59119	2.23081	235810000	716440000	62260000	338170000	1	0
Q99720	SIGMAR1	Sigma non-opioid intracellular receptor 1 (Aging-associated gene 8 protein) (SR31747-binding protein) (SR-BP) (Sigma 1-type opioid receptor) (SIG-1R) (Sigma1-receptor) (Sigma1R) (hSigmaR1)	1.91593	2.4241	2.33946	2.2265	429660000	1.8494e+09	144450000	8.07837e+08	0	0
O00217	NDUFS8	NADH dehydrogenase [ubiquinone] iron-sulfur protein 8, mitochondrial (EC 7.1.1.2) (Complex I-23kD) (CI-23kD) (NADH-ubiquinone oxidoreductase 23 kDa subunit) (TYKY subunit)	2.32987	2.11473		2.2223	32985000	130470000		81727500	1	0
Q9Y3B8	REXO2	Oligoribonuclease, mitochondrial (EC 3.1.15.-) (RNA exonuclease 2 homolog) (Small fragment nuclease)	2.08957	*	2.34671	2.21814	15104000	9974000	15090000	1.33893e+07	1	0
Q9UL46	PSME2	Proteasome activator complex subunit 2 (11S regulator complex subunit beta) (REG-beta) (Activator of multicatalytic protease subunit 2) (Proteasome activator 28 subunit beta) (PA28b) (PA28beta)	2.72113	1.71404		2.21759	40911000	22688000		31799500	0	0
Q9BSJ5	C17orf80	Uncharacterized protein C17orf80 (Cell migration-inducing gene 3 protein) (Human lung cancer oncogene 8 protein) (HLC-8)	1.92784	5.30414	-0.590654	2.21378	615170000	802880000	113850000	5.10633e+08	0	0
O00264	PGRMC1	Membrane-associated progesterone receptor component 1 (mPR) (Dap1) (IZA)	1.8063	2.70854	2.11211	2.20898	2556700000	5198300000	701100000	2818700000	1	0
Q96EL3	MRPL53	Large ribosomal subunit protein mL53 (39S ribosomal protein L53, mitochondrial) (L53mt) (MRP-L53)	2.20707		*	2.20707	43396000		33401000	38398500	1	0
Q9P035	HACD3	Very-long-chain (3R)-3-hydroxyacyl-CoA dehydratase 3 (EC 4.2.1.134) (3-hydroxyacyl-CoA dehydratase 3) (HACD3) (Butyrate-induced protein 1) (B-ind1) (hB-ind1) (Protein-tyrosine phosphatase-like A domain-containing protein 1)	1.7981	2.42321	2.39526	2.20552	2.0134e+09	2.1387e+09	1061400000	1.73783e+09	0	0
O14681	EI24	Etoposide-induced protein 2.4 homolog (p53-induced gene 8 protein)	1.95005	2.36302	2.29958	2.20422	266820000	57474000	171650000	1.65315e+08	0	0
P13861	PRKAR2A	cAMP-dependent protein kinase type II-alpha regulatory subunit		3.26786	1.1315	2.19968		160790000	10519000	85654500	0	0
O75616	ERAL1	GTPase Era, mitochondrial (H-ERA) (hERA) (Conserved ERA-like GTPase) (CEGA) (ERA-W) (ERA-like protein 1)	2.77161	2.63551	1.18176	2.19629	342110000	490350000	57167000	2.96542e+08	1	0
P41091	EIF2S3	Eukaryotic translation initiation factor 2 subunit 3 (EC 3.6.5.3) (Eukaryotic translation initiation factor 2 subunit gamma X) (eIF-2-gamma X) (eIF-2gX)	1.38801	3.88043	1.31789	2.19544	679810000	6.7709e+09	81641000	2.51078e+09	0	0
Q53H12	AGK	Acylglycerol kinase, mitochondrial (hAGK) (EC 2.7.1.107) (EC 2.7.1.138) (EC 2.7.1.94) (Multiple substrate lipid kinase) (HsMuLK) (MuLK) (Multi-substrate lipid kinase)	1.80754	2.46343	2.3139	2.19496	3.3052e+09	7.648e+09	1299100000	4.0841e+09	1	0
Q6DD88	ATL3	Atlastin-3 (EC 3.6.5.-)	1.78546	2.28236	2.5136	2.19381	364310000	1.0501e+09	144160000	5.19523e+08	0	0
Q86YH6	PDSS2	All trans-polyprenyl-diphosphate synthase PDSS2 (All-trans-decaprenyl-diphosphate synthase subunit 2) (EC 2.5.1.91) (Candidate tumor suppressor protein) (Decaprenyl pyrophosphate synthase subunit 2) (Decaprenyl-diphosphate synthase subunit 2) (Solanesyl-diphosphate synthase subunit 2)	2.19563	2.24374	2.13827	2.19255	207400000	604200000	37191000	2.8293e+08	1	0
Q9UBT2	UBA2	SUMO-activating enzyme subunit 2 (EC 2.3.2.-) (Anthracycline-associated resistance ARX) (Ubiquitin-like 1-activating enzyme E1B) (Ubiquitin-like modifier-activating enzyme 2)	1.79951	2.5833		2.1914	32299000	21620000		26959500	0	0
Q96CU9	FOXRED1	FAD-dependent oxidoreductase domain-containing protein 1 (EC 1.-.-.-)	1.7747	2.15326	2.64133	2.18976	1079500000	2.0948e+09	249880000	1.14139e+09	1	0
Q9Y6E2	BZW2	eIF5-mimic protein 1 (Basic leucine zipper and W2 domain-containing protein 2)		2.38169	1.99	2.18584		33309000	7766800	20537900	0	0
Q9Y3D3	MRPS16	Small ribosomal subunit protein bS16m (28S ribosomal protein S16, mitochondrial) (MRP-S16) (S16mt)	1.87037	2.16574	2.50586	2.18066	74460000	202730000	53324000	1.10171e+08	1	0
Q9Y2Z4	YARS2	Tyrosine--tRNA ligase, mitochondrial (EC 6.1.1.1) (Tyrosyl-tRNA synthetase) (TyrRS)	2.86105	1.19338	2.48037	2.17827	161780000	530580000	47160000	2.46507e+08	1	0
Q9UI26	IPO11	Importin-11 (Imp11) (Ran-binding protein 11) (RanBP11)	1.8646	3.03323	1.63418	2.17734	412930000	1.4702e+09	127390000	6.70173e+08	0	0
Q9Y3T9	NOC2L	Nucleolar complex protein 2 homolog (Protein NOC2 homolog) (NOC2-like protein) (Novel INHAT repressor)	*	2.17546		2.17546	21360000	17290000		19325000	0	0
Q7Z4G4	TRMT11	tRNA (guanine(10)-N2)-methyltransferase homolog (EC 2.1.1.-) (tRNA guanosine-2'-O-methyltransferase TRM11 homolog)	2.1708	*	*	2.1708	42441000	53994000	11626000	3.60203e+07	0	0
Q9NPL8	TIMMDC1	Complex I assembly factor TIMMDC1, mitochondrial (Protein M5-14) (Translocase of inner mitochondrial membrane domain-containing protein 1) (TIMM domain containing-protein 1)	2.59852	2.33991	1.56202	2.16682	800510000	1283900000	214030000	7.66147e+08	1	0
Q9BPX3	NCAPG	Condensin complex subunit 3 (Chromosome-associated protein G) (Condensin subunit CAP-G) (hCAP-G) (Melanoma antigen NY-MEL-3) (Non-SMC condensin I complex subunit G) (XCAP-G homolog)	1.23092	3.09952		2.16522	60498000	104930000		82714000	0	0
Q9NXE4	SMPD4	Sphingomyelin phosphodiesterase 4 (EC 3.1.4.12) (Neutral sphingomyelinase 3) (nSMase-3) (nSMase3) (Neutral sphingomyelinase III)	2.82677	2.03509	1.62788	2.16325	218060000	435340000	10627000	2.21342e+08	0	0
Q96FW1	OTUB1	Ubiquitin thioesterase OTUB1 (EC 3.4.19.12) (Deubiquitinating enzyme OTUB1) (OTU domain-containing ubiquitin aldehyde-binding protein 1) (Otubain-1) (hOTU1) (Ubiquitin-specific-processing protease OTUB1)	1.20985	3.11644		2.16314	48208000	130130000		89169000	0	0
P21796	VDAC1	Voltage-dependent anion-selective channel protein 1 (VDAC-1) (hVDAC1) (Outer mitochondrial membrane protein porin 1) (Plasmalemmal porin) (Porin 31HL) (Porin 31HM)	2.42945	1.72844	2.33045	2.16278	631880000	918060000	276750000	6.08897e+08	1	0
P24390	KDELR1	ER lumen protein-retaining receptor 1 (KDEL endoplasmic reticulum protein retention receptor 1) (KDEL receptor 1) (Putative MAPK-activating protein PM23)	1.59952	2.17322	2.71557	2.16277	410380000	648940000	103310000	3.87543e+08	0	0
P46063	RECQL	ATP-dependent DNA helicase Q1 (EC 3.6.4.12) (DNA helicase, RecQ-like type 1) (RecQ1) (DNA-dependent ATPase Q1) (RecQ protein-like 1)	0.617775	3.70472		2.16125	64747000	77611000		71179000	0	0
Q92685	ALG3	Dol-P-Man:Man(5)GlcNAc(2)-PP-Dol alpha-1,3-mannosyltransferase (EC 2.4.1.258) (Asparagine-linked glycosylation protein 3 homolog) (Dol-P-Man-dependent alpha(1-3)-mannosyltransferase) (Dolichyl-P-Man:Man(5)GlcNAc(2)-PP-dolichyl mannosyltransferase) (Dolichyl-phosphate-mannose--glycolipid alpha-mannosyltransferase) (Not56-like protein)	2.07094	2.25087		2.16091	26639000	155990000		91314500	0	0
Q6ZWT7	MBOAT2	Lysophospholipid acyltransferase 2 (LPLAT 2) (EC 2.3.1.-) (1-acylglycerophosphate O-acyltransferase MBOAT2) (EC 2.3.1.51) (1-acylglycerophosphocholine O-acyltransferase MBOAT2) (EC 2.3.1.23) (1-acylglycerophosphoethanolamine MBOAT2 O-acyltransferase) (EC 2.3.1.n7) (Lysophosphatidic acid acyltransferase) (LPAAT) (Lyso-PA acyltransferase) (Lysophosphatidylcholine acyltransferase) (LPCAT) (Lyso-PC a…	1.81626	2.75191	1.90956	2.15925	48518000	70399000	24572000	4.78297e+07	0	0
O75844	ZMPSTE24	CAAX prenyl protease 1 homolog (EC 3.4.24.84) (Farnesylated proteins-converting enzyme 1) (FACE-1) (Prenyl protein-specific endoprotease 1) (Zinc metalloproteinase Ste24 homolog)	1.60416	3.18281	1.67237	2.15311	1.6375e+09	2.9417e+09	497900000	1.69237e+09	0	0
Q99460	PSMD1	26S proteasome non-ATPase regulatory subunit 1 (26S proteasome regulatory subunit RPN2) (26S proteasome regulatory subunit S1) (26S proteasome subunit p112)	1.3005	2.30908	2.84939	2.15299	336860000	612720000	37688000	3.29089e+08	0	0
Q99986	VRK1	Serine/threonine-protein kinase VRK1 (EC 2.7.11.1) (Vaccinia-related kinase 1)	2.63653	1.94715	1.86311	2.14893	146280000	79097000	18848000	8.14083e+07	0	0
Q13765	NACA	Nascent polypeptide-associated complex subunit alpha (NAC-alpha) (Alpha-NAC) (allergen Hom s 2)	1.34729	2.94859		2.14794	321400000	289660000		305530000	0	0
Q9Y672	ALG6	Dolichyl pyrophosphate Man9GlcNAc2 alpha-1,3-glucosyltransferase (EC 2.4.1.267) (Asparagine-linked glycosylation protein 6 homolog) (Dol-P-Glc:Man(9)GlcNAc(2)-PP-Dol alpha-1,3-glucosyltransferase) (Dolichyl-P-Glc:Man9GlcNAc2-PP-dolichyl glucosyltransferase)	1.98799	2.35977	2.09502	2.14759	223230000	317470000	182650000	2.41117e+08	0	0
Q9Y276	BCS1L	Mitochondrial chaperone BCS1 (h-BCS1) (BCS1-like protein)	2.18543	2.13783	2.11836	2.14721	85355000	244400000	39481000	1.23079e+08	1	0
P11177	PDHB	Pyruvate dehydrogenase E1 component subunit beta, mitochondrial (PDHE1-B) (EC 1.2.4.1)	2.2034	2.30858	1.92812	2.1467	132080000	256500000	69235000	152605000	1	0
Q8NBI6	XXYLT1	Xyloside xylosyltransferase 1 (EC 2.4.2.62) (UDP-xylose:alpha-xyloside alpha-1,3-xylosyltransferase)	1.67261	2.95932	1.80561	2.14585	825540000	1.936e+09	208680000	9.90073e+08	0	0
P40429	RPL13A	Large ribosomal subunit protein uL13 (23 kDa highly basic protein) (60S ribosomal protein L13a)	2.4926	1.79673		2.14466	74435000	278160000		176297500	0	0
P22234	PAICS	Bifunctional phosphoribosylaminoimidazole carboxylase/phosphoribosylaminoimidazole succinocarboxamide synthetase (PAICS) [Includes: Phosphoribosylaminoimidazole carboxylase (EC 4.1.1.21) (AIR carboxylase) (AIRC); Phosphoribosylaminoimidazole succinocarboxamide synthetase (EC 6.3.2.6) (SAICAR synthetase)]	1.72339	2.18284	2.52319	2.14314	1.633e+09	3.5926e+09	602790000	1.9428e+09	1	0
Q9HC07	TMEM165	Transmembrane protein 165 (Transmembrane protein PT27) (Transmembrane protein TPARL)	2.90799		1.36458	2.13628	138300000		52757000	95528500	0	0
Q9BTT0	ANP32E	Acidic leucine-rich nuclear phosphoprotein 32 family member E (LANP-like protein) (LANP-L)	1.26315		3.00515	2.13415	49439000		36482000	42960500	0	0
P30153	PPP2R1A	Serine/threonine-protein phosphatase 2A 65 kDa regulatory subunit A alpha isoform (Medium tumor antigen-associated 61 kDa protein) (PP2A subunit A isoform PR65-alpha) (PP2A subunit A isoform R1-alpha)	1.73637	2.15908	2.5049	2.13345	781710000	2287500000	91771000	1.05366e+09	0	0
P57678	GEMIN4	Gem-associated protein 4 (Gemin-4) (Component of gems 4) (p97)	*	2.12457		2.12457	10595000	55416000		33005500	0	0
O14524	NEMP1	Nuclear envelope integral membrane protein 1	1.38452	2.86427		2.1244	251830000	224130000		237980000	0	0
P61803	DAD1	Dolichyl-diphosphooligosaccharide--protein glycosyltransferase subunit DAD1 (Oligosaccharyl transferase subunit DAD1) (Defender against cell death 1) (DAD-1)		1.84612	2.39546	2.12079		361870000	157380000	259625000	0	0
Q96P70	IPO9	Importin-9 (Imp9) (Ran-binding protein 9) (RanBP9)	2.39197	2.82279	1.14606	2.12027	192120000	156810000	12750000	120560000	0	0
Q9NVP1	DDX18	ATP-dependent RNA helicase DDX18 (EC 3.6.4.13) (DEAD box protein 18) (Myc-regulated DEAD box protein) (MrDb)	1.79841		2.43038	2.1144	67710000		9424500	38567250	0	0
O75663	TIPRL	TIP41-like protein (Putative MAPK-activating protein PM10) (Type 2A-interacting protein) (TIP)	1.84856	3.05333	1.43771	2.1132	43894000	170840000	5717400	73483800	0	0
Q9P2W9	STX18	Syntaxin-18 (Cell growth-inhibiting gene 9 protein)	1.51312	2.77067	2.03802	2.10727	52921000	373560000	129870000	1.8545e+08	0	0
P16435	POR	NADPH--cytochrome P450 reductase (CPR) (P450R) (EC 1.6.2.4)	1.84564	2.11687	2.35748	2.10666	402830000	1252500000	171730000	609020000	0	0
P52948	NUP98	Nuclear pore complex protein Nup98-Nup96 (EC 3.4.21.-) [Cleaved into: Nuclear pore complex protein Nup98 (98 kDa nucleoporin) (Nucleoporin Nup98) (Nup98); Nuclear pore complex protein Nup96 (96 kDa nucleoporin) (Nucleoporin Nup96) (Nup96)]	1.18529	3.9856	1.13971	2.10353	58758000	252380000	18050000	1.09729e+08	0	0
P47985	UQCRFS1	Cytochrome b-c1 complex subunit Rieske, mitochondrial (EC 7.1.1.8) (Complex III subunit 5) (Cytochrome b-c1 complex subunit 5) (Rieske iron-sulfur protein) (RISP) (Rieske protein UQCRFS1) (Ubiquinol-cytochrome c reductase iron-sulfur subunit) [Cleaved into: Cytochrome b-c1 complex subunit 9 (Su9) (Subunit 9) (8 kDa subunit 9) (Complex III subunit IX) (Cytochrome b-c1 complex subunit 11) (UQCRFS1 …	2.39004	1.77342	2.14386	2.10244	169480000	394920000	60692000	208364000	1	0
Q96AA3	RFT1	Protein RFT1 homolog	1.90021	2.61657	1.78556	2.10078	241090000	385820000	105880000	2.44263e+08	0	0
Q9BT30	ALKBH7	Alpha-ketoglutarate-dependent dioxygenase alkB homolog 7, mitochondrial (EC 1.14.11.-) (Alkylated DNA repair protein alkB homolog 7) (Spermatogenesis cell proliferation-related protein) (Spermatogenesis-associated protein 11)	2.36871	1.82381		2.09626	154210000	223500000		188855000	1	0
P55209	NAP1L1	Nucleosome assembly protein 1-like 1 (NAP-1-related protein) (hNRP)	1.32414	2.75498	2.20877	2.09596	75303000	679430000	92253000	2.82329e+08	0	0
P28838	LAP3	Cytosol aminopeptidase (EC 3.4.11.1) (Cysteinylglycine-S-conjugate dipeptidase) (EC 3.4.13.23) (Leucine aminopeptidase 3) (LAP-3) (Leucyl aminopeptidase) (Peptidase S) (Proline aminopeptidase) (EC 3.4.11.5) (Prolyl aminopeptidase)	2.0314	1.54387	2.71052	2.09526	250390000	340240000	36390000	2.09007e+08	1	0
P36871	PGM1	Phosphoglucomutase-1 (PGM 1) (EC 5.4.2.2) (Glucose phosphomutase 1)	2.10081	2.08957		2.09519	43071000	79310000		61190500	0	0
P21266	GSTM3	Glutathione S-transferase Mu 3 (EC 2.5.1.18) (GST class-mu 3) (GSTM3-3) (hGSTM3-3)	2.15705	2.03106		2.09406	142730000	34514000		88622000	0	0
Q9BSD7	NTPCR	Cancer-related nucleoside-triphosphatase (NTPase) (EC 3.6.1.15) (Nucleoside triphosphate phosphohydrolase)	2.09272	*		2.09272	55618000	58572000		57095000	0	0
O95674	CDS2	Phosphatidate cytidylyltransferase 2 (EC 2.7.7.41) (CDP-DAG synthase 2) (CDP-DG synthase 2) (CDP-diacylglycerol synthase 2) (CDS 2) (CDP-diglyceride pyrophosphorylase 2) (CDP-diglyceride synthase 2) (CTP:phosphatidate cytidylyltransferase 2)		2.39359	1.78575	2.08967		439060000	57371000	248215500	0	0
P61970	NUTF2	Nuclear transport factor 2 (NTF-2) (Placental protein 15) (PP15)	1.20441	2.96403		2.08422	38076000	111950000		75013000	0	0
A6NIZ1	RAP1BL	Ras-related protein Rap-1b-like protein (EC 3.6.5.2)	2.08181	*		2.08181	53510000	79343000		66426500	0	0
P60028	GDI1	Rab GDP dissociation inhibitor alpha (Rab GDI alpha) (Guanosine diphosphate dissociation inhibitor 1) (GDI-1)	2.57276	1.91429	1.75485	2.08063	120090000	106520000	8060300	7.82234e+07	0	0
O94905	ERLIN2	Erlin-2 (Endoplasmic reticulum lipid raft-associated protein 2) (Stomatin-prohibitin-flotillin-HflC/K domain-containing protein 2) (SPFH domain-containing protein 2)	1.58966	2.59587	2.05106	2.07886	692250000	945100000	161620000	5.99657e+08	0	0
P22087	FBL	rRNA 2'-O-methyltransferase fibrillarin (EC 2.1.1.-) (34 kDa nucleolar scleroderma antigen) (Histone-glutamine methyltransferase) (U6 snRNA 2'-O-methyltransferase fibrillarin)	1.91561	2.24184		2.07873	203460000	269870000		236665000	0	0
O15372	EIF3H	Eukaryotic translation initiation factor 3 subunit H (eIF3h) (Eukaryotic translation initiation factor 3 subunit 3) (eIF-3-gamma) (eIF3 p40 subunit)	2.25842	1.89206		2.07524	54172000	65878000		60025000	0	0
Q6ZMG9	CERS6	Ceramide synthase 6 (CerS6) (LAG1 longevity assurance homolog 6) (Sphingoid base N-palmitoyltransferase CERS6) (EC 2.3.1.291)	1.68377	2.41047	2.12467	2.07297	139060000	395960000	66994000	2.00671e+08	0	0
Q9H3N1	TMX1	Thioredoxin-related transmembrane protein 1 (Thioredoxin domain-containing protein 1) (Transmembrane Trx-related protein)	1.20745	3.28781	1.71584	2.07036	821690000	1.7759e+09	757820000	1.11847e+09	0	0
Q9ULV4	CORO1C	Coronin-1C (Coronin-3) (hCRNN4)	1.747	2.39043		2.06872	8767800	53197000		30982400	0	0
Q8NCA5	FAM98A	Protein FAM98A	1.98552	1.97529	2.22071	2.0605	171660000	191920000	74547000	1.46042e+08	0	0
Q9Y5M8	SRPRB	Signal recognition particle receptor subunit beta (SR-beta) (Protein APMCF1)	1.43745	2.47082	2.27185	2.06004	49694000	243640000	56340000	116558000	0	0
P49189	ALDH9A1	4-trimethylaminobutyraldehyde dehydrogenase (TMABA-DH) (TMABALDH) (EC 1.2.1.47) (Aldehyde dehydrogenase E3 isozyme) (Aldehyde dehydrogenase family 9 member A1) (EC 1.2.1.3) (Gamma-aminobutyraldehyde dehydrogenase) (EC 1.2.1.19) (R-aminobutyraldehyde dehydrogenase) [Cleaved into: 4-trimethylaminobutyraldehyde dehydrogenase, N-terminally processed]	1.91881	1.81659	2.44315	2.05952	29437000	177790000	8010600	7.17459e+07	1	0
Q92769	HDAC2	Histone deacetylase 2 (HD2) (EC 3.5.1.98) (Protein deacylase HDAC2) (EC 3.5.1.-)	1.8795	2.23125		2.05537	128980000	174120000		151550000	0	0
P49590	HARS2	Histidine--tRNA ligase, mitochondrial (EC 6.1.1.21) (Histidine--tRNA ligase-like) (Histidyl-tRNA synthetase) (HisRS)	2.04724	1.47886	2.63005	2.05205	490520000	748970000	83881000	4.41124e+08	1	0
P08574	CYC1	Cytochrome c1, heme protein, mitochondrial (EC 7.1.1.8) (Complex III subunit 4) (Complex III subunit IV) (Cytochrome b-c1 complex subunit 4) (Ubiquinol-cytochrome-c reductase complex cytochrome c1 subunit) (Cytochrome c-1)	2.13851	2.0212	1.97664	2.04545	164860000	305550000	71560000	1.80657e+08	1	0
Q9H583	HEATR1	HEAT repeat-containing protein 1 (Protein BAP28) (U3 small nucleolar RNA-associated protein 10 homolog) [Cleaved into: HEAT repeat-containing protein 1, N-terminally processed]	1.58715	2.50172		2.04444	9774100	21827000		15800550	0	0
P84085	ARF5	ADP-ribosylation factor 5	1.33268	2.75532		2.044	75382000	134710000		105046000	1	0
Q04917	YWHAH	14-3-3 protein eta (Protein AS1)	2.04416	2.04213		2.04315	53839000	174560000		114199500	0	0
Q9BZE4	GTPBP4	GTP-binding protein 4 (Chronic renal failure gene protein) (GTP-binding protein NGB) (Nucleolar GTP-binding protein 1)		2.03692	*	2.03692		95431000	3259300	49345150	0	0
Q9H974	QTRT2	Queuine tRNA-ribosyltransferase accessory subunit 2 (Queuine tRNA-ribosyltransferase domain-containing protein 1)	0.155884	2.5504	3.39779	2.03469	184050000	178820000	34708000	132526000	1	0
A1L0T0	ILVBL	2-hydroxyacyl-CoA lyase 2 (EC 4.1.2.-) (Acetolactate synthase-like protein) (IlvB-like protein)	2.27891	1.562	2.26128	2.03406	269240000	427510000	34380000	243710000	0	0
Q96EK5	KIFBP	KIF-binding protein (KIF1-binding protein) (Kinesin family binding protein)	1.291	2.49594	2.30856	2.03183	295840000	943170000	111700000	4.50237e+08	0	0
Q99567	NUP88	Nuclear pore complex protein Nup88 (88 kDa nucleoporin) (Nucleoporin Nup88)	2.00009	2.47248	1.61873	2.03043	23313000	155360000	32028000	7.02337e+07	0	0
O94788	ALDH1A2	Retinal dehydrogenase 2 (RALDH 2) (RalDH2) (EC 1.2.1.36) (Aldehyde dehydrogenase family 1 member A2) (ALDH1A2) (Retinaldehyde-specific dehydrogenase type 2) (RALDH(II))	2.61347	1.85691	1.6074	2.02593	1.5311e+09	2817900000	491880000	1.61363e+09	0	0
P52565	ARHGDIA	Rho GDP-dissociation inhibitor 1 (Rho GDI 1) (Rho-GDI alpha)	2.77586	1.27414		2.025	49198000	211260000		130229000	0	0
O43660	PLRG1	Pleiotropic regulator 1	2.14401	1.90527		2.02464	242850000	95001000		168925500	0	0
Q70UQ0	IKBIP	Inhibitor of nuclear factor kappa-B kinase-interacting protein (I kappa-B kinase-interacting protein) (IKBKB-interacting protein) (IKK-interacting protein)	1.72452	2.07388	2.25027	2.01622	221600000	198190000	57145000	1.58978e+08	0	0
O00505	KPNA3	Importin subunit alpha-4 (Importin alpha Q2) (Qip2) (Karyopherin subunit alpha-3) (SRP1-gamma)	2.3621	1.92125	1.75387	2.01241	224860000	446320000	27991000	233057000	0	0
Q9NZJ7	MTCH1	Mitochondrial carrier homolog 1 (Presenilin-associated protein)	1.55776	2.33327	2.14601	2.01235	426080000	1.0731e+09	338330000	6.12503e+08	1	0
P62136	PPP1CA	Serine/threonine-protein phosphatase PP1-alpha catalytic subunit (PP-1A) (EC 3.1.3.16)	2.05219	1.76775	2.19806	2.006	550270000	526960000	151140000	4.09457e+08	0	0
P00403	MT-CO2	Cytochrome c oxidase subunit 2 (EC 7.1.1.9) (Cytochrome c oxidase polypeptide II)	1.61857	2.48045	1.91386	2.00429	814720000	1.7558e+09	156040000	9.08853e+08	1	0
Q16880	UGT8	2-hydroxyacylsphingosine 1-beta-galactosyltransferase (EC 2.4.1.47) (Ceramide UDP-galactosyltransferase) (Cerebroside synthase) (UDP-galactose-ceramide galactosyltransferase)		2.57592	1.42922	2.00257		58670000	16660000	37665000	0	0
P52209	PGD	6-phosphogluconate dehydrogenase, decarboxylating (EC 1.1.1.44)	1.67676	2.13589	2.19173	2.00146	483720000	507940000	105040000	3.65567e+08	0	0
P49748	ACADVL	Very long-chain specific acyl-CoA dehydrogenase, mitochondrial (VLCAD) (EC 1.3.8.9)	1.71431	2.73321	1.55389	2.00047	1377100000	2708200000	185780000	1.42369e+09	1	0
P14735	IDE	Insulin-degrading enzyme (EC 3.4.24.56) (Abeta-degrading protease) (Insulin protease) (Insulinase) (Insulysin)	2.11867	1.80831	2.07371	2.00023	123830000	416530000	83945000	2.08102e+08	1	0
O15228	GNPAT	Dihydroxyacetone phosphate acyltransferase (DAP-AT) (DHAP-AT) (EC 2.3.1.42) (Acyl-CoA:dihydroxyacetonephosphateacyltransferase) (Glycerone-phosphate O-acyltransferase)	1.61011	2.03082	2.35776	1.99956	6065800	143240000	35646000	61650600	0	0
Q9NWS8	RMND1	Required for meiotic nuclear division protein 1 homolog	1.9188	2.07759	*	1.99819	77149000	219260000	32361000	109590000	1	0
P61158	ACTR3	Actin-related protein 3 (Actin-like protein 3)	1.58031	4.0354	0.368311	1.99467	83571000	77791000	22520000	61294000	0	0
P13798	APEH	Acylamino-acid-releasing enzyme (AARE) (EC 3.4.19.1) (Acyl-peptide hydrolase) (APH) (Acylaminoacyl-peptidase) (Oxidized protein hydrolase) (OPH)	2.29105	1.68354		1.9873	48587000	107800000		78193500	0	0
Q9H1E5	TMX4	Thioredoxin-related transmembrane protein 4 (Thioredoxin domain-containing protein 13)	1.89984	1.95844	2.10323	1.98717	125300000	137820000	56085000	1.06402e+08	0	0
P18085	ARF4	ADP-ribosylation factor 4	1.63387	2.24701	2.07837	1.98642	394230000	355440000	24988000	2.58219e+08	0	0
P63010	AP2B1	AP-2 complex subunit beta (AP105B) (Adaptor protein complex AP-2 subunit beta) (Adaptor-related protein complex 2 subunit beta) (Beta-2-adaptin) (Beta-adaptin) (Clathrin assembly protein complex 2 beta large chain) (Plasma membrane adaptor HA2/AP2 adaptin beta subunit)		2.70649	1.26347	1.98498		29867000	9794000	19830500	0	0
O43175	PHGDH	D-3-phosphoglycerate dehydrogenase (3-PGDH) (EC 1.1.1.95) (2-oxoglutarate reductase) (EC 1.1.1.399) (Malate dehydrogenase) (EC 1.1.1.37)	1.71412	2.38711	1.85021	1.98382	1.8381e+09	7.5516e+09	1153700000	3.51447e+09	0	0
Q9BT78	COPS4	COP9 signalosome complex subunit 4 (SGN4) (Signalosome subunit 4) (JAB1-containing signalosome subunit 4)	1.92881	2.0128	1.99364	1.97842	17679000	327630000	3307700	1.16206e+08	0	0
Q9NVV5	AIG1	Androgen-induced gene 1 protein (AIG-1) (Fatty acid esters of hydroxy fatty acids hydrolase AIG1) (FAHFA hydrolase AIG1) (EC 3.1.-.-)	2.51697		1.43122	1.97409	187900000		82108000	135004000	0	0
Q9H490	PIGU	Phosphatidylinositol glycan anchor biosynthesis class U protein (Cell division cycle protein 91-like 1) (Protein CDC91-like 1) (GPI transamidase component PIG-U)	1.81091	1.68909	2.41606	1.97202	112610000	180080000	49639000	1.1411e+08	0	0
P60953	CDC42	Cell division control protein 42 homolog (EC 3.6.5.2) (G25K GTP-binding protein)		2.3315	1.59895	1.96522		36144000	15277000	25710500	0	0
P47897	QARS1	Glutamine--tRNA ligase (EC 6.1.1.18) (Glutaminyl-tRNA synthetase) (GlnRS)	1.44994	2.54623	1.8827	1.95963	208070000	601280000	97881000	3.0241e+08	0	0
P09417	QDPR	Dihydropteridine reductase (EC 1.5.1.34) (HDHPR) (Quinoid dihydropteridine reductase) (Short chain dehydrogenase/reductase family 33C member 1)	1.80397	1.52491	2.54979	1.95956	298790000	831740000	45687000	3.92072e+08	1	0
P08754	GNAI3	Guanine nucleotide-binding protein G(i) subunit alpha-3 (G(i) alpha-3)	2.05754	1.86029		1.95892	85986000	164160000		125073000	0	0
P38606	ATP6V1A	V-type proton ATPase catalytic subunit A (V-ATPase subunit A) (EC 7.1.2.2) (V-ATPase 69 kDa subunit) (Vacuolar ATPase isoform VA68) (Vacuolar proton pump subunit alpha)	1.6836	1.87235	2.31912	1.95836	138690000	261790000	9286400	136588800	0	0
Q15008	PSMD6	26S proteasome non-ATPase regulatory subunit 6 (26S proteasome regulatory subunit RPN7) (26S proteasome regulatory subunit S10) (Breast cancer-associated protein SGA-113M) (Phosphonoformate immuno-associated protein 4) (Proteasome regulatory particle subunit p44S10) (p42A)	1.88352	1.95293	2.03205	1.95617	112840000	46831000	37475000	6.57153e+07	0	0
Q13586	STIM1	Stromal interaction molecule 1	1.37563	3	1.49134	1.95566	79287000	127120000	13040000	73149000	0	0
P12814	ACTN1	Alpha-actinin-1 (Alpha-actinin cytoskeletal isoform) (F-actin cross-linking protein) (Non-muscle alpha-actinin-1)	1.67511	2.61552	1.56668	1.95244	141830000	541980000	34978000	239596000	0	0
Q9Y2Z2	MTO1	Protein MTO1 homolog, mitochondrial	0.898817	2.66636	2.27862	1.94793	520560000	881010000	97591000	4.9972e+08	1	0
Q02218	OGDH	2-oxoglutarate dehydrogenase complex component E1 (E1o) (OGDC-E1) (OGDH-E1) (EC 1.2.4.2) (2-oxoglutarate dehydrogenase, mitochondrial) (Alpha-ketoglutarate dehydrogenase) (Alpha-KGDH-E1) (Thiamine diphosphate (ThDP)-dependent 2-oxoglutarate dehydrogenase)	2.1422	1.80811	1.88775	1.94602	560930000	803320000	38227000	4.67492e+08	1	0
Q6IAN0	DHRS7B	Dehydrogenase/reductase SDR family member 7B (EC 1.1.-.-) (Short-chain dehydrogenase/reductase family 32C member 1) (Protein SDR32C1)	1.94927	1.93866		1.94396	89574000	165480000		127527000	1	0
Q9C0D9	SELENOI	Ethanolaminephosphotransferase 1 (hEPT1) (EC 2.7.8.1) (Selenoprotein I) (SelI)	1.12302		2.76413	1.94358	127430000		71806000	99618000	0	0
Q8TCT9	HM13	Minor histocompatibility antigen H13 (EC 3.4.23.-) (Intramembrane protease 1) (IMP-1) (IMPAS-1) (hIMP1) (Presenilin-like protein 3) (Signal peptide peptidase)	1.62486	2.04108	2.15987	1.94193	674590000	729190000	270050000	5.57943e+08	0	0
Q9Y399	MRPS2	Small ribosomal subunit protein uS2m (28S ribosomal protein S2, mitochondrial) (MRP-S2) (S2mt)	2.57901	1.25507	1.98843	1.94083	211250000	184360000	41966000	1.45859e+08	1	0
P62495	ETF1	Eukaryotic peptide chain release factor subunit 1 (Eukaryotic release factor 1) (eRF1) (Protein Cl1) (TB3-1)	1.32393	2.38266	2.1089	1.9385	65824000	125290000	31866000	7.43267e+07	0	0
Q96C36	PYCR2	Pyrroline-5-carboxylate reductase 2 (P5C reductase 2) (P5CR 2) (EC 1.5.1.2)	1.74237	2.51388	1.55527	1.93717	682720000	1.0712e+09	169530000	6.4115e+08	1	0
Q9BT22	ALG1	Chitobiosyldiphosphodolichol beta-mannosyltransferase (EC 2.4.1.142) (Asparagine-linked glycosylation protein 1 homolog) (Beta-1,4-mannosyltransferase) (GDP-Man:GlcNAc2-PP-dolichol mannosyltransferase) (GDP-mannose-dolichol diphosphochitobiose mannosyltransferase) (Mannosyltransferase-1) (MT-1) (hMat-1)	1.6245	2.51082	1.62617	1.9205	155950000	245640000	128790000	1.76793e+08	0	0
Q96LL9	DNAJC30	DnaJ homolog subfamily C member 30, mitochondrial (Williams-Beuren syndrome chromosomal region 18 protein)	2.47302		1.36339	1.91821	100520000		27108000	63814000	1	0
Q5BJH7	YIF1B	Protein YIF1B (YIP1-interacting factor homolog B)		2.12024	1.71378	1.91701		349440000	112760000	231100000	0	0
Q9NZ01	TECR	Very-long-chain enoyl-CoA reductase (EC 1.3.1.93) (Synaptic glycoprotein SC2) (Trans-2,3-enoyl-CoA reductase) (TER)	1.71593	1.54671	2.48805	1.9169	505870000	752960000	524800000	5.94543e+08	0	0
P21964	COMT	Catechol O-methyltransferase (EC 2.1.1.6)	1.43326	2.29047	2.02366	1.91579	1.5576e+09	3.3227e+09	573080000	1.81779e+09	1	0
Q99497	PARK7	Parkinson disease protein 7 (Maillard deglycase) (Oncogene DJ1) (Parkinsonism-associated deglycase) (Protein DJ-1) (DJ-1) (Protein/nucleic acid deglycase DJ-1) (EC 3.1.2.-, EC 3.5.1.-, EC 3.5.1.124)	2.1024	1.72704	1.91284	1.91409	439730000	545500000	78187000	3.54472e+08	1	0
Q9UPQ8	DOLK	Dolichol kinase (EC 2.7.1.108) (Transmembrane protein 15)		1.25044	2.57773	1.91409		22579000	23437000	23008000	0	0
Q7L592	NDUFAF7	Protein arginine methyltransferase NDUFAF7, mitochondrial (EC 2.1.1.320) (NADH dehydrogenase [ubiquinone] complex I, assembly factor 7) (Protein midA homolog)	2.03363	2.40763	1.2916	1.91095	180090000	287840000	20997000	1.62976e+08	1	0
P20674	COX5A	Cytochrome c oxidase subunit 5A, mitochondrial (Cytochrome c oxidase polypeptide Va)	2.36791	2.3768	0.970339	1.90502	138040000	182330000	43375000	1.21248e+08	1	0
Q9H2U2	PPA2	Inorganic pyrophosphatase 2, mitochondrial (EC 3.6.1.1) (Pyrophosphatase SID6-306) (Pyrophosphate phospho-hydrolase 2) (PPase 2)	2.23027	2.46979	1.00776	1.90261	826910000	1.857e+09	168900000	9.50937e+08	1	0
Q96T76	MMS19	MMS19 nucleotide excision repair protein homolog (hMMS19) (MET18 homolog) (MMS19-like protein)	0.466187	2.53832	2.70283	1.90245	143160000	403850000	27161000	1.9139e+08	0	0
Q6UWP7	LCLAT1	Lysocardiolipin acyltransferase 1 (EC 2.3.1.-) (1-acylglycerol-3-phosphate O-acyltransferase 8) (1-AGP acyltransferase 8) (1-AGPAT 8) (EC 2.3.1.51) (Acyl-CoA:lysocardiolipin acyltransferase 1)	1.44564	2.23501	2.01668	1.89911	58369000	147430000	87959000	9.79193e+07	0	0
Q7Z6Z7	HUWE1	E3 ubiquitin-protein ligase HUWE1 (EC 2.3.2.26) (ARF-binding protein 1) (ARF-BP1) (HECT, UBA and WWE domain-containing protein 1) (HECT-type E3 ubiquitin transferase HUWE1) (Homologous to E6AP carboxyl terminus homologous protein 9) (HectH9) (Large structure of UREB1) (LASU1) (Mcl-1 ubiquitin ligase E3) (Mule) (Upstream regulatory element-binding protein 1) (URE-B1) (URE-binding protein 1)	1.8371	1.95664		1.89687	30508000	36647000		33577500	1	0
Q9UBB6	NCDN	Neurochondrin	1.3238	2.45955		1.89168	45419000	274660000		160039500	0	0
Q9UIA9	XPO7	Exportin-7 (Exp7) (Ran-binding protein 16)	1.6634	2.27043	1.73745	1.89043	187910000	316330000	53508000	185916000	0	0
Q9UGP8	SEC63	Translocation protein SEC63 homolog	1.30746	2.19103	2.1681	1.88886	214250000	923720000	80929000	4.063e+08	0	0
O15371	EIF3D	Eukaryotic translation initiation factor 3 subunit D (eIF3d) (Eukaryotic translation initiation factor 3 subunit 7) (eIF-3-zeta) (eIF3 p66)	1.00443	2.22946	2.43247	1.88879	238030000	595250000	47212000	2.93497e+08	0	0
Q9UDR5	AASS	Alpha-aminoadipic semialdehyde synthase, mitochondrial (LKR/SDH) [Includes: Lysine ketoglutarate reductase (LKR) (LOR) (EC 1.5.1.8); Saccharopine dehydrogenase (SDH) (EC 1.5.1.9)]	1.03221	2.54051	2.07695	1.88322	366880000	672670000	64979000	3.68176e+08	1	0
P60174	TPI1	Triosephosphate isomerase (TIM) (EC 5.3.1.1) (Methylglyoxal synthase) (EC 4.2.3.3) (Triose-phosphate isomerase)	1.73553	1.2468	2.66169	1.88134	817950000	1240800000	307990000	7.88913e+08	0	0
O00567	NOP56	Nucleolar protein 56 (Nucleolar protein 5A)	1.93803	1.88224	1.79845	1.87291	146870000	288090000	36809000	1.57256e+08	0	0
O75027	ABCB7	Iron-sulfur clusters transporter ABCB7, mitochondrial (ATP-binding cassette sub-family B member 7, mitochondrial) (ATP-binding cassette transporter 7) (ABC transporter 7 protein)	1.68173	2.12196	1.80398	1.86922	427900000	523300000	70863000	3.40688e+08	1	0
P27348	YWHAQ	14-3-3 protein theta (14-3-3 protein T-cell) (14-3-3 protein tau) (Protein HS1)	1.71465	2.18797	1.70246	1.86836	631490000	2567800000	239440000	1.14624e+09	0	0
P21912	SDHB	Succinate dehydrogenase [ubiquinone] iron-sulfur subunit, mitochondrial (EC 1.3.5.1) (Iron-sulfur subunit of complex II) (Ip)	1.73704	1.99321		1.86513	183360000	252370000		217865000	1	0
Q13185	CBX3	Chromobox protein homolog 3 (HECH) (Heterochromatin protein 1 homolog gamma) (HP1 gamma) (Modifier 2 protein)	1.94543		1.78349	1.86446	17625000		36302000	26963500	0	0
P63104	YWHAZ	14-3-3 protein zeta/delta (Protein kinase C inhibitor protein 1) (KCIP-1)	1.76761	1.68941	2.13574	1.86426	1270200000	2362500000	416860000	1.34985e+09	0	0
P61586	RHOA	Transforming protein RhoA (EC 3.6.5.2) (Rho cDNA clone 12) (h12)	1.68851	2.03975		1.86413	121290000	299910000		210600000	0	0
O43242	PSMD3	26S proteasome non-ATPase regulatory subunit 3 (26S proteasome regulatory subunit RPN3) (26S proteasome regulatory subunit S3) (Proteasome subunit p58)	2.21337	1.50428		1.85882	95256000	82926000		89091000	0	0
O15111	CHUK	Inhibitor of nuclear factor kappa-B kinase subunit alpha (I-kappa-B kinase alpha) (IKK-A) (IKK-alpha) (IkBKA) (IkappaB kinase) (EC 2.7.11.10) (Conserved helix-loop-helix ubiquitous kinase) (I-kappa-B kinase 1) (IKK-1) (IKK1) (Nuclear factor NF-kappa-B inhibitor kinase alpha) (NFKBIKA) (Transcription factor 16) (TCF-16)	1.30538	2.40829		1.85684	26786000	126320000		76553000	0	0
Q9H074	PAIP1	Polyadenylate-binding protein-interacting protein 1 (PABP-interacting protein 1) (PAIP-1) (Poly(A)-binding protein-interacting protein 1)	1.86698	2.56122	1.14159	1.8566	98805000	402610000	20385000	1.73933e+08	0	0
P22061	PCMT1	Protein-L-isoaspartate(D-aspartate) O-methyltransferase (PIMT) (EC 2.1.1.77) (L-isoaspartyl protein carboxyl methyltransferase) (Protein L-isoaspartyl/D-aspartyl methyltransferase) (Protein-beta-aspartate methyltransferase)	2.39921	2.40085	0.745657	1.84857	200250000	408740000	47393000	2.18794e+08	0	0
O43837	IDH3B	Isocitrate dehydrogenase [NAD] subunit beta, mitochondrial (Isocitric dehydrogenase subunit beta) (NAD(+)-specific ICDH subunit beta)	1.59447	2.23665	1.71371	1.84828	612030000	813230000	149560000	524940000	1	0
Q8N8Q8	COX18	Cytochrome c oxidase assembly protein COX18, mitochondrial (COX18Hs) (Cytochrome c oxidase assembly protein 18)	2.65844	1.28496	1.59943	1.84761	339490000	395630000	78280000	2.71133e+08	1	0
P48047	ATP5PO	ATP synthase subunit O, mitochondrial (ATP synthase peripheral stalk subunit OSCP) (Oligomycin sensitivity conferral protein) (OSCP)	1.82261		1.8726	1.84761	61781000		21442000	41611500	1	0
Q96QK1	VPS35	Vacuolar protein sorting-associated protein 35 (hVPS35) (Maternal-embryonic 3) (Vesicle protein sorting 35)	1.6135	2.59063	1.32488	1.843	211160000	870170000	100170000	3.93833e+08	0	0
Q9BW27	NUP85	Nuclear pore complex protein Nup85 (85 kDa nucleoporin) (FROUNT) (Nucleoporin Nup75) (Nucleoporin Nup85) (Pericentrin-1)	1.40367	2.29707	1.81815	1.83963	65818000	174080000	12129000	84009000	0	0
Q9UHB9	SRP68	Signal recognition particle subunit SRP68 (SRP68) (Signal recognition particle 68 kDa protein)	1.88556	1.78823	*	1.8369	223900000	327410000	22759000	1.91356e+08	0	0
Q6DKK2	TTC19	Tetratricopeptide repeat protein 19, mitochondrial (TPR repeat protein 19)	1.12044	2.12806	2.25996	1.83615	80643000	189570000	11449000	9.38873e+07	1	0
Q04837	SSBP1	Single-stranded DNA-binding protein, mitochondrial (Mt-SSB) (MtSSB) (PWP1-interacting protein 17)	3.05969	0.819075	1.62951	1.83609	132290000	190030000	20656000	1.14325e+08	1	0
Q14739	LBR	Delta(14)-sterol reductase LBR (Delta-14-SR) (EC 1.3.1.70) (3-beta-hydroxysterol Delta (14)-reductase) (C-14 sterol reductase) (C14SR) (Integral nuclear envelope inner membrane protein) (LMN2R) (Lamin-B receptor) (Sterol C14-reductase)	1.66162	2.03987	1.80015	1.83388	1369700000	1.62e+09	550630000	1.18011e+09	0	0
Q9BQT8	SLC25A21	Mitochondrial 2-oxodicarboxylate carrier (ODC) (Mitochondrial 2-oxoadipate carrier) (Solute carrier family 25 member 21)	1.98419	3.60324	-0.0949879	1.83081	134510000	43893000	36793000	71732000	1	0
Q9UG63	ABCF2	ATP-binding cassette sub-family F member 2 (Iron-inhibited ABC transporter 2)	1.63829	2.22502	1.6263	1.82987	83711000	213300000	35509000	110840000	0	0
P50395	GDI2	Rab GDP dissociation inhibitor beta (Rab GDI beta) (Guanosine diphosphate dissociation inhibitor 2) (GDI-2)	1.07321	1.96066	2.44514	1.82634	560830000	759250000	159420000	4.93167e+08	0	0
P61604	HSPE1	10 kDa heat shock protein, mitochondrial (Hsp10) (10 kDa chaperonin) (Chaperonin 10) (CPN10) (Early-pregnancy factor) (EPF)	1.89042	1.45673	2.12719	1.82478	80963000	85505000	23637000	6.33683e+07	1	0
Q99536	VAT1	Synaptic vesicle membrane protein VAT-1 homolog (EC 1.-.-.-)	0.89149	2.46025	2.10153	1.81776	170930000	321190000	28908000	173676000	1	0
O15355	PPM1G	Protein phosphatase 1G (EC 3.1.3.16) (Protein phosphatase 1C) (Protein phosphatase 2C isoform gamma) (PP2C-gamma) (Protein phosphatase magnesium-dependent 1 gamma)		2.04582	1.58869	1.81726		113570000	10218000	61894000	0	0
P49792	RANBP2	E3 SUMO-protein ligase RanBP2 (EC 2.3.2.-) (358 kDa nucleoporin) (Nuclear pore complex protein Nup358) (Nucleoporin Nup358) (Ran-binding protein 2) (RanBP2) (p270)	1.31501	2.54921	1.58692	1.81705	116520000	621310000	17992000	2.51941e+08	0	0
P36578	RPL4	Large ribosomal subunit protein uL4 (60S ribosomal protein L1) (60S ribosomal protein L4)	1.76358	1.72909	1.95533	1.816	1.9219e+09	2.9552e+09	301030000	1.72604e+09	0	0
A5YKK6	CNOT1	CCR4-NOT transcription complex subunit 1 (CCR4-associated factor 1) (Negative regulator of transcription subunit 1 homolog) (NOT1H) (hNOT1)	1.06065	2.74079	1.63803	1.81316	12339000	125760000	10646000	4.95817e+07	0	0
Q07065	CKAP4	Cytoskeleton-associated protein 4 (63-kDa cytoskeleton-linking membrane protein) (Climp-63) (p63)	1.43208	2.49547	1.50219	1.80991	1.7787e+09	2819900000	330240000	1.64295e+09	0	0
P54920	NAPA	Alpha-soluble NSF attachment protein (SNAP-alpha) (N-ethylmaleimide-sensitive factor attachment protein alpha)	1.57251	1.54807	2.29156	1.80405	28607000	100030000	22961000	5.05327e+07	0	0
Q14166	TTLL12	Tubulin--tyrosine ligase-like protein 12 (Inactive tubulin--tyrosine ligase-like protein 12)	1.49372	2.01053	1.90766	1.80397	159120000	232430000	48127000	146559000	0	0
Q7L1Q6	BZW1	eIF5-mimic protein 2 (Basic leucine zipper and W2 domain-containing protein 1) (Protein Orf)	1.50148	2.09073		1.79611	108610000	117400000		113005000	0	0
O00299	CLIC1	Chloride intracellular channel protein 1 (Chloride channel ABP) (Nuclear chloride ion channel 27) (NCC27) (Regulatory nuclear chloride ion channel protein) (hRNCC)	1.76582	1.46606	2.15392	1.79527	195260000	244020000	54023000	1.64434e+08	0	0
Q6UW68	TMEM205	Transmembrane protein 205	2.13755		1.45053	1.79404	465050000		148890000	306970000	1	0
O15269	SPTLC1	Serine palmitoyltransferase 1 (EC 2.3.1.50) (Long chain base biosynthesis protein 1) (LCB 1) (Serine-palmitoyl-CoA transferase 1) (SPT 1) (SPT1)	2.04581	1.71238	1.62303	1.79374	133480000	182670000	28682000	114944000	0	0
Q14684	RRP1B	Ribosomal RNA processing protein 1 homolog B (RRP1-like protein B)	1.00389	2.58279		1.79334	62053000	260200000		161126500	0	0
P15880	RPS2	Small ribosomal subunit protein uS5 (40S ribosomal protein S2) (40S ribosomal protein S4) (Protein LLRep3)	1.65668	2.1005	1.61251	1.7899	109440000	985130000	27120000	3.73897e+08	0	0
Q5IFJ7	RPL9	Large ribosomal subunit protein uL6 (60S ribosomal protein L9)	1.6296	1.94756		1.78858	607530000	1090200000		848865000	0	0
P62829	RPL23	Large ribosomal subunit protein uL14 (60S ribosomal protein L17) (60S ribosomal protein L23)	1.80048	1.77574		1.78811	257950000	351350000		304650000	0	0
P50336	PPOX	Protoporphyrinogen oxidase (PPO) (EC 1.3.3.4)	1.41855	2.15726		1.7879	162130000	503030000		332580000	1	0
Q6NUQ4	TMEM214	Transmembrane protein 214	1.4047	2.18151	1.77654	1.78758	2346400000	5.9339e+09	381730000	2.88734e+09	0	0
P46778	RPL21	Large ribosomal subunit protein eL21 (60S ribosomal protein L21)	1.26473	2.44896	1.64499	1.78623	498010000	562620000	15227000	358619000	0	0
Q9NTJ5	SACM1L	Phosphatidylinositol-3-phosphatase SAC1 (EC 3.1.3.64) (Phosphatidylinositol-4-phosphate phosphatase) (Suppressor of actin mutations 1-like protein)	1.21343	2.39838	1.74335	1.78505	581460000	839480000	126880000	515940000	0	0
Q8N766	EMC1	ER membrane protein complex subunit 1	2.28258	1.28728		1.78493	49224000	85995000		67609500	0	0
O95470	SGPL1	Sphingosine-1-phosphate lyase 1 (S1PL) (SP-lyase 1) (SPL 1) (hSPL) (EC 4.1.2.27) (Sphingosine-1-phosphate aldolase)	1.66516	1.94484	1.74461	1.78487	202230000	311110000	34814000	182718000	0	0
P54577	YARS1	Tyrosine--tRNA ligase, cytoplasmic (EC 6.1.1.1) (Tyrosyl-tRNA synthetase) (TyrRS) [Cleaved into: Tyrosine--tRNA ligase, cytoplasmic, N-terminally processed]	1.01031		2.54042	1.77537	62618000		19201000	40909500	0	0
Q9BSJ8	ESYT1	Extended synaptotagmin-1 (E-Syt1) (Membrane-bound C2 domain-containing protein)	1.60877	2.04114	1.67067	1.77352	136630000	381620000	56853000	191701000	0	0
Q9H3K2	GHITM	Growth hormone-inducible transmembrane protein (Dermal papilla-derived protein 2) (Mitochondrial morphology and cristae structure 1) (MICS1) (Transmembrane BAX inhibitor motif-containing protein 5)	1.39803	2.28095	1.63246	1.77048	67506000	287740000	39893000	131713000	1	0
P31946	YWHAB	14-3-3 protein beta/alpha (Protein 1054) (Protein kinase C inhibitor protein 1) (KCIP-1) [Cleaved into: 14-3-3 protein beta/alpha, N-terminally processed]	1.78441	1.14661	2.37247	1.76783	286360000	165020000	96326000	1.82569e+08	0	0
Q8WVX9	FAR1	Fatty acyl-CoA reductase 1 (EC 1.2.1.84) (Male sterility domain-containing protein 2)	1.30272	2.96806	1.02751	1.7661	81093000	85056000	23983000	6.33773e+07	0	0
Q8N1F7	NUP93	Nuclear pore complex protein Nup93 (93 kDa nucleoporin) (Nucleoporin Nup93)	1.34661	2.18251		1.76456	21284000	245420000		133352000	0	0
P26196	DDX6	Probable ATP-dependent RNA helicase DDX6 (EC 3.6.4.13) (ATP-dependent RNA helicase p54) (DEAD box protein 6) (Oncogene RCK)	1.55498	1.97403		1.76451	138050000	315730000		226890000	0	0
O95258	SLC25A14	Brain mitochondrial carrier protein 1 (BMCP-1) (Mitochondrial uncoupling protein 5) (UCP 5) (Solute carrier family 25 member 14)	*	2.73363	0.79317	1.7634	41525000	221780000	11219000	91508000	1	0
P27695	APEX1	DNA-(apurinic or apyrimidinic site) endonuclease (EC 3.1.11.2) (APEX nuclease) (APEN) (Apurinic-apyrimidinic endonuclease 1) (AP endonuclease 1) (APE-1) (REF-1) (Redox factor-1) [Cleaved into: DNA-(apurinic or apyrimidinic site) endonuclease, mitochondrial]	1.49389	1.6542	2.13647	1.76152	298320000	339770000	110370000	2.49487e+08	1	0
Q9NP81	SARS2	Serine--tRNA ligase, mitochondrial (EC 6.1.1.11) (SerRSmt) (Seryl-tRNA synthetase) (SerRS) (Seryl-tRNA(Ser/Sec) synthetase)	1.05336	3.14129	1.07465	1.75643	562400000	901460000	105780000	5.23213e+08	1	0
Q9Y2B2	PIGL	N-acetylglucosaminyl-phosphatidylinositol de-N-acetylase (EC 3.5.1.89) (Phosphatidylinositol-glycan biosynthesis class L protein) (PIG-L)		1.57911	1.93106	1.75509		66199000	7506600	36852800	0	0
O00148	DDX39A	ATP-dependent RNA helicase DDX39A (EC 3.6.4.13) (DEAD box protein 39) (Nuclear RNA helicase URH49)	1.61219	1.89721		1.7547	73271000	235080000		154175500	0	0
P46781	RPS9	Small ribosomal subunit protein uS4 (40S ribosomal protein S9)	1.51355	1.93078	1.81722	1.75385	806800000	1.7466e+09	170080000	9.07827e+08	0	0
P62753	RPS6	Small ribosomal subunit protein eS6 (40S ribosomal protein S6) (Phosphoprotein NP33)	1.73652	1.79569	1.72597	1.75273	597980000	1.7148e+09	224800000	8.4586e+08	0	0
P31350	RRM2	Ribonucleoside-diphosphate reductase subunit M2 (EC 1.17.4.1) (Ribonucleotide reductase small chain) (Ribonucleotide reductase small subunit)	1.50867	2.20777	1.54104	1.75249	16300000	166140000	15099000	6.58463e+07	0	0
P62826	RAN	GTP-binding nuclear protein Ran (EC 3.6.5.-) (Androgen receptor-associated protein 24) (GTPase Ran) (Ras-like protein TC4) (Ras-related nuclear protein)	1.73506	1.68931	1.82732	1.75056	2566800000	1.6665e+09	966080000	1.73313e+09	0	0
Q9Y224	RTRAF	RNA transcription, translation and transport factor protein (CLE7 homolog) (CLE) (hCLE)	1.15824	2.34209		1.75016	42586000	31133000		36859500	0	0
P17858	PFKL	ATP-dependent 6-phosphofructokinase, liver type (ATP-PFK) (PFK-L) (EC 2.7.1.11) (6-phosphofructokinase type B) (Phosphofructo-1-kinase isozyme B) (PFK-B) (Phosphohexokinase)	1.46669	2.9843	0.793955	1.74832	143890000	573050000	3201500	2.40047e+08	0	0
P23381	WARS1	Tryptophan--tRNA ligase, cytoplasmic (EC 6.1.1.2) (Interferon-induced protein 53) (IFP53) (Tryptophanyl-tRNA synthetase) (TrpRS) (hWRS) [Cleaved into: T1-TrpRS; T2-TrpRS]	1.48556	2.00981		1.74768	82767000	165920000		124343500	0	0
Q14204	DYNC1H1	Cytoplasmic dynein 1 heavy chain 1 (Cytoplasmic dynein heavy chain 1) (Dynein heavy chain, cytosolic)	1.55351	1.98149	1.70567	1.74689	749560000	1385000000	86317000	7.40292e+08	0	0
P07355	ANXA2	Annexin A2 (Annexin II) (Annexin-2) (Calpactin I heavy chain) (Calpactin-1 heavy chain) (Chromobindin-8) (Lipocortin II) (Placental anticoagulant protein IV) (PAP-IV) (Protein I) (p36)	0.757192	2.26352	2.21717	1.74596	43984000	182850000	12813000	7.98823e+07	0	0
Q9H993	ARMT1	Damage-control phosphatase ARMT1 (EC 3.1.3.-) (Acidic residue methyltransferase 1) (Protein-glutamate O-methyltransferase) (EC 2.1.1.-) (Sugar phosphate phosphatase ARMT1)	1.44673	2.04452		1.74562	86580000	356290000		221435000	0	0
P62081	RPS7	Small ribosomal subunit protein eS7 (40S ribosomal protein S7)	1.66101	1.44851	2.11881	1.74278	289790000	366130000	34085000	2.30002e+08	0	0
Q9UMX5	NENF	Neudesin (Cell immortalization-related protein 2) (Neuron-derived neurotrophic factor) (Protein GIG47) (Secreted protein of unknown function) (SPUF protein)	1.05718	2.02297	2.14474	1.74163	105510000	514120000	20374000	2.13335e+08	1	0
P36551	CPOX	Oxygen-dependent coproporphyrinogen-III oxidase, mitochondrial (COX) (Coprogen oxidase) (Coproporphyrinogenase) (EC 1.3.3.3)	1.56851	2.07457	1.57838	1.74049	1111800000	1.9323e+09	257560000	1.10055e+09	1	0
P62805	H4C1; H4C2; H4C3; H4C4; H4C5; H4C6; H4C8; H4C9; H4C11; H4C12; H4C13; H4C14; H4C15; H4C16	Histone H4	1.8768	0.943573	2.40097	1.74045	820310000	3.2717e+09	383570000	1.49186e+09	0	0
Q13155	AIMP2	Aminoacyl tRNA synthase complex-interacting multifunctional protein 2 (Multisynthase complex auxiliary component p38) (Protein JTV-1)	1.27442	2.48312	1.45879	1.73878	146880000	506730000	32518000	2.28709e+08	0	0
Q9Y6I9	TEX264	Testis-expressed protein 264 (Putative secreted protein Zsig11)		1.32374	2.14758	1.73566		204600000	22639000	113619500	0	0
P08237	PFKM	ATP-dependent 6-phosphofructokinase, muscle type (ATP-PFK) (PFK-M) (EC 2.7.1.11) (6-phosphofructokinase type A) (Phosphofructo-1-kinase isozyme A) (PFK-A) (Phosphohexokinase)	1.42127	2.24636	1.53862	1.73542	196460000	539490000	14997000	2.50316e+08	0	0
O43776	NARS1	Asparagine--tRNA ligase, cytoplasmic (EC 6.1.1.22) (Asparaginyl-tRNA synthetase) (AsnRS) (Asparaginyl-tRNA synthetase 1)	1.43963	2.03016		1.73489	144810000	380360000		262585000	0	0
Q9H845	ACAD9	Complex I assembly factor ACAD9, mitochondrial (Acyl-CoA dehydrogenase family member 9) (ACAD-9) (EC 1.3.8.-)	1.73544	2.35582	1.1129	1.73472	1.7381e+09	4.1472e+09	327880000	2.07106e+09	1	0
Q92621	NUP205	Nuclear pore complex protein Nup205 (205 kDa nucleoporin) (Nucleoporin Nup205)	0.979559	1.93922	2.2777	1.73216	269810000	451800000	13603000	245071000	0	0
Q9P0J0	NDUFA13	NADH dehydrogenase [ubiquinone] 1 alpha subcomplex subunit 13 (Cell death regulatory protein GRIM-19) (Complex I-B16.6) (CI-B16.6) (Gene associated with retinoic and interferon-induced mortality 19 protein) (GRIM-19) (Gene associated with retinoic and IFN-induced mortality 19 protein) (NADH-ubiquinone oxidoreductase B16.6 subunit)	1.20866	1.95577	2.02283	1.72909	36210000	61354000	22958000	40174000	1	0
P83731	RPL24	Large ribosomal subunit protein eL24 (60S ribosomal protein L24) (60S ribosomal protein L30)	1.90109	1.54109	1.73701	1.7264	542540000	829390000	109930000	4.93953e+08	0	0
Q9Y2U8	LEMD3	Inner nuclear membrane protein Man1 (LEM domain-containing protein 3)	1.21814	2.38672	1.57216	1.72567	561840000	1259200000	148580000	656540000	0	0
Q71DI3	H3C15; H3C14; H3C13	Histone H3.2 (H3-clustered histone 13) (H3-clustered histone 14) (H3-clustered histone 15) (Histone H3/m) (Histone H3/o)		1.45349	1.9963	1.7249		8771800000	371960000	4571880000	0	0
P07437	TUBB	Tubulin beta chain (Tubulin beta-5 chain)	1.81259	1.48621	1.86983	1.72288	2400600000	14367000000	2595700000	6.45443e+09	0	0
P12004	PCNA	Proliferating cell nuclear antigen (PCNA) (Cyclin)	1.56163	1.6755	1.93059	1.72257	191910000	350350000	94647000	2.12302e+08	0	0
Q6L8Q7	PDE12	2',5'-phosphodiesterase 12 (2'-PDE) (2-PDE) (EC 3.1.4.-) (Mitochondrial deadenylase) (EC 3.1.13.4)	1.15359	1.73513	2.27879	1.7225	430940000	1100500000	118440000	549960000	1	0
P84098	RPL19	Large ribosomal subunit protein eL19 (60S ribosomal protein L19)	1.84311	1.4758	1.84674	1.72188	1403200000	1337700000	168290000	969730000	0	0
Q96L92	SNX27	Sorting nexin-27	0.79246	2.41384	1.95905	1.72178	99103000	82065000	10761000	6.39763e+07	0	0
P14868	DARS1	Aspartate--tRNA ligase, cytoplasmic (EC 6.1.1.12) (Aspartyl-tRNA synthetase) (AspRS) (Cell proliferation-inducing gene 40 protein)	1.43225	1.81514	1.90909	1.71883	342920000	629750000	74829000	3.49166e+08	0	0
Q96KA5	CLPTM1L	Lipid scramblase CLPTM1L (Cisplatin resistance-related protein 9) (CRR9p) (Cleft lip and palate transmembrane protein 1-like protein) (CLPTM1-like protein)	1.57742	1.83926	1.73426	1.71698	377820000	408030000	115390000	3.00413e+08	0	0
P35610	SOAT1	Sterol O-acyltransferase 1 (EC 2.3.1.26) (Acyl-coenzyme A:cholesterol acyltransferase 1) (ACAT-1) (Cholesterol acyltransferase 1)	1.14378	2.65485	1.34854	1.71573	228450000	443090000	100950000	2.57497e+08	0	0
Q9UL15	BAG5	BAG family molecular chaperone regulator 5 (BAG-5) (Bcl-2-associated athanogene 5)	*	1.71537		1.71537	4873700	64021000		34447350	0	0
Q9BV38	WDR18	WD repeat-containing protein 18	1.6676	1.76114		1.71437	52018000	32865000		42441500	0	0
P53618	COPB1	Coatomer subunit beta (Beta-coat protein) (Beta-COP)	1.14912	2.40709	1.58375	1.71332	294500000	488980000	17743000	2.67074e+08	0	0
P50914	RPL14	Large ribosomal subunit protein eL14 (60S ribosomal protein L14) (CAG-ISL 7)	1.94084	1.48025	*	1.71054	1.0659e+09	1.4639e+09	51910000	8.6057e+08	0	0
P62854	RPS26	Small ribosomal subunit protein eS26 (40S ribosomal protein S26)	1.55584	1.68844	1.88505	1.70977	719870000	857920000	154110000	577300000	0	0
P49406	MRPL19	Large ribosomal subunit protein bL19m (39S ribosomal protein L15, mitochondrial) (L15mt) (MRP-L15) (39S ribosomal protein L19, mitochondrial) (L19mt) (MRP-L19)		1.52655	1.89186	1.70921		1349500000	370420000	859960000	1	0
P38435	GGCX	Vitamin K-dependent gamma-carboxylase (EC 4.1.1.90) (Gamma-glutamyl carboxylase) (Peptidyl-glutamate 4-carboxylase) (Vitamin K gamma glutamyl carboxylase)	1.70091	1.04824	2.37766	1.70894	26766000	88302000	21322000	4.54633e+07	0	0
P52815	MRPL12	Large ribosomal subunit protein bL12m (39S ribosomal protein L12, mitochondrial) (L12mt) (MRP-L12) (5c5-2)	0.854323		2.5624	1.70836	46259000		21709000	33984000	1	0
Q9UH99	SUN2	SUN domain-containing protein 2 (Protein unc-84 homolog B) (Rab5-interacting protein) (Rab5IP) (Sad1/unc-84 protein-like 2)	1.3804	2.61976	1.11698	1.70571	475200000	1090200000	84931000	5.5011e+08	0	0
P62910	RPL32	Large ribosomal subunit protein eL32 (60S ribosomal protein L32)	1.75393	1.65608		1.70501	362640000	384180000		373410000	0	0
P11766	ADH5	Alcohol dehydrogenase class-3 (EC 1.1.1.1) (Alcohol dehydrogenase 5) (Alcohol dehydrogenase class chi chain) (Alcohol dehydrogenase class-III) (Glutathione-dependent formaldehyde dehydrogenase) (FALDH) (FDH) (GSH-FDH) (EC 1.1.1.-) (S-(hydroxymethyl)glutathione dehydrogenase) (EC 1.1.1.284)	1.50467	1.93437	1.6744	1.70448	172310000	143780000	18012000	1.11367e+08	0	0
P18621	RPL17	Large ribosomal subunit protein uL22 (60S ribosomal protein L17) (60S ribosomal protein L23) (PD-1)	2.14259	0.750537	2.22031	1.70448	836390000	824150000	55593000	5.72044e+08	0	0
Q9UI14	RABAC1	Prenylated Rab acceptor protein 1 (PRA1 family protein 1)	1.68141		1.72522	1.70331	49394000		22231000	35812500	0	0
P37268	FDFT1	Squalene synthase (SQS) (SS) (EC 2.5.1.21) (FPP:FPP farnesyltransferase) (Farnesyl-diphosphate farnesyltransferase) (Farnesyl-diphosphate farnesyltransferase 1)	1.69114	1.31167	2.09799	1.70027	87215000	87697000	36003000	70305000	0	0
Q9NXH9	TRMT1	tRNA (guanine(26)-N(2))-dimethyltransferase (EC 2.1.1.216) (tRNA 2,2-dimethylguanosine-26 methyltransferase) (tRNA(guanine-26,N(2)-N(2)) methyltransferase) (tRNA(m(2,2)G26)dimethyltransferase)	1.69959	*		1.69959	42956000	41717000		42336500	1	0
P27694	RPA1	Replication protein A 70 kDa DNA-binding subunit (RP-A p70) (Replication factor A protein 1) (RF-A protein 1) (Single-stranded DNA-binding protein) [Cleaved into: Replication protein A 70 kDa DNA-binding subunit, N-terminally processed]	1.27576	2.12334		1.69955	52021000	107270000		79645500	0	0
O14828	SCAMP3	Secretory carrier-associated membrane protein 3 (Secretory carrier membrane protein 3)	1.26686	2.14428	1.68588	1.69901	268190000	836490000	405130000	503270000	0	0
P20700	LMNB1	Lamin-B1	1.4719	2.00412	1.60954	1.69519	1.5919e+09	2688500000	452270000	1.57756e+09	0	0
P18124	RPL7	Large ribosomal subunit protein uL30 (60S ribosomal protein L7)	1.61149	1.54642	1.91919	1.69237	1418200000	1.7508e+09	104730000	1.09124e+09	0	0
Q6RW13	AGTRAP	Type-1 angiotensin II receptor-associated protein (AT1 receptor-associated protein)	1.78478		1.5979	1.69134	196720000		44903000	120811500	0	0
O95433	AHSA1	Activator of 90 kDa heat shock protein ATPase homolog 1 (AHA1) (p38)	1.73135	1.64915		1.69025	239250000	252450000		245850000	0	0
P62244	RPS15A	Small ribosomal subunit protein uS8 (40S ribosomal protein S15a)	1.51458	1.09193	2.45894	1.68849	441860000	379530000	107890000	309760000	0	0
Q9Y262	EIF3L	Eukaryotic translation initiation factor 3 subunit L (eIF3l) (Eukaryotic translation initiation factor 3 subunit 6-interacting protein) (Eukaryotic translation initiation factor 3 subunit E-interacting protein)	1.48486	2.04574	1.52233	1.68431	287670000	707560000	147680000	380970000	0	0
P60660	MYL6	Myosin light polypeptide 6 (17 kDa myosin light chain) (LC17) (Myosin light chain 3) (MLC-3) (Myosin light chain alkali 3) (Myosin light chain A3) (Smooth muscle and nonmuscle myosin light chain alkali 6)	1.36727	1.99759		1.68243	63345000	70698000		67021500	0	0
O75131	CPNE3	Copine-3 (Copine III)	1.523	1.74331	1.77974	1.68201	394440000	532670000	50083000	325731000	0	0
Q13838	DDX39B	Spliceosome RNA helicase DDX39B (EC 3.6.4.13) (56 kDa U2AF65-associated protein) (ATP-dependent RNA helicase p47) (DEAD box protein UAP56) (HLA-B-associated transcript 1 protein)	1.56782	1.88724	1.58978	1.68161	1.748e+09	2363800000	224560000	1.44545e+09	0	0
Q13200	PSMD2	26S proteasome non-ATPase regulatory subunit 2 (26S proteasome regulatory subunit RPN1) (26S proteasome regulatory subunit S2) (26S proteasome subunit p97) (Protein 55.11) (Tumor necrosis factor type 1 receptor-associated protein 2)	1.5468	2.00652	1.49008	1.68113	107860000	150020000	16545000	91475000	0	0
Q13098	GPS1	COP9 signalosome complex subunit 1 (SGN1) (Signalosome subunit 1) (G protein pathway suppressor 1) (GPS-1) (JAB1-containing signalosome subunit 1) (Protein MFH)	1.35196	2.15138	1.53889	1.68075	9872400	114040000	18335000	47415800	0	0
Q9UNF1	MAGED2	Melanoma-associated antigen D2 (11B6) (Breast cancer-associated gene 1 protein) (BCG-1) (Hepatocellular carcinoma-associated protein JCL-1) (MAGE-D2 antigen)	1.11364	2.7364	1.19202	1.68069	33744000	180110000	6257400	7.33705e+07	0	0
Q9BQG0	MYBBP1A	Myb-binding protein 1A	1.69648	1.5891	1.75067	1.67875	82823000	96128000	21690000	6.68803e+07	0	0
P06744	GPI	Glucose-6-phosphate isomerase (GPI) (EC 5.3.1.9) (Autocrine motility factor) (AMF) (Neuroleukin) (NLK) (Phosphoglucose isomerase) (PGI) (Phosphohexose isomerase) (PHI) (Sperm antigen 36) (SA-36)	1.59433	1.61383	1.82413	1.67743	969030000	1116000000	56170000	7.13733e+08	0	0
O76024	WFS1	Wolframin	0.969453	2.38537		1.67741	39254000	83915000		61584500	0	0
Q16576	RBBP7	Histone-binding protein RBBP7 (Histone acetyltransferase type B subunit 2) (Nucleosome-remodeling factor subunit RBAP46) (Retinoblastoma-binding protein 7) (RBBP-7) (Retinoblastoma-binding protein p46)	1.87365	1.75046	1.40675	1.67696	103620000	153960000	28248000	95276000	0	0
Q02878	RPL6	Large ribosomal subunit protein eL6 (60S ribosomal protein L6) (Neoplasm-related protein C140) (Tax-responsive enhancer element-binding protein 107) (TaxREB107)	1.80001	1.31095	1.91006	1.67368	1.6222e+09	2.0855e+09	102540000	1.27008e+09	0	0
Q6P1M0	SLC27A4	Long-chain fatty acid transport protein 4 (FATP-4) (Fatty acid transport protein 4) (Arachidonate--CoA ligase) (EC 6.2.1.15) (Long-chain-fatty-acid--CoA ligase) (EC 6.2.1.3) (Solute carrier family 27 member 4) (Very long-chain acyl-CoA synthetase 4) (ACSVL4) (EC 6.2.1.-)	1.06793	2.77238	1.17658	1.6723	51616000	63122000	9021500	4.12532e+07	0	0
P61619	SEC61A1	Protein transport protein Sec61 subunit alpha isoform 1 (Sec61 alpha-1)	1.40602	2.13502	1.47529	1.67211	460710000	1.0418e+09	112450000	5.3832e+08	0	0
Q14974	KPNB1	Importin subunit beta-1 (Importin-90) (Karyopherin subunit beta-1) (Nuclear factor p97) (Pore targeting complex 97 kDa subunit) (PTAC97)	1.14399	2.50536	1.36348	1.67094	1.62e+09	3.5002e+09	550660000	1.89029e+09	0	0
Q14534	SQLE	Squalene monooxygenase (EC 1.14.14.17) (Squalene epoxidase) (SE)	1.69038	1.97273	1.33767	1.66693	71187000	310680000	52189000	1.44685e+08	0	0
Q9Y394	DHRS7	Dehydrogenase/reductase SDR family member 7 (EC 1.1.1.-) (Retinal short-chain dehydrogenase/reductase 4) (retSDR4) (Short chain dehydrogenase/reductase family 34C member 1) (Protein SDR34C1)		2.18317	1.14565	1.66441		470410000	10470000	240440000	0	0
Q7L3T8	PARS2	Probable proline--tRNA ligase, mitochondrial (EC 6.1.1.15) (Prolyl-tRNA synthetase) (ProRS)	3.76427	1.54783	-0.319316	1.66426	145950000	710650000	88440000	3.15013e+08	1	0
O15397	IPO8	Importin-8 (Imp8) (Ran-binding protein 8) (RanBP8)	1.11597	3.33062	0.539898	1.66216	54948000	246470000	10919000	1.04112e+08	0	0
O94919	ENDOD1	Endonuclease domain-containing 1 protein (EC 3.1.30.-)	0.956729	2.27703	1.74908	1.66095	247640000	398920000	117180000	254580000	0	0
Q7Z4W1	DCXR	L-xylulose reductase (XR) (EC 1.1.1.10) (Carbonyl reductase II) (Dicarbonyl/L-xylulose reductase) (Kidney dicarbonyl reductase) (kiDCR) (Short chain dehydrogenase/reductase family 20C member 1) (Sperm surface protein P34H)	2.39033	2.51245	0.0740006	1.65893	116510000	400400000	26720000	181210000	1	0
Q02543	RPL18A	Large ribosomal subunit protein eL20 (60S ribosomal protein L18a)	1.53498	1.69942	1.74186	1.65876	344380000	747200000	165190000	4.18923e+08	0	0
Q16527	CSRP2	Cysteine and glycine-rich protein 2 (Cysteine-rich protein 2) (CRP2) (LIM domain only protein 5) (LMO-5) (Smooth muscle cell LIM protein) (SmLIM)	1.44984	1.86417		1.657	17980000	58879000		38429500	0	0
Q96CX2	KCTD12	BTB/POZ domain-containing protein KCTD12 (Pfetin) (Predominantly fetal expressed T1 domain)	0.781321	2.53112		1.65622	36287000	41451000		38869000	0	0
Q15366	PCBP2	Poly(rC)-binding protein 2 (Alpha-CP2) (Heterogeneous nuclear ribonucleoprotein E2) (hnRNP E2)	1.17492	1.53786	2.25352	1.65543	193360000	1284600000	234140000	570700000	0	0
Q8WUY1	THEM6	Protein THEM6 (Mesenchymal stem cell protein DSCD75) (Thioesterase superfamily member 6)	1.25958	2.04567		1.65263	68325000	64568000		66446500	0	0
P00338	LDHA	L-lactate dehydrogenase A chain (LDH-A) (EC 1.1.1.27) (Cell proliferation-inducing gene 19 protein) (LDH muscle subunit) (LDH-M) (Renal carcinoma antigen NY-REN-59)	1.29814	1.99699	1.64776	1.64763	2188300000	6.0314e+09	836670000	3.01879e+09	0	0
P35222	CTNNB1	Catenin beta-1 (Beta-catenin)	1.45135	1.83982		1.64559	6629600	37590000		22109800	0	0
P67809	YBX1	Y-box-binding protein 1 (YB-1) (CCAAT-binding transcription factor I subunit A) (CBF-A) (DNA-binding protein B) (DBPB) (Enhancer factor I subunit A) (EFI-A) (Nuclease-sensitive element-binding protein 1) (Y-box transcription factor)	2.32358	0.964512		1.64405	113420000	85009000		99214500	0	0
P19623	SRM	Spermidine synthase (SPDSY) (EC 2.5.1.16) (Putrescine aminopropyltransferase)	1.96053	1.31671	1.65467	1.64397	114360000	129740000	39498000	9.45327e+07	0	0
P03915	MT-ND5	NADH-ubiquinone oxidoreductase chain 5 (EC 7.1.1.2) (NADH dehydrogenase subunit 5)	1.42972		1.85683	1.64328	58421000		35295000	46858000	1	0
Q9UMS4	PRPF19	Pre-mRNA-processing factor 19 (EC 2.3.2.27) (Nuclear matrix protein 200) (PRP19/PSO4 homolog) (hPso4) (RING-type E3 ubiquitin transferase PRP19) (Senescence evasion factor)	1.72093	1.56209		1.64151	162520000	263690000		213105000	0	0
O15258	RER1	Protein RER1	1.5905	2.00319	1.32726	1.64032	158280000	371140000	87026000	205482000	0	0
Q96DV4	MRPL38	Large ribosomal subunit protein mL38 (39S ribosomal protein L38, mitochondrial) (L38mt) (MRP-L38)	2.84407	2.3847	-0.310757	1.63934	72343000	206550000	23544000	1.00812e+08	1	0
Q9NRG9	AAAS	Aladin (Adracalin)	1.42293	2.10132	1.38613	1.6368	220180000	410330000	86440000	2.38983e+08	0	0
P00395	MT-CO1	Cytochrome c oxidase subunit 1 (EC 7.1.1.9) (Cytochrome c oxidase polypeptide I)	1.24526	2.85832	0.805524	1.63637	280040000	707330000	84063000	3.57144e+08	1	0
Q9H9A6	LRRC40	Leucine-rich repeat-containing protein 40	1.11077	2.15912		1.63494	49619000	69645000		59632000	0	0
Q9UNM6	PSMD13	26S proteasome non-ATPase regulatory subunit 13 (26S proteasome regulatory subunit RPN9) (26S proteasome regulatory subunit S11) (26S proteasome regulatory subunit p40.5)	1.53096	1.73158		1.63127	120770000	165000000		142885000	0	0
Q9HC38	GLOD4	Glyoxalase domain-containing protein 4	1.32951	1.99147	1.57135	1.63077	46569000	218110000	13438000	9.27057e+07	1	0
Q9BTV4	TMEM43	Transmembrane protein 43 (Protein LUMA)	1.80279	2.29026	0.798564	1.63054	125780000	242200000	24419000	1.308e+08	0	0
Q9Y4P3	TBL2	Transducin beta-like protein 2 (WS beta-transducin repeats protein) (WS-betaTRP) (Williams-Beuren syndrome chromosomal region 13 protein)	1.02041	2.23809		1.62925	54737000	162620000		108678500	0	0
Q8IWS0	PHF6	PHD finger protein 6 (PHD-like zinc finger protein)	1.45011	1.804		1.62706	128530000	72879000		100704500	0	0
P62277	RPS13	Small ribosomal subunit protein uS15 (40S ribosomal protein S13)	1.50878	1.42004	1.95211	1.62698	335820000	568180000	57534000	3.20511e+08	0	0
P62424	RPL7A	Large ribosomal subunit protein eL8 (60S ribosomal protein L7a) (PLA-X polypeptide) (Surfeit locus protein 3)	1.58527	1.66901	1.62061	1.62496	131020000	918280000	98137000	382479000	0	0
O95831	AIFM1	Apoptosis-inducing factor 1, mitochondrial (EC 1.6.99.-) (Programmed cell death protein 8)	2.06401	1.67796	1.1322	1.62472	699350000	254540000	69436000	3.41109e+08	1	0
Q9Y617	PSAT1	Phosphoserine aminotransferase (EC 2.6.1.52) (Phosphohydroxythreonine aminotransferase) (PSAT)	1.55756	2.04602	1.25671	1.62009	640460000	396020000	82354000	3.72945e+08	0	0
Q9NZV5	SELENON	Selenoprotein N (SelN)	1.52848	2.41714	0.913587	1.61973	39721000	98335000	10851000	4.96357e+07	0	0
O94826	TOMM70	Mitochondrial import receptor subunit TOM70 (Mitochondrial precursor proteins import receptor) (Translocase of outer membrane 70 kDa subunit) (Translocase of outer mitochondrial membrane protein 70)	1.18699	2.3099	1.35738	1.61809	579940000	2465700000	323400000	1.12301e+09	1	0
P53701	HCCS	Holocytochrome c-type synthase (EC 4.4.1.17) (Cytochrome c-type heme lyase)	1.16703	2.67706	1.00978	1.61795	204970000	530730000	29312000	255004000	1	0
O75533	SF3B1	Splicing factor 3B subunit 1 (Pre-mRNA-splicing factor SF3b 155 kDa subunit) (SF3b155) (Spliceosome-associated protein 155) (SAP 155)	1.21693	2.1784	1.45291	1.61608	263390000	210130000	28523000	1.67348e+08	0	0
P05023	ATP1A1	Sodium/potassium-transporting ATPase subunit alpha-1 (Na(+)/K(+) ATPase alpha-1 subunit) (EC 7.2.2.13) (Sodium pump subunit alpha-1)	1.20805	2.0938	1.545	1.61562	3.9459e+09	8.0559e+09	1111600000	4.37113e+09	0	0
P78406	RAE1	mRNA export factor RAE1 (Rae1 protein homolog) (mRNA-associated protein mrnp 41)	1.37349	*	1.85661	1.61505	70956000	103990000	67379000	80775000	0	0
Q9Y320	TMX2	Thioredoxin-related transmembrane protein 2 (Cell proliferation-inducing gene 26 protein) (Thioredoxin domain-containing protein 14)	1.29364	0.798108	2.74547	1.61241	56212000	95682000	77529000	7.64743e+07	1	0
Q99798	ACO2	Aconitate hydratase, mitochondrial (Aconitase) (EC 4.2.1.3) (Citrate hydro-lyase)	1.919	1.39024	1.52771	1.61232	839330000	1.5606e+09	38633000	8.12854e+08	1	0
Q9H0A0	NAT10	RNA cytidine acetyltransferase (EC 2.3.1.-) (18S rRNA cytosine acetyltransferase) (N-acetyltransferase 10) (N-acetyltransferase-like protein) (hALP)	1.74892	1.83159	1.25403	1.61152	82716000	40366000	6270600	4.31175e+07	0	0
Q9Y2X3	NOP58	Nucleolar protein 58 (Nucleolar protein 5)	1.34864	2.02783	1.45224	1.60957	108200000	201000000	38336000	1.15845e+08	0	0
P62263	RPS14	Small ribosomal subunit protein uS11 (40S ribosomal protein S14)	1.47508		1.74267	1.60888	149800000		44566000	97183000	0	0
Q7Z2W4	ZC3HAV1	Zinc finger CCCH-type antiviral protein 1 (ADP-ribosyltransferase diphtheria toxin-like 13) (ARTD13) (Inactive Poly [ADP-ribose] polymerase 13) (PARP13) (Zinc finger CCCH domain-containing protein 2) (Zinc finger antiviral protein) (ZAP)	1.41459	2.41895	0.9922	1.60858	227700000	591630000	97030000	3.05453e+08	0	0
P51610	HCFC1	Host cell factor 1 (HCF) (HCF-1) (C1 factor) (CFF) (VCAF) (VP16 accessory protein) [Cleaved into: HCF N-terminal chain 1; HCF N-terminal chain 2; HCF N-terminal chain 3; HCF N-terminal chain 4; HCF N-terminal chain 5; HCF N-terminal chain 6; HCF C-terminal chain 1; HCF C-terminal chain 2; HCF C-terminal chain 3; HCF C-terminal chain 4; HCF C-terminal chain 5; HCF C-terminal chain 6]	1.61517	1.60164		1.6084	61527000	61790000		61658500	0	0
A0FGR8	ESYT2	Extended synaptotagmin-2 (E-Syt2) (Chr2Syt)	0.980178	1.58103	2.26364	1.60828	111170000	203810000	67161000	1.2738e+08	0	0
O15173	PGRMC2	Membrane-associated progesterone receptor component 2 (Progesterone membrane-binding protein) (Steroid receptor protein DG6)	1.48884	1.86927	1.46641	1.60817	80559000	248370000	25374000	118101000	0	0
P26641	EEF1G	Elongation factor 1-gamma (EF-1-gamma) (eEF-1B gamma)	1.40362	1.77409	1.64515	1.60762	2.0114e+09	3.6887e+09	668160000	2.12275e+09	0	0
P54098	POLG	DNA polymerase subunit gamma-1 (EC 2.7.7.7) (Mitochondrial DNA polymerase catalytic subunit) (PolG-alpha)	1.06058	3.99055	-0.233639	1.60583	262390000	166140000	43209000	1.57246e+08	1	0
P61160	ACTR2	Actin-related protein 2 (Actin-like protein 2)	1.58339	1.62594		1.60466	86228000	45784000		66006000	0	0
P30041	PRDX6	Peroxiredoxin-6 (EC 1.11.1.27) (1-Cys peroxiredoxin) (1-Cys PRX) (24 kDa protein) (Acidic calcium-independent phospholipase A2) (aiPLA2) (EC 3.1.1.4) (Antioxidant protein 2) (Glutathione-dependent peroxiredoxin) (Liver 2D page spot 40) (Lysophosphatidylcholine acyltransferase 5) (LPC acyltransferase 5) (LPCAT-5) (Lyso-PC acyltransferase 5) (EC 2.3.1.23) (Non-selenium glutathione peroxidase) (NSGP…	1.51601	1.72959	1.56585	1.60382	961130000	1215700000	224070000	800300000	1	0
P30044	PRDX5	Peroxiredoxin-5, mitochondrial (EC 1.11.1.24) (Alu corepressor 1) (Antioxidant enzyme B166) (AOEB166) (Liver tissue 2D-page spot 71B) (PLP) (Peroxiredoxin V) (Prx-V) (Peroxisomal antioxidant enzyme) (TPx type VI) (Thioredoxin peroxidase PMP20) (Thioredoxin-dependent peroxiredoxin 5)	1.5991	1.95361	1.25629	1.603	334190000	790990000	115950000	413710000	1	0
P13010	XRCC5	X-ray repair cross-complementing protein 5 (EC 3.6.4.-) (86 kDa subunit of Ku antigen) (ATP-dependent DNA helicase 2 subunit 2) (ATP-dependent DNA helicase II 80 kDa subunit) (CTC box-binding factor 85 kDa subunit) (CTC85) (CTCBF) (DNA repair protein XRCC5) (Ku80) (Ku86) (Lupus Ku autoantigen protein p86) (Nuclear factor IV) (Thyroid-lupus autoantigen) (TLAA) (X-ray repair complementing defective…	1.43809	1.99416	1.3725	1.60158	862120000	1113800000	276680000	7.50867e+08	0	0
P11413	G6PD	Glucose-6-phosphate 1-dehydrogenase (G6PD) (EC 1.1.1.49)	1.89152	2.94758	-0.035524	1.60119	69189000	141600000	41197000	8.39953e+07	0	0
P62701	RPS4X	Small ribosomal subunit protein eS4, X isoform (40S ribosomal protein S4) (SCR10) (Single copy abundant mRNA protein)	1.52864	1.70769	1.56606	1.6008	701610000	1302400000	116540000	706850000	0	0
Q16543	CDC37	Hsp90 co-chaperone Cdc37 (Hsp90 chaperone protein kinase-targeting subunit) (p50Cdc37) [Cleaved into: Hsp90 co-chaperone Cdc37, N-terminally processed]	1.66287	2.06554	1.07287	1.60043	323010000	625290000	254790000	401030000	0	0
P54819	AK2	Adenylate kinase 2, mitochondrial (AK 2) (EC 2.7.4.3) (ATP-AMP transphosphorylase 2) (ATP:AMP phosphotransferase) (Adenylate monophosphate kinase) [Cleaved into: Adenylate kinase 2, mitochondrial, N-terminally processed]	1.67859	1.67533	1.44599	1.59997	173950000	415720000	21527000	2.03732e+08	1	0
P28288	ABCD3	ATP-binding cassette sub-family D member 3 (EC 3.1.2.-) (EC 7.6.2.-) (70 kDa peroxisomal membrane protein) (PMP70)	1.35758	1.9383	1.50268	1.59952	737730000	1146200000	393570000	7.59167e+08	1	0
P49755	TMED10	Transmembrane emp24 domain-containing protein 10 (Protein TMED10) (21 kDa transmembrane-trafficking protein) (S31I125) (S31III125) (Tmp-21-I) (Transmembrane protein Tmp21) (p23) (p24 family protein delta-1) (p24delta1) (p24delta)	1.30968	1.17321	2.3139	1.59893	187590000	175020000	135350000	1.65987e+08	0	0
P0CG08	GPR89B	Golgi pH regulator B (Protein GPR89B)	2.73892	0.807625	1.24465	1.59707	23923000	138920000	59430000	74091000	0	0
Q9BXJ9	NAA15	N-alpha-acetyltransferase 15, NatA auxiliary subunit (Gastric cancer antigen Ga19) (N-terminal acetyltransferase) (NMDA receptor-regulated protein 1) (Protein tubedown-1) (Tbdn100)	1.5837	1.60908		1.59639	307920000	193260000		250590000	0	0
P60842	EIF4A1	Eukaryotic initiation factor 4A-I (eIF-4A-I) (eIF4A-I) (EC 3.6.4.13) (ATP-dependent RNA helicase eIF4A-1)	1.23755	1.4614	2.08615	1.59503	1.476e+09	3.8916e+09	613610000	1.99374e+09	0	0
Q9P2J5	LARS1	Leucine--tRNA ligase, cytoplasmic (EC 6.1.1.4) (Leucyl-tRNA synthetase) (LeuRS)	1.35169	1.48627	1.93432	1.59076	117060000	375280000	41648000	177996000	0	0
P50990	CCT8	T-complex protein 1 subunit theta (TCP-1-theta) (CCT-theta) (Chaperonin containing T-complex polypeptide 1 subunit 8) (Renal carcinoma antigen NY-REN-15)	1.42927	1.8881	1.45483	1.59073	2.1007e+09	4.1353e+09	598110000	2.27804e+09	0	0
P30419	NMT1	Glycylpeptide N-tetradecanoyltransferase 1 (EC 2.3.1.97) (Myristoyl-CoA:protein N-myristoyltransferase 1) (HsNMT1) (NMT 1) (Type I N-myristoyltransferase) (Peptide N-myristoyltransferase 1) (Protein-lysine myristoyltransferase NMT1) (EC 2.3.1.-)	1.21899	2.35843	1.18798	1.58847	107660000	278970000	19606000	135412000	0	0
P16615	ATP2A2	Sarcoplasmic/endoplasmic reticulum calcium ATPase 2 (SERCA2) (SR Ca(2+)-ATPase 2) (EC 7.2.2.10) (Calcium pump 2) (Calcium-transporting ATPase sarcoplasmic reticulum type, slow twitch skeletal muscle isoform) (Endoplasmic reticulum class 1/2 Ca(2+) ATPase)	1.25758	2.11812	1.38117	1.58562	3.2285e+09	4.0828e+09	800740000	2.70401e+09	0	0
P00492	HPRT1	Hypoxanthine-guanine phosphoribosyltransferase (HGPRT) (HGPRTase) (EC 2.4.2.8)	1.60178	1.56689		1.58433	412360000	535350000		473855000	0	0
P38919	EIF4A3	Eukaryotic initiation factor 4A-III (eIF-4A-III) (eIF4A-III) (EC 3.6.4.13) (ATP-dependent RNA helicase DDX48) (ATP-dependent RNA helicase eIF4A-3) (DEAD box protein 48) (Eukaryotic initiation factor 4A-like NUK-34) (Eukaryotic translation initiation factor 4A isoform 3) (Nuclear matrix protein 265) (NMP 265) (hNMP 265) [Cleaved into: Eukaryotic initiation factor 4A-III, N-terminally processed]	1.64186	1.67126	1.43852	1.58388	80838000	153230000	24154000	86074000	0	0
Q04760	GLO1	Lactoylglutathione lyase (EC 4.4.1.5) (Aldoketomutase) (Glyoxalase I) (Glx I) (Ketone-aldehyde mutase) (Methylglyoxalase) (S-D-lactoylglutathione methylglyoxal lyase)	1.06068	2.15395	1.53604	1.58356	192640000	690800000	30473000	3.04638e+08	0	0
O95870	ABHD16A	Phosphatidylserine lipase ABHD16A (EC 3.1.-.-) (Alpha/beta hydrolase domain-containing protein 16A) (Abhydrolase domain-containing protein 16A) (HLA-B-associated transcript 5) (hBAT5) (Monoacylglycerol lipase ABHD16A) (EC 3.1.1.23) (Protein G5)		1.92123	1.24099	1.58111		116400000	20107000	68253500	0	0
P56192	MARS1	Methionine--tRNA ligase, cytoplasmic (EC 6.1.1.10) (Methionyl-tRNA synthetase) (MetRS)	1.59165	1.80013	1.34274	1.57818	486270000	692640000	46950000	408620000	0	0
Q9HD20	ATP13A1	Endoplasmic reticulum transmembrane helix translocase (EC 7.4.2.-) (Endoplasmic reticulum P5A-ATPase)	1.20711	2.18848	1.33701	1.57753	240040000	545440000	58905000	2.81462e+08	0	0
Q5SNT2	TMEM201	Transmembrane protein 201 (Spindle-associated membrane protein 1)	1.66148	2.13372	0.931728	1.57564	245180000	669990000	51960000	3.22377e+08	0	0
P52789	HK2	Hexokinase-2 (EC 2.7.1.1) (Hexokinase type II) (HK II) (Hexokinase-B) (Muscle form hexokinase)	1.63749	1.71287	1.36875	1.57304	26173000	41937000	6496700	24868900	1	0
P13073	COX4I1	Cytochrome c oxidase subunit 4 isoform 1, mitochondrial (Cytochrome c oxidase polypeptide IV) (Cytochrome c oxidase subunit IV isoform 1) (COX IV-1)	1.54925	1.96298	1.19698	1.56974	98479000	453570000	39946000	1.97332e+08	1	0
Q8TDN6	BRIX1	Ribosome biogenesis protein BRX1 homolog (Brix domain-containing protein 2)	1.69665	1.43758		1.56712	193510000	142300000		167905000	0	0
P54136	RARS1	Arginine--tRNA ligase, cytoplasmic (EC 6.1.1.19) (Arginyl-tRNA synthetase) (ArgRS)	1.22465	1.94923	1.52729	1.56706	796470000	862390000	75906000	5.78255e+08	0	0
P60228	EIF3E	Eukaryotic translation initiation factor 3 subunit E (eIF3e) (Eukaryotic translation initiation factor 3 subunit 6) (Viral integration site protein INT-6 homolog) (eIF-3 p48)	1.37338	1.72491	1.60166	1.56665	431310000	541590000	120820000	3.64573e+08	0	0
P07195	LDHB	L-lactate dehydrogenase B chain (LDH-B) (EC 1.1.1.27) (LDH heart subunit) (LDH-H) (Renal carcinoma antigen NY-REN-46)	1.40062	1.70446	1.59479	1.56662	552160000	2708800000	192470000	1.15114e+09	1	0
Q969S9	GFM2	Ribosome-releasing factor 2, mitochondrial (RRF2mt) (Elongation factor G 2, mitochondrial) (EF-G2mt) (mEF-G 2) (Elongation factor G2) (hEFG2)	1.55877	1.85171	1.28933	1.5666	382600000	743080000	29249000	3.84976e+08	1	0
Q8WUM0	NUP133	Nuclear pore complex protein Nup133 (133 kDa nucleoporin) (Nucleoporin Nup133)	1.74893	1.51218	1.43335	1.56482	61777000	154880000	39690000	85449000	0	0
Q92973	TNPO1	Transportin-1 (Importin beta-2) (Karyopherin beta-2) (M9 region interaction protein) (MIP)	1.34708	2.23406	1.1033	1.56148	926180000	1.8933e+09	152910000	9.90797e+08	0	0
Q92544	TM9SF4	Transmembrane 9 superfamily member 4 (Tumor cannibalism associated protein 1)	0.945528	1.85951	1.87709	1.56071	220900000	344540000	122300000	2.29247e+08	0	0
O60763	USO1	General vesicular transport factor p115 (Protein USO1 homolog) (Transcytosis-associated protein) (TAP) (Vesicle-docking protein)	2.60484	1.94992	0.11728	1.55735	146460000	154170000	23951000	1.08194e+08	0	0
P62917	RPL8	Large ribosomal subunit protein uL2 (60S ribosomal protein L8)	0.790641	1.84386	2.03598	1.55683	1142700000	1374600000	71374000	8.62891e+08	0	0
Q15800	MSMO1	Methylsterol monooxygenase 1 (EC 1.14.18.9) (C-4 methylsterol oxidase) (Sterol-C4-methyl oxidase)	1.49572	1.60893		1.55232	146950000	364230000		255590000	0	0
P49591	SARS1	Serine--tRNA ligase, cytoplasmic (EC 6.1.1.11) (Seryl-tRNA synthetase) (SerRS) (Seryl-tRNA(Ser/Sec) synthetase)	1.43546	1.66823		1.55185	77008000	265240000		171124000	0	0
O75915	ARL6IP5	PRA1 family protein 3 (ADP-ribosylation factor-like protein 6-interacting protein 5) (ARL-6-interacting protein 5) (Aip-5) (Cytoskeleton-related vitamin A-responsive protein) (Dermal papilla-derived protein 11) (GTRAP3-18) (Glutamate transporter EAAC1-interacting protein) (JM5) (Prenylated Rab acceptor protein 2) (Protein JWa) (Putative MAPK-activating protein PM27)	1.56499	1.76539	1.3249	1.55176	312740000	386950000	91829000	2.6384e+08	0	0
P49588	AARS1	Alanine--tRNA ligase, cytoplasmic (EC 6.1.1.7) (Alanyl-tRNA synthetase) (AlaRS) (Renal carcinoma antigen NY-REN-42)	1.68525	1.49836	1.46957	1.55106	135530000	240550000	29303000	1.35128e+08	0	0
Q9Y265	RUVBL1	RuvB-like 1 (EC 3.6.4.12) (49 kDa TATA box-binding protein-interacting protein) (49 kDa TBP-interacting protein) (54 kDa erythrocyte cytosolic protein) (ECP-54) (INO80 complex subunit H) (Nuclear matrix protein 238) (NMP 238) (Pontin 52) (TIP49a) (TIP60-associated protein 54-alpha) (TAP54-alpha)	1.55024	*		1.55024	93761000	50606000		72183500	0	0
P60891	PRPS1	Ribose-phosphate pyrophosphokinase 1 (EC 2.7.6.1) (PPRibP) (Phosphoribosyl pyrophosphate synthase I) (PRS-I)	1.11896	1.69065	1.83966	1.54976	149420000	251780000	103190000	168130000	0	0
P26373	RPL13	Large ribosomal subunit protein eL13 (60S ribosomal protein L13) (Breast basic conserved protein 1)	1.87521	1.36352	1.39762	1.54545	1241800000	1410300000	296900000	983000000	0	0
Q9NZI8	IGF2BP1	Insulin-like growth factor 2 mRNA-binding protein 1 (IGF2 mRNA-binding protein 1) (IMP-1) (IMP1) (Coding region determinant-binding protein) (CRD-BP) (IGF-II mRNA-binding protein 1) (VICKZ family member 1) (Zipcode-binding protein 1) (ZBP-1)	0.695213	2.41236	1.5249	1.54416	194570000	486210000	33853000	238211000	0	0
P63167	DYNLL1	Dynein light chain 1, cytoplasmic (8 kDa dynein light chain) (DLC8) (Dynein light chain LC8-type 1) (Protein inhibitor of neuronal nitric oxide synthase) (PIN)		1.30743	1.7791	1.54326		195750000	53922000	124836000	1	0
O94906	PRPF6	Pre-mRNA-processing factor 6 (Androgen receptor N-terminal domain-transactivating protein 1) (ANT-1) (PRP6 homolog) (U5 snRNP-associated 102 kDa protein) (U5-102 kDa protein)	1.39425	1.68427		1.53926	39533000	30553000		35043000	0	0
P67775	PPP2CA	Serine/threonine-protein phosphatase 2A catalytic subunit alpha isoform (PP2A-alpha) (EC 3.1.3.16) (Replication protein C) (RP-C)	1.01904	1.7368	1.86075	1.53886	199870000	170580000	45356000	138602000	0	0
P06280	GLA	Alpha-galactosidase A (EC 3.2.1.22) (Alpha-D-galactosidase A) (Alpha-D-galactoside galactohydrolase) (Galactosylgalactosylglucosylceramidase GLA) (Melibiase) (Agalsidase)	1.53862	*		1.53862	51250000	44901000		48075500	0	0
Q9H8H3	TMT1A	N6-adenosine-methyltransferase TMT1A (EC 2.1.1.348) (Methyltransferase TMT1A) (Methyltransferase-like protein 7A) (Protein AAM-B) (Thiol methyltransferase 1A)		1.53489	*	1.53489		87518000	5726800	46622400	0	0
P60033	CD81	CD81 antigen (26 kDa cell surface protein TAPA-1) (Target of the antiproliferative antibody 1) (Tetraspanin-28) (Tspan-28) (CD antigen CD81)	1.14315	1.92467		1.53391	252800000	498520000		375660000	0	0
Q7KZF4	SND1	Staphylococcal nuclease domain-containing protein 1 (EC 3.1.31.1) (100 kDa coactivator) (EBNA2 coactivator p100) (Tudor domain-containing protein 11) (p100 co-activator)	1.38067	1.82045	1.39845	1.53319	436360000	916460000	197110000	5.16643e+08	1	0
Q96CW1	AP2M1	AP-2 complex subunit mu (AP-2 mu chain) (Adaptin-mu2) (Adaptor protein complex AP-2 subunit mu) (Adaptor-related protein complex 2 subunit mu) (Clathrin assembly protein complex 2 mu medium chain) (Clathrin coat assembly protein AP50) (Clathrin coat-associated protein AP50) (HA2 50 kDa subunit) (Plasma membrane adaptor AP-2 50 kDa protein)	1.2009	1.86386		1.53238	24625000	205470000		115047500	0	0
P61289	PSME3	Proteasome activator complex subunit 3 (11S regulator complex subunit gamma) (REG-gamma) (Activator of multicatalytic protease subunit 3) (Ki nuclear autoantigen) (Proteasome activator 28 subunit gamma) (PA28g) (PA28gamma)	1.35068	2.00324	1.24288	1.53227	31137000	160360000	5105700	6.55342e+07	0	0
P23396	RPS3	Small ribosomal subunit protein uS3 (40S ribosomal protein S3) (EC 4.2.99.18)	1.43074	1.49887	1.6609	1.53017	1274300000	2519200000	172150000	1.32188e+09	1	0
Q13620	CUL4B	Cullin-4B (CUL-4B)	0.793721	2.26512		1.52942	12512000	54477000		33494500	0	0
Q07020	RPL18	Large ribosomal subunit protein eL18 (60S ribosomal protein L18)	1.52391	1.74882	1.31474	1.52915	1.0546e+09	1421800000	248220000	9.08207e+08	0	0
Q08945	SSRP1	FACT complex subunit SSRP1 (Chromatin-specific transcription elongation factor 80 kDa subunit) (Facilitates chromatin transcription complex 80 kDa subunit) (FACT 80 kDa subunit) (FACTp80) (Facilitates chromatin transcription complex subunit SSRP1) (Recombination signal sequence recognition protein 1) (Structure-specific recognition protein 1) (hSSRP1) (T160)	1.86282	1.11837	1.60582	1.529	65269000	38581000	34211000	4.60203e+07	0	0
Q9UHD1	CHORDC1	Cysteine and histidine-rich domain-containing protein 1 (CHORD domain-containing protein 1) (CHORD-containing protein 1) (CHP-1) (Protein morgana)	1.29954	1.90388	1.37933	1.52758	300500000	103550000	60375000	1.54808e+08	0	0
P62314	SNRPD1	Small nuclear ribonucleoprotein Sm D1 (Sm-D1) (Sm-D autoantigen) (snRNP core protein D1)	1.53319	1.52166		1.52743	387830000	445670000		416750000	0	0
Q12769	NUP160	Nuclear pore complex protein Nup160 (160 kDa nucleoporin) (Nucleoporin Nup160)	1.02135	1.82515	1.73564	1.52738	88155000	325900000	57424000	1.5716e+08	0	0
P61353	RPL27	Large ribosomal subunit protein eL27 (60S ribosomal protein L27)	1.4133	1.64023		1.52676	571150000	1439600000		1005375000	0	0
P31153	MAT2A	S-adenosylmethionine synthase isoform type-2 (AdoMet synthase 2) (EC 2.5.1.6) (Methionine adenosyltransferase 2) (MAT 2) (Methionine adenosyltransferase II) (MAT-II)	1.01827	1.97078	1.58562	1.52489	199250000	200890000	79167000	159769000	0	0
O00178	GTPBP1	GTP-binding protein 1 (G-protein 1) (GP-1) (GP1)	0.890764	2.15125		1.52101	164410000	225700000		195055000	0	0
Q13547	HDAC1	Histone deacetylase 1 (HD1) (EC 3.5.1.98) (Protein deacetylase HDAC1) (EC 3.5.1.-) (Protein decrotonylase HDAC1) (EC 3.5.1.-)	1.51835	1.59189	1.44566	1.51863	272920000	237510000	74220000	1.94883e+08	0	0
P39023	RPL3	Large ribosomal subunit protein uL3 (60S ribosomal protein L3) (HIV-1 TAR RNA-binding protein B) (TARBP-B)	1.66151	1.71275	1.17888	1.51772	3.2878e+09	5562200000	1344100000	3.39803e+09	0	0
Q5SRE5	NUP188	Nucleoporin NUP188 (hNup188)	1.13464	2.19753	1.21599	1.51605	25970000	44074000	5642100	25228700	0	0
P25398	RPS12	Small ribosomal subunit protein eS12 (40S ribosomal protein S12)	1.42643	1.60458		1.51551	286360000	386580000		336470000	0	0
A0AVT1	UBA6	Ubiquitin-like modifier-activating enzyme 6 (Ubiquitin-activating enzyme 6) (EC 6.2.1.45) (Monocyte protein 4) (MOP-4) (Ubiquitin-activating enzyme E1-like protein 2) (E1-L2)		1.93739	1.0933	1.51534		68567000	3987500	36277250	0	0
P18077	RPL35A	Large ribosomal subunit protein eL33 (60S ribosomal protein L35a) (Cell growth-inhibiting gene 33 protein)	1.28163	1.74087		1.51125	357450000	550720000		454085000	0	0
Q15717	ELAVL1	ELAV-like protein 1 (Hu-antigen R) (HuR)	1.12198	1.61465	1.79545	1.5107	160590000	181060000	41228000	127626000	0	0
Q9HD45	TM9SF3	Transmembrane 9 superfamily member 3 (EP70-P-iso) (SM-11044-binding protein)	1.01164	1.87246	1.64712	1.51041	679520000	1.6778e+09	349790000	9.0237e+08	0	0
Q96A35	MRPL24	Large ribosomal subunit protein uL24m (39S ribosomal protein L24, mitochondrial) (L24mt) (MRP-L24)	0.996497	1.14155	2.39225	1.5101	440110000	665470000	186330000	4.30637e+08	1	0
O15260	SURF4	Surfeit locus protein 4	1.45115	1.57512	1.49757	1.50795	864790000	1.0417e+09	172430000	6.92973e+08	0	0
Q9NVS2	MRPS18A	Large ribosomal subunit protein mL66 (39S ribosomal protein S18-3, mitochondrial) (MRP-S18-3) (39S ribosomal protein S18a, mitochondrial) (MRP-S18-a) (Mrps18a) (S18mt-a) (Large ribosomal subunit protein bS18a)		*	1.50752	1.50752		74882000	12505000	43693500	1	0
Q3SXM5	HSDL1	Inactive hydroxysteroid dehydrogenase-like protein 1 (Short chain dehydrogenase/reductase family 12C member 3)	0.361399	3.25535	0.897162	1.50464	118570000	276530000	62057000	1.52386e+08	1	0
P61026	RAB10	Ras-related protein Rab-10 (EC 3.6.5.2)	1.30121	1.64354	1.56653	1.50376	316990000	382510000	75372000	2.58291e+08	0	0
P11310	ACADM	Medium-chain specific acyl-CoA dehydrogenase, mitochondrial (MCAD) (EC 1.3.8.7) (Medium chain acyl-CoA dehydrogenase) (MCADH)	1.506	2.12629	0.876858	1.50305	243170000	472480000	69604000	2.61751e+08	1	0
Q09028	RBBP4	Histone-binding protein RBBP4 (Chromatin assembly factor 1 subunit C) (CAF-1 subunit C) (Chromatin assembly factor I p48 subunit) (CAF-I 48 kDa subunit) (CAF-I p48) (Nucleosome-remodeling factor subunit RBAP48) (Retinoblastoma-binding protein 4) (RBBP-4) (Retinoblastoma-binding protein p48)	1.65748	1.21823	1.62993	1.50188	445690000	543030000	121240000	3.69987e+08	0	0
P40925	MDH1	Malate dehydrogenase, cytoplasmic (EC 1.1.1.37) (Aromatic alpha-keto acid reductase) (KAR) (EC 1.1.1.96) (Cytosolic malate dehydrogenase)	1.7698	0.928084	1.80672	1.50154	252830000	97883000	89494000	1.46736e+08	0	0
O14980	XPO1	Exportin-1 (Exp1) (Chromosome region maintenance 1 protein homolog)	1.12372	1.99636	1.38379	1.50129	933190000	1409000000	351190000	8.97793e+08	0	0
P00558	PGK1	Phosphoglycerate kinase 1 (EC 2.7.2.3) (Cell migration-inducing gene 10 protein) (Primer recognition protein 2) (PRP 2)	1.80786	1.00171	1.68046	1.49668	185530000	125220000	83665000	1.31472e+08	0	0
Q9NQC3	RTN4	Reticulon-4 (Foocen) (Neurite outgrowth inhibitor) (Nogo protein) (Neuroendocrine-specific protein) (NSP) (Neuroendocrine-specific protein C homolog) (RTN-x) (Reticulon-5)	1.4365	2.14203	0.909752	1.49609	468140000	865550000	46489000	4.6006e+08	0	0
P29401	TKT	Transketolase (TK) (EC 2.2.1.1)	1.60835	1.60544	1.26775	1.49385	750000000	1123800000	179930000	6.84577e+08	0	0
P63000	RAC1	Ras-related C3 botulinum toxin substrate 1 (EC 3.6.5.2) (Cell migration-inducing gene 5 protein) (Ras-like protein TC25) (p21-Rac1)	1.40618	1.58006		1.49312	198020000	517270000		357645000	0	0
P61313	RPL15	Large ribosomal subunit protein eL15 (60S ribosomal protein L15)	1.83468	1.40061	1.23248	1.48926	1.7382e+09	2740200000	138720000	1.53904e+09	0	0
P06737	PYGL	Glycogen phosphorylase, liver form (EC 2.4.1.1)	1.40672	2.09542	0.949768	1.48397	74826000	72299000	12520000	53215000	0	0
Q99808	SLC29A1	Equilibrative nucleoside transporter 1 (hENT1) (Equilibrative nitrobenzylmercaptopurine riboside-sensitive nucleoside transporter) (Equilibrative NBMPR-sensitive nucleoside transporter) (es nucleoside transporter) (Nucleoside transporter, es-type) (Solute carrier family 29 member 1)	1.21514	2.56544	0.666317	1.4823	90523000	211730000	60724000	1.20992e+08	0	0
O76021	RSL1D1	Ribosomal L1 domain-containing protein 1 (CATX-11) (Cellular senescence-inhibited gene protein) (Protein PBK1)	1.54885	2.18725	0.704417	1.48017	164300000	253100000	38319000	1.51906e+08	0	0
P09651	HNRNPA1	Heterogeneous nuclear ribonucleoprotein A1 (hnRNP A1) (Helix-destabilizing protein) (Single-strand RNA-binding protein) (hnRNP core protein A1) [Cleaved into: Heterogeneous nuclear ribonucleoprotein A1, N-terminally processed]	1.50842	1.12536	1.80434	1.47937	818330000	1.6365e+09	280990000	9.1194e+08	0	0
O43852	CALU	Calumenin (Crocalbin) (IEF SSP 9302)		1.80798	1.14958	1.47878		179820000	11616000	95718000	0	0
Q9Y3F4	STRAP	Serine-threonine kinase receptor-associated protein (MAP activator with WD repeats) (UNR-interacting protein) (WD-40 repeat protein PT-WD)	0.928308	1.6389	1.86738	1.4782	118630000	550200000	105630000	2.58153e+08	0	0
P62937	PPIA	Peptidyl-prolyl cis-trans isomerase A (PPIase A) (EC 5.2.1.8) (Cyclophilin A) (Cyclosporin A-binding protein) (Rotamase A) [Cleaved into: Peptidyl-prolyl cis-trans isomerase A, N-terminally processed]	1.47701	1.26941	1.684	1.47681	1117100000	1.7912e+09	441650000	1.11665e+09	0	0
Q8NE71	ABCF1	ATP-binding cassette sub-family F member 1 (ATP-binding cassette 50) (TNF-alpha-stimulated ABC protein)	1.01654	1.93412		1.47533	54574000	163910000		109242000	0	0
O94973	AP2A2	AP-2 complex subunit alpha-2 (100 kDa coated vesicle protein C) (Adaptor protein complex AP-2 subunit alpha-2) (Adaptor-related protein complex 2 subunit alpha-2) (Alpha-adaptin C) (Alpha2-adaptin) (Clathrin assembly protein complex 2 alpha-C large chain) (Huntingtin yeast partner J) (Huntingtin-interacting protein 9) (HIP-9) (Huntingtin-interacting protein J) (Plasma membrane adaptor HA2/AP2 ada…	0.110673	1.86308	2.4113	1.46169	117410000	217550000	17496000	1.17485e+08	0	0
Q14318	FKBP8	Peptidyl-prolyl cis-trans isomerase FKBP8 (PPIase FKBP8) (EC 5.2.1.8) (38 kDa FK506-binding protein) (38 kDa FKBP) (FKBP-38) (hFKBP38) (FK506-binding protein 8) (FKBP-8) (FKBPR38) (Rotamase)	1.1932	1.88742	1.30354	1.46138	130960000	280110000	48557000	153209000	1	0
P17655	CAPN2	Calpain-2 catalytic subunit (EC 3.4.22.53) (Calcium-activated neutral proteinase 2) (CANP 2) (Calpain M-type) (Calpain large polypeptide L2) (Calpain-2 large subunit) (Millimolar-calpain) (M-calpain)	0.883669	3.06923	0.430513	1.46114	28211000	171440000	11022000	7.02243e+07	0	0
P11802	CDK4	Cyclin-dependent kinase 4 (EC 2.7.11.22) (Cell division protein kinase 4) (PSK-J3)	1.65461	1.21788	1.49967	1.45739	81518000	315180000	13126000	136608000	0	0
P06748	NPM1	Nucleophosmin (NPM) (Nucleolar phosphoprotein B23) (Nucleolar protein NO38) (Numatrin)	1.65544	1.06515	1.65034	1.45698	1118000000	2203500000	499960000	1273820000	0	0
P62847	RPS24	Small ribosomal subunit protein eS24 (40S ribosomal protein S24)	1.60754	1.29443		1.45099	215190000	207720000		211455000	0	0
Q99623	PHB2	Prohibitin-2 (B-cell receptor-associated protein BAP37) (D-prohibitin) (Repressor of estrogen receptor activity)	1.46147	1.774	1.11295	1.44947	459100000	659140000	67328000	3.95189e+08	1	0
P35221	CTNNA1	Catenin alpha-1 (Alpha E-catenin) (Cadherin-associated protein) (Renal carcinoma antigen NY-REN-13)	1.41666	1.47783		1.44725	64072000	247850000		155961000	0	0
P18754	RCC1	Regulator of chromosome condensation (Cell cycle regulatory protein) (Chromosome condensation protein 1)	1.61918	1.83436	0.883616	1.44572	401020000	345170000	15433000	2.53874e+08	0	0
Q14103	HNRNPD	Heterogeneous nuclear ribonucleoprotein D0 (hnRNP D0) (AU-rich element RNA-binding protein 1)	1.80111	1.3036	1.22838	1.44436	176520000	446220000	71760000	231500000	0	0
Q5VYK3	ECPAS	Proteasome adapter and scaffold protein ECM29 (Ecm29 proteasome adapter and scaffold) (Proteasome-associated protein ECM29 homolog)	0.640175	2.24425		1.44221	7586400	14318000		10952200	0	0
O43684	BUB3	Mitotic checkpoint protein BUB3	1.5311	1.34772	*	1.43941	38935000	144610000	7951300	63832100	0	0
P50991	CCT4	T-complex protein 1 subunit delta (TCP-1-delta) (CCT-delta) (Stimulator of TAR RNA-binding)	1.42788	1.1601	1.72986	1.43928	734700000	1313100000	275420000	7.74407e+08	0	0
Q8N0X7	SPART	Spartin (Spastic paraplegia 20 protein) (Trans-activated by hepatitis C virus core protein 1)	0.971184	1.3114	2.0316	1.43806	41438000	34969000	6687700	2.76982e+07	0	0
P16152	CBR1	Carbonyl reductase [NADPH] 1 (EC 1.1.1.184) (15-hydroxyprostaglandin dehydrogenase [NADP(+)]) (EC 1.1.1.196, EC 1.1.1.197) (20-beta-hydroxysteroid dehydrogenase) (Alcohol dehydrogenase [NAD(P)+] CBR1) (EC 1.1.1.71) (NADPH-dependent carbonyl reductase 1) (Prostaglandin 9-ketoreductase) (PG-9-KR) (Prostaglandin-E(2) 9-reductase) (EC 1.1.1.189) (Short chain dehydrogenase/reductase family 21C member …	2.05459		0.821413	1.438	68458000		25240000	46849000	0	0
P08865	RPSA	Small ribosomal subunit protein uS2 (37 kDa laminin receptor precursor) (37LRP) (37/67 kDa laminin receptor) (LRP/LR) (40S ribosomal protein SA) (67 kDa laminin receptor) (67LR) (Colon carcinoma laminin-binding protein) (Laminin receptor 1) (LamR) (Laminin-binding protein precursor p40) (LBP/p40) (Multidrug resistance-associated protein MGr1-Ag) (NEM/1CHD4)	1.44454	0.880111	1.98357	1.43607	1082200000	828840000	332740000	7.47927e+08	0	0
P25786	PSMA1	Proteasome subunit alpha type-1 (30 kDa prosomal protein) (PROS-30) (Macropain subunit C2) (Multicatalytic endopeptidase complex subunit C2) (Proteasome component C2) (Proteasome nu chain)	1.18237	1.82208	1.30262	1.43569	151700000	54368000	30055000	7.87077e+07	0	0
O75534	CSDE1	Cold shock domain-containing protein E1 (N-ras upstream gene protein) (Protein UNR)	1.85141	1.69315	0.759851	1.4348	255690000	469360000	87773000	270941000	0	0
P07737	PFN1	Profilin-1 (Epididymis tissue protein Li 184a) (Profilin I)	1.42983	1.04349	1.82807	1.43379	633070000	1313400000	159110000	701860000	0	0
Q5I7T1	ALG10B	Putative Dol-P-Glc:Glc(2)Man(9)GlcNAc(2)-PP-Dol alpha-1,2-glucosyltransferase (EC 2.4.1.256) (Alpha-1,2-glucosyltransferase ALG10-A) (Alpha-2-glucosyltransferase ALG10-B) (Asparagine-linked glycosylation protein 10 homolog B) (Potassium channel regulator 1)	1.05803		1.80582	1.43192	90962000		119870000	105416000	0	0
O00429	DNM1L	Dynamin-1-like protein (EC 3.6.5.5) (Dnm1p/Vps1p-like protein) (DVLP) (Dynamin family member proline-rich carboxyl-terminal domain less) (Dymple) (Dynamin-like protein) (Dynamin-like protein 4) (Dynamin-like protein IV) (HdynIV) (Dynamin-related protein 1)	1.81111	0.850773	1.63319	1.43169	121970000	149630000	16461000	9.60203e+07	1	0
Q15021	NCAPD2	Condensin complex subunit 1 (Chromosome condensation-related SMC-associated protein 1) (Chromosome-associated protein D2) (hCAP-D2) (Non-SMC condensin I complex subunit D2) (XCAP-D2 homolog)	1.09774	2.50877	0.688192	1.43157	113890000	358220000	13717000	1.61942e+08	0	0
P49368	CCT3	T-complex protein 1 subunit gamma (TCP-1-gamma) (CCT-gamma) (hTRiC5)	1.43004	1.43163	1.4284	1.43002	896310000	1.6119e+09	193800000	9.0067e+08	0	0
Q99575	POP1	Ribonucleases P/MRP protein subunit POP1 (hPOP1)	1.26435	1.59357		1.42896	17303000	62565000		39934000	0	0
P62241	RPS8	Small ribosomal subunit protein eS8 (40S ribosomal protein S8)	1.56082	1.40462	1.31571	1.42705	1.4877e+09	1.8482e+09	343640000	1.22651e+09	0	0
P00387	CYB5R3	NADH-cytochrome b5 reductase 3 (B5R) (Cytochrome b5 reductase) (EC 1.6.2.2) (Diaphorase-1)	0.993044	2.02301	1.26223	1.4261	154770000	411350000	39566000	2.01895e+08	1	0
Q8TEX9	IPO4	Importin-4 (Imp4) (Importin-4b) (Imp4b) (Ran-binding protein 4) (RanBP4)	0.797686	2.02785	1.4441	1.42321	759520000	1.5168e+09	214360000	8.30227e+08	0	0
Q08J23	NSUN2	RNA cytosine C(5)-methyltransferase NSUN2 (EC 2.1.1.-) (Myc-induced SUN domain-containing protein) (Misu) (NOL1/NOP2/Sun domain family member 2) (Substrate of AIM1/Aurora kinase B) (mRNA cytosine C(5)-methyltransferase) (EC 2.1.1.-) (tRNA cytosine C(5)-methyltransferase) (EC 2.1.1.-, EC 2.1.1.203) (tRNA methyltransferase 4 homolog) (hTrm4)	1.37614	1.26027	1.62949	1.42196	223850000	414980000	30582000	2.23137e+08	1	0
P39656	DDOST	Dolichyl-diphosphooligosaccharide--protein glycosyltransferase 48 kDa subunit (DDOST 48 kDa subunit) (Oligosaccharyl transferase 48 kDa subunit)	1.44309	1.39675		1.41992	87781000	205070000		146425500	0	0
Q9HB40	SCPEP1	Retinoid-inducible serine carboxypeptidase (EC 3.4.16.-) (Serine carboxypeptidase 1)	0.64986	2.18915		1.41951	28713000	143150000		85931500	0	0
Q9H078	CLPB	Mitochondrial disaggregase (EC 3.6.1.-) (Suppressor of potassium transport defect 3) [Cleaved into: Mitochondrial disaggregase, cleaved form]	1.48085	1.58347	1.18404	1.41612	104140000	207400000	17327000	1.09622e+08	1	0
P46776	RPL27A	Large ribosomal subunit protein uL15 (60S ribosomal protein L27a)	1.38727	1.60567	1.25442	1.41578	1.6029e+09	1174100000	339820000	1.03894e+09	0	0
P0DMV9	HSPA1B	Heat shock 70 kDa protein 1B (Heat shock 70 kDa protein 2) (HSP70-2) (HSP70.2)	1.35184	1.57938	1.31602	1.41575	3.8883e+09	6.6746e+09	1151400000	3.90477e+09	0	0
Q16658	FSCN1	Fascin (55 kDa actin-bundling protein) (Singed-like protein) (p55)	1.66968	1.11034	1.4607	1.41357	253210000	264560000	28449000	182073000	0	0
Q9H4A4	RNPEP	Aminopeptidase B (AP-B) (EC 3.4.11.6) (Arginine aminopeptidase) (Arginyl aminopeptidase)	1.09555	2.02568	1.10786	1.4097	296480000	1.0215e+09	86857000	4.68279e+08	0	0
O96008	TOMM40	Mitochondrial import receptor subunit TOM40 homolog (Protein Haymaker) (Translocase of outer membrane 40 kDa subunit homolog) (p38.5)	1.63524	1.70767	0.869905	1.40427	250770000	237100000	143400000	2.10423e+08	1	0
Q99829	CPNE1	Copine-1 (Chromobindin 17) (Copine I)	1.39607	2.08533	0.731199	1.4042	10485000	164750000	13066000	62767000	0	0
Q9Y678	COPG1	Coatomer subunit gamma-1 (Gamma-1-coat protein) (Gamma-1-COP)	1.42835	1.58492	1.19672	1.40333	237660000	344150000	40159000	207323000	0	0
P61247	RPS3A	Small ribosomal subunit protein eS1 (40S ribosomal protein S3a) (v-fos transformation effector protein) (Fte-1)	1.55584	1.43545	1.21363	1.40164	661100000	403860000	100860000	3.88607e+08	0	0
Q5SY16	NOL9	Polynucleotide 5'-hydroxyl-kinase NOL9 (EC 2.7.1.-) (Nucleolar protein 9)	1.06023	1.74174		1.40099	67894000	125040000		96467000	0	0
P04075	ALDOA	Fructose-bisphosphate aldolase A (EC 4.1.2.13) (Lung cancer antigen NY-LU-1) (Muscle-type aldolase)	1.48669	1.28505	1.42686	1.39953	3.2074e+09	3.1229e+09	661210000	2.3305e+09	0	0
Q14152	EIF3A	Eukaryotic translation initiation factor 3 subunit A (eIF3a) (Eukaryotic translation initiation factor 3 subunit 10) (eIF-3-theta) (eIF3 p167) (eIF3 p180) (eIF3 p185)	0.991617	1.84259	1.35827	1.39749	120800000	100100000	29263000	8.33877e+07	0	0
Q15436	SEC23A	Protein transport protein Sec23A (hSec23A) (SEC23-related protein A)	0.727243	2.05853		1.39289	105000000	162580000		133790000	0	0
Q9Y266	NUDC	Nuclear migration protein nudC (Nuclear distribution protein C homolog)	2.81548	0.442429	0.916435	1.39145	69699000	98578000	15582000	6.12863e+07	0	0
P09960	LTA4H	Leukotriene A-4 hydrolase (LTA-4 hydrolase) (EC 3.3.2.6) (Leukotriene A(4) hydrolase) (Tripeptide aminopeptidase LTA4H) (EC 3.4.11.4)	1.33694	1.76346	1.07348	1.39129	321730000	653220000	51472000	3.42141e+08	0	0
Q15758	SLC1A5	Neutral amino acid transporter B(0) (ATB(0)) (Baboon M7 virus receptor) (RD114/simian type D retrovirus receptor) (Sodium-dependent neutral amino acid transporter type 2) (Solute carrier family 1 member 5)	1.20489	1.77724	1.19075	1.39096	236490000	234680000	5831200	159000400	0	0
P43034	PAFAH1B1	Platelet-activating factor acetylhydrolase IB subunit beta (Lissencephaly-1 protein) (LIS-1) (PAF acetylhydrolase 45 kDa subunit) (PAF-AH 45 kDa subunit) (PAF-AH alpha) (PAFAH alpha)	1.72571		1.05337	1.38954	132730000		5559700	69144850	0	0
Q16531	DDB1	DNA damage-binding protein 1 (DDB p127 subunit) (DNA damage-binding protein a) (DDBa) (Damage-specific DNA-binding protein 1) (HBV X-associated protein 1) (XAP-1) (UV-damaged DNA-binding factor) (UV-damaged DNA-binding protein 1) (UV-DDB 1) (XPE-binding factor) (XPE-BF) (Xeroderma pigmentosum group E-complementing protein) (XPCe)	0.945822	1.5846	1.63076	1.38706	234140000	139990000	34724000	1.36285e+08	0	0
Q9UBE0	SAE1	SUMO-activating enzyme subunit 1 (Ubiquitin-like 1-activating enzyme E1A) [Cleaved into: SUMO-activating enzyme subunit 1, N-terminally processed]	1.47544	1.29383		1.38463	7993900	96181000		52087450	0	0
P15121	AKR1B1	Aldo-keto reductase family 1 member B1 (EC 1.1.1.300) (EC 1.1.1.372) (EC 1.1.1.54) (Aldehyde reductase) (Aldose reductase) (AR) (EC 1.1.1.21)	1.64146	1.05501	1.45356	1.38334	869400000	1.5791e+09	185920000	8.7814e+08	0	0
Q06830	PRDX1	Peroxiredoxin-1 (EC 1.11.1.24) (Natural killer cell-enhancing factor A) (NKEF-A) (Proliferation-associated gene protein) (PAG) (Thioredoxin peroxidase 2) (Thioredoxin-dependent peroxide reductase 2) (Thioredoxin-dependent peroxiredoxin 1)	1.46072	1.34636	1.33114	1.37941	844730000	1.4636e+09	606310000	9.71547e+08	0	0
P30050	RPL12	Large ribosomal subunit protein uL11 (60S ribosomal protein L12)	0.939543	0.981476	2.21172	1.37758	146790000	163740000	118980000	143170000	0	0
P30825	SLC7A1	High affinity cationic amino acid transporter 1 (CAT-1) (CAT1) (Ecotropic retroviral leukemia receptor homolog) (Ecotropic retrovirus receptor homolog) (Solute carrier family 7 member 1) (System Y+ basic amino acid transporter)	1.05535	1.69959		1.37747	213620000	227240000		220430000	0	0
P52292	KPNA2	Importin subunit alpha-1 (Karyopherin subunit alpha-2) (RAG cohort protein 1) (SRP1-alpha)	1.17837	1.69435	1.25878	1.37717	1198800000	2.0405e+09	324410000	1.1879e+09	0	0
P35268	RPL22	Large ribosomal subunit protein eL22 (60S ribosomal protein L22) (EBER-associated protein) (EAP) (Epstein-Barr virus small RNA-associated protein) (Heparin-binding protein HBp15)	1.56453	1.52187	1.03869	1.37503	297290000	434420000	64363000	2.65358e+08	0	0
P14618	PKM	Pyruvate kinase PKM (EC 2.7.1.40) (Cytosolic thyroid hormone-binding protein) (CTHBP) (Opa-interacting protein 3) (OIP-3) (Pyruvate kinase 2/3) (Pyruvate kinase muscle isozyme) (Threonine-protein kinase PKM2) (EC 2.7.11.1) (Thyroid hormone-binding protein 1) (THBP1) (Tumor M2-PK) (Tyrosine-protein kinase PKM2) (EC 2.7.10.2) (p58)	1.33561	1.49614	1.29	1.37392	3.4531e+09	6.8268e+09	1080200000	3.7867e+09	0	0
P13797	PLS3	Plastin-3 (T-plastin)	1.11413	1.5849	1.4223	1.37377	1318700000	2237600000	269030000	1275110000	0	0
P08758	ANXA5	Annexin A5 (Anchorin CII) (Annexin V) (Annexin-5) (Calphobindin I) (CPB-I) (Endonexin II) (Lipocortin V) (Placental anticoagulant protein 4) (PP4) (Placental anticoagulant protein I) (PAP-I) (Thromboplastin inhibitor) (Vascular anticoagulant-alpha) (VAC-alpha)	1.20016	1.58933	1.32818	1.37256	250880000	152420000	68981000	157427000	0	0
P48643	CCT5	T-complex protein 1 subunit epsilon (TCP-1-epsilon) (CCT-epsilon)	1.44814	1.55756	1.11147	1.37239	319950000	644080000	50704000	3.38245e+08	0	0
Q9NWW5	CLN6	Ceroid-lipofuscinosis neuronal protein 6 (Protein CLN6)	1.52509		1.21544	1.37026	228450000		73769000	151109500	0	0
Q04637	EIF4G1	Eukaryotic translation initiation factor 4 gamma 1 (eIF-4-gamma 1) (eIF-4G 1) (eIF-4G1) (p220)	0.956133	1.38114	1.77331	1.37019	92442000	395010000	89739000	192397000	0	0
P62906	RPL10A	Large ribosomal subunit protein uL1 (60S ribosomal protein L10a) (CSA-19) (Neural precursor cell expressed developmentally down-regulated protein 6) (NEDD-6)	1.32878	1.41052		1.36965	101870000	281490000		191680000	0	0
P19367	HK1	Hexokinase-1 (EC 2.7.1.1) (Brain form hexokinase) (Hexokinase type I) (HK I) (Hexokinase-A)	1.11942	1.25744	1.71393	1.3636	102690000	236360000	25638000	1.21563e+08	1	0
P04406	GAPDH	Glyceraldehyde-3-phosphate dehydrogenase (GAPDH) (EC 1.2.1.12) (Peptidyl-cysteine S-nitrosylase GAPDH) (EC 2.6.99.-)	1.1432	1.40198	1.54354	1.36291	2.0466e+09	5471600000	883740000	2.80065e+09	0	0
O75694	NUP155	Nuclear pore complex protein Nup155 (155 kDa nucleoporin) (Nucleoporin Nup155)	0.846163	2.25432	0.982397	1.36096	287670000	511460000	93676000	297602000	0	0
Q9H3K6	BOLA2; BOLA2B	BolA-like protein 2	0.86204	1.85925		1.36065	72926000	186500000		129713000	0	0
Q96S66	CLCC1	Chloride channel CLIC-like protein 1 (Mid-1-related chloride channel protein 1)	0.935452	2.21343	0.927981	1.35895	216360000	584450000	35478000	2.78763e+08	0	0
P23921	RRM1	Ribonucleoside-diphosphate reductase large subunit (EC 1.17.4.1) (Ribonucleoside-diphosphate reductase subunit M1) (Ribonucleotide reductase large subunit)	2.06732	1.36298	0.646443	1.35891	197290000	337030000	28368000	1.87563e+08	0	0
P62888	RPL30	Large ribosomal subunit protein eL30 (60S ribosomal protein L30)	1.32317	1.09338	1.65051	1.35569	604570000	1076700000	159070000	6.13447e+08	0	0
P18669	PGAM1	Phosphoglycerate mutase 1 (EC 5.4.2.11) (EC 5.4.2.4) (BPG-dependent PGAM 1) (Phosphoglycerate mutase isozyme B) (PGAM-B)	1.35415	1.10351	1.60884	1.3555	691090000	997950000	192590000	627210000	0	0
P04843	RPN1	Dolichyl-diphosphooligosaccharide--protein glycosyltransferase subunit 1 (Dolichyl-diphosphooligosaccharide--protein glycosyltransferase 67 kDa subunit) (Ribophorin I) (RPN-I) (Ribophorin-1)	1.05504	1.97197	1.03914	1.35538	1.0194e+09	2.0255e+09	113800000	1.0529e+09	0	0
P07900	HSP90AA1	Heat shock protein HSP 90-alpha (EC 3.6.4.10) (Heat shock 86 kDa) (HSP 86) (HSP86) (Lipopolysaccharide-associated protein 2) (LAP-2) (LPS-associated protein 2) (Renal carcinoma antigen NY-REN-38)	1.13058	1.55769	1.376	1.35476	1280400000	7.0802e+09	205040000	2.85521e+09	1	0
O00400	SLC33A1	Acetyl-coenzyme A transporter 1 (AT-1) (Acetyl-CoA transporter 1) (Solute carrier family 33 member 1)	1.32355		1.3837	1.35363	71458000		40988000	56223000	0	0
Q9Y4R8	TELO2	Telomere length regulation protein TEL2 homolog (Protein clk-2 homolog) (hCLK2)	0.74803	1.95684		1.35243	26919000	48138000		37528500	0	0
Q9BQA1	WDR77	Methylosome protein WDR77 (Androgen receptor cofactor p44) (Methylosome protein 50) (MEP-50) (WD repeat-containing protein 77) (p44/Mep50)	1.51751		1.18264	1.35007	87558000		29813000	58685500	0	0
P00918	CA2	Carbonic anhydrase 2 (EC 4.2.1.1) (Carbonate dehydratase II) (Carbonic anhydrase C) (CAC) (Carbonic anhydrase II) (CA-II) (Cyanamide hydratase CA2) (EC 4.2.1.69)	1.88991	1.32422	0.832515	1.34888	123280000	339540000	41560000	1.68127e+08	0	0
P46060	RANGAP1	Ran GTPase-activating protein 1 (RanGAP1)	0.53689	1.75747	1.74778	1.34738	122850000	91684000	39243000	8.45923e+07	0	0
Q9H7Z7	PTGES2	Prostaglandin E synthase 2 (EC 5.3.99.3) (Membrane-associated prostaglandin E synthase-2) (mPGE synthase-2) (Microsomal prostaglandin E synthase 2) (mPGES-2) (Prostaglandin-H(2) E-isomerase) [Cleaved into: Prostaglandin E synthase 2 truncated form]	1.7807	1.73369	0.52516	1.34652	93416000	78648000	37946000	7.00033e+07	1	0
Q96QD8	SLC38A2	Sodium-coupled neutral amino acid symporter 2 (Amino acid transporter A2) (Protein 40-9-1) (Solute carrier family 38 member 2) (System A amino acid transporter 2) (System A transporter 1) (System N amino acid transporter 2)	0.896303	1.79313		1.34471	55969000	8308200		32138600	0	0
P62249	RPS16	Small ribosomal subunit protein uS9 (40S ribosomal protein S16)	1.32455	0.841128	1.85494	1.3402	769070000	593830000	155080000	5.05993e+08	0	0
Q9Y5L0	TNPO3	Transportin-3 (Importin-12) (Imp12) (Transportin-SR) (TRN-SR)	1.40078	2.00589	0.610666	1.33911	382890000	754030000	55696000	3.97539e+08	0	0
Q9UL25	RAB21	Ras-related protein Rab-21	1.19012	1.48707		1.3386	28825000	123010000		75917500	0	0
Q14697	GANAB	Neutral alpha-glucosidase AB (EC 3.2.1.207) (Alpha-glucosidase 2) (Glucosidase II subunit alpha)	0.978329	2.01607	1.02009	1.33816	1.9148e+09	3.659e+09	431750000	2.00185e+09	0	0
Q6P2Q9	PRPF8	Pre-mRNA-processing-splicing factor 8 (220 kDa U5 snRNP-specific protein) (PRP8 homolog) (Splicing factor Prp8) (p220)	0.792628	1.8511	1.37047	1.33807	377920000	427880000	45653000	2.83818e+08	0	0
O94901	SUN1	SUN domain-containing protein 1 (Protein unc-84 homolog A) (Sad1/unc-84 protein-like 1)	1.27268	*	1.39558	1.33413	107980000	50902000	29064000	6.26487e+07	0	0
Q01518	CAP1	Adenylyl cyclase-associated protein 1 (CAP 1)	1.43202	1.23574		1.33388	107360000	108870000		108115000	0	0
Q99735	MGST2	Microsomal glutathione S-transferase 2 (Microsomal GST-2) (EC 2.5.1.18) (Glutathione peroxidase MGST2) (EC 1.11.1.-) (Leukotriene C4 synthase MGST2) (EC 4.4.1.20) (Microsomal glutathione S-transferase II) (Microsomal GST-II)	1.0642		1.59675	1.33048	198180000		16554000	107367000	0	0
P27816	MAP4	Microtubule-associated protein 4 (MAP-4)	0.970598	1.67873		1.32466	50853000	33929000		42391000	0	0
P68104	EEF1A1	Elongation factor 1-alpha 1 (EF-1-alpha-1) (EC 3.6.5.-) (Elongation factor Tu) (EF-Tu) (Eukaryotic elongation factor 1 A-1) (eEF1A-1) (Leukocyte receptor cluster member 7)	1.49684		1.14686	1.32185	5250200000		2136700000	3693450000	0	0
Q86X55	CARM1	Histone-arginine methyltransferase CARM1 (EC 2.1.1.319) (Coactivator-associated arginine methyltransferase 1) (Protein arginine N-methyltransferase 4)	0.608688	2.0312		1.31994	68575000	271120000		169847500	0	0
P61019	RAB2A	Ras-related protein Rab-2A (EC 3.6.5.2)	1.71812	0.917042		1.31758	116640000	232650000		174645000	0	0
Q9BTE3	MCMBP	Mini-chromosome maintenance complex-binding protein (MCM-BP) (MCM-binding protein)	0.852808	1.6759	1.42389	1.31753	113190000	138930000	16879000	8.96663e+07	0	0
Q00839	HNRNPU	Heterogeneous nuclear ribonucleoprotein U (hnRNP U) (GRIP120) (Nuclear p120 ribonucleoprotein) (Scaffold-attachment factor A) (SAF-A) (p120) (pp120)	1.17559	1.65846	1.11356	1.31587	2480000000	3.9624e+09	424990000	2.28913e+09	0	0
Q13642	FHL1	Four and a half LIM domains protein 1 (FHL-1) (Skeletal muscle LIM-protein 1) (SLIM) (SLIM-1)	0.117296	2.81784	1.00684	1.31399	102720000	218420000	56622000	1.25921e+08	0	0
O14874	BCKDK	[3-methyl-2-oxobutanoate dehydrogenase [lipoamide]] kinase, mitochondrial (EC 2.7.11.4) (Branched-chain alpha-ketoacid dehydrogenase kinase) (BCKD-kinase) (BCKDHKIN)	2.04665	1.72164	0.165854	1.31138	1.6775e+09	2.9467e+09	339320000	1.65451e+09	1	0
O15121	DEGS1	Sphingolipid delta(4)-desaturase DES1 (EC 1.14.19.17) (Cell migration-inducing gene 15 protein) (Degenerative spermatocyte homolog 1) (Dihydroceramide desaturase-1) (Membrane lipid desaturase) (Retinol isomerase) (EC 5.2.1.-)	1.32225	1.94859	0.663171	1.31134	80533000	226600000	71835000	1.26323e+08	1	0
O95573	ACSL3	Fatty acid CoA ligase Acsl3 (Arachidonate--CoA ligase) (EC 6.2.1.15) (Long-chain acyl-CoA synthetase 3) (LACS 3) (Long-chain-fatty-acid--CoA ligase 3) (EC 6.2.1.3) (Medium-chain acyl-CoA ligase Acsl3) (EC 6.2.1.2)		1.33546	1.28203	1.30874		314940000	47802000	181371000	1	0
P17987	TCP1	T-complex protein 1 subunit alpha (TCP-1-alpha) (CCT-alpha)	1.23924	1.58768	1.09361	1.30684	1221000000	2.1158e+09	139050000	1.15862e+09	0	0
P22102	GART	Trifunctional purine biosynthetic protein adenosine-3 [Includes: Phosphoribosylamine--glycine ligase (EC 6.3.4.13) (Glycinamide ribonucleotide synthetase) (GARS) (Phosphoribosylglycinamide synthetase); Phosphoribosylformylglycinamidine cyclo-ligase (EC 6.3.3.1) (AIR synthase) (AIRS) (Phosphoribosyl-aminoimidazole synthetase); Phosphoribosylglycinamide formyltransferase (EC 2.1.2.2) (5'-phosphorib…	1.18334	1.45834	1.27768	1.30645	867710000	1218100000	176980000	7.54263e+08	0	0
Q9NX20	MRPL16	Large ribosomal subunit protein uL16m (39S ribosomal protein L16, mitochondrial) (L16mt) (MRP-L16)	2.01644	2.63588	-0.73483	1.30583	35317000	190550000	29205000	85024000	1	0
Q9NQR4	NIT2	Omega-amidase NIT2 (EC 3.5.1.3) (Nitrilase homolog 2)		*	1.30468	1.30468		37199000	7265600	22232300	1	0
Q09161	NCBP1	Nuclear cap-binding protein subunit 1 (80 kDa nuclear cap-binding protein) (CBP80) (NCBP 80 kDa subunit)	1.6694	1.35992	0.884706	1.30468	75637000	149860000	11390000	7.89623e+07	0	0
P31948	STIP1	Stress-induced-phosphoprotein 1 (STI1) (Hsc70/Hsp90-organizing protein) (Hop) (Renal carcinoma antigen NY-REN-11) (Transformation-sensitive protein IEF SSP 3521)	1.01304	1.4735	1.42327	1.30327	148260000	178500000	34385000	1.20382e+08	0	0
O00303	EIF3F	Eukaryotic translation initiation factor 3 subunit F (eIF3f) (Deubiquitinating enzyme eIF3f) (EC 3.4.19.12) (Eukaryotic translation initiation factor 3 subunit 5) (eIF-3-epsilon) (eIF3 p47)	1.67249		0.931744	1.30212	27108000		7808300	17458150	0	0
Q9Y490	TLN1	Talin-1	1.0398	2.26998	0.591001	1.30026	102680000	242360000	7146600	1.17396e+08	0	0
P55060	CSE1L	Exportin-2 (Exp2) (Cellular apoptosis susceptibility protein) (Chromosome segregation 1-like protein) (Importin-alpha re-exporter)	1.07508	1.76998	1.05306	1.29938	2.0046e+09	2790200000	423950000	1.73958e+09	0	0
Q14008	CKAP5	Cytoskeleton-associated protein 5 (Colonic and hepatic tumor overexpressed gene protein) (Ch-TOG)	1.23932	1.3584		1.29886	95261000	189060000		142160500	0	0
Q99805	TM9SF2	Transmembrane 9 superfamily member 2 (p76)	1.23398	1.74818	0.910227	1.29746	687370000	624670000	247810000	519950000	0	0
Q7L576	CYFIP1	Cytoplasmic FMR1-interacting protein 1 (Specifically Rac1-associated protein 1) (Sra-1) (p140sra-1)	1.34307		1.25043	1.29675	48734000		13945000	31339500	0	0
P18206	VCL	Vinculin (Metavinculin) (MV)	1.8619	1.65106	0.375421	1.29613	72323000	38476000	13757000	4.15187e+07	0	0
Q14566	MCM6	DNA replication licensing factor MCM6 (EC 3.6.4.12) (p105MCM)	1.30006	1.4492	1.13905	1.2961	129010000	355410000	38614000	1.74345e+08	0	0
Q15005	SPCS2	Signal peptidase complex subunit 2 (Microsomal signal peptidase 25 kDa subunit) (SPase 25 kDa subunit)	1.7233	0.773672	1.38654	1.2945	133750000	151860000	96402000	1.27337e+08	0	0
Q14839	CHD4	Chromodomain-helicase-DNA-binding protein 4 (CHD-4) (EC 3.6.4.12) (ATP-dependent helicase CHD4) (Mi-2 autoantigen 218 kDa protein) (Mi2-beta)	0.738843	1.84907		1.29396	31788000	70580000		51184000	0	0
P26639	TARS1	Threonine--tRNA ligase 1, cytoplasmic (EC 6.1.1.3) (Threonyl-tRNA synthetase) (ThrRS) (Threonyl-tRNA synthetase 1)	-0.00672287	2.15344	1.732	1.29291	426050000	846130000	113190000	461790000	0	0
P30566	ADSL	Adenylosuccinate lyase (ADSL) (ASL) (EC 4.3.2.2) (Adenylosuccinase) (ASase)		1.03437	1.54692	1.29065		221720000	9618100	115669050	0	0
[truncated: 304 more rows]

## Sheet: Tab.3 K562 protein list.
UniProt ID	Gene Name	Protein Name	Rep1 Log2(+/- catalyst)	Rep2 Log2(+/- catalyst)	Rep3 Log2(+/- catalyst)	Average Log2(+/- catalyst)	Rep1 intensity	Rep2 intensity	Rep3 intensity	Average Intensity	Mitochondrial annontation	Retain after cutoff
[truncated: 1,395 more rows]

[truncated: 1 more sheets: Tab 4. Overlap of mito proteome]
