# Supplementary material for: Bioorthogonal photocatalytic proximity labeling in primary living samples
Source: Nat Commun. 2024 Mar 28;15:2712. doi: 10.1038/s41467-024-46985-3 (PMC10978841; doi:10.1038/s41467-024-46985-3)
Supplement: Supplementary file 5 — Supplementary Dataset 2 [file 41467_2024_46985_MOESM5_ESM.xlsx]

## Sheet: Description
Table of contents
Tab.1	t-SNE analysis of HEK293T datasets
Tab.2	t-SNE analysis of combined (HeLa, HEK293T and K562) datasets
Tab.3	List of known ER-mito contact site (MAM) proteins as reference
Associated Tab(s)	Column name	Column definition
1,2,3	UniProt ID	Uniprot accession ID to the protein
1,2,3	Gene Name	Gene name for the protein
1,2,3	Protein Name	Recommended name of the protein
1	Rep1 Log2(+/- catalyst)	Log2-transformed intentsity ratio of +/- catalyst (exp/ctrl) of replicate#1, representing the extent of photocatalytic labeling
1	Rep2 Log2(+/- catalyst)	Log2-transformed intentsity ratio of +/- catalyst (exp/ctrl) of replicate#1, representing the extent of photocatalytic labeling
1	Rep3 Log2(+/- catalyst)	Log2-transformed intentsity ratio of +/- catalyst (exp/ctrl) of replicate#1, representing the extent of photocatalytic labeling
1,2	tSNE-1	Dimension-1 after tSNE analysis (into 2D space)
1,2	tSNE-2	Dimension-2 after tSNE analysis (into 2D space)
1,2	Mitochondrial annontation	Protein with mitochondrial annotation in either MitoCarta3.0 or UniProt databse (2022/10/13). 1 if yes, 0 if no.
1,2	MAM annotation	Protein with ER-mito concact site (MAM) according to reference list (Tab.3). 1 if yes, 0 if no.
2	HeLa Log2(+/- catalyst)	Averaged Log2-transformed ratio of +/- catalyst (exp/ctrl) for HeLa dataset, representing the extent of photocatalytic labeling
2	HEK293T Log2(+/- catalyst)	Averaged Log2-transformed ratio of +/- catalyst (exp/ctrl) for HEK293T dataset, representing the extent of photocatalytic labeling
2	K562 Log2(+/- catalyst)	Averaged Log2-transformed ratio of +/- catalyst (exp/ctrl) for K562 dataset, representing the extent of photocatalytic labeling
3	GOCC/Reference(s)	Evidence for MAM annotation according to either Gene Ontology Cellular Component (GOCC) term or literature
3	Organism	Organism of the protein

## Sheet: Tab.1 HEK293T tSNE
UniProt ID	Gene Name	Protein Name	Rep1 Log2(+/- catalyst)	Rep2 Log2(+/- catalyst)	Rep3 Log2(+/- catalyst)	tSNE-1	tSNE-2	Mitochondrial annontation	MAM annotation
P31937	HIBADH	3-hydroxyisobutyrate dehydrogenase, mitochondrial (HIBADH) (EC 1.1.1.31)	5.3271	5.90826	2.87293	-33.1885	71.007	1	0
O95169	NDUFB8	NADH dehydrogenase [ubiquinone] 1 beta subcomplex subunit 8, mitochondrial (Complex I-ASHI) (CI-ASHI) (NADH-ubiquinone oxidoreductase ASHI subunit)	6.35877	5.27528	3.4282	-34.2717	70.7721	1	0
Q6P587	FAHD1	Acylpyruvase FAHD1, mitochondrial (EC 3.7.1.5) (Fumarylacetoacetate hydrolase domain-containing protein 1) (FAH domain-containing protein 1) (Oxaloacetate decarboxylase) (OAA decarboxylase) (EC 4.1.1.112) (YisK-like protein)	3.43624	7.91828	2.05348	-23.6589	70.5083	1	0
Q86SX6	GLRX5	Glutaredoxin-related protein 5, mitochondrial (Monothiol glutaredoxin-5)	5.33313	5.49425	3.56614	-33.3865	70.3381	1	0
Q9NVI7	ATAD3A	ATPase family AAA domain-containing protein 3A	5.18041	5.25128	4.20757	-33.5711	69.1337	1	0
Q9BQ95	ECSIT	Evolutionarily conserved signaling intermediate in Toll pathway, mitochondrial (Protein SITPEC)	3.57871	5.62948	3.38143	-23.5962	69.058	1	0
Q53S58	TMEM177	Transmembrane protein 177	3.28155	5.6429	3.389	-22.9627	68.9763	1	0
P42126	ECI1	Enoyl-CoA delta isomerase 1, mitochondrial (EC 5.3.3.8) (3,2-trans-enoyl-CoA isomerase) (Delta(3),Delta(2)-enoyl-CoA isomerase) (D3,D2-enoyl-CoA isomerase) (Dodecenoyl-CoA isomerase)	5.03936	5.65794	4.492	-32.7943	68.8023	1	0
Q96B77	TMEM186	Transmembrane protein 186	3.51787	5.63798	3.57785	-23.6503	68.5343	1	0
Q5TC12	ATPAF1	ATP synthase mitochondrial F1 complex assembly factor 1 (ATP11 homolog)	3.25157	4.97796	2.97902	-21.2849	67.995	1	0
Q8TAE8	GADD45GIP1	Large ribosomal subunit protein mL64 (39S ribosomal protein L59, mitochondrial) (MRP-L59) (CKII beta-associating protein) (CR6-interacting factor 1) (CRIF1) (Growth arrest and DNA damage-inducible proteins-interacting protein 1) (Papillomavirus L2-interacting nuclear protein 1) (PLINP) (PLINP-1) (p53-responsive gene 6 protein)	4.78255	5.38666	4.86567	-32.5874	67.7475	1	0
Q12849	GRSF1	G-rich sequence factor 1 (GRSF-1)	5.12048	4.93523	4.80049	-33.8301	67.5142	1	0
Q8NE62	CHDH	Choline dehydrogenase, mitochondrial (CDH) (CHD) (EC 1.1.99.1)	3.31998	4.98624	3.50537	-22.249	67.3409	1	0
Q92665	MRPS31	Small ribosomal subunit protein mS31 (28S ribosomal protein S31, mitochondrial) (MRP-S31) (S31mt) (Imogen 38)	4.51241	5.48622	5.19105	-31.8397	67.1992	1	0
P32322	PYCR1	Pyrroline-5-carboxylate reductase 1, mitochondrial (P5C reductase 1) (P5CR 1) (EC 1.5.1.2)	3.19774	4.68952	3.2476	-21.201	66.9207	1	0
P00505	GOT2	Aspartate aminotransferase, mitochondrial (mAspAT) (EC 2.6.1.1) (EC 2.6.1.7) (Fatty acid-binding protein) (FABP-1) (Glutamate oxaloacetate transaminase 2) (Kynurenine aminotransferase 4) (Kynurenine aminotransferase IV) (Kynurenine--oxoglutarate transaminase 4) (Kynurenine--oxoglutarate transaminase IV) (Plasma membrane-associated fatty acid-binding protein) (FABPpm) (Transaminase A)	4.95594	5.14195	5.19263	-33.137	66.8801	1	0
P53007	SLC25A1	Tricarboxylate transport protein, mitochondrial (Citrate transport protein) (CTP) (Mitochondrial citrate carrier) (CIC) (Solute carrier family 25 member 1) (Tricarboxylate carrier protein)	4.47853	4.83373	5.10473	-32.2497	65.704	1	0
Q9H936	SLC25A22	Mitochondrial glutamate carrier 1 (GC-1) (Glutamate/H(+) symporter 1) (Solute carrier family 25 member 22)	4.04324	5.13506	4.21953	-27.7212	65.6656	1	0
P55084	HADHB	Trifunctional enzyme subunit beta, mitochondrial (TP-beta) [Includes: 3-ketoacyl-CoA thiolase (EC 2.3.1.155) (EC 2.3.1.16) (Acetyl-CoA acyltransferase) (Beta-ketothiolase)]	4.64884	4.71845	5.24721	-33.1267	65.6041	1	0
P05141	SLC25A5	ADP/ATP translocase 2 (ADP,ATP carrier protein 2) (ADP,ATP carrier protein, fibroblast isoform) (Adenine nucleotide translocator 2) (ANT 2) (Solute carrier family 25 member 5) [Cleaved into: ADP/ATP translocase 2, N-terminally processed]	4.19754	4.90686	4.68711	-30.5828	65.3849	1	0
Q13084	MRPL28	Large ribosomal subunit protein bL28m (39S ribosomal protein L28, mitochondrial) (L28mt) (MRP-L28) (Melanoma antigen p15) (Melanoma-associated antigen recognized by T-lymphocytes)	3.61425	4.83129	4.16591	-26.1535	64.951	1	0
Q96EY7	PTCD3	Small ribosomal subunit protein mS39 (28S ribosomal protein S39, mitochondrial) (MRP-S39) (Pentatricopeptide repeat domain-containing protein 3, mitochondrial) (Transformation-related gene 15 protein) (TRG-15)	4.24987	4.72205	4.66746	-30.8707	64.5805	1	0
Q9Y619	SLC25A15	Mitochondrial ornithine transporter 1 (Solute carrier family 25 member 15)	3.89196	4.72976	3.79106	-24.5152	64.4396	1	0
Q5T653	MRPL2	Large ribosomal subunit protein uL2m (39S ribosomal protein L2, mitochondrial) (L2mt) (MRP-L2)	3.8996	4.75517	3.92171	-25.2022	64.4223	1	0
Q9NWH2	TMEM242	Transmembrane protein 242	3.70341	4.5877	3.53896	-23.2918	64.3085	1	0
Q9BSF4	TIMM29	Mitochondrial import inner membrane translocase subunit Tim29 (TIM29)	3.63416	4.74739	4.26	-26.4185	64.1956	1	0
O14925	TIMM23	Mitochondrial import inner membrane translocase subunit Tim23	4.39154	4.49446	4.84545	-32.1193	64.0459	1	0
P12235	SLC25A4	ADP/ATP translocase 1 (ADP,ATP carrier protein 1) (ADP,ATP carrier protein, heart/skeletal muscle isoform T1) (Adenine nucleotide translocator 1) (ANT 1) (Solute carrier family 25 member 4)	3.72725	4.93343	6.51581	-15.5475	64.0204	1	0
P30048	PRDX3	Thioredoxin-dependent peroxide reductase, mitochondrial (EC 1.11.1.24) (Antioxidant protein 1) (AOP-1) (HBC189) (Peroxiredoxin III) (Prx-III) (Peroxiredoxin-3) (Protein MER5 homolog) (Thioredoxin-dependent peroxiredoxin 3)	4.49666	4.57923	4.19038	-29.1342	63.1242	1	0
Q9NP92	MRPS30	Large ribosomal subunit protein mL65 (39S ribosomal protein S30, mitochondrial) (MRP-S30) (S30mt) (Large ribosomal subunit protein mS30) (Programmed cell death protein 9)	4.13325	4.36977	4.65423	-31.1887	63.0764	1	0
Q96HP4	OXNAD1	Oxidoreductase NAD-binding domain-containing protein 1 (EC 1.-.-.-)	4.30341	3.17093	6.05114	-13.6468	62.8732	1	0
Q9Y2S7	POLDIP2	Polymerase delta-interacting protein 2 (38 kDa DNA polymerase delta interaction protein) (p38)	3.83748	4.45137	4.04622	-25.6502	62.8001	1	0
P51553	IDH3G	Isocitrate dehydrogenase [NAD] subunit gamma, mitochondrial (Isocitric dehydrogenase subunit gamma) (NAD(+)-specific ICDH subunit gamma)	4.28138	4.47856	4.35156	-29.7843	62.6934	1	0
O75323	NIPSNAP2	Protein NipSnap homolog 2 (NipSnap2) (Glioblastoma-amplified sequence)	3.64422	4.42621	4.10639	-24.9121	62.5034	1	0
P50213	IDH3A	Isocitrate dehydrogenase [NAD] subunit alpha, mitochondrial (EC 1.1.1.41) (Isocitric dehydrogenase subunit alpha) (NAD(+)-specific ICDH subunit alpha)	4.41784	4.03789	5.02397	-33.1414	62.3874	1	0
O43615	TIMM44	Mitochondrial import inner membrane translocase subunit TIM44	4.11156	4.23205	4.65086	-31.592	62.2784	1	0
Q7KZN9	COX15	Cytochrome c oxidase assembly protein COX15 homolog	4.07841	4.30496	4.5042	-30.649	62.2732	1	0
Q9H5Q4	TFB2M	Dimethyladenosine transferase 2, mitochondrial (EC 2.1.1.-) (Hepatitis C virus NS5A-transactivated protein 5) (HCV NS5A-transactivated protein 5) (Mitochondrial 12S rRNA dimethylase 2) (Mitochondrial transcription factor B2) (h-mtTFB) (h-mtTFB2) (hTFB2M) (mtTFB2) (S-adenosylmethionine-6-N', N'-adenosyl(rRNA) dimethyltransferase 2)	3.52402	3.55829	6.28247	-14.1041	62.2729	1	0
Q96AB3	ISOC2	Isochorismatase domain-containing protein 2	3.77752	4.36788	4.2979	-26.4143	62.0581	1	0
P82933	MRPS9	Small ribosomal subunit protein uS9m (28S ribosomal protein S9, mitochondrial) (MRP-S9) (S9mt)	3.73543	4.39267	4.16079	-25.5767	61.9081	1	0
Q9BSH4	TACO1	Translational activator of cytochrome c oxidase 1 (Coiled-coil domain-containing protein 44) (Translational activator of mitochondrially-encoded cytochrome c oxidase I)	3.84195	3.94727	5.27828	-16.0119	61.7108	1	0
Q7L0Y3	TRMT10C	tRNA methyltransferase 10 homolog C (HBV pre-S2 trans-regulated protein 2) (Mitochondrial ribonuclease P protein 1) (Mitochondrial RNase P protein 1) (RNA (guanine-9-)-methyltransferase domain-containing protein 1) (Renal carcinoma antigen NY-REN-49) (mRNA methyladenosine-N(1)-methyltransferase) (EC 2.1.1.-) (tRNA (adenine(9)-N(1))-methyltransferase) (EC 2.1.1.218) (tRNA (guanine(9)-N(1))-methylt…	4.20984	4.34419	4.1337	-28.889	61.5725	1	0
P30837	ALDH1B1	Aldehyde dehydrogenase X, mitochondrial (EC 1.2.1.3) (Aldehyde dehydrogenase 5) (Aldehyde dehydrogenase family 1 member B1)	3.76914	4.28309	3.79512	-24.0074	61.3513	1	0
A4D1E9	GTPBP10	GTP-binding protein 10 (Protein obg homolog 2) (ObgH2)	4.19197	4.13858	4.4741	-31.1047	61.332	1	0
Q4G176	ACSF3	Malonate--CoA ligase ACSF3, mitochondrial (EC 6.2.1.76) (Acyl-CoA synthetase family member 3)	4.29962	4.2378	4.35434	-30.2035	61.3309	1	0
Q8IVS2	MCAT	Malonyl-CoA-acyl carrier protein transacylase, mitochondrial (MCT) (EC 2.3.1.39) (Mitochondrial malonyl CoA:ACP acyltransferase) (Mitochondrial malonyltransferase) ([Acyl-carrier-protein] malonyltransferase)	2.95618	3.7847	5.75168	-14.0954	61.2311	1	0
P40926	MDH2	Malate dehydrogenase, mitochondrial (EC 1.1.1.37)	3.85072	4.20599	3.79037	-24.3346	60.699	1	0
O75439	PMPCB	Mitochondrial-processing peptidase subunit beta (EC 3.4.24.64) (Beta-MPP) (P-52)	3.72379	4.09457	4.64372	-18.0014	60.6986	1	0
Q99797	MIPEP	Mitochondrial intermediate peptidase (MIP) (EC 3.4.24.59)	4.28371	4.43986	3.82402	-28.07	60.6254	1	0
P12236	SLC25A6	ADP/ATP translocase 3 (ADP,ATP carrier protein 3) (ADP,ATP carrier protein, isoform T2) (ANT 2) (Adenine nucleotide translocator 3) (ANT 3) (Solute carrier family 25 member 6) [Cleaved into: ADP/ATP translocase 3, N-terminally processed]	3.53654	4.05163	4.77401	-16.9912	60.3529	1	0
Q9Y6M9	NDUFB9	NADH dehydrogenase [ubiquinone] 1 beta subcomplex subunit 9 (Complex I-B22) (CI-B22) (LYR motif-containing protein 3) (NADH-ubiquinone oxidoreductase B22 subunit)	4.87826	4.08095	4.59213	-33.6298	60.3492	1	0
O95299	NDUFA10	NADH dehydrogenase [ubiquinone] 1 alpha subcomplex subunit 10, mitochondrial (Complex I-42kD) (CI-42kD) (NADH-ubiquinone oxidoreductase 42 kDa subunit)	3.43478	3.4979	5.11523	-15.0396	60.0766	1	0
Q969Z0	TBRG4	FAST kinase domain-containing protein 4 (Cell cycle progression restoration protein 2) (Cell cycle progression protein 2) (Protein TBRG4) (Transforming growth factor beta regulator 4)	3.9335	4.14168	4.02572	-25.0467	59.9958	1	0
P04179	SOD2	Superoxide dismutase [Mn], mitochondrial (EC 1.15.1.1)	4.55401	3.93801	4.35531	-32.4046	59.959	1	0
P31930	UQCRC1	Cytochrome b-c1 complex subunit 1, mitochondrial (Complex III subunit 1) (Core protein I) (Ubiquinol-cytochrome-c reductase complex core protein 1)	3.73818	4.11688	4.00399	-23.7879	59.8678	1	0
O75390	CS	Citrate synthase, mitochondrial (EC 2.3.3.1) (Citrate (Si)-synthase)	3.64439	3.85323	4.61365	-17.6085	59.655	1	0
Q6YN16	HSDL2	Hydroxysteroid dehydrogenase-like protein 2 (EC 1.-.-.-) (Short chain dehydrogenase/reductase family 13C member 1)	4.88234	3.80097	4.45014	-33.8345	59.4486	1	0
P13804	ETFA	Electron transfer flavoprotein subunit alpha, mitochondrial (Alpha-ETF)	4.87824	3.79108	4.42666	-33.2661	59.1891	1	0
Q5RI15	COX20	Cytochrome c oxidase assembly protein COX20, mitochondrial	3.3251	4.01713	4.5365	-16.6234	58.9036	1	0
O75947	ATP5PD	ATP synthase subunit d, mitochondrial (ATPase subunit d) (ATP synthase peripheral stalk subunit d)	3.74676	3.95446	4.13312	-22.7271	58.8925	1	0
Q9NZJ6	COQ3	Ubiquinone biosynthesis O-methyltransferase, mitochondrial (3-demethylubiquinol 3-O-methyltransferase) (EC 2.1.1.64) (Polyprenyldihydroxybenzoate methyltransferase) (EC 2.1.1.114)	5.19597	3.66105	4.17349	-33.9064	58.3653	1	0
P24752	ACAT1	Acetyl-CoA acetyltransferase, mitochondrial (EC 2.3.1.9) (Acetoacetyl-CoA thiolase) (T2)	3.28309	3.61952	4.52148	-15.5304	57.8054	1	0
Q9BT17	MTG1	Mitochondrial ribosome-associated GTPase 1 (GTP-binding protein 7) (Mitochondrial GTPase 1)	3.61125	3.56234	4.35075	-18.4973	57.6245	1	0
Q9Y606	PUS1	Pseudouridylate synthase 1 homolog (EC 5.4.99.-) (tRNA pseudouridine synthase 1) (EC 5.4.99.12) (tRNA pseudouridine(38-40) synthase) (tRNA pseudouridylate synthase I) (tRNA-uridine isomerase I)	3.34174	3.84942	4.2781	-17.0829	57.5932	1	0
O95202	LETM1	Mitochondrial proton/calcium exchanger protein (Electroneutral mitochondrial K(+)/H(+)exchanger) (KHE) (Leucine zipper-EF-hand-containing transmembrane protein 1)	3.24204	3.70758	4.44758	-16.1585	57.4348	1	0
Q86UT6	NLRX1	NLR family member X1 (Caterpiller protein 11.3) (CLR11.3) (Nucleotide-binding oligomerization domain protein 5) (Nucleotide-binding oligomerization domain protein 9)	6.06395	3.55269	3.34546	-34.251	57.1762	1	0
P39210	MPV17	Protein Mpv17	3.81402	3.74207	3.9305	-21.695	57.1271	1	0
P16219	ACADS	Short-chain specific acyl-CoA dehydrogenase, mitochondrial (SCAD) (EC 1.3.8.1) (Butyryl-CoA dehydrogenase)	4.08591	3.78658	4.11053	-23.3683	56.8451	1	0
P35914	HMGCL	Hydroxymethylglutaryl-CoA lyase, mitochondrial (HL) (HMG-CoA lyase) (EC 4.1.3.4) (3-hydroxy-3-methylglutarate-CoA lyase)	3.13532	3.63564	4.37087	-15.5353	56.706	1	0
Q99714	HSD17B10	3-hydroxyacyl-CoA dehydrogenase type-2 (EC 1.1.1.35) (17-beta-estradiol 17-dehydrogenase) (EC 1.1.1.62) (2-methyl-3-hydroxybutyryl-CoA dehydrogenase) (MHBD) (3-alpha-(17-beta)-hydroxysteroid dehydrogenase (NAD(+))) (EC 1.1.1.239) (3-hydroxy-2-methylbutyryl-CoA dehydrogenase) (EC 1.1.1.178) (3-hydroxyacyl-CoA dehydrogenase type II) (3alpha(or 20beta)-hydroxysteroid dehydrogenase) (EC 1.1.1.53) (7-…	3.68865	3.6498	3.95891	-20.7132	56.6748	1	0
Q96GW9	MARS2	Methionine--tRNA ligase, mitochondrial (EC 6.1.1.10) (Methionyl-tRNA synthetase 2) (Mitochondrial methionyl-tRNA synthetase) (MtMetRS)	3.45877	3.62278	4.11947	-18.4979	56.6246	1	0
Q9HAV7	GRPEL1	GrpE protein homolog 1, mitochondrial (HMGE) (Mt-GrpE#1)	3.50721	3.78031	3.88676	-19.7571	56.2421	1	0
Q96CN7	ISOC1	Isochorismatase domain-containing protein 1	2.91864	3.39647	4.55067	-14.4061	55.9435	0	0
Q96HS1	PGAM5	Serine/threonine-protein phosphatase PGAM5, mitochondrial (EC 3.1.3.16) (Bcl-XL-binding protein v68) (Phosphoglycerate mutase family member 5)	4.03796	3.48471	4.19409	-22.5637	55.7758	1	0
Q7Z7H8	MRPL10	Large ribosomal subunit protein uL10m (39S ribosomal protein L10, mitochondrial) (L10mt) (MRP-L10) (39S ribosomal protein L8, mitochondrial) (L8mt) (MRP-L8)	4.25577	3.64597	3.75224	-23.9395	55.4705	1	0
Q96E11	MRRF	Ribosome-recycling factor, mitochondrial (RRF) (Ribosome-releasing factor, mitochondrial)	4.00201	3.45771	4.1057	-22.0764	55.461	1	0
Q9H300	PARL	Presenilin-associated rhomboid-like protein, mitochondrial (EC 3.4.21.105) (Mitochondrial intramembrane cleaving protease PARL) [Cleaved into: P-beta (Pbeta)]	3.79295	3.36872	3.96054	-20.9104	54.9274	1	0
Q96A46	SLC25A28	Mitoferrin-2 (Mitochondrial RNA-splicing protein 3/4 homolog) (MRS3/4) (hMRS3/4) (Mitochondrial iron transporter 2) (Solute carrier family 25 member 28)	3.78794	2.83397	4.84066	-17.1518	54.6519	1	0
Q9H9J2	MRPL44	Large ribosomal subunit protein mL44 (EC 3.1.26.-) (39S ribosomal protein L44, mitochondrial) (L44mt) (MRP-L44)	3.96128	3.31821	3.98564	-21.7693	54.5369	1	0
Q5SVS4	SLC25A30	Kidney mitochondrial carrier protein 1 (Solute carrier family 25 member 30) (Uncoupling protein 6)	3.97457	3.04157	3.79605	-20.7985	53.4166	1	0
Q9BRJ2	MRPL45	Large ribosomal subunit protein mL45 (39S ribosomal protein L45, mitochondrial) (L45mt) (MRP-L45)	3.63026	2.81622	4.09278	-17.7894	53.2735	1	0
Q9UBX3	SLC25A10	Mitochondrial dicarboxylate carrier (DIC) (Solute carrier family 25 member 10)	3.16079	3.27664	4.02044	-15.4886	52.7305	1	0
Q13907	IDI1	Isopentenyl-diphosphate Delta-isomerase 1 (EC 5.3.3.2) (Isopentenyl pyrophosphate isomerase 1) (IPP isomerase 1) (IPPI1)	3.025	2.90928	4.17577	-14.4289	52.7212	1	0
Q6PI48	DARS2	Aspartate--tRNA ligase, mitochondrial (EC 6.1.1.12) (Aspartyl-tRNA synthetase) (AspRS)	4.38326	4.2353	3.53853	-29.513	52.4097	1	0
Q8IYB8	SUPV3L1	ATP-dependent RNA helicase SUPV3L1, mitochondrial (EC 3.6.4.13) (Suppressor of var1 3-like protein 1) (SUV3-like protein 1)	3.88457	3.27468	3.42197	-21.4844	52.3697	1	0
Q16134	ETFDH	Electron transfer flavoprotein-ubiquinone oxidoreductase, mitochondrial (ETF-QO) (ETF-ubiquinone oxidoreductase) (EC 1.5.5.1) (Electron-transferring-flavoprotein dehydrogenase) (ETF dehydrogenase)	3.46124	3.12485	3.75394	-16.982	51.7373	1	0
Q9BYD3	MRPL4	Large ribosomal subunit protein uL4m (39S ribosomal protein L4, mitochondrial) (L4mt) (MRP-L4)	3.3371	2.95152	3.6149	-16.1009	51.1239	1	0
Q6UB28	METAP1D	Methionine aminopeptidase 1D, mitochondrial (MAP 1D) (MetAP 1D) (EC 3.4.11.18) (Methionyl aminopeptidase type 1D, mitochondrial) (Peptidase M 1D)	4.43761	4.00449	3.15529	-29.9529	50.9394	1	0
Q6P087	RPUSD3	Mitochondrial mRNA pseudouridine synthase RPUSD3 (EC 5.4.99.-) (RNA pseudouridylate synthase domain-containing protein 3)	4.11023	4.34126	3.16819	-28.8084	50.8908	1	0
Q15031	LARS2	Leucine--tRNA ligase, mitochondrial (EC 6.1.1.4) (Leucyl-tRNA synthetase) (LeuRS)	3.38169	3.41345	3.66185	-17.8558	50.7312	1	0
P10515	DLAT	Dihydrolipoyllysine-residue acetyltransferase component of pyruvate dehydrogenase complex, mitochondrial (EC 2.3.1.12) (70 kDa mitochondrial autoantigen of primary biliary cirrhosis) (PBC) (Dihydrolipoamide acetyltransferase component of pyruvate dehydrogenase complex) (M2 antigen complex 70 kDa subunit) (Pyruvate dehydrogenase complex component E2) (PDC-E2) (PDCE2)	3.32876	3.21765	3.51235	-16.8674	50.581	1	0
O43708	GSTZ1	Maleylacetoacetate isomerase (MAAI) (EC 5.2.1.2) (GSTZ1-1) (Glutathione S-transferase zeta 1) (EC 2.5.1.18)	2.35393	3.27449	4.90401	-9.71567	50.241	1	0
P21953	BCKDHB	2-oxoisovalerate dehydrogenase subunit beta, mitochondrial (EC 1.2.4.4) (Branched-chain alpha-keto acid dehydrogenase E1 component beta chain) (BCKDE1B) (BCKDH E1-beta)	2.22712	2.65929	5.44824	-8.21429	50.0503	1	0
P51649	ALDH5A1	Succinate-semialdehyde dehydrogenase, mitochondrial (EC 1.2.1.24) (Aldehyde dehydrogenase family 5 member A1) (NAD(+)-dependent succinic semialdehyde dehydrogenase)	4.37176	3.56077	2.96224	-30.5491	49.663	1	0
Q9H0R6	QRSL1	Glutamyl-tRNA(Gln) amidotransferase subunit A, mitochondrial (Glu-AdT subunit A) (EC 6.3.5.7) (Glutaminyl-tRNA synthase-like protein 1)	2.30218	3.08251	4.49903	-9.78141	49.5654	1	0
P22830	FECH	Ferrochelatase, mitochondrial (EC 4.98.1.1) (Heme synthase) (Protoheme ferro-lyase)	3.1321	3.5166	3.72647	-18.1421	49.5381	1	0
Q00325	SLC25A3	Solute carrier family 25 member 3 (Phosphate carrier protein, mitochondrial) (Phosphate transport protein) (PTP)	3.51553	4.11145	3.62723	-23.8693	49.2856	1	0
Q8N5N7	MRPL50	Large ribosomal subunit protein mL50 (39S ribosomal protein L50, mitochondrial) (L50mt) (MRP-L50)	2.08671	3.39501	4.44177	-10.4209	49.2836	1	0
Q9NVV4	MTPAP	Poly(A) RNA polymerase, mitochondrial (PAP) (EC 2.7.7.19) (PAP-associated domain-containing protein 1) (Polynucleotide adenylyltransferase) (Terminal uridylyltransferase 1) (TUTase 1) (mtPAP)	3.02783	2.33524	5.0345	-7.17185	49.219	1	0
Q02978	SLC25A11	Mitochondrial 2-oxoglutarate/malate carrier protein (OGCP) (alpha-oxoglutarate carrier) (Solute carrier family 25 member 11) (SLC25A11)	3.69121	3.91694	3.42503	-25.9452	49.0976	1	0
P31040	SDHA	Succinate dehydrogenase [ubiquinone] flavoprotein subunit, mitochondrial (EC 1.3.5.1) (Flavoprotein subunit of complex II) (Fp)	3.40913	3.98215	3.65098	-22.4994	48.9151	1	0
O14548	COX7A2L	Cytochrome c oxidase subunit 7A-related protein, mitochondrial (COX7a-related protein) (Cytochrome c oxidase subunit VIIa-related protein) (EB1)	3.86077	3.93722	3.21991	-27.8126	48.6493	1	0
Q96HY7	DHTKD1	2-oxoadipate dehydrogenase complex component E1 (E1a) (OADC-E1) (OADH-E1) (EC 1.2.4.-) (2-oxoadipate dehydrogenase, mitochondrial) (Alpha-ketoadipate dehydrogenase) (Alpha-KADH-E1) (Dehydrogenase E1 and transketolase domain-containing protein 1) (Probable 2-oxoglutarate dehydrogenase E1 component DHKTD1, mitochondrial)	3.12741	3.88379	3.84619	-19.7189	48.4831	1	0
Q9NSE4	IARS2	Isoleucine--tRNA ligase, mitochondrial (EC 6.1.1.5) (Isoleucyl-tRNA synthetase) (IleRS)	3.55388	4.07007	3.4261	-25.1067	48.4488	1	0
L0R6Q1	SLC35A4	SLC35A4 upstream open reading frame protein	3.51362	4.13258	3.46569	-24.392	48.3123	0	0
Q9Y241	HIGD1A	HIG1 domain family member 1A, mitochondrial (Hypoxia-inducible gene 1 protein) (RCF1 homolog A) (RCF1a)	2.65857	4.19042	4.3853	-13.7599	48.2142	1	0
P42704	LRPPRC	Leucine-rich PPR motif-containing protein, mitochondrial (130 kDa leucine-rich protein) (LRP 130) (GP130)	3.48165	3.79945	3.57749	-22.6714	48.099	1	0
Q12931	TRAP1	Heat shock protein 75 kDa, mitochondrial (HSP 75) (TNFR-associated protein 1) (Tumor necrosis factor type 1 receptor-associated protein) (TRAP-1)	3.09172	3.83451	3.77793	-19.4409	48.0792	1	0
Q5T440	IBA57	Putative transferase CAF17, mitochondrial (EC 2.1.-.-) (Iron-sulfur cluster assembly factor homolog)	3.86083	3.9943	3.05532	-28.2978	47.9953	1	0
Q9BZE1	MRPL37	Large ribosomal subunit protein mL37 (39S ribosomal protein L2, mitochondrial) (L2mt) (MRP-L2) (39S ribosomal protein L37, mitochondrial) (L37mt) (MRP-L37)	3.22179	4.01899	3.60528	-21.0053	47.785	1	0
P54886	ALDH18A1	Delta-1-pyrroline-5-carboxylate synthase (P5CS) (Aldehyde dehydrogenase family 18 member A1) [Includes: Glutamate 5-kinase (GK) (EC 2.7.2.11) (Gamma-glutamyl kinase); Gamma-glutamyl phosphate reductase (GPR) (EC 1.2.1.41) (Glutamate-5-semialdehyde dehydrogenase) (Glutamyl-gamma-semialdehyde dehydrogenase)]	3.50747	4.05293	3.35697	-24.9656	47.542	1	0
Q8IYQ7	THNSL1	Threonine synthase-like 1 (TSH1)	3.60295	4.34058	3.32288	-26.2557	47.4992	1	0
Q9UFN0	NIPSNAP3A	Protein NipSnap homolog 3A (NipSnap3A) (Protein NipSnap homolog 4) (NipSnap4) (Target for Salmonella secreted protein C) (TassC)	2.00007	4.06532	4.15268	-12.174	47.3122	1	0
Q9NNW7	TXNRD2	Thioredoxin reductase 2, mitochondrial (EC 1.8.1.9) (Selenoprotein Z) (SelZ) (TR-beta) (Thioredoxin reductase TR3)	2.00499	4.08819	3.92016	-12.2144	46.8814	1	0
Q9UBQ7	GRHPR	Glyoxylate reductase/hydroxypyruvate reductase (EC 1.1.1.79) (EC 1.1.1.81)	1.55493	1.5448	4.54923	-3.90614	46.8804	1	0
Q9NUJ1	ABHD10	Palmitoyl-protein thioesterase ABHD10, mitochondrial (EC 3.1.2.22) (Acyl-protein thioesterase ABHD10) (Alpha/beta hydrolase domain-containing protein 10) (Abhydrolase domain-containing protein 10) (Mycophenolic acid acyl-glucuronide esterase, mitochondrial) (EC 3.1.1.93)	3.18621	3.85626	3.48396	-21.0733	46.7893	1	0
Q9NYK5	MRPL39	Large ribosomal subunit protein mL39 (39S ribosomal protein L39, mitochondrial) (L39mt) (MRP-L39) (39S ribosomal protein L5, mitochondrial) (L5mt) (MRP-L5)	3.01542	4.29681	3.8728	-18.7737	46.6567	1	0
P23786	CPT2	Carnitine O-palmitoyltransferase 2, mitochondrial (EC 2.3.1.21) (Carnitine palmitoyltransferase II) (CPT II)	3.35233	4.16509	3.29045	-24.8319	46.4719	1	0
Q96RR1	TWNK	Twinkle mtDNA helicase (EC 3.6.4.12) (Progressive external ophthalmoplegia 1 protein) (T7 gp4-like protein with intramitochondrial nucleoid localization) (T7-like mitochondrial DNA helicase) (Twinkle protein, mitochondrial)	2.5355	2.19188	4.29496	-5.81442	46.432	1	0
O15382	BCAT2	Branched-chain-amino-acid aminotransferase, mitochondrial (BCAT(m)) (EC 2.6.1.42) (Placental protein 18) (PP18)	2.25688	2.26576	4.12805	-5.29432	46.2917	1	0
Q6PML9	SLC30A9	Proton-coupled zinc antiporter SLC30A9, mitochondrial (Human embryonic lung protein) (HuEL) (Solute carrier family 30 member 9) (Zinc transporter 9) (ZnT-9)	3.25317	3.70825	3.36249	-21.9535	46.0047	1	0
Q5JTZ9	AARS2	Alanine--tRNA ligase, mitochondrial (EC 6.1.1.7) (Alanyl-tRNA synthetase) (AlaRS)	3.43514	4.1955	3.07715	-26.1465	45.5984	1	0
Q13825	AUH	Methylglutaconyl-CoA hydratase, mitochondrial (3-MG-CoA hydratase) (EC 4.2.1.18) (AU-specific RNA-binding enoyl-CoA hydratase) (AU-binding protein/enoyl-CoA hydratase) (Itaconyl-CoA hydratase) (EC 4.2.1.56)	3.00928	4.2106	3.50869	-19.6733	45.5387	1	0
Q9NVH6	TMLHE	Trimethyllysine dioxygenase, mitochondrial (EC 1.14.11.8) (Epsilon-trimethyllysine 2-oxoglutarate dioxygenase) (Epsilon-trimethyllysine hydroxylase) (TML hydroxylase) (TML-alpha-ketoglutarate dioxygenase) (TML dioxygenase) (TMLD)	3.44304	3.5678	3.29997	-22.9124	45.4592	1	0
O75879	GATB	Glutamyl-tRNA(Gln) amidotransferase subunit B, mitochondrial (Glu-AdT subunit B) (EC 6.3.5.-) (Cytochrome c oxidase assembly factor PET112 homolog)	2.70749	2.32479	3.84614	-5.82208	45.0718	1	0
Q96SZ6	CDK5RAP1	Mitochondrial tRNA methylthiotransferase CDK5RAP1 (EC 2.8.4.3) (CDK5 activator-binding protein C42) (CDK5 regulatory subunit-associated protein 1) (mt-tRNA-2-methylthio-N6-dimethylallyladenosine synthase) (mt-tRNA-N6-(dimethylallyl)adenosine(37) methylthiotransferase)	3.43541	3.61261	3.12639	-23.5037	44.7399	1	0
O75431	MTX2	Metaxin-2 (Mitochondrial outer membrane import complex protein 2)	3.51113	4.05899	2.96239	-26.8462	44.6776	1	0
Q9H9B4	SFXN1	Sideroflexin-1	3.4612	3.90503	3.10462	-25.3224	44.6472	1	0
O00411	POLRMT	DNA-directed RNA polymerase, mitochondrial (MtRPOL) (EC 2.7.7.6)	3.33455	3.81662	3.1159	-24.413	44.5007	1	0
Q9NWU5	MRPL22	Large ribosomal subunit protein uL22m (39S ribosomal protein L22, mitochondrial) (L22mt) (MRP-L22) (39S ribosomal protein L25, mitochondrial) (L25mt) (MRP-L25)	2.8153	2.29815	3.62597	-6.033	44.3199	1	0
Q5T9A4	ATAD3B	ATPase family AAA domain-containing protein 3B (AAA-TOB3)	3.4932	4.03199	2.97688	-26.2028	44.2091	1	0
P05166	PCCB	Propionyl-CoA carboxylase beta chain, mitochondrial (PCCase subunit beta) (EC 6.4.1.3) (Propanoyl-CoA:carbon dioxide ligase subunit beta)	2.77616	2.14677	3.4851	-5.74219	43.992	1	0
Q14CZ7	FASTKD3	FAST kinase domain-containing protein 3, mitochondrial	3.52309	3.98806	2.81546	-26.9572	43.6183	1	0
Q9UH62	ARMCX3	Armadillo repeat-containing X-linked protein 3 (ARM protein lost in epithelial cancers on chromosome X 3) (Protein ALEX3)	3.11445	4.1485	3.23362	-21.4337	43.5572	1	0
O14653	GOSR2	Golgi SNAP receptor complex member 2 (27 kDa Golgi SNARE protein) (Membrin)	2.86634	3.93135	3.25327	-18.6655	43.3282	0	0
Q9UJZ1	STOML2	Stomatin-like protein 2, mitochondrial (SLP-2) (EPB72-like protein 2) (Paraprotein target 7) (Paratarg-7)	2.93039	3.71507	3.28945	-17.8586	43.0473	1	0
Q9HA92	RSAD1	Radical S-adenosyl methionine domain-containing protein 1, mitochondrial (Putative heme chaperone)	2.50239	3.44903	3.74352	-13.3255	42.8236	1	0
Q9BXW7	HDHD5	Haloacid dehalogenase-like hydrolase domain-containing 5 (Cat eye syndrome critical region protein 5)	3.18373	4.26555	3.08098	-22.7249	42.6009	1	0
Q5ST30	VARS2	Valine--tRNA ligase, mitochondrial (EC 6.1.1.9) (Valyl-tRNA synthetase) (ValRS) (Valyl-tRNA synthetase-like)	3.56393	3.75341	2.80352	-26.9723	42.4901	1	0
O75489	NDUFS3	NADH dehydrogenase [ubiquinone] iron-sulfur protein 3, mitochondrial (EC 7.1.1.2) (Complex I-30kD) (CI-30kD) (NADH-ubiquinone oxidoreductase 30 kDa subunit)	3.41333	2.39698	3.29342	-7.82495	42.2467	1	0
Q8NHH9	ATL2	Atlastin-2 (EC 3.6.5.-) (ADP-ribosylation factor-like protein 6-interacting protein 2) (ARL-6-interacting protein 2) (Aip-2)	2.5315	3.67062	3.28331	-15.0971	41.9561	0	0
Q9NUB1	ACSS1	Acetyl-coenzyme A synthetase 2-like, mitochondrial (EC 6.2.1.1) (Acetate--CoA ligase 2) (Acetyl-CoA synthetase 2) (AceCS2) (Acyl-CoA synthetase short-chain family member 1) (Propionate--CoA ligase) (EC 6.2.1.17)	3.29747	4.28634	2.81698	-24.1944	41.9249	1	0
P05091	ALDH2	Aldehyde dehydrogenase, mitochondrial (EC 1.2.1.3) (ALDH class 2) (ALDH-E2) (ALDHI)	3.6324	3.62295	2.90852	-27.0005	41.653	1	0
Q9P2R7	SUCLA2	Succinate--CoA ligase [ADP-forming] subunit beta, mitochondrial (EC 6.2.1.5) (ATP-specific succinyl-CoA synthetase subunit beta) (A-SCS) (Succinyl-CoA synthetase beta-A chain) (SCS-betaA)	3.14159	4.42516	2.8704	-23.2846	41.3521	1	0
Q7L8L6	FASTKD5	FAST kinase domain-containing protein 5, mitochondrial	2.80559	3.38427	3.43377	-13.2906	41.3405	1	0
Q96A26	FAM162A	Protein FAM162A (E2-induced gene 5 protein) (Growth and transformation-dependent protein) (HGTD-P)	3.07462	4.41919	2.93739	-22.5016	41.2278	1	0
Q13057	COASY	Bifunctional coenzyme A synthase (CoA synthase) (NBP) (POV-2) [Includes: Phosphopantetheine adenylyltransferase (EC 2.7.7.3) (Dephospho-CoA pyrophosphorylase) (Pantetheine-phosphate adenylyltransferase) (PPAT); Dephospho-CoA kinase (DPCK) (EC 2.7.1.24) (Dephosphocoenzyme A kinase) (DPCOAK)]	3.14307	4.54012	2.86236	-23.3865	40.6184	1	0
Q9BQ52	ELAC2	Zinc phosphodiesterase ELAC protein 2 (EC 3.1.26.11) (ElaC homolog protein 2) (Heredity prostate cancer protein 2) (Ribonuclease Z 2) (RNase Z 2) (tRNA 3 endonuclease 2) (tRNase Z 2)	2.90201	2.9403	3.52259	-10.7832	40.3341	1	0
Q9Y3E5	PTRH2	Peptidyl-tRNA hydrolase 2, mitochondrial (PTH 2) (EC 3.1.1.29) (Bcl-2 inhibitor of transcription 1)	2.90088	3.13015	3.30736	-11.9422	39.8345	1	0
P40222	TXLNA	Alpha-taxilin	2.75408	2.8764	3.36637	-10.1187	39.6979	0	0
Q96EY8	MMAB	Corrinoid adenosyltransferase MMAB (EC 2.5.1.-) (ATP:co(I)rrinoid adenosyltransferase MMAB) (Methylmalonic aciduria type B protein)	2.82637	4.32796	2.55422	-22.5232	39.3986	1	0
O43824	GTPBP6	Putative GTP-binding protein 6 (Pseudoautosomal GTP-binding protein-like)	3.06202	3.031	3.26338	-11.7808	38.9174	1	0
Q9Y2Z9	COQ6	Ubiquinone biosynthesis monooxygenase COQ6, mitochondrial (EC 1.14.13.-) (Coenzyme Q10 monooxygenase 6)	5.5605	1.97142	3.84509	-31.8805	37.8889	1	0
Q9BUB7	TMEM70	Transmembrane protein 70, mitochondrial	4.50291	2.43535	3.34332	-30.6033	37.873	1	0
P36542	ATP5F1C	ATP synthase subunit gamma, mitochondrial (ATP synthase F1 subunit gamma) (F-ATPase gamma subunit)	3.75961	2.83738	3.20303	-28.545	37.8666	1	0
Q9BW92	TARS2	Threonine--tRNA ligase, mitochondrial (EC 6.1.1.3) (Threonyl-tRNA synthetase) (ThrRS) (Threonyl-tRNA synthetase-like 1)	3.02071	3.3877	3.06222	-15.1091	37.654	1	0
O95563	MPC2	Mitochondrial pyruvate carrier 2 (Brain protein 44)	3.05146	3.2025	3.03615	-13.5335	37.4966	1	0
P22033	MMUT	Methylmalonyl-CoA mutase, mitochondrial (MCM) (EC 5.4.99.2) (Methylmalonyl-CoA isomerase)	3.82466	3.16591	2.93646	-27.6592	37.1432	1	0
Q9HC36	MRM3	rRNA methyltransferase 3, mitochondrial (EC 2.1.1.-) (16S rRNA (guanosine(1370)-2'-O)-methyltransferase) (16S rRNA [Gm1370] 2'-O-methyltransferase) (RNA methyltransferase-like protein 1)	5.73937	1.79937	2.16129	-32.1135	36.9533	1	0
Q8TCS8	PNPT1	Polyribonucleotide nucleotidyltransferase 1, mitochondrial (EC 2.7.7.8) (3'-5' RNA exonuclease OLD35) (PNPase old-35) (Polynucleotide phosphorylase 1) (PNPase 1) (Polynucleotide phosphorylase-like protein)	3.92309	3.32513	2.84819	-27.2163	36.8757	1	0
P43897	TSFM	Elongation factor Ts, mitochondrial (EF-Ts) (EF-TsMt)	2.87013	3.0431	2.97894	-11.374	36.8669	1	0
Q4J6C6	PREPL	Prolyl endopeptidase-like (EC 3.4.21.-) (Prolylendopeptidase-like)	3.03925	3.07371	2.88996	-12.4932	36.4936	1	0
Q9NYY8	FASTKD2	FAST kinase domain-containing protein 2, mitochondrial	3.1282	3.23338	2.82533	-14.6002	36.1813	1	0
P38646	HSPA9	Stress-70 protein, mitochondrial (75 kDa glucose-regulated protein) (GRP-75) (Heat shock 70 kDa protein 9) (Mortalin) (MOT) (Peptide-binding protein 74) (PBP74)	3.09391	3.07947	2.87019	-13.2312	36.1033	1	0
Q9H857	NT5DC2	5'-nucleotidase domain-containing protein 2 (EC 3.1.3.-)	3.17437	3.40749	2.79871	-16.208	36.0873	1	0
P48735	IDH2	Isocitrate dehydrogenase [NADP], mitochondrial (IDH) (EC 1.1.1.42) (ICD-M) (IDP) (NADP(+)-specific ICDH) (Oxalosuccinate decarboxylase)	3.07593	3.566	2.88133	-17.5227	36.0148	1	0
Q5JPH6	EARS2	Probable glutamate--tRNA ligase, mitochondrial (EC 6.1.1.17) (Glutamyl-tRNA synthetase) (GluRS)	3.12955	3.01442	2.8081	-12.4851	35.4213	1	0
P24539	ATP5PB	ATP synthase F(0) complex subunit B1, mitochondrial (ATP synthase peripheral stalk-membrane subunit b) (ATP synthase proton-transporting mitochondrial F(0) complex subunit B1) (ATP synthase subunit b) (ATPase subunit b)	3.06268	3.4261	2.70247	-16.7041	35.2364	1	0
Q9HC21	SLC25A19	Mitochondrial thiamine pyrophosphate carrier (Mitochondrial thiamine pyrophosphate transporter) (MTPPT) (Mitochondrial uncoupling protein 1) (Solute carrier family 25 member 19)	3.31779	3.17246	2.78022	-14.4069	35.141	1	0
Q9Y676	MRPS18B	Small ribosomal subunit protein mS40 (28S ribosomal protein S18-2, mitochondrial) (MRP-S18-2) (28S ribosomal protein S18b, mitochondrial) (MRP-S18-b) (Mrps18-b) (S18mt-b) (Small ribosomal subunit protein bS18b)	2.93752	3.70535	2.7815	-18.3155	34.8163	1	0
Q6UB35	MTHFD1L	Monofunctional C1-tetrahydrofolate synthase, mitochondrial (EC 6.3.4.3) (Formyltetrahydrofolate synthetase)	3.27178	2.91954	2.79507	-12.9532	34.6704	1	0
Q9NX00	TMEM160	Transmembrane protein 160	2.88397	2.8932	2.76857	-10.3632	34.5585	0	0
Q15070	OXA1L	Mitochondrial inner membrane protein OXA1L (Hsa) (OXA1Hs) (Oxidase assembly 1-like protein) (OXA1-like protein)	3.41288	3.48888	2.72567	-22.1151	34.4303	1	0
Q7Z6M4	MTERF4	Transcription termination factor 4, mitochondrial (Mitochondrial transcription termination factor 4) (mTERF domain-containing protein 2) [Cleaved into: mTERF domain-containing protein 2 processed]	3.06665	2.81298	2.70727	-11.4307	34.2936	1	0
P06576	ATP5F1B	ATP synthase subunit beta, mitochondrial (EC 7.1.2.2) (ATP synthase F1 subunit beta)	2.83675	3.57683	2.77512	-17.649	34.2489	1	0
Q9H2J4	PDCL3	Phosducin-like protein 3 (HTPHLP) (PhPL3) (Viral IAP-associated factor 1) (VIAF-1)	4.17233	2.96618	2.47365	-27.3713	34.0645	0	0
Q9H4I3	TRABD	TraB domain-containing protein (Protein TTG2)	2.28831	3.23095	3.43719	-2.248	33.9757	0	0
P22695	UQCRC2	Cytochrome b-c1 complex subunit 2, mitochondrial (Complex III subunit 2) (Core protein II) (Ubiquinol-cytochrome-c reductase complex core protein 2)	2.72894	2.73942	2.91842	-7.60389	33.592	1	0
P09622	DLD	Dihydrolipoyl dehydrogenase, mitochondrial (EC 1.8.1.4) (Dihydrolipoamide dehydrogenase) (Glycine cleavage system L protein)	2.75781	3.53611	2.71358	-17.3869	33.4858	1	0
Q10713	PMPCA	Mitochondrial-processing peptidase subunit alpha (Alpha-MPP) (Inactive zinc metalloprotease alpha) (P-55)	2.87107	3.57091	2.54908	-18.4185	33.4802	1	0
Q8NFF5	FLAD1	FAD synthase (EC 2.7.7.2) (FAD pyrophosphorylase) (FMN adenylyltransferase) (Flavin adenine dinucleotide synthase) [Includes: Molybdenum cofactor biosynthesis protein-like region; FAD synthase region]	2.75134	2.64883	2.94289	-7.22914	33.3083	1	0
P40939	HADHA	Trifunctional enzyme subunit alpha, mitochondrial (78 kDa gastrin-binding protein) (Monolysocardiolipin acyltransferase) (EC 2.3.1.-) (TP-alpha) [Includes: Long-chain enoyl-CoA hydratase (EC 4.2.1.17); Long chain 3-hydroxyacyl-CoA dehydrogenase (EC 1.1.1.211)]	2.52689	3.07144	3.10145	-3.76446	33.0325	1	0
Q9HA77	CARS2	Probable cysteine--tRNA ligase, mitochondrial (EC 6.1.1.16) (Cysteinyl-tRNA synthetase) (CysRS)	3.45433	3.42908	2.45962	-22.6279	32.9299	1	0
Q92947	GCDH	Glutaryl-CoA dehydrogenase, mitochondrial (GCD) (EC 1.3.8.6)	3.93649	2.89531	2.11616	-27.0001	32.7394	1	0
P23378	GLDC	Glycine dehydrogenase (decarboxylating), mitochondrial (EC 1.4.4.2) (Glycine cleavage system P protein) (Glycine decarboxylase) (Glycine dehydrogenase (aminomethyl-transferring))	2.48496	3.03197	3.16049	-3.34058	32.7128	1	0
O75648	TRMU	Mitochondrial tRNA-specific 2-thiouridylase 1 (EC 2.8.1.14) (MTO2 homolog)	3.52066	3.33853	2.34625	-23.3099	32.578	1	0
Q16762	TST	Thiosulfate sulfurtransferase (EC 2.8.1.1) (Rhodanese)	2.74752	3.8058	2.49174	-18.2782	32.4672	1	0
P36639	NUDT1	Oxidized purine nucleoside triphosphate hydrolase (EC 3.6.1.56) (2-hydroxy-dATP diphosphatase) (7,8-dihydro-8-oxoguanine triphosphatase) (8-oxo-dGTPase) (Methylated purine nucleoside triphosphate hydrolase) (EC 3.6.1.-) (Nucleoside diphosphate-linked moiety X motif 1) (Nudix motif 1)	2.26844	3.16141	3.00748	-1.93022	32.3551	1	0
O94925	GLS	Glutaminase kidney isoform, mitochondrial (GLS) (EC 3.5.1.2) (K-glutaminase) (L-glutamine amidohydrolase) [Cleaved into: Glutaminase kidney isoform, mitochondrial 68 kDa chain; Glutaminase kidney isoform, mitochondrial 65 kDa chain]	1.40438	3.53807	3.24138	0.846625	32.27	1	0
P35270	SPR	Sepiapterin reductase (SPR) (EC 1.1.1.153)	1.98625	3.16398	3.08923	-0.582292	32.0786	1	0
Q9BSK2	SLC25A33	Solute carrier family 25 member 33 (Bone marrow stromal cell mitochondrial carrier protein) (BMSC-MCP) (HuBMSC-MCP) (Protein PNC1)	3.28002	3.59396	2.4004	-22.2035	31.9598	1	0
Q96TC7	RMDN3	Regulator of microtubule dynamics protein 3 (RMD-3) (hRMD-3) (Cerebral protein 10) (Protein FAM82A2) (Protein FAM82C) (Protein tyrosine phosphatase-interacting protein 51) (TCPTP-interacting protein 51)	2.99167	2.8013	2.34588	-10.3876	31.6921	1	0
Q07021	C1QBP	Complement component 1 Q subcomponent-binding protein, mitochondrial (ASF/SF2-associated protein p32) (Glycoprotein gC1qBP) (C1qBP) (Hyaluronan-binding protein 1) (Mitochondrial matrix protein p32) (gC1q-R protein) (p33) (SF2AP32)	2.74406	2.59197	2.64387	-7.83131	31.6083	1	0
Q9NX40	OCIAD1	OCIA domain-containing protein 1 (Ovarian cancer immunoreactive antigen domain containing 1) (Ovarian carcinoma immunoreactive antigen)	2.25053	2.91658	3.18752	-2.37724	31.3007	1	0
O15091	PRORP	Mitochondrial ribonuclease P catalytic subunit (EC 3.1.26.5) (Mitochondrial ribonuclease P protein 3) (Mitochondrial RNase P protein 3) (Protein only RNase P catalytic subunit)	3.43284	3.87719	2.21919	-23.6286	31.2684	1	0
Q9HBH1	PDF	Peptide deformylase, mitochondrial (EC 3.5.1.88) (Polypeptide deformylase)	2.87321	3.03899	2.49158	-11.3463	31.1466	1	0
Q9H1X3	DNAJC25	DnaJ homolog subfamily C member 25	2.49933	2.64099	3.1303	-4.52064	30.9963	0	0
P13995	MTHFD2	Bifunctional methylenetetrahydrofolate dehydrogenase/cyclohydrolase, mitochondrial [Includes: NAD-dependent methylenetetrahydrofolate dehydrogenase (EC 1.5.1.15); Methenyltetrahydrofolate cyclohydrolase (EC 3.5.4.9)]	2.7385	2.74192	2.42227	-9.06264	30.5865	1	0
Q969Y2	GTPBP3	tRNA modification GTPase GTPBP3, mitochondrial (GTP-binding protein 3) (Mitochondrial GTP-binding protein 1)	2.18665	4.69348	3.39545	-16.396	30.4089	1	0
Q13423	NNT	NAD(P) transhydrogenase, mitochondrial (EC 7.1.1.1) (Nicotinamide nucleotide transhydrogenase) (Pyridine nucleotide transhydrogenase)	3.18661	3.2504	2.33819	-21.4623	30.1428	1	0
Q00059	TFAM	Transcription factor A, mitochondrial (mtTFA) (Mitochondrial transcription factor 1) (MtTF1) (Transcription factor 6) (TCF-6) (Transcription factor 6-like 2)	2.27524	2.81054	3.06031	-2.49145	30.1076	1	0
P51398	DAP3	Small ribosomal subunit protein mS29 (28S ribosomal protein S29, mitochondrial) (MRP-S29) (S29mt) (Death-associated protein 3) (DAP-3) (Ionizing radiation resistance conferring protein)	2.69896	2.70108	2.37683	-8.58358	30.0742	1	0
P28331	NDUFS1	NADH-ubiquinone oxidoreductase 75 kDa subunit, mitochondrial (EC 7.1.1.2) (Complex I-75kD) (CI-75kD)	2.6839	3.03982	2.38703	-10.8553	30.0309	1	0
O75521	ECI2	Enoyl-CoA delta isomerase 2 (EC 5.3.3.8) (DRS-1) (Delta(3),delta(2)-enoyl-CoA isomerase) (D3,D2-enoyl-CoA isomerase) (Diazepam-binding inhibitor-related protein 1) (DBI-related protein 1) (Dodecenoyl-CoA isomerase) (Hepatocellular carcinoma-associated antigen 88) (Peroxisomal 3,2-trans-enoyl-CoA isomerase) (pECI) (Renal carcinoma antigen NY-REN-1)	2.1722	3.94538	3.20079	-14.9024	29.8201	1	0
Q05932	FPGS	Folylpolyglutamate synthase, mitochondrial (EC 6.3.2.17) (Folylpoly-gamma-glutamate synthetase) (FPGS) (Tetrahydrofolylpolyglutamate synthase) (Tetrahydrofolate synthase)	3.09573	3.29967	2.29646	-20.9888	29.5806	1	0
Q96I59	NARS2	Probable asparagine--tRNA ligase, mitochondrial (EC 6.1.1.22) (Asparaginyl-tRNA synthetase) (AsnRS)	3.80887	2.67797	1.22897	-27.6997	29.565	1	0
Q86V85	GPR180	Integral membrane protein GPR180 (Intimal thickness-related receptor)	2.13399	4.40408	2.84903	-16.1608	29.4831	0	0
P36776	LONP1	Lon protease homolog, mitochondrial (EC 3.4.21.53) (LONHs) (Lon protease-like protein) (LONP) (Mitochondrial ATP-dependent protease Lon) (Serine protease 15)	3.73687	3.23719	1.60356	-26.5988	29.4811	1	0
Q9HCC0	MCCC2	Methylcrotonoyl-CoA carboxylase beta chain, mitochondrial (MCCase subunit beta) (EC 6.4.1.4) (3-methylcrotonyl-CoA carboxylase 2) (3-methylcrotonyl-CoA carboxylase non-biotin-containing subunit) (3-methylcrotonyl-CoA:carbon dioxide ligase subunit beta)	2.33703	2.89794	2.85176	-3.69325	29.2311	1	0
Q9Y305	ACOT9	Acyl-coenzyme A thioesterase 9, mitochondrial (Acyl-CoA thioesterase 9) (EC 3.1.2.-) (Acyl-CoA thioester hydrolase 9)	3.43998	2.88928	2.16961	-23.2839	29.2191	1	0
P49821	NDUFV1	NADH dehydrogenase [ubiquinone] flavoprotein 1, mitochondrial (EC 7.1.1.2) (Complex I-51kD) (CI-51kD) (NADH dehydrogenase flavoprotein 1) (NADH-ubiquinone oxidoreductase 51 kDa subunit)	3.70493	3.15612	1.36798	-26.9904	29.183	1	0
Q3ZCQ8	TIMM50	Mitochondrial import inner membrane translocase subunit TIM50	2.35197	2.79485	2.84947	-3.08982	28.5524	1	0
P34897	SHMT2	Serine hydroxymethyltransferase, mitochondrial (SHMT) (EC 2.1.2.1) (Glycine hydroxymethyltransferase) (Serine methylase)	2.95603	3.27475	2.21778	-20.6589	28.5423	1	0
Q9P2X0	DPM3	Dolichol-phosphate mannosyltransferase subunit 3 (Dolichol-phosphate mannose synthase subunit 3) (DPM synthase subunit 3) (Dolichyl-phosphate beta-D-mannosyltransferase subunit 3) (Mannose-P-dolichol synthase subunit 3) (MPD synthase subunit 3) (Prostin-1)	2.39298	3.71856	2.79812	-14.1914	28.5258	0	0
Q15388	TOMM20	Mitochondrial import receptor subunit TOM20 homolog (Mitochondrial 20 kDa outer membrane protein) (Outer mitochondrial membrane receptor Tom20)	2.11494	2.83827	2.83031	-1.02986	28.5091	1	0
Q5T2R2	PDSS1	All trans-polyprenyl-diphosphate synthase PDSS1 (All-trans-decaprenyl-diphosphate synthase subunit 1) (EC 2.5.1.91) (Decaprenyl pyrophosphate synthase subunit 1) (Decaprenyl-diphosphate synthase subunit 1) (Solanesyl-diphosphate synthase subunit 1) (Trans-prenyltransferase 1) (TPT 1)	3.18869	3.0882	2.04151	-21.9766	28.4399	1	0
Q96GC9	VMP1	Vacuole membrane protein 1 (Transmembrane protein 49)	2.2234	4.09058	2.45907	-15.9343	28.2676	0	1
Q86UY8	NT5DC3	5'-nucleotidase domain-containing protein 3 (EC 3.1.3.-) (GRP94-neighboring nucleotidase)	2.32847	2.81739	2.79346	-3.90979	28.2078	1	0
Q13445	TMED1	Transmembrane emp24 domain-containing protein 1 (Interleukin-1 receptor-like 1 ligand) (Putative T1/ST2 receptor-binding protein) (p24 family protein gamma-1) (Tp24) (p24gamma1)	2.20857	3.7217	2.74632	-14.5834	28.1067	0	0
Q9UJS0	SLC25A13	Electrogenic aspartate/glutamate antiporter SLC25A13, mitochondrial (Calcium-binding mitochondrial carrier protein Aralar2) (ARALAR-related gene 2) (ARALAR2) (Citrin) (Mitochondrial aspartate glutamate carrier 2) (Solute carrier family 25 member 13)	2.42125	3.49049	2.81559	-13.2592	27.8959	1	0
O60888	CUTA	Protein CutA (Acetylcholinesterase-associated protein) (Brain acetylcholinesterase putative membrane anchor)	2.19297	2.69093	2.83658	-1.66558	27.6302	0	0
Q9BRR6	ADPGK	ADP-dependent glucokinase (ADP-GK) (ADPGK) (EC 2.7.1.147) (RbBP-35)	2.51397	3.0791	2.77949	-9.20472	27.5349	0	0
Q8NI60	COQ8A	Atypical kinase COQ8A, mitochondrial (EC 2.7.-.-) (Chaperone activity of bc1 complex-like) (Chaperone-ABC1-like) (Coenzyme Q protein 8A) (aarF domain-containing protein kinase 3)	2.92473	2.93201	2.11041	-19.7014	27.5317	1	0
Q3SY69	ALDH1L2	Mitochondrial 10-formyltetrahydrofolate dehydrogenase (Mitochondrial 10-FTHFDH) (mtFDH) (EC 1.5.1.6) (Aldehyde dehydrogenase family 1 member L2)	2.46957	2.79679	2.46356	-6.41399	27.4261	1	0
Q9Y2Q3	GSTK1	Glutathione S-transferase kappa 1 (EC 2.5.1.18) (GST 13-13) (GST class-kappa) (GSTK1-1) (hGSTK1) (Glutathione S-transferase subunit 13)	2.4155	2.80534	2.61183	-5.45706	27.3391	1	0
P82675	MRPS5	Small ribosomal subunit protein uS5m (28S ribosomal protein S5, mitochondrial) (MRP-S5) (S5mt)	2.92491	3.16789	2.03419	-20.7479	27.2232	1	0
P45880	VDAC2	Voltage-dependent anion-selective channel protein 2 (VDAC-2) (hVDAC2) (Outer mitochondrial membrane protein porin 2)	2.35216	2.60414	2.8639	-2.90281	27.1657	1	0
O14880	MGST3	Glutathione S-transferase 3, mitochondrial (GST-3) (EC 2.5.1.-) (Glutathione peroxidase MGST3) (EC 1.11.1.-) (LTC4 synthase MGST3) (EC 4.4.1.20)	1.96517	2.75624	2.76052	0.784444	27.0458	1	0
Q15120	PDK3	[Pyruvate dehydrogenase (acetyl-transferring)] kinase isozyme 3, mitochondrial (EC 2.7.11.2) (Pyruvate dehydrogenase kinase isoform 3)	1.79929	2.81047	2.73299	1.7617	27.0401	1	0
Q567V2	MPV17L2	Mpv17-like protein 2	2.45736	3.1582	2.69102	-10.0416	27.0047	1	0
P03246		E1B protein, small T-antigen (E1B 19 kDa protein) (E1B-19K)	2.11493	2.57789	2.759	-0.66379	26.6587	0	0
Q8WWC4	MAIP1	m-AAA protease-interacting protein 1, mitochondrial (Matrix AAA peptidase-interacting protein 1)	2.45995	3.31097	2.57334	-11.4101	26.5653	1	0
P62266	RPS23	Small ribosomal subunit protein uS12 (40S ribosomal protein S23)	2.35095	2.54425	2.89468	-2.52474	26.5218	0	0
Q92552	MRPS27	Small ribosomal subunit protein mS27 (28S ribosomal protein S27, mitochondrial) (MRP-S27) (S27mt) (Mitochondrial ribosomal protein S27)	3.81613	3.96672	1.13392	-26.617	26.5041	1	0
O95292	VAPB	Vesicle-associated membrane protein-associated protein B/C (VAMP-B/VAMP-C) (VAMP-associated protein B/C) (VAP-B/VAP-C)	2.37091	2.63206	2.60817	-4.40877	26.4112	0	1
Q969N2	PIGT	GPI transamidase component PIG-T (Phosphatidylinositol-glycan biosynthesis class T protein)	1.87527	2.70458	3.17106	4.03798	26.3229	0	0
P26440	IVD	Isovaleryl-CoA dehydrogenase, mitochondrial (IVD) (EC 1.3.8.4) (Butyryl-CoA dehydrogenase) (EC 1.3.8.1)	3.5954	4.28089	1.09434	-26.3927	25.9136	1	0
Q12907	LMAN2	Vesicular integral-membrane protein VIP36 (Glycoprotein GP36b) (Lectin mannose-binding 2) (Vesicular integral-membrane protein 36) (VIP36)	1.84132	2.5464	2.7936	2.06527	25.9061	0	0
P09543	CNP	2',3'-cyclic-nucleotide 3'-phosphodiesterase (CNP) (CNPase) (EC 3.1.4.37)	2.35507	3.14858	2.54118	-10.1613	25.8182	0	0
Q6JQN1	ACAD10	Acyl-CoA dehydrogenase family member 10 (ACAD-10) (EC 1.3.99.-)	1.49845	2.65028	3.39307	5.80936	25.6995	1	0
P42765	ACAA2	3-ketoacyl-CoA thiolase, mitochondrial (EC 2.3.1.16) (Acetyl-CoA acetyltransferase) (EC 2.3.1.9) (Acetyl-CoA acyltransferase) (Acyl-CoA hydrolase, mitochondrial) (EC 3.1.2.-, EC 3.1.2.1, EC 3.1.2.2) (Beta-ketothiolase) (Mitochondrial 3-oxoacyl-CoA thiolase) (T1)	2.45722	2.47393	2.75752	-3.13307	25.4989	1	0
Q9UNS2	COPS3	COP9 signalosome complex subunit 3 (SGN3) (Signalosome subunit 3) (JAB1-containing signalosome subunit 3)	3.08368	4.14637	2.09326	-24.06	25.4845	0	0
Q9BQP7	MGME1	Mitochondrial genome maintenance exonuclease 1 (EC 3.1.-.-)	1.94915	2.45624	3.18727	4.36285	25.4635	1	0
Q16795	NDUFA9	NADH dehydrogenase [ubiquinone] 1 alpha subcomplex subunit 9, mitochondrial (Complex I-39kD) (CI-39kD) (NADH-ubiquinone oxidoreductase 39 kDa subunit)	2.13343	2.93349	2.64092	-7.08657	25.2617	1	0
Q9Y6C9	MTCH2	Mitochondrial carrier homolog 2 (Met-induced mitochondrial protein)	2.19648	2.98614	2.57267	-8.09317	25.103	1	0
Q96K37	SLC35E1	Solute carrier family 35 member E1	3.17068	4.5415	1.79875	-24.818	24.9863	0	0
O43772	SLC25A20	Mitochondrial carnitine/acylcarnitine carrier protein (Carnitine/acylcarnitine translocase) (CAC) (CACT) (Solute carrier family 25 member 20)	2.31778	3.17452	2.42378	-10.778	24.952	1	0
P04181	OAT	Ornithine aminotransferase, mitochondrial (EC 2.6.1.13) (Ornithine delta-aminotransferase) (Ornithine--oxo-acid aminotransferase) [Cleaved into: Ornithine aminotransferase, hepatic form; Ornithine aminotransferase, renal form]	2.49428	3.53876	2.26516	-15.0082	24.8076	1	0
Q16740	CLPP	ATP-dependent Clp protease proteolytic subunit, mitochondrial (EC 3.4.21.92) (Endopeptidase Clp)	1.72602	2.3308	3.20487	5.24602	24.7188	1	0
Q96I99	SUCLG2	Succinate--CoA ligase [GDP-forming] subunit beta, mitochondrial (EC 6.2.1.4) (GTP-specific succinyl-CoA synthetase subunit beta) (G-SCS) (GTPSCS) (Succinyl-CoA synthetase beta-G chain) (SCS-betaG)	2.8667	3.4517	1.86992	-20.6157	24.6645	1	0
P30084	ECHS1	Enoyl-CoA hydratase, mitochondrial (mECH) (mECH1) (EC 4.2.1.17) (EC 5.3.3.8) (Enoyl-CoA hydratase 1) (ECHS1) (Short-chain enoyl-CoA hydratase) (SCEH)	1.51953	2.18002	3.45974	6.18986	24.3527	1	0
Q96CB9	NSUN4	5-methylcytosine rRNA methyltransferase NSUN4 (EC 2.1.1.-) (5-methylcytosine tRNA methyltransferase NSUN4) (EC 2.1.1.-) (NOL1/NOP2/Sun domain family member 4)	2.76494	3.98118	1.64955	-22.8307	24.1458	1	0
Q9H2D1	SLC25A32	Mitochondrial folate transporter/carrier (Solute carrier family 25 member 32)	2.76456	3.45157	1.93254	-20.0371	24.0719	1	0
Q16698	DECR1	2,4-dienoyl-CoA reductase [(3E)-enoyl-CoA-producing], mitochondrial (EC 1.3.1.124) (2,4-dienoyl-CoA reductase [NADPH]) (4-enoyl-CoA reductase [NADPH]) (Short chain dehydrogenase/reductase family 18C member 1)	2.82668	3.59164	1.79296	-21.1398	23.9107	1	0
Q15118	PDK1	[Pyruvate dehydrogenase (acetyl-transferring)] kinase isozyme 1, mitochondrial (EC 2.7.11.2) (Pyruvate dehydrogenase kinase isoform 1) (PDH kinase 1)	2.17057	2.96382	2.36957	-9.24259	23.8302	1	0
P18031	PTPN1	Tyrosine-protein phosphatase non-receptor type 1 (EC 3.1.3.48) (Protein-tyrosine phosphatase 1B) (PTP-1B)	2.18074	3.33548	2.2546	-12.3839	23.5996	0	0
Q9H061	TMEM126A	Transmembrane protein 126A	2.87538	5.097	0.756465	-25.9132	23.5847	1	0
Q9BUR5	APOO	MICOS complex subunit MIC26 (Apolipoprotein O) (MICOS complex subunit MIC23) (Protein FAM121B)	2.14385	4.91298	1.50608	-25.4224	22.8342	1	0
Q9H5K3	POMK	Protein O-mannose kinase (POMK) (EC 2.7.1.183) (Protein kinase-like protein SgK196) (Sugen kinase 196)	2.15826	3.08355	2.17262	-11.3127	22.698	0	0
O95168	NDUFB4	NADH dehydrogenase [ubiquinone] 1 beta subcomplex subunit 4 (Complex I-B15) (CI-B15) (NADH-ubiquinone oxidoreductase B15 subunit)	2.78857	3.14132	1.52192	-19.743	21.9762	1	0
P27635	RPL10	Large ribosomal subunit protein uL16 (60S ribosomal protein L10) (Laminin receptor homolog) (Protein QM) (Ribosomal protein L10) (Tumor suppressor QM)	1.75123	1.90085	3.06208	6.82977	21.9674	0	0
Q9NRK6	ABCB10	ATP-binding cassette sub-family B member 10, mitochondrial (ABC-mitochondrial erythroid protein) (ABC-me protein) (ATP-binding cassette transporter 10) (ABC transporter 10 protein) (Mitochondrial ATP-binding cassette 2) (M-ABC2)	2.59015	3.28246	1.62132	-18.8694	21.659	1	0
Q5BJD5	TMEM41B	Transmembrane protein 41B (Protein stasimon)	2.41285	3.42576	1.87623	-17.4726	21.5573	0	1
P23368	ME2	NAD-dependent malic enzyme, mitochondrial (NAD-ME) (EC 1.1.1.38) (Malic enzyme 2)	2.44923	2.44283	2.46422	-3.17641	20.896	1	0
Q7L2E3	DHX30	ATP-dependent RNA helicase DHX30 (EC 3.6.4.13) (DEAH box protein 30)	2.37173	3.16974	1.89616	-16.7842	20.6247	1	0
Q8NE86	MCU	Calcium uniporter protein, mitochondrial (HsMCU) (Coiled-coil domain-containing protein 109A)	2.61224	1.9989	2.65882	0.213934	20.5439	1	0
P62258	YWHAE	14-3-3 protein epsilon (14-3-3E)	2.29096	2.10504	2.80547	2.44922	20.3722	0	1
P09001	MRPL3	Large ribosomal subunit protein uL3m (39S ribosomal protein L3, mitochondrial) (L3mt) (MRP-L3)	2.6865	2.34034	2.4381	-4.46851	20.197	1	0
O75396	SEC22B	Vesicle-trafficking protein SEC22b (ER-Golgi SNARE of 24 kDa) (ERS-24) (ERS24) (SEC22 vesicle-trafficking protein homolog B) (SEC22 vesicle-trafficking protein-like 1)	2.54611	2.35093	2.47557	-3.36165	20.1565	0	0
Q8NBM4	UBAC2	Ubiquitin-associated domain-containing protein 2 (UBA domain-containing protein 2) (Phosphoglycerate dehydrogenase-like protein 1)	2.29554	1.99543	2.61301	1.73358	20.0981	0	0
Q9NVH1	DNAJC11	DnaJ homolog subfamily C member 11	2.30781	3.11606	1.83068	-16.4951	19.9933	1	0
P57088	TMEM33	Transmembrane protein 33 (Protein DB83) (SHINC-3)	2.20896	2.24543	2.71622	3.122	19.9762	0	0
O75746	SLC25A12	Electrogenic aspartate/glutamate antiporter SLC25A12, mitochondrial (Araceli hiperlarga) (Aralar) (Aralar1) (Mitochondrial aspartate glutamate carrier 1) (Solute carrier family 25 member 12)	2.40288	2.20958	2.40432	-2.00066	19.9239	1	0
O00629	KPNA4	Importin subunit alpha-3 (Importin alpha Q1) (Qip1) (Karyopherin subunit alpha-4)	2.26892	3.18701	1.66622	-17.3716	19.6514	0	0
Q15119	PDK2	[Pyruvate dehydrogenase (acetyl-transferring)] kinase isozyme 2, mitochondrial (EC 2.7.11.2) (Pyruvate dehydrogenase kinase isoform 2) (PDH kinase 2) (PDKII)	2.64525	2.40786	2.30151	-4.63052	19.279	1	0
Q96ER9	CCDC51	Mitochondrial potassium channel (MITOK) (Coiled-coil domain-containing protein 51)	3.4849	2.30442	2.22332	-9.33435	19.1326	1	0
Q86TM6	SYVN1	E3 ubiquitin-protein ligase synoviolin (EC 2.3.2.27) (RING-type E3 ubiquitin transferase synoviolin) (Synovial apoptosis inhibitor 1)	2.83094	2.14061	2.23714	-6.47938	19.0826	0	0
Q99460	PSMD1	26S proteasome non-ATPase regulatory subunit 1 (26S proteasome regulatory subunit RPN2) (26S proteasome regulatory subunit S1) (26S proteasome subunit p112)	1.3005	2.30908	2.84939	8.71974	19.0427	0	0
P49411	TUFM	Elongation factor Tu, mitochondrial (EF-Tu) (P43)	2.0271	2.13997	2.71029	4.63989	18.909	1	0
Q9HCU5	PREB	Prolactin regulatory element-binding protein (Mammalian guanine nucleotide exchange factor mSec12)	2.06577	3.2597	1.83602	-16.4129	18.7241	0	0
Q8TBP6	SLC25A40	Probable mitochondrial glutathione transporter SLC25A40 (Mitochondrial carrier family protein) (Solute carrier family 25 member 40)	2.8884	2.24848	2.1256	-7.16211	18.5007	1	0
P24390	KDELR1	ER lumen protein-retaining receptor 1 (KDEL endoplasmic reticulum protein retention receptor 1) (KDEL receptor 1) (Putative MAPK-activating protein PM23)	1.59952	2.17322	2.71557	8.10011	18.0651	0	0
Q96D53	COQ8B	Atypical kinase COQ8B, mitochondrial (EC 2.7.-.-) (AarF domain-containing protein kinase 4) (Coenzyme Q protein 8B)	4.26005	1.09912	2.90321	24.7139	17.6307	1	0
Q96CU9	FOXRED1	FAD-dependent oxidoreductase domain-containing protein 1 (EC 1.-.-.-)	1.7747	2.15326	2.64133	7.1519	17.2744	1	0
P12694	BCKDHA	2-oxoisovalerate dehydrogenase subunit alpha, mitochondrial (EC 1.2.4.4) (Branched-chain alpha-keto acid dehydrogenase E1 component alpha chain) (BCKDE1A) (BCKDH E1-alpha)	3.03333	2.29105	1.80014	-8.96407	17.1609	1	0
Q9NQZ5	STARD7	StAR-related lipid transfer protein 7, mitochondrial (Gestational trophoblastic tumor protein 1) (START domain-containing protein 7) (StARD7)	2.43632	2.54382	2.2414	-4.30829	17.0891	1	0
O75600	GCAT	2-amino-3-ketobutyrate coenzyme A ligase, mitochondrial (AKB ligase) (EC 2.3.1.29) (Aminoacetone synthase) (Glycine acetyltransferase)	1.89118	2.21007	2.59119	6.03812	16.9596	1	0
Q8N3Z3	GTPBP8	GTP-binding protein 8	3.46389	1.04235	2.56529	24.7354	16.8185	0	0
Q9NXE4	SMPD4	Sphingomyelin phosphodiesterase 4 (EC 3.1.4.12) (Neutral sphingomyelinase 3) (nSMase-3) (nSMase3) (Neutral sphingomyelinase III)	2.82677	2.03509	1.62788	18.5578	16.6828	0	0
Q9Y276	BCS1L	Mitochondrial chaperone BCS1 (h-BCS1) (BCS1-like protein)	2.18543	2.13783	2.11836	0.418476	16.5238	1	0
Q96RP9	GFM1	Elongation factor G, mitochondrial (EF-Gmt) (Elongation factor G 1, mitochondrial) (mEF-G 1) (Elongation factor G1) (hEFG1)	2.73274	2.45589	1.9565	-7.44474	16.4719	1	0
P22234	PAICS	Bifunctional phosphoribosylaminoimidazole carboxylase/phosphoribosylaminoimidazole succinocarboxamide synthetase (PAICS) [Includes: Phosphoribosylaminoimidazole carboxylase (EC 4.1.1.21) (AIR carboxylase) (AIRC); Phosphoribosylaminoimidazole succinocarboxamide synthetase (EC 6.3.2.6) (SAICAR synthetase)]	1.72339	2.18284	2.52319	7.92158	16.4127	1	0
P36957	DLST	Dihydrolipoyllysine-residue succinyltransferase component of 2-oxoglutarate dehydrogenase complex, mitochondrial (EC 2.3.1.61) (2-oxoglutarate dehydrogenase complex component E2) (OGDC-E2) (Dihydrolipoamide succinyltransferase component of 2-oxoglutarate dehydrogenase complex) (E2K)	2.4798	2.69823	2.17717	-5.18972	16.2368	1	0
Q9Y3D3	MRPS16	Small ribosomal subunit protein bS16m (28S ribosomal protein S16, mitochondrial) (MRP-S16) (S16mt)	1.87037	2.16574	2.50586	6.73124	16.1636	1	0
Q16836	HADH	Hydroxyacyl-coenzyme A dehydrogenase, mitochondrial (HCDH) (EC 1.1.1.35) (Medium and short-chain L-3-hydroxyacyl-coenzyme A dehydrogenase) (Short-chain 3-hydroxyacyl-CoA dehydrogenase)	2.40513	2.37809	1.97495	-3.04978	16.086	1	0
P11177	PDHB	Pyruvate dehydrogenase E1 component subunit beta, mitochondrial (PDHE1-B) (EC 1.2.4.1)	2.2034	2.30858	1.92812	-1.23233	16.0455	1	0
Q86YH6	PDSS2	All trans-polyprenyl-diphosphate synthase PDSS2 (All-trans-decaprenyl-diphosphate synthase subunit 2) (EC 2.5.1.91) (Candidate tumor suppressor protein) (Decaprenyl pyrophosphate synthase subunit 2) (Decaprenyl-diphosphate synthase subunit 2) (Solanesyl-diphosphate synthase subunit 2)	2.19563	2.24374	2.13827	-0.156232	16.0334	1	0
O94788	ALDH1A2	Retinal dehydrogenase 2 (RALDH 2) (RalDH2) (EC 1.2.1.36) (Aldehyde dehydrogenase family 1 member A2) (ALDH1A2) (Retinaldehyde-specific dehydrogenase type 2) (RALDH(II))	2.61347	1.85691	1.6074	19.5997	15.9656	0	0
P02786	TFRC	Transferrin receptor protein 1 (TR) (TfR) (TfR1) (Trfr) (T9) (p90) (CD antigen CD71) [Cleaved into: Transferrin receptor protein 1, serum form (sTfR)]	3.00737	2.35546	1.4701	-9.89438	15.954	0	0
O75251	NDUFS7	NADH dehydrogenase [ubiquinone] iron-sulfur protein 7, mitochondrial (EC 7.1.1.2) (Complex I-20kD) (CI-20kD) (NADH-ubiquinone oxidoreductase 20 kDa subunit) (PSST subunit)	2.44379	2.56525	2.04287	-4.39214	15.7985	1	0
Q9Y2Z4	YARS2	Tyrosine--tRNA ligase, mitochondrial (EC 6.1.1.1) (Tyrosyl-tRNA synthetase) (TyrRS)	2.86105	1.19338	2.48037	24.5548	15.7239	1	0
P30153	PPP2R1A	Serine/threonine-protein phosphatase 2A 65 kDa regulatory subunit A alpha isoform (Medium tumor antigen-associated 61 kDa protein) (PP2A subunit A isoform PR65-alpha) (PP2A subunit A isoform R1-alpha)	1.73637	2.15908	2.5049	7.71906	15.6771	0	0
Q99986	VRK1	Serine/threonine-protein kinase VRK1 (EC 2.7.11.1) (Vaccinia-related kinase 1)	2.63653	1.94715	1.86311	18.7107	15.4886	0	0
Q6DD88	ATL3	Atlastin-3 (EC 3.6.5.-)	1.78546	2.28236	2.5136	6.28731	15.3976	0	0
P60028	GDI1	Rab GDP dissociation inhibitor alpha (Rab GDI alpha) (Guanosine diphosphate dissociation inhibitor 1) (GDI-1)	2.57276	1.91429	1.75485	19.3765	15.267	0	0
P41250	GARS1	Glycine--tRNA ligase (EC 6.1.1.14) (Diadenosine tetraphosphate synthetase) (Ap4A synthetase) (EC 2.7.7.-) (Glycyl-tRNA synthetase) (GlyRS) (Glycyl-tRNA synthetase 1)	2.38771	2.68472	2.07691	-4.94585	15.1465	1	0
Q04837	SSBP1	Single-stranded DNA-binding protein, mitochondrial (Mt-SSB) (MtSSB) (PWP1-interacting protein 17)	3.05969	0.819075	1.62951	26.9513	14.5799	1	0
Q9NPL8	TIMMDC1	Complex I assembly factor TIMMDC1, mitochondrial (Protein M5-14) (Translocase of inner mitochondrial membrane domain-containing protein 1) (TIMM domain containing-protein 1)	2.59852	2.33991	1.56202	-9.53743	14.545	1	0
P16435	POR	NADPH--cytochrome P450 reductase (CPR) (P450R) (EC 1.6.2.4)	1.84564	2.11687	2.35748	8.26751	14.5292	0	0
Q9Y672	ALG6	Dolichyl pyrophosphate Man9GlcNAc2 alpha-1,3-glucosyltransferase (EC 2.4.1.267) (Asparagine-linked glycosylation protein 6 homolog) (Dol-P-Glc:Man(9)GlcNAc(2)-PP-Dol alpha-1,3-glucosyltransferase) (Dolichyl-P-Glc:Man9GlcNAc2-PP-dolichyl glucosyltransferase)	1.98799	2.35977	2.09502	0.765216	14.4576	0	0
Q9Y399	MRPS2	Small ribosomal subunit protein uS2m (28S ribosomal protein S2, mitochondrial) (MRP-S2) (S2mt)	2.57901	1.25507	1.98843	24.9765	14.3337	1	0
Q96BW9	TAMM41	Phosphatidate cytidylyltransferase, mitochondrial (EC 2.7.7.41) (CDP-diacylglycerol synthase) (CDP-DAG synthase) (Mitochondrial translocator assembly and maintenance protein 41 homolog) (TAM41)	2.61868	2.58264	1.7503	-8.45906	14.3209	1	0
O00505	KPNA3	Importin subunit alpha-4 (Importin alpha Q2) (Qip2) (Karyopherin subunit alpha-3) (SRP1-gamma)	2.3621	1.92125	1.75387	19.2875	14.186	0	0
P0CG08	GPR89B	Golgi pH regulator B (Protein GPR89B)	2.73892	0.807625	1.24465	27.6084	14.1828	0	0
Q8N8Q8	COX18	Cytochrome c oxidase assembly protein COX18, mitochondrial (COX18Hs) (Cytochrome c oxidase assembly protein 18)	2.65844	1.28496	1.59943	25.6423	14.1367	1	0
Q9Y266	NUDC	Nuclear migration protein nudC (Nuclear distribution protein C homolog)	2.81548	0.442429	0.916435	28.1733	14.1043	0	0
O15228	GNPAT	Dihydroxyacetone phosphate acyltransferase (DAP-AT) (DHAP-AT) (EC 2.3.1.42) (Acyl-CoA:dihydroxyacetonephosphateacyltransferase) (Glycerone-phosphate O-acyltransferase)	1.61011	2.03082	2.35776	10.1918	13.9311	0	0
P10809	HSPD1	60 kDa heat shock protein, mitochondrial (EC 5.6.1.7) (60 kDa chaperonin) (Chaperonin 60) (CPN60) (Heat shock protein 60) (HSP-60) (Hsp60) (HuCHA60) (Mitochondrial matrix protein P1) (P60 lymphocyte protein)	2.16064	2.45864	2.29731	-1.14626	13.8702	1	0
O96005	CLPTM1	Putative lipid scramblase CLPTM1 (Cleft lip and palate transmembrane protein 1)	2.08073	2.51584	2.13488	-0.428986	13.8482	0	0
O14681	EI24	Etoposide-induced protein 2.4 homolog (p53-induced gene 8 protein)	1.95005	2.36302	2.29958	2.06075	13.5763	0	1
P0DPI2	GATD3	Glutamine amidotransferase-like class 1 domain-containing protein 3, mitochondrial	2.20167	2.6256	2.23428	-2.298	13.5155	1	0
Q9Y277	VDAC3	Voltage-dependent anion-selective channel protein 3 (VDAC-3) (hVDAC3) (Outer mitochondrial membrane protein porin 3)	2.61767	2.68281	1.59682	-9.32383	13.3363	1	0
P38606	ATP6V1A	V-type proton ATPase catalytic subunit A (V-ATPase subunit A) (EC 7.1.2.2) (V-ATPase 69 kDa subunit) (Vacuolar ATPase isoform VA68) (Vacuolar proton pump subunit alpha)	1.6836	1.87235	2.31912	11.3797	13.3133	0	0
Q70UQ0	IKBIP	Inhibitor of nuclear factor kappa-B kinase-interacting protein (I kappa-B kinase-interacting protein) (IKBKB-interacting protein) (IKK-interacting protein)	1.72452	2.07388	2.25027	9.57985	13.2341	0	0
P21796	VDAC1	Voltage-dependent anion-selective channel protein 1 (VDAC-1) (hVDAC1) (Outer mitochondrial membrane protein porin 1) (Plasmalemmal porin) (Porin 31HL) (Porin 31HM)	2.42945	1.72844	2.33045	22.1598	12.8398	1	0
Q9NTX5	ECHDC1	Ethylmalonyl-CoA decarboxylase (EC 4.1.1.94) (Enoyl-CoA hydratase domain-containing protein 1) (Methylmalonyl-CoA decarboxylase) (MMCD)	2.30915	2.73872	1.72031	-7.77593	12.8089	1	0
Q99720	SIGMAR1	Sigma non-opioid intracellular receptor 1 (Aging-associated gene 8 protein) (SR31747-binding protein) (SR-BP) (Sigma 1-type opioid receptor) (SIG-1R) (Sigma1-receptor) (Sigma1R) (hSigmaR1)	1.91593	2.4241	2.33946	2.03604	12.7604	0	0
P47985	UQCRFS1	Cytochrome b-c1 complex subunit Rieske, mitochondrial (EC 7.1.1.8) (Complex III subunit 5) (Cytochrome b-c1 complex subunit 5) (Rieske iron-sulfur protein) (RISP) (Rieske protein UQCRFS1) (Ubiquinol-cytochrome c reductase iron-sulfur subunit) [Cleaved into: Cytochrome b-c1 complex subunit 9 (Su9) (Subunit 9) (8 kDa subunit 9) (Complex III subunit IX) (Cytochrome b-c1 complex subunit 11) (UQCRFS1 …	2.39004	1.77342	2.14386	21.3742	12.7037	1	0
P52209	PGD	6-phosphogluconate dehydrogenase, decarboxylating (EC 1.1.1.44)	1.67676	2.13589	2.19173	9.39094	12.3808	0	0
Q9P035	HACD3	Very-long-chain (3R)-3-hydroxyacyl-CoA dehydratase 3 (EC 4.2.1.134) (3-hydroxyacyl-CoA dehydratase 3) (HACD3) (Butyrate-induced protein 1) (B-ind1) (hB-ind1) (Protein-tyrosine phosphatase-like A domain-containing protein 1)	1.7981	2.42321	2.39526	3.19881	12.3466	0	0
Q8TCT9	HM13	Minor histocompatibility antigen H13 (EC 3.4.23.-) (Intramembrane protease 1) (IMP-1) (IMPAS-1) (hIMP1) (Presenilin-like protein 3) (Signal peptide peptidase)	1.62486	2.04108	2.15987	10.2741	12.3431	0	0
O75616	ERAL1	GTPase Era, mitochondrial (H-ERA) (hERA) (Conserved ERA-like GTPase) (CEGA) (ERA-W) (ERA-like protein 1)	2.77161	2.63551	1.18176	-11.0643	12.288	1	0
Q9Y4W6	AFG3L2	AFG3-like protein 2 (EC 3.4.24.-) (Paraplegin-like protein)	2.02068	2.59046	2.34522	-0.458492	12.2258	1	0
P49419	ALDH7A1	Alpha-aminoadipic semialdehyde dehydrogenase (Alpha-AASA dehydrogenase) (EC 1.2.1.31) (Aldehyde dehydrogenase family 7 member A1) (EC 1.2.1.3) (Antiquitin-1) (Betaine aldehyde dehydrogenase) (EC 1.2.1.8) (Delta1-piperideine-6-carboxylate dehydrogenase) (P6c dehydrogenase)	2.54649	2.82426	1.39267	-10.0799	12.1016	1	0
A1L0T0	ILVBL	2-hydroxyacyl-CoA lyase 2 (EC 4.1.2.-) (Acetolactate synthase-like protein) (IlvB-like protein)	2.27891	1.562	2.26128	22.4256	12.0304	0	0
Q6P1Q0	LETMD1	LETM1 domain-containing protein 1 (Cervical cancer 1 proto-oncogene protein p40) (Cervical cancer proto-oncogene 2 protein) (HCCR-1) (HCRR-2)	2.01826	2.58736	2.51634	0.474752	11.8901	1	0
Q53H12	AGK	Acylglycerol kinase, mitochondrial (hAGK) (EC 2.7.1.107) (EC 2.7.1.138) (EC 2.7.1.94) (Multiple substrate lipid kinase) (HsMuLK) (MuLK) (Multi-substrate lipid kinase)	1.80754	2.46343	2.3139	2.48471	11.7734	1	0
Q02252	ALDH6A1	Methylmalonate-semialdehyde dehydrogenase [acylating], mitochondrial (MMSDH) (Malonate-semialdehyde dehydrogenase [acylating]) (EC 1.2.1.18) (EC 1.2.1.27) (Aldehyde dehydrogenase family 6 member A1)	2.16398	2.85312	2.0245	-4.51538	11.5432	1	0
Q8NCA5	FAM98A	Protein FAM98A	1.98552	1.97529	2.22071	16.4143	11.4665	0	0
P08574	CYC1	Cytochrome c1, heme protein, mitochondrial (EC 7.1.1.8) (Complex III subunit 4) (Complex III subunit IV) (Cytochrome b-c1 complex subunit 4) (Ubiquinol-cytochrome-c reductase complex cytochrome c1 subunit) (Cytochrome c-1)	2.13851	2.0212	1.97664	18.2706	11.4014	1	0
O60831	PRAF2	PRA1 family protein 2	1.98759	2.65264	2.45344	-0.0193057	11.3655	0	0
P14735	IDE	Insulin-degrading enzyme (EC 3.4.24.56) (Abeta-degrading protease) (Insulin protease) (Insulinase) (Insulysin)	2.11867	1.80831	2.07371	19.9132	11.0526	1	0
P62136	PPP1CA	Serine/threonine-protein phosphatase PP1-alpha catalytic subunit (PP-1A) (EC 3.1.3.16)	2.05219	1.76775	2.19806	20.8624	10.7691	0	0
Q5JRX3	PITRM1	Presequence protease, mitochondrial (hPreP) (EC 3.4.24.-) (Pitrilysin metalloproteinase 1) (Metalloprotease 1) (hMP1)	2.03489	2.839	2.18292	-3.28752	10.7323	1	0
Q96P70	IPO9	Importin-9 (Imp9) (Ran-binding protein 9) (RanBP9)	2.39197	2.82279	1.14606	-10.7141	10.7307	0	0
Q9H1E5	TMX4	Thioredoxin-related transmembrane protein 4 (Thioredoxin domain-containing protein 13)	1.89984	1.95844	2.10323	16.3511	10.5433	0	0
Q6P4A7	SFXN4	Sideroflexin-4 (Breast cancer resistance marker 1)	1.72398	2.59066	2.46872	1.72905	10.3219	1	0
O43169	CYB5B	Cytochrome b5 type B (Cytochrome b5 outer mitochondrial membrane isoform)	1.88023	2.68406	2.33301	-0.249524	10.2621	1	0
Q9BT78	COPS4	COP9 signalosome complex subunit 4 (SGN4) (Signalosome subunit 4) (JAB1-containing signalosome subunit 4)	1.92881	2.0128	1.99364	17.2316	10.2034	0	0
Q02218	OGDH	2-oxoglutarate dehydrogenase complex component E1 (E1o) (OGDC-E1) (OGDH-E1) (EC 1.2.4.2) (2-oxoglutarate dehydrogenase, mitochondrial) (Alpha-ketoglutarate dehydrogenase) (Alpha-KGDH-E1) (Thiamine diphosphate (ThDP)-dependent 2-oxoglutarate dehydrogenase)	2.1422	1.80811	1.88775	19.3227	10.1783	1	0
Q969X5	ERGIC1	Endoplasmic reticulum-Golgi intermediate compartment protein 1 (ER-Golgi intermediate compartment 32 kDa protein) (ERGIC-32)	1.97937	2.80784	2.12439	-3.19979	9.94768	0	0
Q15008	PSMD6	26S proteasome non-ATPase regulatory subunit 6 (26S proteasome regulatory subunit RPN7) (26S proteasome regulatory subunit S10) (Breast cancer-associated protein SGA-113M) (Phosphonoformate immuno-associated protein 4) (Proteasome regulatory particle subunit p44S10) (p42A)	1.88352	1.95293	2.03205	16.696	9.89005	0	0
Q99497	PARK7	Parkinson disease protein 7 (Maillard deglycase) (Oncogene DJ1) (Parkinsonism-associated deglycase) (Protein DJ-1) (DJ-1) (Protein/nucleic acid deglycase DJ-1) (EC 3.1.2.-, EC 3.5.1.-, EC 3.5.1.124)	2.1024	1.72704	1.91284	19.8896	9.70674	1	0
P08559	PDHA1	Pyruvate dehydrogenase E1 component subunit alpha, somatic form, mitochondrial (EC 1.2.4.1) (PDHE1-A type I)	1.77785	3.02013	2.33821	-1.54818	8.84577	1	0
P17152	TMEM11	Transmembrane protein 11, mitochondrial (Protein PM1) (Protein PMI)	1.72116	2.84491	2.43839	-0.440112	8.83604	1	0
O00567	NOP56	Nucleolar protein 56 (Nucleolar protein 5A)	1.93803	1.88224	1.79845	18.4198	8.77154	0	0
P20674	COX5A	Cytochrome c oxidase subunit 5A, mitochondrial (Cytochrome c oxidase polypeptide Va)	2.36791	2.3768	0.970339	-10.9308	8.40619	1	0
P22061	PCMT1	Protein-L-isoaspartate(D-aspartate) O-methyltransferase (PIMT) (EC 2.1.1.77) (L-isoaspartyl protein carboxyl methyltransferase) (Protein L-isoaspartyl/D-aspartyl methyltransferase) (Protein-beta-aspartate methyltransferase)	2.39921	2.40085	0.745657	-11.5429	8.23983	0	0
O00232	PSMD12	26S proteasome non-ATPase regulatory subunit 12 (26S proteasome regulatory subunit RPN5) (26S proteasome regulatory subunit p55)	1.72244	2.76794	2.26277	-0.839502	7.91595	0	0
O15269	SPTLC1	Serine palmitoyltransferase 1 (EC 2.3.1.50) (Long chain base biosynthesis protein 1) (LCB 1) (Serine-palmitoyl-CoA transferase 1) (SPT 1) (SPT1)	2.04581	1.71238	1.62303	19.7557	7.63437	0	0
Q9H2U2	PPA2	Inorganic pyrophosphatase 2, mitochondrial (EC 3.6.1.1) (Pyrophosphatase SID6-306) (Pyrophosphate phospho-hydrolase 2) (PPase 2)	2.23027	2.46979	1.00776	-10.7562	7.6244	1	0
O00264	PGRMC1	Membrane-associated progesterone receptor component 1 (mPR) (Dap1) (IZA)	1.8063	2.70854	2.11211	-2.11195	7.26516	1	0
Q9BXS5	AP1M1	AP-1 complex subunit mu-1 (AP-mu chain family member mu1A) (Adaptor protein complex AP-1 subunit mu-1) (Adaptor-related protein complex 1 subunit mu-1) (Clathrin assembly protein complex 1 mu-1 medium chain 1) (Clathrin coat assembly protein AP47) (Clathrin coat-associated protein AP47) (Golgi adaptor HA1/AP1 adaptin mu-1 subunit) (Mu-adaptin 1) (Mu1A-adaptin)	0.337474	3.17737	3.46565	9.92745	5.55896	0	0
Q7L592	NDUFAF7	Protein arginine methyltransferase NDUFAF7, mitochondrial (EC 2.1.1.320) (NADH dehydrogenase [ubiquinone] complex I, assembly factor 7) (Protein midA homolog)	2.03363	2.40763	1.2916	-9.64177	5.29049	1	0
P49189	ALDH9A1	4-trimethylaminobutyraldehyde dehydrogenase (TMABA-DH) (TMABALDH) (EC 1.2.1.47) (Aldehyde dehydrogenase E3 isozyme) (Aldehyde dehydrogenase family 9 member A1) (EC 1.2.1.3) (Gamma-aminobutyraldehyde dehydrogenase) (EC 1.2.1.19) (R-aminobutyraldehyde dehydrogenase) [Cleaved into: 4-trimethylaminobutyraldehyde dehydrogenase, N-terminally processed]	1.91881	1.81659	2.44315	25.7432	5.28532	1	0
Q9H974	QTRT2	Queuine tRNA-ribosyltransferase accessory subunit 2 (Queuine tRNA-ribosyltransferase domain-containing protein 1)	0.155884	2.5504	3.39779	9.98922	5.12448	1	0
P28838	LAP3	Cytosol aminopeptidase (EC 3.4.11.1) (Cysteinylglycine-S-conjugate dipeptidase) (EC 3.4.13.23) (Leucine aminopeptidase 3) (LAP-3) (Leucyl aminopeptidase) (Peptidase S) (Proline aminopeptidase) (EC 3.4.11.5) (Prolyl aminopeptidase)	2.0314	1.54387	2.71052	28.0975	5.07141	1	0
P49590	HARS2	Histidine--tRNA ligase, mitochondrial (EC 6.1.1.21) (Histidine--tRNA ligase-like) (Histidyl-tRNA synthetase) (HisRS)	2.04724	1.47886	2.63005	28.4694	4.70649	1	0
Q9H074	PAIP1	Polyadenylate-binding protein-interacting protein 1 (PABP-interacting protein 1) (PAIP-1) (Poly(A)-binding protein-interacting protein 1)	1.86698	2.56122	1.14159	-9.82216	4.36534	0	0
Q6ZWT7	MBOAT2	Lysophospholipid acyltransferase 2 (LPLAT 2) (EC 2.3.1.-) (1-acylglycerophosphate O-acyltransferase MBOAT2) (EC 2.3.1.51) (1-acylglycerophosphocholine O-acyltransferase MBOAT2) (EC 2.3.1.23) (1-acylglycerophosphoethanolamine MBOAT2 O-acyltransferase) (EC 2.3.1.n7) (Lysophosphatidic acid acyltransferase) (LPAAT) (Lyso-PA acyltransferase) (Lysophosphatidylcholine acyltransferase) (LPCAT) (Lyso-PC a…	1.81626	2.75191	1.90956	-4.701	4.19225	0	0
Q9H490	PIGU	Phosphatidylinositol glycan anchor biosynthesis class U protein (Cell division cycle protein 91-like 1) (Protein CDC91-like 1) (GPI transamidase component PIG-U)	1.81091	1.68909	2.41606	26.3054	4.18102	0	0
P55209	NAP1L1	Nucleosome assembly protein 1-like 1 (NAP-1-related protein) (hNRP)	1.32414	2.75498	2.20877	2.05506	4.04973	0	0
Q9P2W9	STX18	Syntaxin-18 (Cell growth-inhibiting gene 9 protein)	1.51312	2.77067	2.03802	-0.187551	3.94189	0	0
Q96T76	MMS19	MMS19 nucleotide excision repair protein homolog (hMMS19) (MET18 homolog) (MMS19-like protein)	0.466187	2.53832	2.70283	9.59792	3.89586	0	0
P09417	QDPR	Dihydropteridine reductase (EC 1.5.1.34) (HDHPR) (Quinoid dihydropteridine reductase) (Short chain dehydrogenase/reductase family 33C member 1)	1.80397	1.52491	2.54979	27.7428	3.68989	1	0
Q96AA3	RFT1	Protein RFT1 homolog	1.90021	2.61657	1.78556	-5.82549	3.14901	0	0
Q9NZ01	TECR	Very-long-chain enoyl-CoA reductase (EC 1.3.1.93) (Synaptic glycoprotein SC2) (Trans-2,3-enoyl-CoA reductase) (TER)	1.71593	1.54671	2.48805	27.2876	3.03006	0	0
Q9Y2Z2	MTO1	Protein MTO1 homolog, mitochondrial	0.898817	2.66636	2.27862	7.78457	3.02797	1	0
Q99567	NUP88	Nuclear pore complex protein Nup88 (88 kDa nucleoporin) (Nucleoporin Nup88)	2.00009	2.47248	1.61873	-6.98249	3.01747	0	0
Q96EK5	KIFBP	KIF-binding protein (KIF1-binding protein) (Kinesin family binding protein)	1.291	2.49594	2.30856	4.09488	2.98479	0	0
O94905	ERLIN2	Erlin-2 (Endoplasmic reticulum lipid raft-associated protein 2) (Stomatin-prohibitin-flotillin-HflC/K domain-containing protein 2) (SPFH domain-containing protein 2)	1.58966	2.59587	2.05106	-0.151778	2.79247	0	1
Q9Y5M8	SRPRB	Signal recognition particle receptor subunit beta (SR-beta) (Protein APMCF1)	1.43745	2.47082	2.27185	3.24087	2.75099	0	0
Q9UDR5	AASS	Alpha-aminoadipic semialdehyde synthase, mitochondrial (LKR/SDH) [Includes: Lysine ketoglutarate reductase (LKR) (LOR) (EC 1.5.1.8); Saccharopine dehydrogenase (SDH) (EC 1.5.1.9)]	1.03221	2.54051	2.07695	7.11034	2.23589	1	0
P60174	TPI1	Triosephosphate isomerase (TIM) (EC 5.3.1.1) (Methylglyoxal synthase) (EC 4.2.3.3) (Triose-phosphate isomerase)	1.73553	1.2468	2.66169	29.6156	2.04268	0	0
Q99536	VAT1	Synaptic vesicle membrane protein VAT-1 homolog (EC 1.-.-.-)	0.89149	2.46025	2.10153	8.04136	2.02342	1	0
P47897	QARS1	Glutamine--tRNA ligase (EC 6.1.1.18) (Glutaminyl-tRNA synthetase) (GlnRS)	1.44994	2.54623	1.8827	-0.98984	1.89598	0	0
P63104	YWHAZ	14-3-3 protein zeta/delta (Protein kinase C inhibitor protein 1) (KCIP-1)	1.76761	1.68941	2.13574	24.3884	1.83599	0	0
P07355	ANXA2	Annexin A2 (Annexin II) (Annexin-2) (Calpactin I heavy chain) (Calpactin-1 heavy chain) (Chromobindin-8) (Lipocortin II) (Placental anticoagulant protein IV) (PAP-IV) (Protein I) (p36)	0.757192	2.26352	2.21717	9.28738	1.68685	0	0
Q6ZMG9	CERS6	Ceramide synthase 6 (CerS6) (LAG1 longevity assurance homolog 6) (Sphingoid base N-palmitoyltransferase CERS6) (EC 2.3.1.291)	1.68377	2.41047	2.12467	1.13922	1.64472	0	0
P18621	RPL17	Large ribosomal subunit protein uL22 (60S ribosomal protein L17) (60S ribosomal protein L23) (PD-1)	2.14259	0.750537	2.22031	32.3346	1.5383	0	0
P62495	ETF1	Eukaryotic peptide chain release factor subunit 1 (Eukaryotic release factor 1) (eRF1) (Protein Cl1) (TB3-1)	1.32393	2.38266	2.1089	4.10248	1.51313	0	0
Q9NZJ7	MTCH1	Mitochondrial carrier homolog 1 (Presenilin-associated protein)	1.55776	2.33327	2.14601	2.30214	1.30135	1	0
O15371	EIF3D	Eukaryotic translation initiation factor 3 subunit D (eIF3d) (Eukaryotic translation initiation factor 3 subunit 7) (eIF-3-zeta) (eIF3 p66)	1.00443	2.22946	2.43247	10.5942	1.27922	0	0
Q96L92	SNX27	Sorting nexin-27	0.79246	2.41384	1.95905	8.07004	1.27389	0	0
P00403	MT-CO2	Cytochrome c oxidase subunit 2 (EC 7.1.1.9) (Cytochrome c oxidase polypeptide II)	1.61857	2.48045	1.91386	-0.576822	1.06705	1	0
P62805	H4C1; H4C2; H4C3; H4C4; H4C5; H4C6; H4C8; H4C9; H4C11; H4C12; H4C13; H4C14; H4C15; H4C16	Histone H4	1.8768	0.943573	2.40097	31.4143	1.02299	0	0
P54920	NAPA	Alpha-soluble NSF attachment protein (SNAP-alpha) (N-ethylmaleimide-sensitive factor attachment protein alpha)	1.57251	1.54807	2.29156	27.0694	0.99088	0	0
Q96C36	PYCR2	Pyrroline-5-carboxylate reductase 2 (P5C reductase 2) (P5CR 2) (EC 1.5.1.2)	1.74237	2.51388	1.55527	-6.7538	0.988134	1	0
O75663	TIPRL	TIP41-like protein (Putative MAPK-activating protein PM10) (Type 2A-interacting protein) (TIP)	1.84856	3.05333	1.43771	-11.6531	0.883445	0	0
P12532	CKMT1A; CKMT1B	Creatine kinase U-type, mitochondrial (EC 2.7.3.2) (Acidic-type mitochondrial creatine kinase) (Mia-CK) (Ubiquitous mitochondrial creatine kinase) (U-MtCK)	1.94285	3.14192	1.61716	-12.6493	0.83675	1	0
P31946	YWHAB	14-3-3 protein beta/alpha (Protein 1054) (Protein kinase C inhibitor protein 1) (KCIP-1) [Cleaved into: 14-3-3 protein beta/alpha, N-terminally processed]	1.78441	1.14661	2.37247	30.3075	0.795345	0	0
P50395	GDI2	Rab GDP dissociation inhibitor beta (Rab GDI beta) (Guanosine diphosphate dissociation inhibitor 2) (GDI-2)	1.07321	1.96066	2.44514	12.0342	0.683008	0	0
P61604	HSPE1	10 kDa heat shock protein, mitochondrial (Hsp10) (10 kDa chaperonin) (Chaperonin 10) (CPN10) (Early-pregnancy factor) (EPF)	1.89042	1.45673	2.12719	24.9408	0.506317	1	0
O00299	CLIC1	Chloride intracellular channel protein 1 (Chloride channel ABP) (Nuclear chloride ion channel 27) (NCC27) (Regulatory nuclear chloride ion channel protein) (hRNCC)	1.76582	1.46606	2.15392	25.7372	0.495023	0	0
P49748	ACADVL	Very long-chain specific acyl-CoA dehydrogenase, mitochondrial (VLCAD) (EC 1.3.8.9)	1.71431	2.73321	1.55389	-8.12896	0.491082	1	0
Q9UGP8	SEC63	Translocation protein SEC63 homolog	1.30746	2.19103	2.1681	5.02806	0.450836	0	0
P18085	ARF4	ADP-ribosylation factor 4	1.63387	2.24701	2.07837	1.85006	0.447834	0	0
P21964	COMT	Catechol O-methyltransferase (EC 2.1.1.6)	1.43326	2.29047	2.02366	3.39726	0.379511	1	0
P12814	ACTN1	Alpha-actinin-1 (Alpha-actinin cytoskeletal isoform) (F-actin cross-linking protein) (Non-muscle alpha-actinin-1)	1.67511	2.61552	1.56668	-7.18336	0.278482	0	0
Q9UI26	IPO11	Importin-11 (Imp11) (Ran-binding protein 11) (RanBP11)	1.8646	3.03323	1.63418	-12.0059	0.228592	0	0
P38435	GGCX	Vitamin K-dependent gamma-carboxylase (EC 4.1.1.90) (Gamma-glutamyl carboxylase) (Peptidyl-glutamate 4-carboxylase) (Vitamin K gamma glutamyl carboxylase)	1.70091	1.04824	2.37766	30.8248	0.193331	0	0
Q6DKK2	TTC19	Tetratricopeptide repeat protein 19, mitochondrial (TPR repeat protein 19)	1.12044	2.12806	2.25996	10.7703	0.114719	1	0
Q9BT22	ALG1	Chitobiosyldiphosphodolichol beta-mannosyltransferase (EC 2.4.1.142) (Asparagine-linked glycosylation protein 1 homolog) (Beta-1,4-mannosyltransferase) (GDP-Man:GlcNAc2-PP-dolichol mannosyltransferase) (GDP-mannose-dolichol diphosphochitobiose mannosyltransferase) (Mannosyltransferase-1) (MT-1) (hMat-1)	1.6245	2.51082	1.62617	-6.15243	0.100757	0	0
O43175	PHGDH	D-3-phosphoglycerate dehydrogenase (3-PGDH) (EC 1.1.1.95) (2-oxoglutarate reductase) (EC 1.1.1.399) (Malate dehydrogenase) (EC 1.1.1.37)	1.71412	2.38711	1.85021	-0.820253	-0.141427	0	0
Q92621	NUP205	Nuclear pore complex protein Nup205 (205 kDa nucleoporin) (Nucleoporin Nup205)	0.979559	1.93922	2.2777	12.2412	-0.218338	0	0
Q6UWP7	LCLAT1	Lysocardiolipin acyltransferase 1 (EC 2.3.1.-) (1-acylglycerol-3-phosphate O-acyltransferase 8) (1-AGP acyltransferase 8) (1-AGPAT 8) (EC 2.3.1.51) (Acyl-CoA:lysocardiolipin acyltransferase 1)	1.44564	2.23501	2.01668	3.45831	-0.239698	0	0
P62081	RPS7	Small ribosomal subunit protein eS7 (40S ribosomal protein S7)	1.66101	1.44851	2.11881	26.3147	-0.2559	0	0
Q6L8Q7	PDE12	2',5'-phosphodiesterase 12 (2'-PDE) (2-PDE) (EC 3.1.4.-) (Mitochondrial deadenylase) (EC 3.1.13.4)	1.15359	1.73513	2.27879	13.8009	-0.368724	1	0
Q8NBI6	XXYLT1	Xyloside xylosyltransferase 1 (EC 2.4.2.62) (UDP-xylose:alpha-xyloside alpha-1,3-xylosyltransferase)	1.67261	2.95932	1.80561	-11.2342	-0.685376	0	0
O00487	PSMD14	26S proteasome non-ATPase regulatory subunit 14 (EC 3.4.19.-) (26S proteasome regulatory subunit RPN11) (26S proteasome-associated PAD1 homolog 1)	1.71886	3.35103	2.07328	-15.2927	-0.726962	0	0
Q9UMX5	NENF	Neudesin (Cell immortalization-related protein 2) (Neuron-derived neurotrophic factor) (Protein GIG47) (Secreted protein of unknown function) (SPUF protein)	1.05718	2.02297	2.14474	11.4335	-0.802757	1	0
P83731	RPL24	Large ribosomal subunit protein eL24 (60S ribosomal protein L24) (60S ribosomal protein L30)	1.90109	1.54109	1.73701	22.2041	-0.804425	0	0
P37268	FDFT1	Squalene synthase (SQS) (SS) (EC 2.5.1.21) (FPP:FPP farnesyltransferase) (Farnesyl-diphosphate farnesyltransferase) (Farnesyl-diphosphate farnesyltransferase 1)	1.69114	1.31167	2.09799	26.0989	-0.892267	0	0
Q9H9P8	L2HGDH	L-2-hydroxyglutarate dehydrogenase, mitochondrial (EC 1.1.99.2) (Duranin)	1.82098	3.56736	2.18819	-16.0152	-0.921453	1	0
Q96QK1	VPS35	Vacuolar protein sorting-associated protein 35 (hVPS35) (Maternal-embryonic 3) (Vesicle protein sorting 35)	1.6135	2.59063	1.32488	-7.6077	-0.936019	0	0
P62244	RPS15A	Small ribosomal subunit protein uS8 (40S ribosomal protein S15a)	1.51458	1.09193	2.45894	30.8174	-0.941575	0	0
P84098	RPL19	Large ribosomal subunit protein eL19 (60S ribosomal protein L19)	1.84311	1.4758	1.84674	23.1707	-1.0134	0	0
Q02878	RPL6	Large ribosomal subunit protein eL6 (60S ribosomal protein L6) (Neoplasm-related protein C140) (Tax-responsive enhancer element-binding protein 107) (TaxREB107)	1.80001	1.31095	1.91006	24.5318	-1.13559	0	0
O75844	ZMPSTE24	CAAX prenyl protease 1 homolog (EC 3.4.24.84) (Farnesylated proteins-converting enzyme 1) (FACE-1) (Prenyl protein-specific endoprotease 1) (Zinc metalloproteinase Ste24 homolog)	1.60416	3.18281	1.67237	-12.5108	-1.3015	0	0
P07437	TUBB	Tubulin beta chain (Tubulin beta-5 chain)	1.81259	1.48621	1.86983	23.3292	-1.58406	0	0
Q9P0J0	NDUFA13	NADH dehydrogenase [ubiquinone] 1 alpha subcomplex subunit 13 (Cell death regulatory protein GRIM-19) (Complex I-B16.6) (CI-B16.6) (Gene associated with retinoic and interferon-induced mortality 19 protein) (GRIM-19) (Gene associated with retinoic and IFN-induced mortality 19 protein) (NADH-ubiquinone oxidoreductase B16.6 subunit)	1.20866	1.95577	2.02283	11.4919	-1.78986	1	0
Q9Y320	TMX2	Thioredoxin-related transmembrane protein 2 (Cell proliferation-inducing gene 26 protein) (Thioredoxin domain-containing protein 14)	1.29364	0.798108	2.74547	31.9924	-1.96704	1	0
Q6ZPD9	DPY19L3	Probable C-mannosyltransferase DPY19L3 (EC 2.4.1.-) (Dpy-19-like protein 3) (Protein dpy-19 homolog 3)	1.63132	3.64486	1.81185	-15.3993	-2.12806	0	0
P36578	RPL4	Large ribosomal subunit protein uL4 (60S ribosomal protein L1) (60S ribosomal protein L4)	1.76358	1.72909	1.95533	21.251	-2.30375	0	0
Q53R41	FASTKD1	FAST kinase domain-containing protein 1, mitochondrial	1.60732	3.89133	1.89877	-16.0014	-2.5432	1	0
Q13586	STIM1	Stromal interaction molecule 1	1.37563	3	1.49134	-12.0151	-2.84249	0	0
Q9H3N1	TMX1	Thioredoxin-related transmembrane protein 1 (Thioredoxin domain-containing protein 1) (Transmembrane Trx-related protein)	1.20745	3.28781	1.71584	-13.0692	-2.88056	0	0
P62917	RPL8	Large ribosomal subunit protein uL2 (60S ribosomal protein L8)	0.790641	1.84386	2.03598	13.5725	-2.98828	0	0
P49755	TMED10	Transmembrane emp24 domain-containing protein 10 (Protein TMED10) (21 kDa transmembrane-trafficking protein) (S31I125) (S31III125) (Tmp-21-I) (Transmembrane protein Tmp21) (p23) (p24 family protein delta-1) (p24delta1) (p24delta)	1.30968	1.17321	2.3139	30.7186	-3.02589	0	0
P27695	APEX1	DNA-(apurinic or apyrimidinic site) endonuclease (EC 3.1.11.2) (APEX nuclease) (APEN) (Apurinic-apyrimidinic endonuclease 1) (AP endonuclease 1) (APE-1) (REF-1) (Redox factor-1) [Cleaved into: DNA-(apurinic or apyrimidinic site) endonuclease, mitochondrial]	1.49389	1.6542	2.13647	26.0366	-3.04815	1	0
P62826	RAN	GTP-binding nuclear protein Ran (EC 3.6.5.-) (Androgen receptor-associated protein 24) (GTPase Ran) (Ras-like protein TC4) (Ras-related nuclear protein)	1.73506	1.68931	1.82732	21.2881	-3.36531	0	0
Q9BQG0	MYBBP1A	Myb-binding protein 1A	1.69648	1.5891	1.75067	22.2851	-3.59473	0	0
P62753	RPS6	Small ribosomal subunit protein eS6 (40S ribosomal protein S6) (Phosphoprotein NP33)	1.73652	1.79569	1.72597	19.997	-3.92318	0	0
P18124	RPL7	Large ribosomal subunit protein uL30 (60S ribosomal protein L7)	1.61149	1.54642	1.91919	23.7067	-4.18201	0	0
Q92544	TM9SF4	Transmembrane 9 superfamily member 4 (Tumor cannibalism associated protein 1)	0.945528	1.85951	1.87709	13.4821	-4.25752	0	0
Q9Y3F4	STRAP	Serine-threonine kinase receptor-associated protein (MAP activator with WD repeats) (UNR-interacting protein) (WD-40 repeat protein PT-WD)	0.928308	1.6389	1.86738	15.0535	-4.32205	0	0
P62277	RPS13	Small ribosomal subunit protein uS15 (40S ribosomal protein S13)	1.50878	1.42004	1.95211	25.2969	-4.52403	0	0
Q96A35	MRPL24	Large ribosomal subunit protein uL24m (39S ribosomal protein L24, mitochondrial) (L24mt) (MRP-L24)	0.996497	1.14155	2.39225	31.1541	-4.59499	1	0
P41091	EIF2S3	Eukaryotic translation initiation factor 2 subunit 3 (EC 3.6.5.3) (Eukaryotic translation initiation factor 2 subunit gamma X) (eIF-2-gamma X) (eIF-2gX)	1.38801	3.88043	1.31789	-15.8229	-4.60186	0	0
P06744	GPI	Glucose-6-phosphate isomerase (GPI) (EC 5.3.1.9) (Autocrine motility factor) (AMF) (Neuroleukin) (NLK) (Phosphoglucose isomerase) (PGI) (Phosphohexose isomerase) (PHI) (Sperm antigen 36) (SA-36)	1.59433	1.61383	1.82413	22.3699	-4.81876	0	0
P67775	PPP2CA	Serine/threonine-protein phosphatase 2A catalytic subunit alpha isoform (PP2A-alpha) (EC 3.1.3.16) (Replication protein C) (RP-C)	1.01904	1.7368	1.86075	14.3623	-4.89124	0	0
P30050	RPL12	Large ribosomal subunit protein uL11 (60S ribosomal protein L12)	0.939543	0.981476	2.21172	31.5424	-5.11344	0	0
P52948	NUP98	Nuclear pore complex protein Nup98-Nup96 (EC 3.4.21.-) [Cleaved into: Nuclear pore complex protein Nup98 (98 kDa nucleoporin) (Nucleoporin Nup98) (Nup98); Nuclear pore complex protein Nup96 (96 kDa nucleoporin) (Nucleoporin Nup96) (Nup96)]	1.18529	3.9856	1.13971	-15.9075	-5.28531	0	0
Q9P2J5	LARS1	Leucine--tRNA ligase, cytoplasmic (EC 6.1.1.4) (Leucyl-tRNA synthetase) (LeuRS)	1.35169	1.48627	1.93432	26.1389	-5.31828	0	0
P60842	EIF4A1	Eukaryotic initiation factor 4A-I (eIF-4A-I) (eIF4A-I) (EC 3.6.4.13) (ATP-dependent RNA helicase eIF4A-1)	1.23755	1.4614	2.08615	27.4816	-5.42935	0	0
P60891	PRPS1	Ribose-phosphate pyrophosphokinase 1 (EC 2.7.6.1) (PPRibP) (Phosphoribosyl pyrophosphate synthase I) (PRS-I)	1.11896	1.69065	1.83966	14.9714	-5.57848	0	0
Q12769	NUP160	Nuclear pore complex protein Nup160 (160 kDa nucleoporin) (Nucleoporin Nup160)	1.02135	1.82515	1.73564	13.5355	-5.60295	0	0
P12004	PCNA	Proliferating cell nuclear antigen (PCNA) (Cyclin)	1.56163	1.6755	1.93059	22.8359	-5.61969	0	0
Q15366	PCBP2	Poly(rC)-binding protein 2 (Alpha-CP2) (Heterogeneous nuclear ribonucleoprotein E2) (hnRNP E2)	1.17492	1.53786	2.25352	28.3808	-5.62499	0	0
Q15717	ELAVL1	ELAV-like protein 1 (Hu-antigen R) (HuR)	1.12198	1.61465	1.79545	15.5391	-5.7464	0	0
P62854	RPS26	Small ribosomal subunit protein eS26 (40S ribosomal protein S26)	1.55584	1.68844	1.88505	21.9147	-5.89224	0	0
Q8N0X7	SPART	Spartin (Spastic paraplegia 20 protein) (Trans-activated by hepatitis C virus core protein 1)	0.971184	1.3114	2.0316	30.3264	-6.25852	0	0
P14868	DARS1	Aspartate--tRNA ligase, cytoplasmic (EC 6.1.1.12) (Aspartyl-tRNA synthetase) (AspRS) (Cell proliferation-inducing gene 40 protein)	1.43225	1.81514	1.90909	19.9595	-6.29551	0	0
Q9HD45	TM9SF3	Transmembrane 9 superfamily member 3 (EP70-P-iso) (SM-11044-binding protein)	1.01164	1.87246	1.64712	13.005	-6.30445	0	0
Q9UIA9	XPO7	Exportin-7 (Exp7) (Ran-binding protein 16)	1.6634	2.27043	1.73745	3.52418	-6.4717	0	0
A0FGR8	ESYT2	Extended synaptotagmin-2 (E-Syt2) (Chr2Syt)	0.980178	1.58103	2.26364	28.7006	-6.57845	0	0
O75027	ABCB7	Iron-sulfur clusters transporter ABCB7, mitochondrial (ATP-binding cassette sub-family B member 7, mitochondrial) (ATP-binding cassette transporter 7) (ABC transporter 7 protein)	1.68173	2.12196	1.80398	5.64033	-6.82502	1	0
Q14166	TTLL12	Tubulin--tyrosine ligase-like protein 12 (Inactive tubulin--tyrosine ligase-like protein 12)	1.49372	2.01053	1.90766	9.09228	-7.07552	0	0
P27348	YWHAQ	14-3-3 protein theta (14-3-3 protein T-cell) (14-3-3 protein tau) (Protein HS1)	1.71465	2.18797	1.70246	4.5242	-7.07726	0	0
O75131	CPNE3	Copine-3 (Copine III)	1.523	1.74331	1.77974	20.8294	-7.22551	0	0
Q14739	LBR	Delta(14)-sterol reductase LBR (Delta-14-SR) (EC 1.3.1.70) (3-beta-hydroxysterol Delta (14)-reductase) (C-14 sterol reductase) (C14SR) (Integral nuclear envelope inner membrane protein) (LMN2R) (Lamin-B receptor) (Sterol C14-reductase)	1.66162	2.03987	1.80015	6.73792	-7.25729	0	1
O43837	IDH3B	Isocitrate dehydrogenase [NAD] subunit beta, mitochondrial (Isocitric dehydrogenase subunit beta) (NAD(+)-specific ICDH subunit beta)	1.59447	2.23665	1.71371	3.18226	-7.38197	1	0
Q96KA5	CLPTM1L	Lipid scramblase CLPTM1L (Cisplatin resistance-related protein 9) (CRR9p) (Cleft lip and palate transmembrane protein 1-like protein) (CLPTM1-like protein)	1.57742	1.83926	1.73426	18.952	-7.69289	0	0
O95470	SGPL1	Sphingosine-1-phosphate lyase 1 (S1PL) (SP-lyase 1) (SPL 1) (hSPL) (EC 4.1.2.27) (Sphingosine-1-phosphate aldolase)	1.66516	1.94484	1.74461	7.68559	-7.92366	0	0
Q9UG63	ABCF2	ATP-binding cassette sub-family F member 2 (Iron-inhibited ABC transporter 2)	1.63829	2.22502	1.6263	3.85817	-8.06773	0	0
Q02543	RPL18A	Large ribosomal subunit protein eL20 (60S ribosomal protein L18a)	1.53498	1.69942	1.74186	21.0033	-8.07267	0	0
P46781	RPS9	Small ribosomal subunit protein uS4 (40S ribosomal protein S9)	1.51355	1.93078	1.81722	9.29455	-8.10524	0	0
Q9BW27	NUP85	Nuclear pore complex protein Nup85 (85 kDa nucleoporin) (FROUNT) (Nucleoporin Nup75) (Nucleoporin Nup85) (Pericentrin-1)	1.40367	2.29707	1.81815	0.407736	-8.30688	0	0
P15880	RPS2	Small ribosomal subunit protein uS5 (40S ribosomal protein S2) (40S ribosomal protein S4) (Protein LLRep3)	1.65668	2.1005	1.61251	5.23425	-8.71457	0	0
Q9BSJ5	C17orf80	Uncharacterized protein C17orf80 (Cell migration-inducing gene 3 protein) (Human lung cancer oncogene 8 protein) (HLC-8)	1.92784	5.30414	-0.590654	-17.9974	-8.91222	0	0
Q9BSJ8	ESYT1	Extended synaptotagmin-1 (E-Syt1) (Membrane-bound C2 domain-containing protein)	1.60877	2.04114	1.67067	6.49778	-8.91229	0	0
Q6NUQ4	TMEM214	Transmembrane protein 214	1.4047	2.18151	1.77654	0.906505	-8.96545	0	0
Q14204	DYNC1H1	Cytoplasmic dynein 1 heavy chain 1 (Cytoplasmic dynein heavy chain 1) (Dynein heavy chain, cytosolic)	1.55351	1.98149	1.70567	7.84513	-9.22803	0	0
Q07065	CKAP4	Cytoskeleton-associated protein 4 (63-kDa cytoskeleton-linking membrane protein) (Climp-63) (p63)	1.43208	2.49547	1.50219	-5.70911	-9.37099	0	0
P61158	ACTR3	Actin-related protein 3 (Actin-like protein 3)	1.58031	4.0354	0.368311	-16.8925	-10.1016	0	0
P11766	ADH5	Alcohol dehydrogenase class-3 (EC 1.1.1.1) (Alcohol dehydrogenase 5) (Alcohol dehydrogenase class chi chain) (Alcohol dehydrogenase class-III) (Glutathione-dependent formaldehyde dehydrogenase) (FALDH) (FDH) (GSH-FDH) (EC 1.1.1.-) (S-(hydroxymethyl)glutathione dehydrogenase) (EC 1.1.1.284)	1.50467	1.93437	1.6744	8.39414	-10.1122	0	0
P62424	RPL7A	Large ribosomal subunit protein eL8 (60S ribosomal protein L7a) (PLA-X polypeptide) (Surfeit locus protein 3)	1.58527	1.66901	1.62061	20.7409	-10.2275	0	0
P36551	CPOX	Oxygen-dependent coproporphyrinogen-III oxidase, mitochondrial (COX) (Coprogen oxidase) (Coproporphyrinogenase) (EC 1.3.3.3)	1.56851	2.07457	1.57838	5.73426	-10.3214	1	0
P49792	RANBP2	E3 SUMO-protein ligase RanBP2 (EC 2.3.2.-) (358 kDa nucleoporin) (Nuclear pore complex protein Nup358) (Nucleoporin Nup358) (Ran-binding protein 2) (RanBP2) (p270)	1.31501	2.54921	1.58692	-5.65032	-10.3959	0	0
Q9H3K2	GHITM	Growth hormone-inducible transmembrane protein (Dermal papilla-derived protein 2) (Mitochondrial morphology and cristae structure 1) (MICS1) (Transmembrane BAX inhibitor motif-containing protein 5)	1.39803	2.28095	1.63246	0.914963	-10.5705	1	0
P46778	RPL21	Large ribosomal subunit protein eL21 (60S ribosomal protein L21)	1.26473	2.44896	1.64499	-4.46993	-10.5935	0	0
Q9BQT8	SLC25A21	Mitochondrial 2-oxodicarboxylate carrier (ODC) (Mitochondrial 2-oxoadipate carrier) (Solute carrier family 25 member 21)	1.98419	3.60324	-0.0949879	-17.7715	-10.6245	1	0
P31350	RRM2	Ribonucleoside-diphosphate reductase subunit M2 (EC 1.17.4.1) (Ribonucleotide reductase small chain) (Ribonucleotide reductase small subunit)	1.50867	2.20777	1.54104	2.98886	-10.7499	0	0
Q9NTJ5	SACM1L	Phosphatidylinositol-3-phosphatase SAC1 (EC 3.1.3.64) (Phosphatidylinositol-4-phosphate phosphatase) (Suppressor of actin mutations 1-like protein)	1.21343	2.39838	1.74335	-3.4136	-10.8937	0	0
P30041	PRDX6	Peroxiredoxin-6 (EC 1.11.1.27) (1-Cys peroxiredoxin) (1-Cys PRX) (24 kDa protein) (Acidic calcium-independent phospholipase A2) (aiPLA2) (EC 3.1.1.4) (Antioxidant protein 2) (Glutathione-dependent peroxiredoxin) (Liver 2D page spot 40) (Lysophosphatidylcholine acyltransferase 5) (LPC acyltransferase 5) (LPCAT-5) (Lyso-PC acyltransferase 5) (EC 2.3.1.23) (Non-selenium glutathione peroxidase) (NSGP…	1.51601	1.72959	1.56585	19.8493	-11.0374	1	0
P54098	POLG	DNA polymerase subunit gamma-1 (EC 2.7.7.7) (Mitochondrial DNA polymerase catalytic subunit) (PolG-alpha)	1.06058	3.99055	-0.233639	-16.6444	-11.0774	1	0
P26641	EEF1G	Elongation factor 1-gamma (EF-1-gamma) (eEF-1B gamma)	1.40362	1.77409	1.64515	18.3993	-11.0905	0	0
A5YKK6	CNOT1	CCR4-NOT transcription complex subunit 1 (CCR4-associated factor 1) (Negative regulator of transcription subunit 1 homolog) (NOT1H) (hNOT1)	1.06065	2.74079	1.63803	-7.7617	-11.0918	0	0
Q13838	DDX39B	Spliceosome RNA helicase DDX39B (EC 3.6.4.13) (56 kDa U2AF65-associated protein) (ATP-dependent RNA helicase p47) (DEAD box protein UAP56) (HLA-B-associated transcript 1 protein)	1.56782	1.88724	1.58978	8.9135	-11.1828	0	0
P20700	LMNB1	Lamin-B1	1.4719	2.00412	1.60954	6.90942	-11.2248	0	0
P08237	PFKM	ATP-dependent 6-phosphofructokinase, muscle type (ATP-PFK) (PFK-M) (EC 2.7.1.11) (6-phosphofructokinase type A) (Phosphofructo-1-kinase isozyme A) (PFK-A) (Phosphohexokinase)	1.42127	2.24636	1.53862	1.85733	-11.3916	0	0
P62701	RPS4X	Small ribosomal subunit protein eS4, X isoform (40S ribosomal protein S4) (SCR10) (Single copy abundant mRNA protein)	1.52864	1.70769	1.56606	20.3903	-11.3922	0	0
Q13155	AIMP2	Aminoacyl tRNA synthase complex-interacting multifunctional protein 2 (Multisynthase complex auxiliary component p38) (Protein JTV-1)	1.27442	2.48312	1.45879	-5.95375	-11.5126	0	0
Q9Y2U8	LEMD3	Inner nuclear membrane protein Man1 (LEM domain-containing protein 3)	1.21814	2.38672	1.57216	-4.55471	-11.5153	0	0
P60228	EIF3E	Eukaryotic translation initiation factor 3 subunit E (eIF3e) (Eukaryotic translation initiation factor 3 subunit 6) (Viral integration site protein INT-6 homolog) (eIF-3 p48)	1.37338	1.72491	1.60166	18.4182	-12.0077	0	0
P07195	LDHB	L-lactate dehydrogenase B chain (LDH-B) (EC 1.1.1.27) (LDH heart subunit) (LDH-H) (Renal carcinoma antigen NY-REN-46)	1.40062	1.70446	1.59479	19.1289	-12.0968	1	0
P53618	COPB1	Coatomer subunit beta (Beta-coat protein) (Beta-COP)	1.14912	2.40709	1.58375	-4.3735	-12.13	0	0
Q9Y262	EIF3L	Eukaryotic translation initiation factor 3 subunit L (eIF3l) (Eukaryotic translation initiation factor 3 subunit 6-interacting protein) (Eukaryotic translation initiation factor 3 subunit E-interacting protein)	1.48486	2.04574	1.52233	5.8092	-12.2808	0	0
Q9NP81	SARS2	Serine--tRNA ligase, mitochondrial (EC 6.1.1.11) (SerRSmt) (Seryl-tRNA synthetase) (SerRS) (Seryl-tRNA(Ser/Sec) synthetase)	1.05336	3.14129	1.07465	-12.7008	-12.6017	1	0
Q13200	PSMD2	26S proteasome non-ATPase regulatory subunit 2 (26S proteasome regulatory subunit RPN1) (26S proteasome regulatory subunit S2) (26S proteasome subunit p97) (Protein 55.11) (Tumor necrosis factor type 1 receptor-associated protein 2)	1.5468	2.00652	1.49008	6.8663	-12.6102	0	0
P35610	SOAT1	Sterol O-acyltransferase 1 (EC 2.3.1.26) (Acyl-coenzyme A:cholesterol acyltransferase 1) (ACAT-1) (Cholesterol acyltransferase 1)	1.14378	2.65485	1.34854	-8.52477	-12.7397	0	1
O15397	IPO8	Importin-8 (Imp8) (Ran-binding protein 8) (RanBP8)	1.11597	3.33062	0.539898	-14.6007	-12.8182	0	0
Q14974	KPNB1	Importin subunit beta-1 (Importin-90) (Karyopherin subunit beta-1) (Nuclear factor p97) (Pore targeting complex 97 kDa subunit) (PTAC97)	1.14399	2.50536	1.36348	-6.97882	-12.8832	0	0
P61026	RAB10	Ras-related protein Rab-10 (EC 3.6.5.2)	1.30121	1.64354	1.56653	18.7573	-13.0728	0	0
P61619	SEC61A1	Protein transport protein Sec61 subunit alpha isoform 1 (Sec61 alpha-1)	1.40602	2.13502	1.47529	3.5177	-13.0876	0	0
Q13098	GPS1	COP9 signalosome complex subunit 1 (SGN1) (Signalosome subunit 1) (G protein pathway suppressor 1) (GPS-1) (JAB1-containing signalosome subunit 1) (Protein MFH)	1.35196	2.15138	1.53889	2.26788	-13.1124	0	0
Q6P1M0	SLC27A4	Long-chain fatty acid transport protein 4 (FATP-4) (Fatty acid transport protein 4) (Arachidonate--CoA ligase) (EC 6.2.1.15) (Long-chain-fatty-acid--CoA ligase) (EC 6.2.1.3) (Solute carrier family 27 member 4) (Very long-chain acyl-CoA synthetase 4) (ACSVL4) (EC 6.2.1.-)	1.06793	2.77238	1.17658	-10.4865	-13.1483	0	0
O94919	ENDOD1	Endonuclease domain-containing 1 protein (EC 3.1.30.-)	0.956729	2.27703	1.74908	-2.53154	-13.1818	0	0
Q9UNF1	MAGED2	Melanoma-associated antigen D2 (11B6) (Breast cancer-associated gene 1 protein) (BCG-1) (Hepatocellular carcinoma-associated protein JCL-1) (MAGE-D2 antigen)	1.11364	2.7364	1.19202	-9.88289	-13.4713	0	0
Q8WVX9	FAR1	Fatty acyl-CoA reductase 1 (EC 1.2.1.84) (Male sterility domain-containing protein 2)	1.30272	2.96806	1.02751	-12.1017	-13.5293	0	0
P17655	CAPN2	Calpain-2 catalytic subunit (EC 3.4.22.53) (Calcium-activated neutral proteinase 2) (CANP 2) (Calpain M-type) (Calpain large polypeptide L2) (Calpain-2 large subunit) (Millimolar-calpain) (M-calpain)	0.883669	3.06923	0.430513	-14.831	-13.5989	0	0
P23396	RPS3	Small ribosomal subunit protein uS3 (40S ribosomal protein S3) (EC 4.2.99.18)	1.43074	1.49887	1.6609	20.866	-13.6464	1	0
O14828	SCAMP3	Secretory carrier-associated membrane protein 3 (Secretory carrier membrane protein 3)	1.26686	2.14428	1.68588	0.884132	-13.7448	0	0
O75306	NDUFS2	NADH dehydrogenase [ubiquinone] iron-sulfur protein 2, mitochondrial (EC 7.1.1.2) (Complex I-49kD) (CI-49kD) (NADH-ubiquinone oxidoreductase 49 kDa subunit)	-0.317486	3.64957	-0.212998	-17.0237	-13.7613	1	0
Q9NRG9	AAAS	Aladin (Adracalin)	1.42293	2.10132	1.38613	4.74234	-13.9414	0	0
P17858	PFKL	ATP-dependent 6-phosphofructokinase, liver type (ATP-PFK) (PFK-L) (EC 2.7.1.11) (6-phosphofructokinase type B) (Phosphofructo-1-kinase isozyme B) (PFK-B) (Phosphohexokinase)	1.46669	2.9843	0.793955	-12.9977	-14.1491	0	0
Q9NZI8	IGF2BP1	Insulin-like growth factor 2 mRNA-binding protein 1 (IGF2 mRNA-binding protein 1) (IMP-1) (IMP1) (Coding region determinant-binding protein) (CRD-BP) (IGF-II mRNA-binding protein 1) (VICKZ family member 1) (Zipcode-binding protein 1) (ZBP-1)	0.695213	2.41236	1.5249	-3.4846	-14.2001	0	0
P53701	HCCS	Holocytochrome c-type synthase (EC 4.4.1.17) (Cytochrome c-type heme lyase)	1.16703	2.67706	1.00978	-10.7755	-14.5129	1	0
P00395	MT-CO1	Cytochrome c oxidase subunit 1 (EC 7.1.1.9) (Cytochrome c oxidase polypeptide I)	1.24526	2.85832	0.805524	-12.3134	-14.683	1	0
O15260	SURF4	Surfeit locus protein 4	1.45115	1.57512	1.49757	19.9164	-14.7627	0	0
Q3SXM5	HSDL1	Inactive hydroxysteroid dehydrogenase-like protein 1 (Short chain dehydrogenase/reductase family 12C member 3)	0.361399	3.25535	0.897162	-16.1774	-14.9675	1	0
Q9Y2X3	NOP58	Nucleolar protein 58 (Nucleolar protein 5)	1.34864	2.02783	1.45224	4.4622	-15.205	0	0
P13010	XRCC5	X-ray repair cross-complementing protein 5 (EC 3.6.4.-) (86 kDa subunit of Ku antigen) (ATP-dependent DNA helicase 2 subunit 2) (ATP-dependent DNA helicase II 80 kDa subunit) (CTC box-binding factor 85 kDa subunit) (CTC85) (CTCBF) (DNA repair protein XRCC5) (Ku80) (Ku86) (Lupus Ku autoantigen protein p86) (Nuclear factor IV) (Thyroid-lupus autoantigen) (TLAA) (X-ray repair complementing defective…	1.43809	1.99416	1.3725	6.20128	-15.219	0	0
Q9UH99	SUN2	SUN domain-containing protein 2 (Protein unc-84 homolog B) (Rab5-interacting protein) (Rab5IP) (Sad1/unc-84 protein-like 2)	1.3804	2.61976	1.11698	-9.72549	-15.2652	0	0
O15173	PGRMC2	Membrane-associated progesterone receptor component 2 (Progesterone membrane-binding protein) (Steroid receptor protein DG6)	1.48884	1.86927	1.46641	8.16722	-15.2822	0	0
P00338	LDHA	L-lactate dehydrogenase A chain (LDH-A) (EC 1.1.1.27) (Cell proliferation-inducing gene 19 protein) (LDH muscle subunit) (LDH-M) (Renal carcinoma antigen NY-REN-59)	1.29814	1.99699	1.64776	2.48952	-15.386	0	0
Q04760	GLO1	Lactoylglutathione lyase (EC 4.4.1.5) (Aldoketomutase) (Glyoxalase I) (Glx I) (Ketone-aldehyde mutase) (Methylglyoxalase) (S-D-lactoylglutathione methylglyoxal lyase)	1.06068	2.15395	1.53604	-0.886683	-15.3898	0	0
Q13642	FHL1	Four and a half LIM domains protein 1 (FHL-1) (Skeletal muscle LIM-protein 1) (SLIM) (SLIM-1)	0.117296	2.81784	1.00684	-16.4315	-15.4115	0	0
Q9HC38	GLOD4	Glyoxalase domain-containing protein 4	1.32951	1.99147	1.57135	3.35532	-15.6415	1	0
P50990	CCT8	T-complex protein 1 subunit theta (TCP-1-theta) (CCT-theta) (Chaperonin containing T-complex polypeptide 1 subunit 8) (Renal carcinoma antigen NY-REN-15)	1.42927	1.8881	1.45483	7.36708	-15.7888	0	0
P05023	ATP1A1	Sodium/potassium-transporting ATPase subunit alpha-1 (Na(+)/K(+) ATPase alpha-1 subunit) (EC 7.2.2.13) (Sodium pump subunit alpha-1)	1.20805	2.0938	1.545	0.8048	-15.8033	0	0
Q13547	HDAC1	Histone deacetylase 1 (HD1) (EC 3.5.1.98) (Protein deacetylase HDAC1) (EC 3.5.1.-) (Protein decrotonylase HDAC1) (EC 3.5.1.-)	1.51835	1.59189	1.44566	19.6381	-15.8963	0	0
O95831	AIFM1	Apoptosis-inducing factor 1, mitochondrial (EC 1.6.99.-) (Programmed cell death protein 8)	2.06401	1.67796	1.1322	15.9532	-15.9758	1	0
P28288	ABCD3	ATP-binding cassette sub-family D member 3 (EC 3.1.2.-) (EC 7.6.2.-) (70 kDa peroxisomal membrane protein) (PMP70)	1.35758	1.9383	1.50268	5.00389	-16.1462	1	0
O75533	SF3B1	Splicing factor 3B subunit 1 (Pre-mRNA-splicing factor SF3b 155 kDa subunit) (SF3b155) (Spliceosome-associated protein 155) (SAP 155)	1.21693	2.1784	1.45291	-0.799482	-16.5792	0	0
Q99808	SLC29A1	Equilibrative nucleoside transporter 1 (hENT1) (Equilibrative nitrobenzylmercaptopurine riboside-sensitive nucleoside transporter) (Equilibrative NBMPR-sensitive nucleoside transporter) (es nucleoside transporter) (Nucleoside transporter, es-type) (Solute carrier family 29 member 1)	1.21514	2.56544	0.666317	-11.9307	-16.6144	0	0
Q7KZF4	SND1	Staphylococcal nuclease domain-containing protein 1 (EC 3.1.31.1) (100 kDa coactivator) (EBNA2 coactivator p100) (Tudor domain-containing protein 11) (p100 co-activator)	1.38067	1.82045	1.39845	7.36988	-16.8629	1	0
O94826	TOMM70	Mitochondrial import receptor subunit TOM70 (Mitochondrial precursor proteins import receptor) (Translocase of outer membrane 70 kDa subunit) (Translocase of outer mitochondrial membrane protein 70)	1.18699	2.3099	1.35738	-3.29043	-16.8908	1	0
P54136	RARS1	Arginine--tRNA ligase, cytoplasmic (EC 6.1.1.19) (Arginyl-tRNA synthetase) (ArgRS)	1.22465	1.94923	1.52729	3.032	-16.9228	0	0
Q16576	RBBP7	Histone-binding protein RBBP7 (Histone acetyltransferase type B subunit 2) (Nucleosome-remodeling factor subunit RBAP46) (Retinoblastoma-binding protein 7) (RBBP-7) (Retinoblastoma-binding protein p46)	1.87365	1.75046	1.40675	16.3687	-17.1242	0	0
Q15021	NCAPD2	Condensin complex subunit 1 (Chromosome condensation-related SMC-associated protein 1) (Chromosome-associated protein D2) (hCAP-D2) (Non-SMC condensin I complex subunit D2) (XCAP-D2 homolog)	1.09774	2.50877	0.688192	-11.7753	-17.1545	0	0
Q14534	SQLE	Squalene monooxygenase (EC 1.14.14.17) (Squalene epoxidase) (SE)	1.69038	1.97273	1.33767	12.0911	-17.1806	0	0
O15258	RER1	Protein RER1	1.5905	2.00319	1.32726	10.9278	-17.2477	0	0
P16615	ATP2A2	Sarcoplasmic/endoplasmic reticulum calcium ATPase 2 (SERCA2) (SR Ca(2+)-ATPase 2) (EC 7.2.2.10) (Calcium pump 2) (Calcium-transporting ATPase sarcoplasmic reticulum type, slow twitch skeletal muscle isoform) (Endoplasmic reticulum class 1/2 Ca(2+) ATPase)	1.25758	2.11812	1.38117	-0.27205	-17.4293	0	1
Q9UHD1	CHORDC1	Cysteine and histidine-rich domain-containing protein 1 (CHORD domain-containing protein 1) (CHORD-containing protein 1) (CHP-1) (Protein morgana)	1.29954	1.90388	1.37933	5.87688	-17.4614	0	0
Q9HD20	ATP13A1	Endoplasmic reticulum transmembrane helix translocase (EC 7.4.2.-) (Endoplasmic reticulum P5A-ATPase)	1.20711	2.18848	1.33701	-1.86204	-17.5227	0	0
Q9H0A0	NAT10	RNA cytidine acetyltransferase (EC 2.3.1.-) (18S rRNA cytosine acetyltransferase) (N-acetyltransferase 10) (N-acetyltransferase-like protein) (hALP)	1.74892	1.83159	1.25403	14.5425	-17.5534	0	0
P30419	NMT1	Glycylpeptide N-tetradecanoyltransferase 1 (EC 2.3.1.97) (Myristoyl-CoA:protein N-myristoyltransferase 1) (HsNMT1) (NMT 1) (Type I N-myristoyltransferase) (Peptide N-myristoyltransferase 1) (Protein-lysine myristoyltransferase NMT1) (EC 2.3.1.-)	1.21899	2.35843	1.18798	-4.82882	-17.8539	0	0
Q9Y617	PSAT1	Phosphoserine aminotransferase (EC 2.6.1.52) (Phosphohydroxythreonine aminotransferase) (PSAT)	1.55756	2.04602	1.25671	10.2384	-17.9362	0	0
P54819	AK2	Adenylate kinase 2, mitochondrial (AK 2) (EC 2.7.4.3) (ATP-AMP transphosphorylase 2) (ATP:AMP phosphotransferase) (Adenylate monophosphate kinase) [Cleaved into: Adenylate kinase 2, mitochondrial, N-terminally processed]	1.67859	1.67533	1.44599	17.8413	-18.067	1	0
P30044	PRDX5	Peroxiredoxin-5, mitochondrial (EC 1.11.1.24) (Alu corepressor 1) (Antioxidant enzyme B166) (AOEB166) (Liver tissue 2D-page spot 71B) (PLP) (Peroxiredoxin V) (Prx-V) (Peroxisomal antioxidant enzyme) (TPx type VI) (Thioredoxin peroxidase PMP20) (Thioredoxin-dependent peroxiredoxin 5)	1.5991	1.95361	1.25629	11.6026	-18.206	1	0
Q5SRE5	NUP188	Nucleoporin NUP188 (hNup188)	1.13464	2.19753	1.21599	-3.0139	-18.4769	0	0
P38919	EIF4A3	Eukaryotic initiation factor 4A-III (eIF-4A-III) (eIF4A-III) (EC 3.6.4.13) (ATP-dependent RNA helicase DDX48) (ATP-dependent RNA helicase eIF4A-3) (DEAD box protein 48) (Eukaryotic initiation factor 4A-like NUK-34) (Eukaryotic translation initiation factor 4A isoform 3) (Nuclear matrix protein 265) (NMP 265) (hNMP 265) [Cleaved into: Eukaryotic initiation factor 4A-III, N-terminally processed]	1.64186	1.67126	1.43852	17.7247	-18.6674	0	0
P61289	PSME3	Proteasome activator complex subunit 3 (11S regulator complex subunit gamma) (REG-gamma) (Activator of multicatalytic protease subunit 3) (Ki nuclear autoantigen) (Proteasome activator 28 subunit gamma) (PA28g) (PA28gamma)	1.35068	2.00324	1.24288	6.10863	-18.7155	0	0
P13073	COX4I1	Cytochrome c oxidase subunit 4 isoform 1, mitochondrial (Cytochrome c oxidase polypeptide IV) (Cytochrome c oxidase subunit IV isoform 1) (COX IV-1)	1.54925	1.96298	1.19698	10.8644	-18.8158	1	0
P49588	AARS1	Alanine--tRNA ligase, cytoplasmic (EC 6.1.1.7) (Alanyl-tRNA synthetase) (AlaRS) (Renal carcinoma antigen NY-REN-42)	1.68525	1.49836	1.46957	20.4874	-18.8777	0	0
P19623	SRM	Spermidine synthase (SPDSY) (EC 2.5.1.16) (Putrescine aminopropyltransferase)	1.96053	1.31671	1.65467	26.1023	-18.8964	0	0
P56192	MARS1	Methionine--tRNA ligase, cytoplasmic (EC 6.1.1.10) (Methionyl-tRNA synthetase) (MetRS)	1.59165	1.80013	1.34274	14.1622	-18.9297	0	0
P52789	HK2	Hexokinase-2 (EC 2.7.1.1) (Hexokinase type II) (HK II) (Hexokinase-B) (Muscle form hexokinase)	1.63749	1.71287	1.36875	16.3604	-18.9887	1	0
Q969S9	GFM2	Ribosome-releasing factor 2, mitochondrial (RRF2mt) (Elongation factor G 2, mitochondrial) (EF-G2mt) (mEF-G 2) (Elongation factor G2) (hEFG2)	1.55877	1.85171	1.28933	12.9794	-19.0271	1	0
Q99798	ACO2	Aconitate hydratase, mitochondrial (Aconitase) (EC 4.2.1.3) (Citrate hydro-lyase)	1.919	1.39024	1.52771	24.982	-19.0567	1	0
Q8WUM0	NUP133	Nuclear pore complex protein Nup133 (133 kDa nucleoporin) (Nucleoporin Nup133)	1.74893	1.51218	1.43335	21.0066	-19.0777	0	0
P31153	MAT2A	S-adenosylmethionine synthase isoform type-2 (AdoMet synthase 2) (EC 2.5.1.6) (Methionine adenosyltransferase 2) (MAT 2) (Methionine adenosyltransferase II) (MAT-II)	1.01827	1.97078	1.58562	2.11907	-19.1635	0	0
O75915	ARL6IP5	PRA1 family protein 3 (ADP-ribosylation factor-like protein 6-interacting protein 5) (ARL-6-interacting protein 5) (Aip-5) (Cytoskeleton-related vitamin A-responsive protein) (Dermal papilla-derived protein 11) (GTRAP3-18) (Glutamate transporter EAAC1-interacting protein) (JM5) (Prenylated Rab acceptor protein 2) (Protein JWa) (Putative MAPK-activating protein PM27)	1.56499	1.76539	1.3249	14.8099	-19.4083	0	0
P26373	RPL13	Large ribosomal subunit protein eL13 (60S ribosomal protein L13) (Breast basic conserved protein 1)	1.87521	1.36352	1.39762	23.9634	-19.5939	0	0
Q7Z2W4	ZC3HAV1	Zinc finger CCCH-type antiviral protein 1 (ADP-ribosyltransferase diphtheria toxin-like 13) (ARTD13) (Inactive Poly [ADP-ribose] polymerase 13) (PARP13) (Zinc finger CCCH domain-containing protein 2) (Zinc finger antiviral protein) (ZAP)	1.41459	2.41895	0.9922	-8.86624	-19.8987	0	0
Q07020	RPL18	Large ribosomal subunit protein eL18 (60S ribosomal protein L18)	1.52391	1.74882	1.31474	14.2587	-20.0296	0	0
P61313	RPL15	Large ribosomal subunit protein eL15 (60S ribosomal protein L15)	1.83468	1.40061	1.23248	22.8715	-20.1247	0	0
Q92973	TNPO1	Transportin-1 (Importin beta-2) (Karyopherin beta-2) (M9 region interaction protein) (MIP)	1.34708	2.23406	1.1033	-6.95213	-20.51	0	0
Q14103	HNRNPD	Heterogeneous nuclear ribonucleoprotein D0 (hnRNP D0) (AU-rich element RNA-binding protein 1)	1.80111	1.3036	1.22838	23.2729	-20.6395	0	0
P39023	RPL3	Large ribosomal subunit protein uL3 (60S ribosomal protein L3) (HIV-1 TAR RNA-binding protein B) (TARBP-B)	1.66151	1.71275	1.17888	15.6378	-20.6403	0	0
Q9NZV5	SELENON	Selenoprotein N (SelN)	1.52848	2.41714	0.913587	-9.42086	-20.6837	0	0
O14980	XPO1	Exportin-1 (Exp1) (Chromosome region maintenance 1 protein homolog)	1.12372	1.99636	1.38379	2.50714	-20.9676	0	0
P29401	TKT	Transketolase (TK) (EC 2.2.1.1)	1.60835	1.60544	1.26775	16.8653	-21.0364	0	0
Q9H845	ACAD9	Complex I assembly factor ACAD9, mitochondrial (Acyl-CoA dehydrogenase family member 9) (ACAD-9) (EC 1.3.8.-)	1.73544	2.35582	1.1129	-10.9506	-21.1075	1	0
Q08945	SSRP1	FACT complex subunit SSRP1 (Chromatin-specific transcription elongation factor 80 kDa subunit) (Facilitates chromatin transcription complex 80 kDa subunit) (FACT 80 kDa subunit) (FACTp80) (Facilitates chromatin transcription complex subunit SSRP1) (Recombination signal sequence recognition protein 1) (Structure-specific recognition protein 1) (hSSRP1) (T160)	1.86282	1.11837	1.60582	29.9025	-21.4532	0	0
P00558	PGK1	Phosphoglycerate kinase 1 (EC 2.7.2.3) (Cell migration-inducing gene 10 protein) (Primer recognition protein 2) (PRP 2)	1.80786	1.00171	1.68046	30.8281	-22.2849	0	0
Q9BTV4	TMEM43	Transmembrane protein 43 (Protein LUMA)	1.80279	2.29026	0.798564	-10.5742	-22.2931	0	0
O00429	DNM1L	Dynamin-1-like protein (EC 3.6.5.5) (Dnm1p/Vps1p-like protein) (DVLP) (Dynamin family member proline-rich carboxyl-terminal domain less) (Dymple) (Dynamin-like protein) (Dynamin-like protein 4) (Dynamin-like protein IV) (HdynIV) (Dynamin-related protein 1)	1.81111	0.850773	1.63319	31.9045	-22.3439	1	0
Q16658	FSCN1	Fascin (55 kDa actin-bundling protein) (Singed-like protein) (p55)	1.66968	1.11034	1.4607	28.7909	-22.5885	0	0
Q13151	HNRNPA0	Heterogeneous nuclear ribonucleoprotein A0 (hnRNP A0)	1.74789	0.794925	1.30211	33.9166	-22.7341	0	0
P15121	AKR1B1	Aldo-keto reductase family 1 member B1 (EC 1.1.1.300) (EC 1.1.1.372) (EC 1.1.1.54) (Aldehyde reductase) (Aldose reductase) (AR) (EC 1.1.1.21)	1.64146	1.05501	1.45356	29.3429	-22.7845	0	0
Q15005	SPCS2	Signal peptidase complex subunit 2 (Microsomal signal peptidase 25 kDa subunit) (SPase 25 kDa subunit)	1.7233	0.773672	1.38654	33.4028	-22.9341	0	0
Q9NQC3	RTN4	Reticulon-4 (Foocen) (Neurite outgrowth inhibitor) (Nogo protein) (Neuroendocrine-specific protein) (NSP) (Neuroendocrine-specific protein C homolog) (RTN-x) (Reticulon-5)	1.4365	2.14203	0.909752	-8.25628	-22.9426	0	0
P13489	RNH1	Ribonuclease inhibitor (Placental ribonuclease inhibitor) (Placental RNase inhibitor) (Ribonuclease/angiogenin inhibitor 1) (RAI)	1.73587	0.731946	1.10888	34.582	-23.1231	0	0
P11802	CDK4	Cyclin-dependent kinase 4 (EC 2.7.11.22) (Cell division protein kinase 4) (PSK-J3)	1.65461	1.21788	1.49967	28.0641	-23.1486	0	0
P40925	MDH1	Malate dehydrogenase, cytoplasmic (EC 1.1.1.37) (Aromatic alpha-keto acid reductase) (KAR) (EC 1.1.1.96) (Cytosolic malate dehydrogenase)	1.7698	0.928084	1.80672	31.3638	-23.1586	0	0
P06737	PYGL	Glycogen phosphorylase, liver form (EC 2.4.1.1)	1.40672	2.09542	0.949768	-7.67968	-23.2079	0	0
Q5SNT2	TMEM201	Transmembrane protein 201 (Spindle-associated membrane protein 1)	1.66148	2.13372	0.931728	-10.0101	-23.2687	0	0
P11310	ACADM	Medium-chain specific acyl-CoA dehydrogenase, mitochondrial (MCAD) (EC 1.3.8.7) (Medium chain acyl-CoA dehydrogenase) (MCADH)	1.506	2.12629	0.876858	-8.76711	-23.5413	1	0
P06748	NPM1	Nucleophosmin (NPM) (Nucleolar phosphoprotein B23) (Nucleolar protein NO38) (Numatrin)	1.65544	1.06515	1.65034	30.0599	-23.6877	0	0
Q16543	CDC37	Hsp90 co-chaperone Cdc37 (Hsp90 chaperone protein kinase-targeting subunit) (p50Cdc37) [Cleaved into: Hsp90 co-chaperone Cdc37, N-terminally processed]	1.66287	2.06554	1.07287	-10.8841	-23.815	0	0
Q8TEX9	IPO4	Importin-4 (Imp4) (Importin-4b) (Imp4b) (Ran-binding protein 4) (RanBP4)	0.797686	2.02785	1.4441	2.71715	-23.8154	0	0
Q09028	RBBP4	Histone-binding protein RBBP4 (Chromatin assembly factor 1 subunit C) (CAF-1 subunit C) (Chromatin assembly factor I p48 subunit) (CAF-I 48 kDa subunit) (CAF-I p48) (Nucleosome-remodeling factor subunit RBAP48) (Retinoblastoma-binding protein 4) (RBBP-4) (Retinoblastoma-binding protein p48)	1.65748	1.21823	1.62993	28.7729	-23.9756	0	0
P49368	CCT3	T-complex protein 1 subunit gamma (TCP-1-gamma) (CCT-gamma) (hTRiC5)	1.43004	1.43163	1.4284	21.2955	-24.0188	0	0
P62241	RPS8	Small ribosomal subunit protein eS8 (40S ribosomal protein S8)	1.56082	1.40462	1.31571	19.9861	-24.077	0	0
P61247	RPS3A	Small ribosomal subunit protein eS1 (40S ribosomal protein S3a) (v-fos transformation effector protein) (Fte-1)	1.55584	1.43545	1.21363	18.742	-24.3347	0	0
P35268	RPL22	Large ribosomal subunit protein eL22 (60S ribosomal protein L22) (EBER-associated protein) (EAP) (Epstein-Barr virus small RNA-associated protein) (Heparin-binding protein HBp15)	1.56453	1.52187	1.03869	16.1507	-24.4312	0	0
O76021	RSL1D1	Ribosomal L1 domain-containing protein 1 (CATX-11) (Cellular senescence-inhibited gene protein) (Protein PBK1)	1.54885	2.18725	0.704417	-9.06628	-24.5118	0	0
Q6P2Q9	PRPF8	Pre-mRNA-processing-splicing factor 8 (220 kDa U5 snRNP-specific protein) (PRP8 homolog) (Splicing factor Prp8) (p220)	0.792628	1.8511	1.37047	3.35111	-24.6202	0	0
Q14318	FKBP8	Peptidyl-prolyl cis-trans isomerase FKBP8 (PPIase FKBP8) (EC 5.2.1.8) (38 kDa FK506-binding protein) (38 kDa FKBP) (FKBP-38) (hFKBP38) (FK506-binding protein 8) (FKBP-8) (FKBPR38) (Rotamase)	1.1932	1.88742	1.30354	6.46098	-24.6362	1	0
P04075	ALDOA	Fructose-bisphosphate aldolase A (EC 4.1.2.13) (Lung cancer antigen NY-LU-1) (Muscle-type aldolase)	1.48669	1.28505	1.42686	22.338	-24.7671	0	0
Q99623	PHB2	Prohibitin-2 (B-cell receptor-associated protein BAP37) (D-prohibitin) (Repressor of estrogen receptor activity)	1.46147	1.774	1.11295	12.1062	-24.9128	1	0
Q06830	PRDX1	Peroxiredoxin-1 (EC 1.11.1.24) (Natural killer cell-enhancing factor A) (NKEF-A) (Proliferation-associated gene protein) (PAG) (Thioredoxin peroxidase 2) (Thioredoxin-dependent peroxide reductase 2) (Thioredoxin-dependent peroxiredoxin 1)	1.46072	1.34636	1.33114	21.0225	-24.9142	0	0
Q99829	CPNE1	Copine-1 (Chromobindin 17) (Copine I)	1.39607	2.08533	0.731199	-7.89555	-24.9469	0	0
Q14152	EIF3A	Eukaryotic translation initiation factor 3 subunit A (eIF3a) (Eukaryotic translation initiation factor 3 subunit 10) (eIF-3-theta) (eIF3 p167) (eIF3 p180) (eIF3 p185)	0.991617	1.84259	1.35827	4.36906	-25.0466	0	0
P48643	CCT5	T-complex protein 1 subunit epsilon (TCP-1-epsilon) (CCT-epsilon)	1.44814	1.55756	1.11147	15.0321	-25.4424	0	0
P25786	PSMA1	Proteasome subunit alpha type-1 (30 kDa prosomal protein) (PROS-30) (Macropain subunit C2) (Multicatalytic endopeptidase complex subunit C2) (Proteasome component C2) (Proteasome nu chain)	1.18237	1.82208	1.30262	6.99232	-25.4889	0	0
Q9H078	CLPB	Mitochondrial disaggregase (EC 3.6.1.-) (Suppressor of potassium transport defect 3) [Cleaved into: Mitochondrial disaggregase, cleaved form]	1.48085	1.58347	1.18404	15.9222	-25.5985	1	0
P00387	CYB5R3	NADH-cytochrome b5 reductase 3 (B5R) (Cytochrome b5 reductase) (EC 1.6.2.2) (Diaphorase-1)	0.993044	2.02301	1.26223	1.97554	-25.6507	1	0
P09960	LTA4H	Leukotriene A-4 hydrolase (LTA-4 hydrolase) (EC 3.3.2.6) (Leukotriene A(4) hydrolase) (Tripeptide aminopeptidase LTA4H) (EC 3.4.11.4)	1.33694	1.76346	1.07348	11.2072	-25.8338	0	0
Q9Y5L0	TNPO3	Transportin-3 (Importin-12) (Imp12) (Transportin-SR) (TRN-SR)	1.40078	2.00589	0.610666	-7.94313	-26.0356	0	0
P62937	PPIA	Peptidyl-prolyl cis-trans isomerase A (PPIase A) (EC 5.2.1.8) (Cyclophilin A) (Cyclosporin A-binding protein) (Rotamase A) [Cleaved into: Peptidyl-prolyl cis-trans isomerase A, N-terminally processed]	1.47701	1.26941	1.684	28.8338	-26.1331	0	0
P09651	HNRNPA1	Heterogeneous nuclear ribonucleoprotein A1 (hnRNP A1) (Helix-destabilizing protein) (Single-strand RNA-binding protein) (hnRNP core protein A1) [Cleaved into: Heterogeneous nuclear ribonucleoprotein A1, N-terminally processed]	1.50842	1.12536	1.80434	30.4633	-26.2815	0	0
Q9Y678	COPG1	Coatomer subunit gamma-1 (Gamma-1-coat protein) (Gamma-1-COP)	1.42835	1.58492	1.19672	15.3205	-26.3259	0	0
O15121	DEGS1	Sphingolipid delta(4)-desaturase DES1 (EC 1.14.19.17) (Cell migration-inducing gene 15 protein) (Degenerative spermatocyte homolog 1) (Dihydroceramide desaturase-1) (Membrane lipid desaturase) (Retinol isomerase) (EC 5.2.1.-)	1.32225	1.94859	0.663171	-7.25016	-26.5047	1	0
Q15758	SLC1A5	Neutral amino acid transporter B(0) (ATB(0)) (Baboon M7 virus receptor) (RD114/simian type D retrovirus receptor) (Sodium-dependent neutral amino acid transporter type 2) (Solute carrier family 1 member 5)	1.20489	1.77724	1.19075	7.9804	-26.8032	0	0
P50991	CCT4	T-complex protein 1 subunit delta (TCP-1-delta) (CCT-delta) (Stimulator of TAR RNA-binding)	1.42788	1.1601	1.72986	29.6886	-26.9846	0	0
Q08J23	NSUN2	RNA cytosine C(5)-methyltransferase NSUN2 (EC 2.1.1.-) (Myc-induced SUN domain-containing protein) (Misu) (NOL1/NOP2/Sun domain family member 2) (Substrate of AIM1/Aurora kinase B) (mRNA cytosine C(5)-methyltransferase) (EC 2.1.1.-) (tRNA cytosine C(5)-methyltransferase) (EC 2.1.1.-, EC 2.1.1.203) (tRNA methyltransferase 4 homolog) (hTrm4)	1.37614	1.26027	1.62949	28.4252	-27.1138	1	0
P46776	RPL27A	Large ribosomal subunit protein uL15 (60S ribosomal protein L27a)	1.38727	1.60567	1.25442	15.2386	-27.1565	0	0
Q9H4A4	RNPEP	Aminopeptidase B (AP-B) (EC 3.4.11.6) (Arginine aminopeptidase) (Arginyl aminopeptidase)	1.09555	2.02568	1.10786	1.16405	-27.1983	0	0
P07737	PFN1	Profilin-1 (Epididymis tissue protein Li 184a) (Profilin I)	1.42983	1.04349	1.82807	31.0317	-27.3819	0	0
P52292	KPNA2	Importin subunit alpha-1 (Karyopherin subunit alpha-2) (RAG cohort protein 1) (SRP1-alpha)	1.17837	1.69435	1.25878	8.78825	-27.5236	0	0
O75694	NUP155	Nuclear pore complex protein Nup155 (155 kDa nucleoporin) (Nucleoporin Nup155)	0.846163	2.25432	0.982397	-1.46865	-27.7004	0	0
P0DMV9	HSPA1B	Heat shock 70 kDa protein 1B (Heat shock 70 kDa protein 2) (HSP70-2) (HSP70.2)	1.35184	1.57938	1.31602	15.822	-27.8362	0	0
P08865	RPSA	Small ribosomal subunit protein uS2 (37 kDa laminin receptor precursor) (37LRP) (37/67 kDa laminin receptor) (LRP/LR) (40S ribosomal protein SA) (67 kDa laminin receptor) (67LR) (Colon carcinoma laminin-binding protein) (Laminin receptor 1) (LamR) (Laminin-binding protein precursor p40) (LBP/p40) (Multidrug resistance-associated protein MGr1-Ag) (NEM/1CHD4)	1.44454	0.880111	1.98357	32.2966	-28.091	0	0
P04843	RPN1	Dolichyl-diphosphooligosaccharide--protein glycosyltransferase subunit 1 (Dolichyl-diphosphooligosaccharide--protein glycosyltransferase 67 kDa subunit) (Ribophorin I) (RPN-I) (Ribophorin-1)	1.05504	1.97197	1.03914	1.27144	-28.1064	0	0
P18669	PGAM1	Phosphoglycerate mutase 1 (EC 5.4.2.11) (EC 5.4.2.4) (BPG-dependent PGAM 1) (Phosphoglycerate mutase isozyme B) (PGAM-B)	1.35415	1.10351	1.60884	29.1143	-28.2134	0	0
Q96S66	CLCC1	Chloride channel CLIC-like protein 1 (Mid-1-related chloride channel protein 1)	0.935452	2.21343	0.927981	-1.4197	-28.2548	0	1
Q9Y490	TLN1	Talin-1	1.0398	2.26998	0.591001	-3.53837	-28.3861	0	0
Q14697	GANAB	Neutral alpha-glucosidase AB (EC 3.2.1.207) (Alpha-glucosidase 2) (Glucosidase II subunit alpha)	0.978329	2.01607	1.02009	0.54279	-28.4506	0	0
P62888	RPL30	Large ribosomal subunit protein eL30 (60S ribosomal protein L30)	1.32317	1.09338	1.65051	29.7091	-28.4834	0	0
Q9BYT8	NLN	Neurolysin, mitochondrial (EC 3.4.24.16) (Angiotensin-binding protein) (Microsomal endopeptidase) (MEP) (Mitochondrial oligopeptidase M) (Neurotensin endopeptidase)	0.347186	1.04905	2.43225	23.8949	-28.5495	1	0
P14618	PKM	Pyruvate kinase PKM (EC 2.7.1.40) (Cytosolic thyroid hormone-binding protein) (CTHBP) (Opa-interacting protein 3) (OIP-3) (Pyruvate kinase 2/3) (Pyruvate kinase muscle isozyme) (Threonine-protein kinase PKM2) (EC 2.7.11.1) (Thyroid hormone-binding protein 1) (THBP1) (Tumor M2-PK) (Tyrosine-protein kinase PKM2) (EC 2.7.10.2) (p58)	1.33561	1.49614	1.29	15.6257	-28.6901	0	0
O43264	ZW10	Centromere/kinetochore protein zw10 homolog	0.90163	2.19578	0.695751	-2.61254	-28.7523	0	0
P62249	RPS16	Small ribosomal subunit protein uS9 (40S ribosomal protein S16)	1.32455	0.841128	1.85494	32.2645	-28.9793	0	0
Q00839	HNRNPU	Heterogeneous nuclear ribonucleoprotein U (hnRNP U) (GRIP120) (Nuclear p120 ribonucleoprotein) (Scaffold-attachment factor A) (SAF-A) (p120) (pp120)	1.17559	1.65846	1.11356	9.03178	-29.1304	0	0
P18754	RCC1	Regulator of chromosome condensation (Cell cycle regulatory protein) (Chromosome condensation protein 1)	1.61918	1.83436	0.883616	-9.92832	-29.1904	0	0
P17987	TCP1	T-complex protein 1 subunit alpha (TCP-1-alpha) (CCT-alpha)	1.23924	1.58768	1.09361	10.3896	-29.649	0	0
O96008	TOMM40	Mitochondrial import receptor subunit TOM40 homolog (Protein Haymaker) (Translocase of outer membrane 40 kDa subunit homolog) (p38.5)	1.63524	1.70767	0.869905	-9.96867	-29.7329	1	0
P55060	CSE1L	Exportin-2 (Exp2) (Cellular apoptosis susceptibility protein) (Chromosome segregation 1-like protein) (Importin-alpha re-exporter)	1.07508	1.76998	1.05306	5.53692	-29.9557	0	0
P17174	GOT1	Aspartate aminotransferase, cytoplasmic (cAspAT) (EC 2.6.1.1) (EC 2.6.1.3) (Cysteine aminotransferase, cytoplasmic) (Cysteine transaminase, cytoplasmic) (cCAT) (Glutamate oxaloacetate transaminase 1) (Transaminase A)	0.826257	1.84667	1.07506	3.14727	-30.0604	0	0
Q14566	MCM6	DNA replication licensing factor MCM6 (EC 3.6.4.12) (p105MCM)	1.30006	1.4492	1.13905	13.3701	-30.2956	0	0
P17812	CTPS1	CTP synthase 1 (EC 6.3.4.2) (CTP synthetase 1) (UTP--ammonia ligase 1)	0.883113	1.80156	1.10349	3.90127	-30.3298	0	0
Q9BUN8	DERL1	Derlin-1 (Degradation in endoplasmic reticulum protein 1) (DERtrin-1) (Der1-like protein 1)	0.936012	1.94453	0.854597	-0.0559731	-30.5024	0	0
P08758	ANXA5	Annexin A5 (Anchorin CII) (Annexin V) (Annexin-5) (Calphobindin I) (CPB-I) (Endonexin II) (Lipocortin V) (Placental anticoagulant protein 4) (PP4) (Placental anticoagulant protein I) (PAP-I) (Thromboplastin inhibitor) (Vascular anticoagulant-alpha) (VAC-alpha)	1.20016	1.58933	1.32818	16.5445	-30.8918	0	0
P08670	VIM	Vimentin	1.30767	1.47903	1.00336	11.7183	-30.9478	0	0
O75534	CSDE1	Cold shock domain-containing protein E1 (N-ras upstream gene protein) (Protein UNR)	1.85141	1.69315	0.759851	-10.3353	-31.1315	0	0
Q9BQB6	VKORC1	Vitamin K epoxide reductase complex subunit 1 (EC 1.17.4.4) (Vitamin K1 2,3-epoxide reductase subunit 1)	1.18957	1.43003	1.21034	14.7309	-31.1873	0	0
O43707	ACTN4	Alpha-actinin-4 (Non-muscle alpha-actinin 4)	0.900036	1.6911	1.08412	4.66104	-31.3652	0	0
P22102	GART	Trifunctional purine biosynthetic protein adenosine-3 [Includes: Phosphoribosylamine--glycine ligase (EC 6.3.4.13) (Glycinamide ribonucleotide synthetase) (GARS) (Phosphoribosylglycinamide synthetase); Phosphoribosylformylglycinamidine cyclo-ligase (EC 6.3.3.1) (AIR synthase) (AIRS) (Phosphoribosyl-aminoimidazole synthetase); Phosphoribosylglycinamide formyltransferase (EC 2.1.2.2) (5'-phosphorib…	1.18334	1.45834	1.27768	15.5318	-31.3993	0	0
P35606	COPB2	Coatomer subunit beta' (Beta'-coat protein) (Beta'-COP) (p102)	0.914698	1.66622	1.11743	5.31589	-31.6665	0	0
P11586	MTHFD1	C-1-tetrahydrofolate synthase, cytoplasmic (C1-THF synthase) (Epididymis secretory sperm binding protein) [Cleaved into: C-1-tetrahydrofolate synthase, cytoplasmic, N-terminally processed] [Includes: Methylenetetrahydrofolate dehydrogenase (EC 1.5.1.5); Methenyltetrahydrofolate cyclohydrolase (EC 3.5.4.9); Formyltetrahydrofolate synthetase (EC 6.3.4.3)]	1.32393	1.22077	1.15868	24.6665	-31.7285	0	0
Q04637	EIF4G1	Eukaryotic translation initiation factor 4 gamma 1 (eIF-4-gamma 1) (eIF-4G 1) (eIF-4G1) (p220)	0.956133	1.38114	1.77331	20.7578	-31.8104	0	0
Q7L3T8	PARS2	Probable proline--tRNA ligase, mitochondrial (EC 6.1.1.15) (Prolyl-tRNA synthetase) (ProRS)	3.76427	1.54783	-0.319316	-16.6226	-31.839	1	0
P78371	CCT2	T-complex protein 1 subunit beta (TCP-1-beta) (CCT-beta)	1.22701	1.41113	0.97921	11.3489	-31.8801	0	0
P19367	HK1	Hexokinase-1 (EC 2.7.1.1) (Brain form hexokinase) (Hexokinase type I) (HK I) (Hexokinase-A)	1.11942	1.25744	1.71393	21.9114	-32.0276	1	0
P07900	HSP90AA1	Heat shock protein HSP 90-alpha (EC 3.6.4.10) (Heat shock 86 kDa) (HSP 86) (HSP86) (Lipopolysaccharide-associated protein 2) (LAP-2) (LPS-associated protein 2) (Renal carcinoma antigen NY-REN-38)	1.13058	1.55769	1.376	16.9778	-32.0713	1	0
P40227	CCT6A	T-complex protein 1 subunit zeta (TCP-1-zeta) (Acute morphine dependence-related protein 2) (CCT-zeta-1) (HTR3) (Tcp20)	1.30671	1.23485	1.29456	25.0456	-32.2075	0	0
Q9H7Z7	PTGES2	Prostaglandin E synthase 2 (EC 5.3.99.3) (Membrane-associated prostaglandin E synthase-2) (mPGE synthase-2) (Microsomal prostaglandin E synthase 2) (mPGES-2) (Prostaglandin-H(2) E-isomerase) [Cleaved into: Prostaglandin E synthase 2 truncated form]	1.7807	1.73369	0.52516	-10.7718	-32.2493	1	0
P07910	HNRNPC	Heterogeneous nuclear ribonucleoproteins C1/C2 (hnRNP C1/C2)	1.20696	0.971136	1.56617	29.7305	-32.2789	0	0
P23921	RRM1	Ribonucleoside-diphosphate reductase large subunit (EC 1.17.4.1) (Ribonucleoside-diphosphate reductase subunit M1) (Ribonucleotide reductase large subunit)	2.06732	1.36298	0.646443	-9.06595	-32.5578	0	0
P13797	PLS3	Plastin-3 (T-plastin)	1.11413	1.5849	1.4223	17.3662	-32.653	0	0
P06733	ENO1	Alpha-enolase (EC 4.2.1.11) (2-phospho-D-glycerate hydro-lyase) (C-myc promoter-binding protein) (Enolase 1) (MBP-1) (MPB-1) (Non-neural enolase) (NNE) (Phosphopyruvate hydratase) (Plasminogen-binding protein)	1.41038	0.584674	1.64843	33.7051	-32.7285	0	0
O60763	USO1	General vesicular transport factor p115 (Protein USO1 homolog) (Transcytosis-associated protein) (TAP) (Vesicle-docking protein)	2.60484	1.94992	0.11728	-15.4573	-32.7525	0	0
P47756	CAPZB	F-actin-capping protein subunit beta (CapZ beta)	1.01939	1.19983	1.63789	22.0653	-32.7561	0	0
Q8WUM4	PDCD6IP	Programmed cell death 6-interacting protein (PDCD6-interacting protein) (ALG-2-interacting protein 1) (ALG-2-interacting protein X) (Hp95)	0.989081	1.89709	0.685133	-0.929142	-32.7795	0	0
O14874	BCKDK	[3-methyl-2-oxobutanoate dehydrogenase [lipoamide]] kinase, mitochondrial (EC 2.7.11.4) (Branched-chain alpha-ketoacid dehydrogenase kinase) (BCKD-kinase) (BCKDHKIN)	2.04665	1.72164	0.165854	-12.2844	-32.9733	1	0
P55072	VCP	Transitional endoplasmic reticulum ATPase (TER ATPase) (EC 3.6.4.6) (15S Mg(2+)-ATPase p97 subunit) (Valosin-containing protein) (VCP)	1.41075	0.644003	1.46617	32.8013	-32.9802	0	0
P18206	VCL	Vinculin (Metavinculin) (MV)	1.8619	1.65106	0.375421	-11.2133	-32.9836	0	0
P14866	HNRNPL	Heterogeneous nuclear ribonucleoprotein L (hnRNP L)	0.965166	1.56441	1.06887	5.84722	-32.9855	0	0
P50454	SERPINH1	Serpin H1 (47 kDa heat shock protein) (Arsenic-transactivated protein 3) (AsTP3) (Cell proliferation-inducing gene 14 protein) (Collagen-binding protein) (Colligin) (Rheumatoid arthritis-related antigen RA-A47)	1.22606	1.18408	1.36623	25.3034	-33.038	0	0
Q96DV4	MRPL38	Large ribosomal subunit protein mL38 (39S ribosomal protein L38, mitochondrial) (L38mt) (MRP-L38)	2.84407	2.3847	-0.310757	-16.3595	-33.0705	1	0
Q99805	TM9SF2	Transmembrane 9 superfamily member 2 (p76)	1.23398	1.74818	0.910227	2.46113	-33.3844	0	0
P04406	GAPDH	Glyceraldehyde-3-phosphate dehydrogenase (GAPDH) (EC 1.2.1.12) (Peptidyl-cysteine S-nitrosylase GAPDH) (EC 2.6.99.-)	1.1432	1.40198	1.54354	20.1978	-33.4497	0	0
P62913	RPL11	Large ribosomal subunit protein uL5 (60S ribosomal protein L11) (CLL-associated antigen KW-12)	1.2041	0.964708	1.40578	29.4539	-33.4692	0	0
Q99729	HNRNPAB	Heterogeneous nuclear ribonucleoprotein A/B (hnRNP A/B) (APOBEC1-binding protein 1) (ABBP-1)	1.29994	0.576143	1.57423	33.4417	-33.5481	0	0
P25705	ATP5F1A	ATP synthase subunit alpha, mitochondrial (ATP synthase F1 subunit alpha)	1.7431	1.46338	0.408032	-10.4953	-33.553	1	0
Q9P258	RCC2	Protein RCC2 (RCC1-like protein TD-60) (Telophase disk protein of 60 kDa)	1.03511	1.76764	0.847662	1.10391	-33.5895	0	0
O00410	IPO5	Importin-5 (Imp5) (Importin subunit beta-3) (Karyopherin beta-3) (Ran-binding protein 5) (RanBP5)	0.992151	1.49779	1.05334	6.14895	-33.7376	0	0
Q4G0N4	NADK2	NAD kinase 2, mitochondrial (EC 2.7.1.23) (Mitochondrial NAD kinase) (NAD kinase domain-containing protein 1, mitochondrial)	1.24177	0.513688	1.97912	35.008	-33.798	1	0
P52597	HNRNPF	Heterogeneous nuclear ribonucleoprotein F (hnRNP F) (Nucleolin-like protein mcs94-1) [Cleaved into: Heterogeneous nuclear ribonucleoprotein F, N-terminally processed]	1.30076	0.965002	1.32857	28.6427	-33.8064	0	0
Q7Z4W1	DCXR	L-xylulose reductase (XR) (EC 1.1.1.10) (Carbonyl reductase II) (Dicarbonyl/L-xylulose reductase) (Kidney dicarbonyl reductase) (kiDCR) (Short chain dehydrogenase/reductase family 20C member 1) (Sperm surface protein P34H)	2.39033	2.51245	0.0740006	-16.0441	-33.8609	1	0
P09874	PARP1	Poly [ADP-ribose] polymerase 1 (PARP-1) (EC 2.4.2.30) (ADP-ribosyltransferase diphtheria toxin-like 1) (ARTD1) (DNA ADP-ribosyltransferase PARP1) (EC 2.4.2.-) (NAD(+) ADP-ribosyltransferase 1) (ADPRT 1) (Poly[ADP-ribose] synthase 1) (Protein poly-ADP-ribosyltransferase PARP1) (EC 2.4.2.-) [Cleaved into: Poly [ADP-ribose] polymerase 1, processed C-terminus (Poly [ADP-ribose] polymerase 1, 89-kDa f…	1.18125	1.81824	0.75035	0.0102387	-33.9984	0	0
P41252	IARS1	Isoleucine--tRNA ligase, cytoplasmic (EC 6.1.1.5) (Isoleucyl-tRNA synthetase) (IRS) (IleRS)	1.19833	0.939577	1.39814	29.5628	-34.0963	0	0
P61221	ABCE1	ATP-binding cassette sub-family E member 1 (EC 3.6.5.-) (2'-5'-oligoadenylate-binding protein) (HuHP68) (RNase L inhibitor) (Ribonuclease 4 inhibitor) (RNS4I)	1.05845	1.31544	1.46466	21.2045	-34.1271	1	0
P31948	STIP1	Stress-induced-phosphoprotein 1 (STI1) (Hsc70/Hsp90-organizing protein) (Hop) (Renal carcinoma antigen NY-REN-11) (Transformation-sensitive protein IEF SSP 3521)	1.01304	1.4735	1.42327	18.8073	-34.208	0	0
Q15392	DHCR24	Delta(24)-sterol reductase (EC 1.3.1.72) (24-dehydrocholesterol reductase) (3-beta-hydroxysterol Delta-24-reductase) (Diminuto/dwarf1 homolog) (Seladin-1)	1.09806	1.58508	0.973135	4.70217	-34.2691	0	0
P33992	MCM5	DNA replication licensing factor MCM5 (EC 3.6.4.12) (CDC46 homolog) (P1-CDC46)	1.19597	1.66778	0.853442	2.3575	-34.375	0	0
Q8TCJ2	STT3B	Dolichyl-diphosphooligosaccharide--protein glycosyltransferase subunit STT3B (Oligosaccharyl transferase subunit STT3B) (STT3-B) (EC 2.4.99.18) (Source of immunodominant MHC-associated peptides homolog)	1.15755	1.78629	0.567886	-1.42803	-34.5242	0	0
Q00610	CLTC	Clathrin heavy chain 1 (Clathrin heavy chain on chromosome 17) (CLH-17)	1.16559	1.64095	0.867844	3.05076	-34.7243	0	0
P19338	NCL	Nucleolin (Protein C23)	1.1971	0.818719	1.35597	30.3967	-34.731	0	0
P27708	CAD	CAD protein [Includes: Glutamine-dependent carbamoyl-phosphate synthase (EC 6.3.5.5); Aspartate carbamoyltransferase (EC 2.1.3.2); Dihydroorotase (EC 3.5.2.3)]	1.20794	1.74439	0.624198	-0.767442	-34.777	0	0
Q5H9R7	PPP6R3	Serine/threonine-protein phosphatase 6 regulatory subunit 3 (SAPS domain family member 3) (Sporulation-induced transcript 4-associated protein SAPL)	1.46323	1.63752	0.472402	-9.90755	-34.8566	0	0
P05388	RPLP0	Large ribosomal subunit protein uL10 (60S acidic ribosomal protein P0) (60S ribosomal protein L10E)	1.06627	1.29291	1.36257	22.1339	-34.9005	0	0
P35637	FUS	RNA-binding protein FUS (75 kDa DNA-pairing protein) (Oncogene FUS) (Oncogene TLS) (POMp75) (Translocated in liposarcoma protein)	1.22279	0.620185	1.25286	31.986	-34.9637	0	0
Q8NC56	LEMD2	LEM domain-containing protein 2 (hLEM2)	1.49507	1.60102	0.269497	-10.4346	-34.9668	0	0
Q7L2H7	EIF3M	Eukaryotic translation initiation factor 3 subunit M (eIF3m) (Fetal lung protein B5) (hFL-B5) (PCI domain-containing protein 1)	1.00496	0.547307	1.82605	34.6208	-35.0451	0	0
Q9UBM7	DHCR7	7-dehydrocholesterol reductase (7-DHC reductase) (EC 1.3.1.21) (Delta7-sterol reductase) (Sterol Delta(7)-reductase) (Sterol reductase SR-2)	1.16089	1.53961	0.927047	4.46034	-35.0897	0	0
P12268	IMPDH2	Inosine-5'-monophosphate dehydrogenase 2 (IMP dehydrogenase 2) (IMPD 2) (IMPDH 2) (EC 1.1.1.205) (Inosine-5'-monophosphate dehydrogenase type II) (IMP dehydrogenase II) (IMPDH-II)	1.05923	1.34495	1.34032	21.2251	-35.2176	0	0
Q8NI36	WDR36	WD repeat-containing protein 36 (T-cell activation WD repeat-containing protein) (TA-WDRP)	1.10596	1.64884	0.78631	1.88065	-35.3526	0	0
P11413	G6PD	Glucose-6-phosphate 1-dehydrogenase (G6PD) (EC 1.1.1.49)	1.89152	2.94758	-0.035524	-15.9174	-35.4964	0	0
P23526	AHCY	Adenosylhomocysteinase (AdoHcyase) (EC 3.13.2.1) (S-adenosyl-L-homocysteine hydrolase)	0.977311	1.12235	1.41199	24.3516	-35.7269	0	0
Q16531	DDB1	DNA damage-binding protein 1 (DDB p127 subunit) (DNA damage-binding protein a) (DDBa) (Damage-specific DNA-binding protein 1) (HBV X-associated protein 1) (XAP-1) (UV-damaged DNA-binding factor) (UV-damaged DNA-binding protein 1) (UV-DDB 1) (XPE-binding factor) (XPE-BF) (Xeroderma pigmentosum group E-complementing protein) (XPCe)	0.945822	1.5846	1.63076	17.978	-35.9489	0	0
P22314	UBA1	Ubiquitin-like modifier-activating enzyme 1 (EC 6.2.1.45) (Protein A1S9) (Ubiquitin-activating enzyme E1)	1.04557	1.29024	1.26071	22.3275	-35.9738	1	0
P46977	STT3A	Dolichyl-diphosphooligosaccharide--protein glycosyltransferase subunit STT3A (Oligosaccharyl transferase subunit STT3A) (STT3-A) (EC 2.4.99.18) (B5) (Integral membrane protein 1) (Transmembrane protein TMC)	1.05995	1.51787	0.877536	4.09174	-36.0863	0	0
Q9NX20	MRPL16	Large ribosomal subunit protein uL16m (39S ribosomal protein L16, mitochondrial) (L16mt) (MRP-L16)	2.01644	2.63588	-0.73483	-16.6038	-36.2908	1	0
Q99832	CCT7	T-complex protein 1 subunit eta (TCP-1-eta) (CCT-eta) (HIV-1 Nef-interacting protein) [Cleaved into: T-complex protein 1 subunit eta, N-terminally processed]	0.961996	0.827785	1.5353	31.107	-36.4218	0	0
P37802	TAGLN2	Transgelin-2 (Epididymis tissue protein Li 7e) (SM22-alpha homolog)	1.18518	0.856696	1.1097	28.4362	-36.5455	0	0
P53621	COPA	Coatomer subunit alpha (Alpha-coat protein) (Alpha-COP) (HEP-COP) (HEPCOP) [Cleaved into: Xenin (Xenopsin-related peptide); Proxenin]	1.06423	1.56722	0.735104	2.44399	-36.6433	0	0
O43592	XPOT	Exportin-T (Exportin(tRNA)) (tRNA exportin)	1.48393	2.74029	-0.369078	-15.5471	-36.7227	0	0
Q9BTE3	MCMBP	Mini-chromosome maintenance complex-binding protein (MCM-BP) (MCM-binding protein)	0.852808	1.6759	1.42389	16.5106	-36.8842	0	0
P22626	HNRNPA2B1	Heterogeneous nuclear ribonucleoproteins A2/B1 (hnRNP A2/B1)	0.945508	0.430208	1.53209	33.8817	-36.968	0	0
P17844	DDX5	Probable ATP-dependent RNA helicase DDX5 (EC 3.6.4.13) (DEAD box protein 5) (RNA helicase p68)	0.982909	0.799193	1.38362	30.6708	-37.1101	0	0
P08238	HSP90AB1	Heat shock protein HSP 90-beta (HSP 90) (Heat shock 84 kDa) (HSP 84) (HSP84)	1.0879	1.27696	1.12253	22.6644	-37.1237	0	0
P12277	CKB	Creatine kinase B-type (EC 2.7.3.2) (Brain creatine kinase) (B-CK) (Creatine kinase B chain) (Creatine phosphokinase B-type) (CPK-B)	0.993542	0.730112	1.39084	31.6205	-37.1327	1	0
Q14165	MLEC	Malectin	2.25999	2.26449	-3.84603	-17.5664	-37.4586	0	0
Q6NUM9	RETSAT	All-trans-retinol 13,14-reductase (EC 1.3.99.23) (All-trans-13,14-dihydroretinol saturase) (RetSat) (PPAR-alpha-regulated and starvation-induced gene protein)	0.812369	1.89153	0.523812	-1.68728	-37.6293	0	0
Q86VP6	CAND1	Cullin-associated NEDD8-dissociated protein 1 (Cullin-associated and neddylation-dissociated protein 1) (TBP-interacting protein of 120 kDa A) (TBP-interacting protein 120A) (p120 CAND1)	0.837255	1.55748	1.28983	16.3427	-37.7148	0	0
Q92598	HSPH1	Heat shock protein 105 kDa (Antigen NY-CO-25) (Heat shock 110 kDa protein)	1.42066	2.28154	-0.126348	-14.5159	-37.9154	0	0
P34932	HSPA4	Heat shock 70 kDa protein 4 (HSP70RY) (Heat shock 70-related protein APG-2)	0.952554	1.11603	1.22429	25.241	-38.0852	0	0
P11142	HSPA8	Heat shock cognate 71 kDa protein (EC 3.6.4.10) (Heat shock 70 kDa protein 8) (Lipopolysaccharide-associated protein 1) (LAP-1) (LPS-associated protein 1)	1.02961	1.01141	1.13447	26.6587	-38.2293	0	0
Q9HB71	CACYBP	Calcyclin-binding protein (CacyBP) (hCacyBP) (S100A6-binding protein) (Siah-interacting protein)	0.861602	0.840311	1.30323	30.2722	-38.2354	0	0
P32119	PRDX2	Peroxiredoxin-2 (EC 1.11.1.24) (Natural killer cell-enhancing factor B) (NKEF-B) (PRP) (Thiol-specific antioxidant protein) (TSA) (Thioredoxin peroxidase 1) (Thioredoxin-dependent peroxide reductase 1) (Thioredoxin-dependent peroxiredoxin 2)	1.32641	-0.273832	1.67645	37.1052	-38.3105	1	0
P35579	MYH9	Myosin-9 (Cellular myosin heavy chain, type A) (Myosin heavy chain 9) (Myosin heavy chain, non-muscle IIa) (Non-muscle myosin heavy chain A) (NMMHC-A) (Non-muscle myosin heavy chain IIa) (NMMHC II-a) (NMMHC-IIA)	0.883889	1.76967	0.448857	-1.71385	-38.3606	0	0
Q8TEM1	NUP210	Nuclear pore membrane glycoprotein 210 (Nuclear pore protein gp210) (Nuclear envelope pore membrane protein POM 210) (POM210) (Nucleoporin Nup210) (Pore membrane protein of 210 kDa)	0.789257	1.41738	1.6462	18.8493	-38.3669	0	0
P46782	RPS5	Small ribosomal subunit protein uS7 (40S ribosomal protein S5) [Cleaved into: Small ribosomal subunit protein uS7, N-terminally processed (40S ribosomal protein S5, N-terminally processed)]	1.36721	1.85642	-0.0766784	-13.174	-38.544	0	0
O75369	FLNB	Filamin-B (FLN-B) (ABP-278) (ABP-280 homolog) (Actin-binding-like protein) (Beta-filamin) (Filamin homolog 1) (Fh1) (Filamin-3) (Thyroid autoantigen) (Truncated actin-binding protein) (Truncated ABP)	1.18476	2.09135	-0.149614	-13.9342	-38.5772	0	0
Q9NZB2	FAM120A	Constitutive coactivator of PPAR-gamma-like protein 1 (Oxidative stress-associated Src activator) (Protein FAM120A)	1.4777	-2.83047	2.59568	38.7686	-38.6331	0	0
P00918	CA2	Carbonic anhydrase 2 (EC 4.2.1.1) (Carbonate dehydratase II) (Carbonic anhydrase C) (CAC) (Carbonic anhydrase II) (CA-II) (Cyanamide hydratase CA2) (EC 4.2.1.69)	1.88991	1.32422	0.832515	10.0169	-38.6661	0	0
Q9UM00	TMCO1	Calcium load-activated calcium channel (CLAC channel) (GEL complex subunit TMCO1) (Transmembrane and coiled-coil domain-containing protein 1) (Transmembrane and coiled-coil domains protein 4) (Xenogeneic cross-immune protein PCIA3)	0.736944	0.773607	1.38466	31.1427	-38.7044	0	0
Q9HAV4	XPO5	Exportin-5 (Exp5) (Ran-binding protein 21)	0.971231	0.833977	1.06753	28.7222	-38.745	0	0
P63244	RACK1	Small ribosomal subunit protein RACK1 (Cell proliferation-inducing gene 21 protein) (Guanine nucleotide-binding protein subunit beta-2-like 1) (Guanine nucleotide-binding protein subunit beta-like protein 12.3) (Human lung cancer oncogene 7 protein) (HLC-7) (Receptor for activated C kinase) (Receptor of activated protein C kinase 1) [Cleaved into: Small ribosomal subunit protein RACK1, N-terminal…	0.770369	1.48022	1.49053	18.0415	-38.7561	0	0
P30520	ADSS2	Adenylosuccinate synthetase isozyme 2 (AMPSase 2) (AdSS 2) (EC 6.3.4.4) (Adenylosuccinate synthetase, acidic isozyme) (Adenylosuccinate synthetase, liver isozyme) (L-type adenylosuccinate synthetase) (IMP--aspartate ligase 2)	1.58242	-0.584827	1.2719	37.6768	-38.7639	1	0
Q96AY3	FKBP10	Peptidyl-prolyl cis-trans isomerase FKBP10 (PPIase FKBP10) (EC 5.2.1.8) (65 kDa FK506-binding protein) (65 kDa FKBP) (FKBP-65) (FK506-binding protein 10) (FKBP-10) (Immunophilin FKBP65) (Rotamase)	0.830246	1.70416	0.791167	0.811644	-38.7967	1	0
P13639	EEF2	Elongation factor 2 (EF-2) (EC 3.6.5.-)	0.829787	1.64466	0.869726	1.65267	-38.9585	0	0
Q8TC12	RDH11	Retinol dehydrogenase 11 (EC 1.1.1.300) (Androgen-regulated short-chain dehydrogenase/reductase 1) (HCV core-binding protein HCBP12) (Prostate short-chain dehydrogenase/reductase 1) (Retinal reductase 1) (RalR1) (Short chain dehydrogenase/reductase family 7C member 1)	0.986743	0.407073	1.13539	33.2406	-38.9707	0	0
O75608	LYPLA1	Acyl-protein thioesterase 1 (APT-1) (hAPT1) (EC 3.1.2.-) (Lysophospholipase 1) (Lysophospholipase I) (LPL-I) (LysoPLA I) (Palmitoyl-protein hydrolase) (EC 3.1.2.22)	0.78874	1.69361	0.526903	-1.12223	-39.0281	1	0
Q8NBU5	ATAD1	Outer mitochondrial transmembrane helix translocase (EC 7.4.2.-) (ATPase family AAA domain-containing protein 1) (hATAD1) (Thorase)	1.22238	2.0997	-0.429932	-14.4302	-39.046	1	0
P43243	MATR3	Matrin-3	0.821169	0.811131	1.22887	30.1451	-39.1408	0	0
Q96AG4	LRRC59	Leucine-rich repeat-containing protein 59 (Ribosome-binding protein p34) (p34) [Cleaved into: Leucine-rich repeat-containing protein 59, N-terminally processed]	1.00185	1.15646	0.988082	23.5634	-39.1434	0	0
P55884	EIF3B	Eukaryotic translation initiation factor 3 subunit B (eIF3b) (Eukaryotic translation initiation factor 3 subunit 9) (Prt1 homolog) (hPrt1) (eIF-3-eta) (eIF3 p110) (eIF3 p116)	0.967994	-0.253591	1.20614	36.3006	-39.2805	0	0
P14314	PRKCSH	Glucosidase 2 subunit beta (80K-H protein) (Glucosidase II subunit beta) (Protein kinase C substrate 60.1 kDa protein heavy chain) (PKCSH)	0.9666	-0.354678	1.2917	36.7322	-39.361	0	0
P53396	ACLY	ATP-citrate synthase (EC 2.3.3.8) (ATP-citrate (pro-S-)-lyase) (ACL) (Citrate cleavage enzyme)	0.802423	1.47622	0.95925	3.38462	-39.4234	1	0
P49327	FASN	Fatty acid synthase (EC 2.3.1.85) (Type I fatty acid synthase) [Includes: [Acyl-carrier-protein] S-acetyltransferase (EC 2.3.1.38); [Acyl-carrier-protein] S-malonyltransferase (EC 2.3.1.39); 3-oxoacyl-[acyl-carrier-protein] synthase (EC 2.3.1.41); 3-oxoacyl-[acyl-carrier-protein] reductase (EC 1.1.1.100); 3-hydroxyacyl-[acyl-carrier-protein] dehydratase (EC 4.2.1.59); Enoyl-[acyl-carrier-protein]…	0.812039	1.64043	0.597556	-0.4959	-39.4435	1	0
Q09161	NCBP1	Nuclear cap-binding protein subunit 1 (80 kDa nuclear cap-binding protein) (CBP80) (NCBP 80 kDa subunit)	1.6694	1.35992	0.884706	10.5346	-39.6047	0	0
P12956	XRCC6	X-ray repair cross-complementing protein 6 (EC 3.6.4.-) (EC 4.2.99.-) (5'-deoxyribose-5-phosphate lyase Ku70) (5'-dRP lyase Ku70) (70 kDa subunit of Ku antigen) (ATP-dependent DNA helicase 2 subunit 1) (ATP-dependent DNA helicase II 70 kDa subunit) (CTC box-binding factor 75 kDa subunit) (CTC75) (CTCBF) (DNA repair protein XRCC6) (Lupus Ku autoantigen protein p70) (Ku70) (Thyroid-lupus autoantige…	0.82168	1.13151	1.14894	25.2396	-39.642	0	0
Q8WWK9	CKAP2	Cytoskeleton-associated protein 2 (CTCL tumor antigen se20-10) (Tumor- and microtubule-associated protein)	1.16091	1.81621	-0.484098	-13.8286	-39.723	0	0
O76031	CLPX	ATP-dependent Clp protease ATP-binding subunit clpX-like, mitochondrial	0.926767	1.17157	0.996546	24.1172	-39.7337	1	0
Q99613	EIF3C	Eukaryotic translation initiation factor 3 subunit C (eIF3c) (Eukaryotic translation initiation factor 3 subunit 8) (eIF3 p110)	0.747845	0.0356928	1.38853	35.2364	-39.7797	0	0
O95373	IPO7	Importin-7 (Imp7) (Ran-binding protein 7) (RanBP7)	0.758683	1.59673	0.707111	0.379195	-39.8624	0	0
Q99873	PRMT1	Protein arginine N-methyltransferase 1 (EC 2.1.1.319) (Histone-arginine N-methyltransferase PRMT1) (Interferon receptor 1-bound protein 4)	0.610991	1.46035	1.58824	18.424	-39.9199	0	0
P09211	GSTP1	Glutathione S-transferase P (EC 2.5.1.18) (GST class-pi) (GSTP1-1)	0.764683	0.498632	1.13191	32.5608	-40.0138	1	0
Q9NR30	DDX21	Nucleolar RNA helicase 2 (EC 3.6.4.13) (DEAD box protein 21) (Gu-alpha) (Nucleolar RNA helicase Gu) (Nucleolar RNA helicase II) (RH II/Gu)	0.869148	1.22905	1.01136	23.9844	-40.4224	1	0
P46060	RANGAP1	Ran GTPase-activating protein 1 (RanGAP1)	0.53689	1.75747	1.74778	16.8472	-40.6276	0	0
Q9Y3U8	RPL36	Large ribosomal subunit protein eL36 (60S ribosomal protein L36)	1.61039	1.21273	0.970274	10.775	-40.6803	0	0
P10599	TXN	Thioredoxin (Trx) (ATL-derived factor) (ADF) (Surface-associated sulphydryl protein) (SASP) (allergen Hom s Trx)	0.696324	0.922111	1.00796	29.0243	-40.7832	0	0
P35573	AGL	Glycogen debranching enzyme (Glycogen debrancher) [Includes: 4-alpha-glucanotransferase (EC 2.4.1.25) (Oligo-1,4-1,4-glucantransferase); Amylo-alpha-1,6-glucosidase (Amylo-1,6-glucosidase) (EC 3.2.1.33) (Dextrin 6-alpha-D-glucosidase)]	0.716804	1.29759	1.40518	19.8422	-40.8165	0	0
Q16891	IMMT	MICOS complex subunit MIC60 (Cell proliferation-inducing gene 4/52 protein) (Mitochondrial inner membrane protein) (Mitofilin) (p87/89)	0.524494	1.88663	1.05832	-3.59724	-41.0049	1	0
P25325	MPST	3-mercaptopyruvate sulfurtransferase (MST) (EC 2.8.1.2)	0.313844	0.243272	1.42628	34.2028	-41.0386	1	0
Q92841	DDX17	Probable ATP-dependent RNA helicase DDX17 (EC 3.6.4.13) (DEAD box protein 17) (DEAD box protein p72) (DEAD box protein p82) (RNA-dependent helicase p72)	0.781206	0.687551	0.862384	30.4865	-41.1962	0	0
P46777	RPL5	Large ribosomal subunit protein uL18 (60S ribosomal protein L5)	0.462979	0.369151	0.983883	33.1582	-41.2155	0	0
Q15181	PPA1	Inorganic pyrophosphatase (EC 3.6.1.1) (Pyrophosphate phospho-hydrolase) (PPase)	0.480047	1.78557	0.811659	-2.79017	-41.3463	0	0
O75643	SNRNP200	U5 small nuclear ribonucleoprotein 200 kDa helicase (EC 3.6.4.13) (Activating signal cointegrator 1 complex subunit 3-like 1) (BRR2 homolog) (U5 snRNP-specific 200 kDa protein) (U5-200KD)	0.678346	1.2835	1.33859	20.3267	-41.5147	0	0
Q92820	GGH	Gamma-glutamyl hydrolase (EC 3.4.19.9) (Conjugase) (GH) (Gamma-Glu-X carboxypeptidase)	0.289193	1.82413	0.614387	-2.46565	-41.8915	0	0
Q99707	MTR	Methionine synthase (MS) (EC 2.1.1.13) (5-methyltetrahydrofolate--homocysteine methyltransferase) (Cobalamin-dependent methionine synthase) (Vitamin-B12 dependent methionine synthase)	0.592265	1.37928	1.26762	19.4538	-42.1756	0	0
P27797	CALR	Calreticulin (CRP55) (Calregulin) (Endoplasmic reticulum resident protein 60) (ERp60) (HACBP) (grp60)	1.47517	1.1092	0.910892	10.9711	-42.2253	0	0
P51991	HNRNPA3	Heterogeneous nuclear ribonucleoprotein A3 (hnRNP A3)	1.42305	1.16422	0.899449	10.3339	-42.3519	0	0
P05198	EIF2S1	Eukaryotic translation initiation factor 2 subunit 1 (Eukaryotic translation initiation factor 2 subunit alpha) (eIF-2-alpha) (eIF-2A) (eIF-2alpha) (eIF2-alpha)	0.605037	1.31491	1.25904	20.2393	-42.4683	0	0
P21333	FLNA	Filamin-A (FLN-A) (Actin-binding protein 280) (ABP-280) (Alpha-filamin) (Endothelial actin-binding protein) (Filamin-1) (Non-muscle filamin)	0.593457	1.4242	1.21951	19.1254	-42.7649	0	0
P31939	ATIC	Bifunctional purine biosynthesis protein ATIC (AICAR transformylase/inosine monophosphate cyclohydrolase) (ATIC) [Cleaved into: Bifunctional purine biosynthesis protein ATIC, N-terminally processed] [Includes: Phosphoribosylaminoimidazolecarboxamide formyltransferase (EC 2.1.2.3) (5-aminoimidazole-4-carboxamide ribonucleotide formyltransferase) (AICAR formyltransferase) (AICAR transformylase); In…	1.43518	0.943007	1.08717	12.1075	-43.1746	0	0
Q9BWF3	RBM4	RNA-binding protein 4 (Lark homolog) (hLark) (RNA-binding motif protein 4) (RNA-binding motif protein 4a)	0.941854	1.46688	0.705325	2.87662	-43.5068	0	0
O15067	PFAS	Phosphoribosylformylglycinamidine synthase (FGAM synthase) (FGAMS) (EC 6.3.5.3) (Formylglycinamide ribonucleotide amidotransferase) (FGAR amidotransferase) (FGAR-AT) (Formylglycinamide ribotide amidotransferase) (Phosphoribosylformylglycineamide amidotransferase)	0.456482	1.0201	1.66999	22.8695	-43.5092	0	0
P27824	CANX	Calnexin (IP90) (Major histocompatibility complex class I antigen-binding protein p88) (p90)	0.627246	1.3153	1.06004	19.8155	-43.5138	0	1
P43490	NAMPT	Nicotinamide phosphoribosyltransferase (NAmPRTase) (Nampt) (EC 2.4.2.12) (Pre-B-cell colony-enhancing factor 1) (Pre-B cell-enhancing factor) (Visfatin)	0.460369	1.09599	1.18072	21.2689	-43.5783	0	0
P99999	CYCS	Cytochrome c	1.23929	1.33001	0.756829	6.74773	-43.701	1	0
P23246	SFPQ	Splicing factor, proline- and glutamine-rich (100 kDa DNA-pairing protein) (hPOMp100) (DNA-binding p52/p100 complex, 100 kDa subunit) (Polypyrimidine tract-binding protein-associated-splicing factor) (PSF) (PTB-associated-splicing factor)	1.33815	0.992583	0.825586	10.3847	-43.8055	0	0
Q08211	DHX9	ATP-dependent RNA helicase A (EC 3.6.4.13) (DEAH box protein 9) (DExH-box helicase 9) (Leukophysin) (LKP) (Nuclear DNA helicase II) (NDH II) (RNA helicase A)	1.19406	1.17477	0.780907	8.21076	-44.2763	0	0
O43143	DHX15	ATP-dependent RNA helicase DHX15 (EC 3.6.4.13) (ATP-dependent RNA helicase #46) (DEAH box protein 15) (Splicing factor Prp43) (hPrp43)	1.01072	1.43679	0.707166	3.17815	-44.2776	0	0
Q02790	FKBP4	Peptidyl-prolyl cis-trans isomerase FKBP4 (PPIase FKBP4) (EC 5.2.1.8) (51 kDa FK506-binding protein) (FKBP51) (52 kDa FK506-binding protein) (52 kDa FKBP) (FKBP-52) (59 kDa immunophilin) (p59) (FK506-binding protein 4) (FKBP-4) (FKBP59) (HSP-binding immunophilin) (HBI) (Immunophilin FKBP52) (Rotamase) [Cleaved into: Peptidyl-prolyl cis-trans isomerase FKBP4, N-terminally processed]	1.25051	0.989994	0.921507	10.722	-44.4499	1	0
O14929	HAT1	Histone acetyltransferase type B catalytic subunit (EC 2.3.1.48) (Histone acetyltransferase 1)	1.18817	1.2116	0.778989	7.50584	-44.4786	1	0
Q9UBB4	ATXN10	Ataxin-10 (Brain protein E46 homolog) (Spinocerebellar ataxia type 10 protein)	1.01712	1.34979	0.836172	4.767	-44.7672	0	0
P42677	RPS27	Small ribosomal subunit protein eS27 (40S ribosomal protein S27) (Metallopan-stimulin 1) (MPS-1)	1.12618	1.45353	0.600831	1.92615	-45.0333	0	0
P11021	HSPA5	Endoplasmic reticulum chaperone BiP (EC 3.6.4.10) (78 kDa glucose-regulated protein) (GRP-78) (Binding-immunoglobulin protein) (BiP) (Heat shock protein 70 family protein 5) (HSP70 family protein 5) (Heat shock protein family A member 5) (Immunoglobulin heavy chain-binding protein)	1.12935	1.14998	0.84099	8.48429	-45.1049	0	0
Q15233	NONO	Non-POU domain-containing octamer-binding protein (NonO protein) (54 kDa nuclear RNA- and DNA-binding protein) (p54(nrb)) (p54nrb) (55 kDa nuclear protein) (NMT55) (DNA-binding p52/p100 complex, 52 kDa subunit)	1.06739	1.1773	0.903309	7.92298	-45.7792	0	0
Q9Y3I0	RTCB	RNA-splicing ligase RtcB homolog (EC 6.5.1.8) (3'-phosphate/5'-hydroxy nucleic acid ligase)	1.13404	1.36204	0.590233	2.03771	-45.9085	0	0
Q16850	CYP51A1	Lanosterol 14-alpha demethylase (LDM) (EC 1.14.14.154) (CYPLI) (Cytochrome P450 51A1) (CYP51A1) (Cytochrome P450-14DM) (Cytochrome P45014DM) (Cytochrome P450LI) (Sterol 14-alpha demethylase)	0.88946	1.31036	0.815584	4.75313	-46.1163	0	0
P62280	RPS11	Small ribosomal subunit protein uS17 (40S ribosomal protein S11)	0.238331	1.59384	1.28875	18.536	-46.5978	0	0
Q9Y2L1	DIS3	Exosome complex exonuclease RRP44 (EC 3.1.13.-) (EC 3.1.26.-) (Protein DIS3 homolog) (Ribosomal RNA-processing protein 44)	-0.854147	0.13801	2.77777	24.3777	-46.8162	0	0
Q96EY1	DNAJA3	DnaJ homolog subfamily A member 3, mitochondrial (DnaJ protein Tid-1) (hTid-1) (Hepatocellular carcinoma-associated antigen 57) (Tumorous imaginal discs protein Tid56 homolog)	-0.197851	1.2988	1.89311	22.3987	-46.8384	1	0
P10768	ESD	S-formylglutathione hydrolase (FGH) (EC 3.1.2.12) (Esterase D) (Methylumbelliferyl-acetate deacetylase) (EC 3.1.1.56)	0.963247	1.21718	0.706838	5.04277	-47.1572	0	0
O43657	TSPAN6	Tetraspanin-6 (Tspan-6) (A15 homolog) (Putative NF-kappa-B-activating protein 321) (T245 protein) (Tetraspanin TM4-D) (Transmembrane 4 superfamily member 6)	1.18888	1.19088	0.468157	0.794501	-47.1911	0	0
Q15029	EFTUD2	116 kDa U5 small nuclear ribonucleoprotein component (Elongation factor Tu GTP-binding domain-containing protein 2) (SNU114 homolog) (hSNU114) (U5 snRNP-specific protein, 116 kDa) (U5-116 kDa)	1.68169	0.5511	0.690599	12.3299	-47.2929	0	0
Q9H0U3	MAGT1	Magnesium transporter protein 1 (MagT1) (Dolichyl-diphosphooligosaccharide--protein glycosyltransferase subunit MAGT1) (Oligosaccharyl transferase subunit MAGT1) (Implantation-associated protein) (IAP)	0.272239	1.91078	1.3374	18.5137	-47.6617	0	0
Q8TBC4	UBA3	NEDD8-activating enzyme E1 catalytic subunit (EC 6.2.1.64) (NEDD8-activating enzyme E1C) (Ubiquitin-activating enzyme E1C) (Ubiquitin-like modifier-activating enzyme 3) (Ubiquitin-activating enzyme 3)	0.217189	1.93852	1.28375	18.4697	-47.8851	0	0
P61978	HNRNPK	Heterogeneous nuclear ribonucleoprotein K (hnRNP K) (Transformation up-regulated nuclear protein) (TUNP)	0.850929	1.16686	0.75993	5.26242	-48.2567	0	0
Q01082	SPTBN1	Spectrin beta chain, non-erythrocytic 1 (Beta-II spectrin) (Fodrin beta chain) (Spectrin, non-erythroid beta chain 1)	1.00672	1.36798	0.462203	1.4021	-48.3035	0	0
O94973	AP2A2	AP-2 complex subunit alpha-2 (100 kDa coated vesicle protein C) (Adaptor protein complex AP-2 subunit alpha-2) (Adaptor-related protein complex 2 subunit alpha-2) (Alpha-adaptin C) (Alpha2-adaptin) (Clathrin assembly protein complex 2 alpha-C large chain) (Huntingtin yeast partner J) (Huntingtin-interacting protein 9) (HIP-9) (Huntingtin-interacting protein J) (Plasma membrane adaptor HA2/AP2 ada…	0.110673	1.86308	2.4113	21.4839	-48.3462	0	0
P26639	TARS1	Threonine--tRNA ligase 1, cytoplasmic (EC 6.1.1.3) (Threonyl-tRNA synthetase) (ThrRS) (Threonyl-tRNA synthetase 1)	-0.00672287	2.15344	1.732	19.8382	-48.348	0	0
P51114	FXR1	RNA-binding protein FXR1 (FMR1 autosomal homolog 1) (hFXR1p)	1.09715	1.25822	0.309028	0.132768	-48.7256	0	0
P10321	HLA-C	HLA class I histocompatibility antigen, C alpha chain (HLA-C) (HLA-Cw) (Human leukocyte antigen C)	0.845298	1.32044	0.585478	3.31443	-48.7477	0	0
Q13162	PRDX4	Peroxiredoxin-4 (EC 1.11.1.24) (Antioxidant enzyme AOE372) (AOE37-2) (Peroxiredoxin IV) (Prx-IV) (Thioredoxin peroxidase AO372) (Thioredoxin-dependent peroxide reductase A0372) (Thioredoxin-dependent peroxiredoxin 4)	1.25596	0.970453	0.586791	8.78761	-48.8472	1	0
Q9BWD1	ACAT2	Acetyl-CoA acetyltransferase, cytosolic (EC 2.3.1.9) (Acetyl-CoA transferase-like protein) (Cytosolic acetoacetyl-CoA thiolase)	0.748901	1.2392	0.67115	4.49656	-49.3823	0	0
P35232	PHB1	Prohibitin 1	1.44329	1.24989	-0.0619674	-2.89606	-49.4083	1	0
O14979	HNRNPDL	Heterogeneous nuclear ribonucleoprotein D-like (hnRNP D-like) (hnRNP DL) (AU-rich element RNA-binding factor) (JKT41-binding protein) (Protein laAUF1)	1.07899	1.52981	0.231753	-0.827172	-49.5484	0	0
P78527	PRKDC	DNA-dependent protein kinase catalytic subunit (DNA-PK catalytic subunit) (DNA-PKcs) (EC 2.7.11.1) (DNPK1) (p460)	0.80554	1.2892	0.56824	3.3614	-49.6197	0	0
O14617	AP3D1	AP-3 complex subunit delta-1 (AP-3 complex subunit delta) (Adaptor-related protein complex 3 subunit delta-1) (Delta-adaptin)	0.68345	1.28745	0.704972	4.66059	-49.9323	0	0
Q14145	KEAP1	Kelch-like ECH-associated protein 1 (Cytosolic inhibitor of Nrf2) (INrf2) (Kelch-like protein 19)	0.858242	1.32174	0.38237	1.5527	-50.6024	0	0
Q9UHG3	PCYOX1	Prenylcysteine oxidase 1 (EC 1.8.3.5) (Prenylcysteine lyase)	0.932988	1.43534	0.154799	-0.291826	-50.6624	0	0
Q53GQ0	HSD17B12	Very-long-chain 3-oxoacyl-CoA reductase (EC 1.1.1.330) (17-beta-hydroxysteroid dehydrogenase 12) (17-beta-HSD 12) (3-ketoacyl-CoA reductase) (KAR) (Estradiol 17-beta-dehydrogenase 12) (EC 1.1.1.62) (Short chain dehydrogenase/reductase family 12C member 1)	1.08332	0.862605	0.515328	8.00598	-50.9405	0	0
Q9Y5B9	SUPT16H	FACT complex subunit SPT16 (Chromatin-specific transcription elongation factor 140 kDa subunit) (FACT 140 kDa subunit) (FACTp140) (Facilitates chromatin transcription complex subunit SPT16) (hSPT16)	1.03744	1.21691	0.0601027	-1.29688	-51.1247	0	0
P31943	HNRNPH1	Heterogeneous nuclear ribonucleoprotein H (hnRNP H) [Cleaved into: Heterogeneous nuclear ribonucleoprotein H, N-terminally processed]	0.973732	0.960345	0.511076	7.165	-51.521	0	0
Q07666	KHDRBS1	KH domain-containing, RNA-binding, signal transduction-associated protein 1 (GAP-associated tyrosine phosphoprotein p62) (Src-associated in mitosis 68 kDa protein) (Sam68) (p21 Ras GTPase-activating protein-associated p62) (p68)	0.738722	1.06484	0.644521	5.07346	-51.5997	0	0
P00367	GLUD1	Glutamate dehydrogenase 1, mitochondrial (GDH 1) (EC 1.4.1.3)	1.28698	0.573549	0.313092	9.96796	-51.7134	1	0
P25788	PSMA3	Proteasome subunit alpha type-3 (Macropain subunit C8) (Multicatalytic endopeptidase complex subunit C8) (Proteasome component C8)	0.754066	1.29029	0.182914	0.880698	-52.5904	0	0
P52272	HNRNPM	Heterogeneous nuclear ribonucleoprotein M (hnRNP M)	0.931866	0.426363	0.37605	9.70288	-53.0021	0	0
Q15393	SF3B3	Splicing factor 3B subunit 3 (Pre-mRNA-splicing factor SF3b 130 kDa subunit) (SF3b130) (STAF130) (Spliceosome-associated protein 130) (SAP 130)	0.74773	1.1651	0.323534	2.41386	-53.0789	0	0
P46940	IQGAP1	Ras GTPase-activating-like protein IQGAP1 (p195)	0.747102	1.28303	0.163261	0.5303	-53.0914	0	0
P26599	PTBP1	Polypyrimidine tract-binding protein 1 (PTB) (57 kDa RNA-binding protein PPTB-1) (Heterogeneous nuclear ribonucleoprotein I) (hnRNP I)	0.826226	0.917025	-0.128967	-1.48872	-53.2394	0	0
Q9NX47	MARCHF5	E3 ubiquitin-protein ligase MARCHF5 (EC 2.3.2.27) (Membrane-associated RING finger protein 5) (Membrane-associated RING-CH protein V) (MARCH-V) (Mitochondrial ubiquitin ligase) (MITOL) (RING finger protein 153) (RING-type E3 ubiquitin transferase MARCHF5)	0.975818	0.356473	0.139922	10.2363	-53.2673	1	0
O60506	SYNCRIP	Heterogeneous nuclear ribonucleoprotein Q (hnRNP Q) (Glycine- and tyrosine-rich RNA-binding protein) (GRY-RBP) (NS1-associated protein 1) (Synaptotagmin-binding, cytoplasmic RNA-interacting protein)	0.808901	0.884432	0.425197	5.69235	-53.364	0	0
Q9BPX6	MICU1	Calcium uptake protein 1, mitochondrial (Atopy-related autoantigen CALC) (ara CALC) (Calcium-binding atopy-related autoantigen 1) (allergen Hom s 4)	0.789114	1.0056	0.312353	3.98521	-53.5012	1	0
Q15365	PCBP1	Poly(rC)-binding protein 1 (Alpha-CP1) (Heterogeneous nuclear ribonucleoprotein E1) (hnRNP E1) (Nucleic acid-binding protein SUB2.3)	0.642303	1.24602	0.328007	1.8458	-54.0259	0	0
P03243		E1B 55 kDa protein (E1B-55K) (E1B protein, large T-antigen) (E1B-495R)	0.728716	0.419835	0.0963845	9.93934	-54.0332	0	0
O75821	EIF3G	Eukaryotic translation initiation factor 3 subunit G (eIF3g) (Eukaryotic translation initiation factor 3 RNA-binding subunit) (eIF-3 RNA-binding subunit) (Eukaryotic translation initiation factor 3 subunit 4) (eIF-3-delta) (eIF3 p42) (eIF3 p44)	0.708553	0.798076	0.571016	6.2691	-54.2571	0	0
O14654	IRS4	Insulin receptor substrate 4 (IRS-4) (160 kDa phosphotyrosine protein) (py160) (Phosphoprotein of 160 kDa) (pp160)	0.601226	1.44779	0.101581	0.214615	-54.3023	0	0
Q12906	ILF3	Interleukin enhancer-binding factor 3 (Double-stranded RNA-binding protein 76) (DRBP76) (M-phase phosphoprotein 4) (MPP4) (Nuclear factor associated with dsRNA) (NFAR) (Nuclear factor of activated T-cells 90 kDa) (NF-AT-90) (Translational control protein 80) (TCP80)	0.610918	1.04939	0.450687	4.2089	-54.8329	0	0
P04844	RPN2	Dolichyl-diphosphooligosaccharide--protein glycosyltransferase subunit 2 (Dolichyl-diphosphooligosaccharide--protein glycosyltransferase 63 kDa subunit) (RIBIIR) (Ribophorin II) (RPN-II) (Ribophorin-2)	1.04747	1.2586	-0.861381	-3.93792	-54.9322	0	0
P28074	PSMB5	Proteasome subunit beta type-5 (EC 3.4.25.1) (Macropain epsilon chain) (Multicatalytic endopeptidase complex epsilon chain) (Proteasome chain 6) (Proteasome epsilon chain) (Proteasome subunit MB1) (Proteasome subunit X)	0.59452	0.97021	0.535411	5.25289	-55.259	0	0
Q9C0C9	UBE2O	(E3-independent) E2 ubiquitin-conjugating enzyme (EC 2.3.2.24) (E2/E3 hybrid ubiquitin-protein ligase UBE2O) (Ubiquitin carrier protein O) (Ubiquitin-conjugating enzyme E2 O) (Ubiquitin-conjugating enzyme E2 of 230 kDa) (Ubiquitin-conjugating enzyme E2-230K) (Ubiquitin-protein ligase O)	0.273334	-0.357752	0.148771	11.1306	-55.477	0	0
P30519	HMOX2	Heme oxygenase 2 (HO-2) (EC 1.14.14.18) [Cleaved into: Heme oxygenase 2 soluble form]	0.472934	1.21019	0.314436	2.09864	-55.5463	0	0
P55786	NPEPPS	Puromycin-sensitive aminopeptidase (PSA) (EC 3.4.11.14) (Cytosol alanyl aminopeptidase) (AAP-S)	0.43771	1.2903	0.303803	1.43448	-55.598	0	0
Q01650	SLC7A5	Large neutral amino acids transporter small subunit 1 (4F2 light chain) (4F2 LC) (4F2LC) (CD98 light chain) (Integral membrane protein E16) (E16) (L-type amino acid transporter 1) (hLAT1) (Solute carrier family 7 member 5) (y+ system cationic amino acid transporter)	0.581892	0.886052	0.278401	4.01146	-56.138	0	0
Q92945	KHSRP	Far upstream element-binding protein 2 (FUSE-binding protein 2) (KH type-splicing regulatory protein) (KSRP) (p75)	0.483073	1.36055	-0.674988	-3.33959	-56.2738	0	0
P08243	ASNS	Asparagine synthetase [glutamine-hydrolyzing] (EC 6.3.5.4) (Cell cycle control protein TS11) (Glutamine-dependent asparagine synthetase)	0.512533	1.88652	-0.640727	-3.79125	-57.0592	0	0
P23528	CFL1	Cofilin-1 (18 kDa phosphoprotein) (p18) (Cofilin, non-muscle isoform)	0.297141	1.7516	-0.36424	-3.20165	-57.347	0	0
P50402	EMD	Emerin	0.458857	1.01628	0.689144	6.6098	-57.8349	0	1
P14625	HSP90B1	Endoplasmin (94 kDa glucose-regulated protein) (GRP-94) (Heat shock protein 90 kDa beta member 1) (Tumor rejection antigen 1) (gp96 homolog)	0.376944	0.887375	0.307025	3.57055	-58.0424	0	0
Q5TFE4	NT5DC1	5'-nucleotidase domain-containing protein 1 (EC 3.1.3.-)	0.366655	1.12567	0.705524	7.43515	-58.6439	0	0
P07099	EPHX1	Epoxide hydrolase 1 (EC 3.3.2.9) (Epoxide hydratase) (Microsomal epoxide hydrolase) (mEH)	0.330038	1.30946	0.778972	8.69467	-58.9235	0	0
P62979	RPS27A	Ubiquitin-ribosomal protein eS31 fusion protein (Ubiquitin carboxyl extension protein 80) [Cleaved into: Ubiquitin; Small ribosomal subunit protein eS31 (40S ribosomal protein S27a)]	0.298018	0.884583	0.790689	6.32793	-59.1821	0	0
Q9H3U1	UNC45A	Protein unc-45 homolog A (Unc-45A) (GCUNC-45) (Smooth muscle cell-associated protein 1) (SMAP-1)	0.222428	1.38628	1.02332	10.1052	-59.2733	0	0
Q8IV08	PLD3	5'-3' exonuclease PLD3 (EC 3.1.16.1) (Choline phosphatase 3) (HindIII K4L homolog) (Hu-K4) (Phosphatidylcholine-hydrolyzing phospholipase D3) (Phospholipase D3) (PLD 3)	0.316632	0.99756	0.0513489	1.48573	-59.3589	0	0
O00116	AGPS	Alkyldihydroxyacetonephosphate synthase, peroxisomal (Alkyl-DHAP synthase) (EC 2.5.1.26) (Aging-associated gene 5 protein) (Alkylglycerone-phosphate synthase)	0.280154	1.19226	0.713948	7.88477	-59.4509	0	0
Q92575	UBXN4	UBX domain-containing protein 4 (Erasin) (UBX domain-containing protein 2)	0.218831	1.17465	1.0045	9.30828	-59.8959	0	0
Q9BTX1	NDC1	Nucleoporin NDC1 (hNDC1) (Transmembrane protein 48)	0.1529	1.23644	-0.193024	-0.113888	-60.0642	0	0
P07814	EPRS1	Bifunctional glutamate/proline--tRNA ligase (Bifunctional aminoacyl-tRNA synthetase) (Cell proliferation-inducing gene 32 protein) (Glutamatyl-prolyl-tRNA synthetase) [Includes: Glutamate--tRNA ligase (EC 6.1.1.17) (Glutamyl-tRNA synthetase) (GluRS); Proline--tRNA ligase (EC 6.1.1.15) (Prolyl-tRNA synthetase)]	0.16037	0.993797	0.659114	6.12963	-60.1002	0	0
P60900	PSMA6	Proteasome subunit alpha type-6 (27 kDa prosomal protein) (PROS-27) (p27K) (Macropain iota chain) (Multicatalytic endopeptidase complex iota chain) (Proteasome iota chain)	0.160859	1.01823	0.635997	6.75923	-60.4232	0	0
P26640	VARS1	Valine--tRNA ligase (EC 6.1.1.9) (Protein G7a) (Valyl-tRNA synthetase) (ValRS)	0.126263	0.854264	0.477804	4.82351	-60.4518	0	0
P51659	HSD17B4	Peroxisomal multifunctional enzyme type 2 (MFE-2) (17-beta-hydroxysteroid dehydrogenase 4) (17-beta-HSD 4) (D-bifunctional protein) (DBP) (Multifunctional protein 2) (MFP-2) (Short chain dehydrogenase/reductase family 8C member 1) [Cleaved into: (3R)-hydroxyacyl-CoA dehydrogenase (EC 1.1.1.n12); Enoyl-CoA hydratase 2 (EC 4.2.1.107) (EC 4.2.1.119) (3-alpha,7-alpha,12-alpha-trihydroxy-5-beta-choles…	0.221815	0.961702	-0.226772	0.463201	-60.7239	1	0
Q8NBS9	TXNDC5	Thioredoxin domain-containing protein 5 (EC 1.8.4.-) (EC 5.3.4.1) (Endoplasmic reticulum resident protein 46) (ER protein 46) (ERp46) (Thioredoxin-like protein p46)	-0.0111207	0.927366	0.267542	3.56149	-60.9966	0	0
Q13263	TRIM28	Transcription intermediary factor 1-beta (TIF1-beta) (E3 SUMO-protein ligase TRIM28) (EC 2.3.2.27) (KRAB-associated protein 1) (KAP-1) (KRAB-interacting protein 1) (KRIP-1) (Nuclear corepressor KAP-1) (RING finger protein 96) (RING-type E3 ubiquitin transferase TIF1-beta) (Tripartite motif-containing protein 28)	0.00441184	0.823856	0.631031	5.61455	-61.3249	0	0
Q5J8M3	EMC4	ER membrane protein complex subunit 4 (Cell proliferation-inducing gene 17 protein) (Transmembrane protein 85)	0.0267947	0.595261	0.473188	4.6716	-61.6826	0	0
P80303	NUCB2	Nucleobindin-2 (DNA-binding protein NEFA) (Epididymis secretory protein Li 109) (Gastric cancer antigen Zg4) (Prepronesfatin) [Cleaved into: Nesfatin-1]	-0.286461	1.03543	-0.316552	-0.0229734	-62.802	0	0
P62633	CNBP	CCHC-type zinc finger nucleic acid binding protein (Cellular nucleic acid-binding protein) (CNBP) (Zinc finger protein 9)	-0.58714	0.636986	0.811624	5.25319	-63.2439	0	0
Q15084	PDIA6	Protein disulfide-isomerase A6 (EC 5.3.4.1) (Endoplasmic reticulum protein 5) (ER protein 5) (ERp5) (Protein disulfide isomerase P5) (Thioredoxin domain-containing protein 7)	-0.0917465	0.625546	-0.180898	1.00844	-63.5224	0	0
P62341	SELENOT	Thioredoxin reductase-like selenoprotein T (SelT) (EC 1.8.1.9)	-0.145797	0.791563	-0.430104	-0.436401	-63.7067	0	0
P48147	PREP	Prolyl endopeptidase (PE) (EC 3.4.21.26) (Post-proline cleaving enzyme)	-0.241056	0.784446	-0.386962	0.185192	-64.0969	0	0
P49721	PSMB2	Proteasome subunit beta type-2 (Macropain subunit C7-I) (Multicatalytic endopeptidase complex subunit C7-I) (Proteasome component C7-I)	-0.336327	0.600364	-0.0635441	1.64623	-64.172	0	0
P49915	GMPS	GMP synthase [glutamine-hydrolyzing] (EC 6.3.5.2) (GMP synthetase) (Glutamine amidotransferase)	-1.57882	0.867654	0.566499	4.70589	-64.3228	0	0
Q99487	PAFAH2	Platelet-activating factor acetylhydrolase 2, cytoplasmic (EC 3.1.1.47) (PAF:lysophospholipid transacetylase) (PAF:sphingosine transacetylase) (Platelet-activating factor acetyltransferase PAFAH2) (EC 2.3.1.149) (Serine-dependent phospholipase A2) (SD-PLA2) (hSD-PLA2)	-0.187764	0.698641	-0.873578	-1.18856	-64.7583	0	0
P20618	PSMB1	Proteasome subunit beta type-1 (Macropain subunit C5) (Multicatalytic endopeptidase complex subunit C5) (Proteasome component C5) (Proteasome gamma chain)	-0.2302	0.370974	-0.27546	0.995048	-65.001	0	0
P13667	PDIA4	Protein disulfide-isomerase A4 (EC 5.3.4.1) (Endoplasmic reticulum resident protein 70) (ER protein 70) (ERp70) (Endoplasmic reticulum resident protein 72) (ER protein 72) (ERp-72) (ERp72)	-0.504385	0.575532	-0.563215	0.155428	-65.451	0	0
P07237	P4HB	Protein disulfide-isomerase (PDI) (EC 5.3.4.1) (Cellular thyroid hormone-binding protein) (Prolyl 4-hydroxylase subunit beta) (p55)	-0.126946	0.448274	-0.77359	-0.973996	-65.5202	0	0
P45954	ACADSB	Short/branched chain specific acyl-CoA dehydrogenase, mitochondrial (SBCAD) (EC 1.3.8.5) (2-methyl branched chain acyl-CoA dehydrogenase) (2-MEBCAD) (2-methylbutyryl-coenzyme A dehydrogenase) (2-methylbutyryl-CoA dehydrogenase)	0.090806	0.199541	-0.832493	-2.03101	-65.727	1	0
Q16881	TXNRD1	Thioredoxin reductase 1, cytoplasmic (TR) (EC 1.8.1.9) (Gene associated with retinoic and interferon-induced mortality 12 protein) (GRIM-12) (Gene associated with retinoic and IFN-induced mortality 12 protein) (KM-102-derived reductase-like factor) (Peroxidase TXNRD1) (EC 1.11.1.2) (Thioredoxin reductase TR1)	-0.450517	0.625682	-0.966007	-0.251758	-66.3279	1	0
P30101	PDIA3	Protein disulfide-isomerase A3 (EC 5.3.4.1) (58 kDa glucose-regulated protein) (58 kDa microsomal protein) (p58) (Disulfide isomerase ER-60) (Endoplasmic reticulum resident protein 57) (ER protein 57) (ERp57) (Endoplasmic reticulum resident protein 60) (ER protein 60) (ERp60)	-0.27634	0.0585314	-0.772316	-1.46847	-66.5719	0	0
Q96RQ3	MCCC1	Methylcrotonoyl-CoA carboxylase subunit alpha, mitochondrial (MCCase subunit alpha) (EC 6.4.1.4) (3-methylcrotonyl-CoA carboxylase 1) (3-methylcrotonyl-CoA carboxylase biotin-containing subunit) (3-methylcrotonyl-CoA:carbon dioxide ligase subunit alpha)	-0.852899	0.180827	-1.09686	-0.160358	-67.613	1	0
P05165	PCCA	Propionyl-CoA carboxylase alpha chain, mitochondrial (PCCase subunit alpha) (EC 6.4.1.3) (Propanoyl-CoA:carbon dioxide ligase subunit alpha)	-0.850904	0.0920599	-1.5452	-1.03189	-67.981	1	0
Q13085	ACACA	Acetyl-CoA carboxylase 1 (ACC1) (EC 6.4.1.2) (Acetyl-Coenzyme A carboxylase alpha) (ACC-alpha)	-0.679823	-0.942464	-1.17993	-1.93212	-68.5956	1	0
P11498	PC	Pyruvate carboxylase, mitochondrial (EC 6.4.1.1) (Pyruvic carboxylase) (PCB)	-1.15943	-0.0450378	-1.34412	-0.49936	-68.631	1	0

## Sheet: Tab.2 combined tSNE.
UniProt ID	Gene Name	Protein Name	HeLa Log2(+/- catalyst)	HEK293T Log2(+/- catalyst)	K562 Log2(+/- catalyst)	tSNE-1	tSNE-2	Mitochondrial annontation	MAM annotation
P00505	GOT2	Aspartate aminotransferase, mitochondrial (mAspAT) (EC 2.6.1.1) (EC 2.6.1.7) (Fatty acid-binding protein) (FABP-1) (Glutamate oxaloacetate transaminase 2) (Kynurenine aminotransferase 4) (Kynurenine aminotransferase IV) (Kynurenine--oxoglutarate transaminase 4) (Kynurenine--oxoglutarate transaminase IV) (Plasma membrane-associated fatty acid-binding protein) (FABPpm) (Transaminase A)	5.46712	5.09684	4.48045	23.9127	-66.3913	1	0
P05141	SLC25A5	ADP/ATP translocase 2 (ADP,ATP carrier protein 2) (ADP,ATP carrier protein, fibroblast isoform) (Adenine nucleotide translocator 2) (ANT 2) (Solute carrier family 25 member 5) [Cleaved into: ADP/ATP translocase 2, N-terminally processed]	6.43928	4.59717	4.65788	25.834	-66.256	1	0
P42126	ECI1	Enoyl-CoA delta isomerase 1, mitochondrial (EC 5.3.3.8) (3,2-trans-enoyl-CoA isomerase) (Delta(3),Delta(2)-enoyl-CoA isomerase) (D3,D2-enoyl-CoA isomerase) (Dodecenoyl-CoA isomerase)	4.62685	5.0631	4.85789	21.9873	-66.0292	1	0
Q92665	MRPS31	Small ribosomal subunit protein mS31 (28S ribosomal protein S31, mitochondrial) (MRP-S31) (S31mt) (Imogen 38)	5.5371	5.06323	4.03356	24.4255	-65.9158	1	0
O14925	TIMM23	Mitochondrial import inner membrane translocase subunit Tim23	5.84194	4.57715	4.2684	25.2828	-65.4493	1	0
Q9NVI7	ATAD3A	ATPase family AAA domain-containing protein 3A	4.93929	4.87975	4.28082	23.1305	-65.3052	1	0
Q4G0I0	UQCC4	Ubiquinol-cytochrome-c reductase complex assembly factor 4 (Protein CCSMST1)	3.45608	5.65529	3.49677	15.1431	-64.9894	1	0
P53007	SLC25A1	Tricarboxylate transport protein, mitochondrial (Citrate transport protein) (CTP) (Mitochondrial citrate carrier) (CIC) (Solute carrier family 25 member 1) (Tricarboxylate carrier protein)	3.82505	4.80566	4.49355	20.2926	-64.8743	1	0
O95169	NDUFB8	NADH dehydrogenase [ubiquinone] 1 beta subcomplex subunit 8, mitochondrial (Complex I-ASHI) (CI-ASHI) (NADH-ubiquinone oxidoreductase ASHI subunit)	4.22972	5.02075	2.90351	13.1692	-64.857	1	0
P12235	SLC25A4	ADP/ATP translocase 1 (ADP,ATP carrier protein 1) (ADP,ATP carrier protein, heart/skeletal muscle isoform T1) (Adenine nucleotide translocator 1) (ANT 1) (Solute carrier family 25 member 4)	4.51046	5.05883	2.98414	12.5662	-64.6609	1	0
P82673	MRPS35	Small ribosomal subunit protein mS35 (28S ribosomal protein S28, mitochondrial) (MRP-S28) (S28mt) (28S ribosomal protein S35, mitochondrial) (MRP-S35) (S35mt)	4.99276	4.64296	3.3541	10.9464	-64.4826	1	0
Q9BSH4	TACO1	Translational activator of cytochrome c oxidase 1 (Coiled-coil domain-containing protein 44) (Translational activator of mitochondrially-encoded cytochrome c oxidase I)	4.91701	4.35583	4.33561	23.6956	-64.1306	1	0
Q12849	GRSF1	G-rich sequence factor 1 (GRSF-1)	4.29781	4.95207	3.25299	13.5773	-64.029	1	0
P55084	HADHB	Trifunctional enzyme subunit beta, mitochondrial (TP-beta) [Includes: 3-ketoacyl-CoA thiolase (EC 2.3.1.155) (EC 2.3.1.16) (Acetyl-CoA acyltransferase) (Beta-ketothiolase)]	4.61213	4.8715	2.98818	12.2783	-63.9407	1	0
P50213	IDH3A	Isocitrate dehydrogenase [NAD] subunit alpha, mitochondrial (EC 1.1.1.41) (Isocitric dehydrogenase subunit alpha) (NAD(+)-specific ICDH subunit alpha)	4.87212	4.49323	4.05796	22.9937	-63.918	1	0
Q86SX6	GLRX5	Glutaredoxin-related protein 5, mitochondrial (Monothiol glutaredoxin-5)	4.08671	4.79784	3.99751	19.4561	-63.7374	1	0
Q9BRT2	UQCC2	Ubiquinol-cytochrome-c reductase complex assembly factor 2 (Breast cancer-associated protein SGA-81M) (Mitochondrial nucleoid factor 1) (Mitochondrial protein M19)	4.17919	4.7785	4.12475	20.3469	-63.6243	1	0
P12236	SLC25A6	ADP/ATP translocase 3 (ADP,ATP carrier protein 3) (ADP,ATP carrier protein, isoform T2) (ANT 2) (Adenine nucleotide translocator 3) (ANT 3) (Solute carrier family 25 member 6) [Cleaved into: ADP/ATP translocase 3, N-terminally processed]	5.46859	4.12073	3.89079	25.3127	-63.522	1	0
Q9Y6M9	NDUFB9	NADH dehydrogenase [ubiquinone] 1 beta subcomplex subunit 9 (Complex I-B22) (CI-B22) (LYR motif-containing protein 3) (NADH-ubiquinone oxidoreductase B22 subunit)	4.71412	4.51711	3.05241	11.1588	-63.4349	1	0
Q99766	DMAC2L	ATP synthase subunit s, mitochondrial (ATP synthase-coupling factor B) (FB) (Distal membrane arm assembly complex 2-like protein) (Mitochondrial ATP synthase regulatory component factor B)	4.93776	4.01736	3.10124	9.33923	-63.0197	1	0
Q96EY7	PTCD3	Small ribosomal subunit protein mS39 (28S ribosomal protein S39, mitochondrial) (MRP-S39) (Pentatricopeptide repeat domain-containing protein 3, mitochondrial) (Transformation-related gene 15 protein) (TRG-15)	4.4219	4.54646	3.69245	17.8831	-62.9971	1	0
Q9BQ95	ECSIT	Evolutionarily conserved signaling intermediate in Toll pathway, mitochondrial (Protein SITPEC)	4.7209	4.19654	3.16647	10.1859	-62.9907	1	0
O75947	ATP5PD	ATP synthase subunit d, mitochondrial (ATPase subunit d) (ATP synthase peripheral stalk subunit d)	5.06439	3.94478	2.86662	8.67043	-62.823	1	0
Q9H936	SLC25A22	Mitochondrial glutamate carrier 1 (GC-1) (Glutamate/H(+) symporter 1) (Solute carrier family 25 member 22)	4.45642	4.46594	3.7332	18.313	-62.6601	1	0
P30048	PRDX3	Thioredoxin-dependent peroxide reductase, mitochondrial (EC 1.11.1.24) (Antioxidant protein 1) (AOP-1) (HBC189) (Peroxiredoxin III) (Prx-III) (Peroxiredoxin-3) (Protein MER5 homolog) (Thioredoxin-dependent peroxiredoxin 3)	4.30049	4.42209	3.97734	19.8077	-62.4459	1	0
P40926	MDH2	Malate dehydrogenase, mitochondrial (EC 1.1.1.37)	5.01317	3.94903	3.86513	24.6863	-62.4061	1	0
Q9BRJ2	MRPL45	Large ribosomal subunit protein mL45 (39S ribosomal protein L45, mitochondrial) (L45mt) (MRP-L45)	4.84222	3.51309	2.92444	8.03517	-62.2466	1	0
Q9H9J2	MRPL44	Large ribosomal subunit protein mL44 (EC 3.1.26.-) (39S ribosomal protein L44, mitochondrial) (L44mt) (MRP-L44)	5.16271	3.75504	4.2222	25.6804	-62.2342	1	0
Q9NP92	MRPS30	Large ribosomal subunit protein mL65 (39S ribosomal protein S30, mitochondrial) (MRP-S30) (S30mt) (Large ribosomal subunit protein mS30) (Programmed cell death protein 9)	4.24814	4.38575	3.92639	19.2423	-61.9248	1	0
Q5RI15	COX20	Cytochrome c oxidase assembly protein COX20, mitochondrial	4.83888	3.95958	3.82775	24.2577	-61.9107	1	0
O43615	TIMM44	Mitochondrial import inner membrane translocase subunit TIM44	4.17228	4.33149	4.22612	20.7851	-61.8534	1	0
P13804	ETFA	Electron transfer flavoprotein subunit alpha, mitochondrial (Alpha-ETF)	3.83593	4.36533	4.10329	20.0579	-60.7455	1	0
Q7KZN9	COX15	Cytochrome c oxidase assembly protein COX15 homolog	4.21838	4.29586	2.75072	10.4047	-60.7349	1	0
Q6P1X6	C8orf82	UPF0598 protein C8orf82	2.17713	4.45208	2.46942	-0.283681	-60.6785	1	0
Q9H5Q4	TFB2M	Dimethyladenosine transferase 2, mitochondrial (EC 2.1.1.-) (Hepatitis C virus NS5A-transactivated protein 5) (HCV NS5A-transactivated protein 5) (Mitochondrial 12S rRNA dimethylase 2) (Mitochondrial transcription factor B2) (h-mtTFB) (h-mtTFB2) (hTFB2M) (mtTFB2) (S-adenosylmethionine-6-N', N'-adenosyl(rRNA) dimethyltransferase 2)	4.05571	4.45493	3.30517	13.9067	-60.493	1	0
Q5T653	MRPL2	Large ribosomal subunit protein uL2m (39S ribosomal protein L2, mitochondrial) (L2mt) (MRP-L2)	2.55573	4.19216	2.40374	-0.748914	-60.4318	1	0
O95202	LETM1	Mitochondrial proton/calcium exchanger protein (Electroneutral mitochondrial K(+)/H(+)exchanger) (KHE) (Leucine zipper-EF-hand-containing transmembrane protein 1)	4.41822	3.79907	3.82673	23.2801	-60.1061	1	0
O75390	CS	Citrate synthase, mitochondrial (EC 2.3.3.1) (Citrate (Si)-synthase)	4.11901	4.03709	3.75098	17.939	-60.0773	1	0
Q9BSF4	TIMM29	Mitochondrial import inner membrane translocase subunit Tim29 (TIM29)	3.97214	4.21385	4.0143	19.8294	-60.0697	1	0
Q7L0Y3	TRMT10C	tRNA methyltransferase 10 homolog C (HBV pre-S2 trans-regulated protein 2) (Mitochondrial ribonuclease P protein 1) (Mitochondrial RNase P protein 1) (RNA (guanine-9-)-methyltransferase domain-containing protein 1) (Renal carcinoma antigen NY-REN-49) (mRNA methyladenosine-N(1)-methyltransferase) (EC 2.1.1.-) (tRNA (adenine(9)-N(1))-methyltransferase) (EC 2.1.1.218) (tRNA (guanine(9)-N(1))-methylt…	4.02993	4.22925	3.60314	16.431	-59.8825	1	0
Q92552	MRPS27	Small ribosomal subunit protein mS27 (28S ribosomal protein S27, mitochondrial) (MRP-S27) (S27mt) (Mitochondrial ribosomal protein S27)	5.35151	2.97226	3.76378	26.6265	-59.7344	1	0
Q9NZJ6	COQ3	Ubiquinone biosynthesis O-methyltransferase, mitochondrial (3-demethylubiquinol 3-O-methyltransferase) (EC 2.1.1.64) (Polyprenyldihydroxybenzoate methyltransferase) (EC 2.1.1.114)	2.52801	4.3435	2.9293	0.482034	-59.3973	1	0
P39210	MPV17	Protein Mpv17	4.16635	3.82886	3.98575	22.2638	-59.334	1	0
A4D1E9	GTPBP10	GTP-binding protein 10 (Protein obg homolog 2) (ObgH2)	3.77609	4.26822	3.52536	15.4865	-59.1315	1	0
Q15070	OXA1L	Mitochondrial inner membrane protein OXA1L (Hsa) (OXA1Hs) (Oxidase assembly 1-like protein) (OXA1-like protein)	4.67421	3.20914	4.07384	25.3373	-59.0422	1	0
P04179	SOD2	Superoxide dismutase [Mn], mitochondrial (EC 1.15.1.1)	3.7367	4.28244	3.90125	19.0264	-58.9871	1	0
Q5T9A4	ATAD3B	ATPase family AAA domain-containing protein 3B (AAA-TOB3)	4.25169	3.50069	3.95669	23.896	-58.8862	1	0
Q13084	MRPL28	Large ribosomal subunit protein bL28m (39S ribosomal protein L28, mitochondrial) (L28mt) (MRP-L28) (Melanoma antigen p15) (Melanoma-associated antigen recognized by T-lymphocytes)	3.8356	4.20382	3.49109	14.8204	-58.8299	1	0
P24752	ACAT1	Acetyl-CoA acetyltransferase, mitochondrial (EC 2.3.1.9) (Acetoacetyl-CoA thiolase) (T2)	3.91838	3.80803	4.09558	21.5336	-58.5648	1	0
P42704	LRPPRC	Leucine-rich PPR motif-containing protein, mitochondrial (130 kDa leucine-rich protein) (LRP 130) (GP130)	4.29568	3.61953	4.14099	23.1345	-58.5489	1	0
Q9Y2S7	POLDIP2	Polymerase delta-interacting protein 2 (38 kDa DNA polymerase delta interaction protein) (p38)	4.03038	4.11169	3.17577	12.0373	-58.5477	1	0
Q8TAE8	GADD45GIP1	Large ribosomal subunit protein mL64 (39S ribosomal protein L59, mitochondrial) (MRP-L59) (CKII beta-associating protein) (CR6-interacting factor 1) (CRIF1) (Growth arrest and DNA damage-inducible proteins-interacting protein 1) (Papillomavirus L2-interacting nuclear protein 1) (PLINP) (PLINP-1) (p53-responsive gene 6 protein)	3.2555	5.01162	2.52685	-2.62691	-58.4955	1	0
P30837	ALDH1B1	Aldehyde dehydrogenase X, mitochondrial (EC 1.2.1.3) (Aldehyde dehydrogenase 5) (Aldehyde dehydrogenase family 1 member B1)	4.30547	3.94912	3.2932	10.8835	-58.3678	1	0
Q96HP4	OXNAD1	Oxidoreductase NAD-binding domain-containing protein 1 (EC 1.-.-.-)	3.07748	4.50849	2.92493	-0.336746	-58.2477	1	0
Q969Z0	TBRG4	FAST kinase domain-containing protein 4 (Cell cycle progression restoration protein 2) (Cell cycle progression protein 2) (Protein TBRG4) (Transforming growth factor beta regulator 4)	3.85431	4.03363	3.57072	15.8325	-58.2295	1	0
Q9NVV4	MTPAP	Poly(A) RNA polymerase, mitochondrial (PAP) (EC 2.7.7.19) (PAP-associated domain-containing protein 1) (Polynucleotide adenylyltransferase) (Terminal uridylyltransferase 1) (TUTase 1) (mtPAP)	4.23039	3.46586	4.03959	23.9098	-58.1347	1	0
P31937	HIBADH	3-hydroxyisobutyrate dehydrogenase, mitochondrial (HIBADH) (EC 1.1.1.31)	3.21247	4.70276	2.09223	-3.69829	-57.913	1	0
O75323	NIPSNAP2	Protein NipSnap homolog 2 (NipSnap2) (Glioblastoma-amplified sequence)	3.64716	4.05894	3.4169	14.4299	-57.4837	1	0
O95299	NDUFA10	NADH dehydrogenase [ubiquinone] 1 alpha subcomplex subunit 10, mitochondrial (Complex I-42kD) (CI-42kD) (NADH-ubiquinone oxidoreductase 42 kDa subunit)	2.96758	4.01597	2.98505	1.27283	-57.4622	1	0
P82933	MRPS9	Small ribosomal subunit protein uS9m (28S ribosomal protein S9, mitochondrial) (MRP-S9) (S9mt)	3.01489	4.0963	2.81973	0.471148	-57.4518	1	0
Q6PI48	DARS2	Aspartate--tRNA ligase, mitochondrial (EC 6.1.1.12) (Aspartyl-tRNA synthetase) (AspRS)	3.51861	4.05237	3.9182	18.904	-57.3994	1	0
Q99714	HSD17B10	3-hydroxyacyl-CoA dehydrogenase type-2 (EC 1.1.1.35) (17-beta-estradiol 17-dehydrogenase) (EC 1.1.1.62) (2-methyl-3-hydroxybutyryl-CoA dehydrogenase) (MHBD) (3-alpha-(17-beta)-hydroxysteroid dehydrogenase (NAD(+))) (EC 1.1.1.239) (3-hydroxy-2-methylbutyryl-CoA dehydrogenase) (EC 1.1.1.178) (3-hydroxyacyl-CoA dehydrogenase type II) (3alpha(or 20beta)-hydroxysteroid dehydrogenase) (EC 1.1.1.53) (7-…	3.99971	3.76579	4.56864	22.2289	-57.3567	1	0
Q4G176	ACSF3	Malonate--CoA ligase ACSF3, mitochondrial (EC 6.2.1.76) (Acyl-CoA synthetase family member 3)	3.2261	4.29726	2.75772	-0.592461	-57.2334	1	0
Q96HS1	PGAM5	Serine/threonine-protein phosphatase PGAM5, mitochondrial (EC 3.1.3.16) (Bcl-XL-binding protein v68) (Phosphoglycerate mutase family member 5)	3.88228	3.90559	3.28334	12.2219	-56.9466	1	0
Q96AB3	ISOC2	Isochorismatase domain-containing protein 2	3.42901	4.14777	3.88407	18.4408	-56.846	1	0
P31930	UQCRC1	Cytochrome b-c1 complex subunit 1, mitochondrial (Complex III subunit 1) (Core protein I) (Ubiquinol-cytochrome-c reductase complex core protein 1)	3.61565	3.95301	3.42171	14.2876	-56.7134	1	0
Q53S58	TMEM177	Transmembrane protein 177	3.42381	4.10448	1.90514	-5.71661	-56.5988	1	0
Q8IVS2	MCAT	Malonyl-CoA-acyl carrier protein transacylase, mitochondrial (MCT) (EC 2.3.1.39) (Mitochondrial malonyl CoA:ACP acyltransferase) (Mitochondrial malonyltransferase) ([Acyl-carrier-protein] malonyltransferase)	3.4085	4.16419	2.20126	-3.95392	-56.532	1	0
Q96E11	MRRF	Ribosome-recycling factor, mitochondrial (RRF) (Ribosome-releasing factor, mitochondrial)	3.83312	3.85514	3.17773	11.4551	-56.4393	1	0
Q99797	MIPEP	Mitochondrial intermediate peptidase (MIP) (EC 3.4.24.59)	3.3127	4.18253	2.49244	-1.85186	-56.4127	1	0
Q96CQ1	SLC25A36	Solute carrier family 25 member 36	3.57738	3.96729	3.23915	13.3605	-56.4008	1	0
Q00325	SLC25A3	Solute carrier family 25 member 3 (Phosphate carrier protein, mitochondrial) (Phosphate transport protein) (PTP)	4.09324	3.75141	3.09999	9.95352	-56.1455	1	0
Q6YN16	HSDL2	Hydroxysteroid dehydrogenase-like protein 2 (EC 1.-.-.-) (Short chain dehydrogenase/reductase family 13C member 1)	3.77658	4.37781	2.08847	-4.78737	-56.0807	1	0
Q9H300	PARL	Presenilin-associated rhomboid-like protein, mitochondrial (EC 3.4.21.105) (Mitochondrial intramembrane cleaving protease PARL) [Cleaved into: P-beta (Pbeta)]	3.43198	3.7074	1.56181	-7.6087	-56.0418	1	0
Q02978	SLC25A11	Mitochondrial 2-oxoglutarate/malate carrier protein (OGCP) (alpha-oxoglutarate carrier) (Solute carrier family 25 member 11) (SLC25A11)	3.68269	3.67773	1.88407	-6.87671	-55.4107	1	0
Q9HAV7	GRPEL1	GrpE protein homolog 1, mitochondrial (HMGE) (Mt-GrpE#1)	3.91188	3.72476	3.30965	11.6144	-55.385	1	0
P35914	HMGCL	Hydroxymethylglutaryl-CoA lyase, mitochondrial (HL) (HMG-CoA lyase) (EC 4.1.3.4) (3-hydroxy-3-methylglutarate-CoA lyase)	4.22393	3.71395	2.57661	4.29428	-55.3769	1	0
P51553	IDH3G	Isocitrate dehydrogenase [NAD] subunit gamma, mitochondrial (Isocitric dehydrogenase subunit gamma) (NAD(+)-specific ICDH subunit gamma)	3.25189	4.3705	3.287	15.5973	-55.3156	1	0
Q7Z7H8	MRPL10	Large ribosomal subunit protein uL10m (39S ribosomal protein L10, mitochondrial) (L10mt) (MRP-L10) (39S ribosomal protein L8, mitochondrial) (L8mt) (MRP-L8)	3.11999	3.88466	3.83546	18.359	-55.264	1	0
O75439	PMPCB	Mitochondrial-processing peptidase subunit beta (EC 3.4.24.64) (Beta-MPP) (P-52)	3.09382	4.15403	3.67348	17.4612	-55.2568	1	0
Q9Y619	SLC25A15	Mitochondrial ornithine transporter 1 (Solute carrier family 25 member 15)	4.03218	4.13759	1.98026	-5.43376	-55.1768	1	0
P31040	SDHA	Succinate dehydrogenase [ubiquinone] flavoprotein subunit, mitochondrial (EC 1.3.5.1) (Flavoprotein subunit of complex II) (Fp)	4.00615	3.68075	3.17953	10.4046	-55.1637	1	0
Q9Y606	PUS1	Pseudouridylate synthase 1 homolog (EC 5.4.99.-) (tRNA pseudouridine synthase 1) (EC 5.4.99.12) (tRNA pseudouridine(38-40) synthase) (tRNA pseudouridylate synthase I) (tRNA-uridine isomerase I)	4.02809	3.82309	1.89619	-6.27146	-54.721	1	0
Q96B77	TMEM186	Transmembrane protein 186	2.84784	4.24457	3.42819	16.5922	-54.6165	1	0
Q8IYQ7	THNSL1	Threonine synthase-like 1 (TSH1)	3.98163	3.75547	2.71664	4.09229	-54.5128	1	0
P23786	CPT2	Carnitine O-palmitoyltransferase 2, mitochondrial (EC 2.3.1.21) (Carnitine palmitoyltransferase II) (CPT II)	3.85852	3.60262	2.96959	8.03275	-54.3624	1	0
P16219	ACADS	Short-chain specific acyl-CoA dehydrogenase, mitochondrial (SCAD) (EC 1.3.8.1) (Butyryl-CoA dehydrogenase)	3.58846	3.99434	2.67177	-0.0378991	-54.2551	1	0
Q6UB28	METAP1D	Methionine aminopeptidase 1D, mitochondrial (MAP 1D) (MetAP 1D) (EC 3.4.11.18) (Methionyl aminopeptidase type 1D, mitochondrial) (Peptidase M 1D)	4.01482	3.8658	2.23442	-5.21573	-54.0799	1	0
Q9UH62	ARMCX3	Armadillo repeat-containing X-linked protein 3 (ARM protein lost in epithelial cancers on chromosome X 3) (Protein ALEX3)	3.97487	3.49886	2.86284	6.99517	-53.9499	1	0
Q9NYK5	MRPL39	Large ribosomal subunit protein mL39 (39S ribosomal protein L39, mitochondrial) (L39mt) (MRP-L39) (39S ribosomal protein L5, mitochondrial) (L5mt) (MRP-L5)	3.77341	3.72834	2.77442	2.84256	-53.8365	1	0
Q96SZ6	CDK5RAP1	Mitochondrial tRNA methylthiotransferase CDK5RAP1 (EC 2.8.4.3) (CDK5 activator-binding protein C42) (CDK5 regulatory subunit-associated protein 1) (mt-tRNA-2-methylthio-N6-dimethylallyladenosine synthase) (mt-tRNA-N6-(dimethylallyl)adenosine(37) methylthiotransferase)	3.90114	3.39147	2.99283	8.17395	-53.2434	1	0
Q96AQ8	MCUR1	Mitochondrial calcium uniporter regulator 1 (MCU regulator 1) (Coiled-coil domain-containing protein 90A, mitochondrial)	3.47226	3.80005	2.6906	0.462513	-53.1055	1	0
Q9BUB7	TMEM70	Transmembrane protein 70, mitochondrial	4.12669	3.4272	3.2828	11.0624	-53.0339	1	0
P05091	ALDH2	Aldehyde dehydrogenase, mitochondrial (EC 1.2.1.3) (ALDH class 2) (ALDH-E2) (ALDHI)	3.87872	3.38796	3.07429	9.01178	-52.9476	1	0
O14548	COX7A2L	Cytochrome c oxidase subunit 7A-related protein, mitochondrial (COX7a-related protein) (Cytochrome c oxidase subunit VIIa-related protein) (EB1)	3.61542	3.67263	2.49934	-1.79462	-52.7042	1	0
P54886	ALDH18A1	Delta-1-pyrroline-5-carboxylate synthase (P5CS) (Aldehyde dehydrogenase family 18 member A1) [Includes: Glutamate 5-kinase (GK) (EC 2.7.2.11) (Gamma-glutamyl kinase); Gamma-glutamyl phosphate reductase (GPR) (EC 1.2.1.41) (Glutamate-5-semialdehyde dehydrogenase) (Glutamyl-gamma-semialdehyde dehydrogenase)]	3.36056	3.63912	3.59423	15.3008	-52.5042	1	0
P32322	PYCR1	Pyrroline-5-carboxylate reductase 1, mitochondrial (P5C reductase 1) (P5CR 1) (EC 1.5.1.2)	3.49251	3.71162	2.55625	-0.900446	-52.4239	1	0
Q5TC12	ATPAF1	ATP synthase mitochondrial F1 complex assembly factor 1 (ATP11 homolog)	3.51415	3.73618	2.65268	-0.00150425	-52.4123	1	0
Q8N2F6	ARMC10	Armadillo repeat-containing protein 10 (Splicing variant involved in hepatocarcinogenesis protein)	3.77715	3.32358	2.99921	8.23161	-52.3398	1	0
Q9BZE1	MRPL37	Large ribosomal subunit protein mL37 (39S ribosomal protein L2, mitochondrial) (L2mt) (MRP-L2) (39S ribosomal protein L37, mitochondrial) (L37mt) (MRP-L37)	3.67466	3.61536	2.52166	-2.155	-51.9564	1	0
Q12931	TRAP1	Heat shock protein 75 kDa, mitochondrial (HSP 75) (TNFR-associated protein 1) (Tumor necrosis factor type 1 receptor-associated protein) (TRAP-1)	3.66985	3.56805	3.5818	14.4092	-51.8889	1	0
Q96GW9	MARS2	Methionine--tRNA ligase, mitochondrial (EC 6.1.1.10) (Methionyl-tRNA synthetase 2) (Mitochondrial methionyl-tRNA synthetase) (MtMetRS)	3.43079	3.73367	2.86368	1.79999	-51.772	1	0
Q13907	IDI1	Isopentenyl-diphosphate Delta-isomerase 1 (EC 5.3.3.2) (Isopentenyl pyrophosphate isomerase 1) (IPP isomerase 1) (IPPI1)	3.69648	3.37002	3.2508	9.54551	-51.6591	1	0
Q9H9B4	SFXN1	Sideroflexin-1	4.16983	3.49028	3.5773	12.8038	-51.6337	1	0
Q5T160	RARS2	Probable arginine--tRNA ligase, mitochondrial (EC 6.1.1.19) (Arginyl-tRNA synthetase) (ArgRS)	4.1715	3.30438	2.29793	-5.28465	-51.5945	1	0
Q96A26	FAM162A	Protein FAM162A (E2-induced gene 5 protein) (Growth and transformation-dependent protein) (HGTD-P)	3.80031	3.47707	3.72494	14.2119	-51.1792	1	0
Q15031	LARS2	Leucine--tRNA ligase, mitochondrial (EC 6.1.1.4) (Leucyl-tRNA synthetase) (LeuRS)	3.50754	3.48566	2.62474	-1.35251	-50.8524	1	0
Q6P087	RPUSD3	Mitochondrial mRNA pseudouridine synthase RPUSD3 (EC 5.4.99.-) (RNA pseudouridylate synthase domain-containing protein 3)	3.19487	3.87323	3.07069	4.33255	-50.7141	1	0
Q9UBX3	SLC25A10	Mitochondrial dicarboxylate carrier (DIC) (Solute carrier family 25 member 10)	3.42236	3.48596	2.60818	-0.791414	-50.3378	1	0
Q13011	ECH1	Delta(3,5)-Delta(2,4)-dienoyl-CoA isomerase, mitochondrial (EC 5.3.3.-)	3.52982	3.42696	2.34986	-3.46515	-50.1625	1	0
Q9NSE4	IARS2	Isoleucine--tRNA ligase, mitochondrial (EC 6.1.1.5) (Isoleucyl-tRNA synthetase) (IleRS)	3.32801	3.68335	3.05555	3.87501	-49.8701	1	0
P22830	FECH	Ferrochelatase, mitochondrial (EC 4.98.1.1) (Heme synthase) (Protoheme ferro-lyase)	3.35213	3.45839	2.84297	1.16143	-49.8623	1	0
Q9GZT6	CCDC90B	Coiled-coil domain-containing protein 90B, mitochondrial	3.38564	3.45731	2.56634	-1.61044	-49.8087	1	0
L0R6Q1	SLC35A4	SLC35A4 upstream open reading frame protein	3.22757	3.70396	3.13628	4.67436	-49.4645	0	0
O00411	POLRMT	DNA-directed RNA polymerase, mitochondrial (MtRPOL) (EC 2.7.7.6)	3.38665	3.42235	2.86159	1.54902	-49.4272	1	0
Q16134	ETFDH	Electron transfer flavoprotein-ubiquinone oxidoreductase, mitochondrial (ETF-QO) (ETF-ubiquinone oxidoreductase) (EC 1.5.5.1) (Electron-transferring-flavoprotein dehydrogenase) (ETF dehydrogenase)	3.15163	3.44667	2.67845	-0.125244	-49.1016	1	0
P22033	MMUT	Methylmalonyl-CoA mutase, mitochondrial (MCM) (EC 5.4.99.2) (Methylmalonyl-CoA isomerase)	3.5469	3.30901	2.49607	-2.9829	-48.9498	1	0
Q9UJZ1	STOML2	Stomatin-like protein 2, mitochondrial (SLP-2) (EPB72-like protein 2) (Paraprotein target 7) (Paratarg-7)	3.30852	3.31164	2.79136	0.816288	-48.7882	1	0
P06576	ATP5F1B	ATP synthase subunit beta, mitochondrial (EC 7.1.2.2) (ATP synthase F1 subunit beta)	3.92641	3.0629	3.6086	13.6722	-48.3234	1	0
Q96EY8	MMAB	Corrinoid adenosyltransferase MMAB (EC 2.5.1.-) (ATP:co(I)rrinoid adenosyltransferase MMAB) (Methylmalonic aciduria type B protein)	3.51267	3.23618	2.50724	-3.54583	-48.2563	1	0
P24539	ATP5PB	ATP synthase F(0) complex subunit B1, mitochondrial (ATP synthase peripheral stalk-membrane subunit b) (ATP synthase proton-transporting mitochondrial F(0) complex subunit B1) (ATP synthase subunit b) (ATPase subunit b)	3.87698	3.06375	3.55204	12.928	-48.1241	1	0
Q9BW92	TARS2	Threonine--tRNA ligase, mitochondrial (EC 6.1.1.3) (Threonyl-tRNA synthetase) (ThrRS) (Threonyl-tRNA synthetase-like 1)	3.34976	3.15687	2.34631	-5.16247	-47.9536	1	0
Q9BXW7	HDHD5	Haloacid dehalogenase-like hydrolase domain-containing 5 (Cat eye syndrome critical region protein 5)	3.24865	3.51008	3.32837	6.03217	-47.4718	1	0
P09622	DLD	Dihydrolipoyl dehydrogenase, mitochondrial (EC 1.8.1.4) (Dihydrolipoamide dehydrogenase) (Glycine cleavage system L protein)	3.88187	3.0025	3.47419	13.2453	-47.4146	1	0
Q9Y3E5	PTRH2	Peptidyl-tRNA hydrolase 2, mitochondrial (PTH 2) (EC 3.1.1.29) (Bcl-2 inhibitor of transcription 1)	3.34838	3.1128	2.48199	-4.71606	-47.2032	1	0
Q9BQ52	ELAC2	Zinc phosphodiesterase ELAC protein 2 (EC 3.1.26.11) (ElaC homolog protein 2) (Heredity prostate cancer protein 2) (Ribonuclease Z 2) (RNase Z 2) (tRNA 3 endonuclease 2) (tRNase Z 2)	3.53301	3.12163	2.53278	-3.64291	-47.1914	1	0
Q9HC21	SLC25A19	Mitochondrial thiamine pyrophosphate carrier (Mitochondrial thiamine pyrophosphate transporter) (MTPPT) (Mitochondrial uncoupling protein 1) (Solute carrier family 25 member 19)	3.73536	3.09016	2.54467	-2.68661	-46.8702	1	0
Q10713	PMPCA	Mitochondrial-processing peptidase subunit alpha (Alpha-MPP) (Inactive zinc metalloprotease alpha) (P-55)	4.51206	2.99702	3.39204	15.1288	-46.7681	1	0
Q9H0R6	QRSL1	Glutamyl-tRNA(Gln) amidotransferase subunit A, mitochondrial (Glu-AdT subunit A) (EC 6.3.5.7) (Glutaminyl-tRNA synthase-like protein 1)	3.26775	3.29457	3.54195	7.42887	-46.7604	1	0
P38646	HSPA9	Stress-70 protein, mitochondrial (75 kDa glucose-regulated protein) (GRP-75) (Heat shock 70 kDa protein 9) (Mortalin) (MOT) (Peptide-binding protein 74) (PBP74)	3.85764	3.01452	3.35516	12.8128	-46.71	1	0
P82664	MRPS10	Small ribosomal subunit protein uS10m (28S ribosomal protein S10, mitochondrial) (MRP-S10) (S10mt)	4.08454	2.95247	3.347	13.9572	-46.6692	1	0
Q9BYD3	MRPL4	Large ribosomal subunit protein uL4m (39S ribosomal protein L4, mitochondrial) (L4mt) (MRP-L4)	3.29822	3.30117	3.26191	6.31462	-46.5446	1	0
Q8TCS8	PNPT1	Polyribonucleotide nucleotidyltransferase 1, mitochondrial (EC 2.7.7.8) (3'-5' RNA exonuclease OLD35) (PNPase old-35) (Polynucleotide phosphorylase 1) (PNPase 1) (Polynucleotide phosphorylase-like protein)	3.18618	3.36547	3.26613	5.7051	-46.3357	1	0
Q9P2X0	DPM3	Dolichol-phosphate mannosyltransferase subunit 3 (Dolichol-phosphate mannose synthase subunit 3) (DPM synthase subunit 3) (Dolichyl-phosphate beta-D-mannosyltransferase subunit 3) (Mannose-P-dolichol synthase subunit 3) (MPD synthase subunit 3) (Prostin-1)	3.41243	2.96988	2.4825	-4.611	-46.258	0	0
Q9NYY8	FASTKD2	FAST kinase domain-containing protein 2, mitochondrial	3.75914	3.0623	2.57879	-2.58383	-46.2067	1	0
Q05932	FPGS	Folylpolyglutamate synthase, mitochondrial (EC 6.3.2.17) (Folylpoly-gamma-glutamate synthetase) (FPGS) (Tetrahydrofolylpolyglutamate synthase) (Tetrahydrofolate synthase)	3.5214	2.89729	2.6384	-3.69115	-45.4351	1	0
Q14CZ7	FASTKD3	FAST kinase domain-containing protein 3, mitochondrial	2.92062	3.44221	3.10745	4.81224	-44.6073	1	0
Q7L8L6	FASTKD5	FAST kinase domain-containing protein 5, mitochondrial	3.01719	3.20788	3.01345	5.66999	-43.8925	1	0
O75648	TRMU	Mitochondrial tRNA-specific 2-thiouridylase 1 (EC 2.8.1.14) (MTO2 homolog)	2.96735	3.06848	2.91308	6.45633	-43.1092	1	0
Q96DP5	MTFMT	Methionyl-tRNA formyltransferase, mitochondrial (MtFMT) (EC 2.1.2.9)	2.87367	3.10545	3.04668	5.5145	-43.0311	1	0
O43824	GTPBP6	Putative GTP-binding protein 6 (Pseudoautosomal GTP-binding protein-like)	2.82495	3.1188	3.23805	4.45847	-42.5788	1	0
O95563	MPC2	Mitochondrial pyruvate carrier 2 (Brain protein 44)	3.62568	3.09671	2.86576	11.6415	-42.2375	1	0
O15091	PRORP	Mitochondrial ribonuclease P catalytic subunit (EC 3.1.26.5) (Mitochondrial ribonuclease P protein 3) (Mitochondrial RNase P protein 3) (Protein only RNase P catalytic subunit)	2.77692	3.17641	3.43023	3.64256	-41.5709	1	0
Q6UB35	MTHFD1L	Monofunctional C1-tetrahydrofolate synthase, mitochondrial (EC 6.3.4.3) (Formyltetrahydrofolate synthetase)	3.61332	2.99546	2.87988	11.7993	-41.5466	1	0
A0PJW6	TMEM223	Transmembrane protein 223	3.82414	2.90272	2.87743	13.0459	-40.8304	1	0
O15382	BCAT2	Branched-chain-amino-acid aminotransferase, mitochondrial (BCAT(m)) (EC 2.6.1.42) (Placental protein 18) (PP18)	3.65047	2.88356	2.89897	12.0891	-40.7863	1	0
O75431	MTX2	Metaxin-2 (Mitochondrial outer membrane import complex protein 2)	2.4723	3.51084	3.12103	5.2181	-40.7787	1	0
P10515	DLAT	Dihydrolipoyllysine-residue acetyltransferase component of pyruvate dehydrogenase complex, mitochondrial (EC 2.3.1.12) (70 kDa mitochondrial autoantigen of primary biliary cirrhosis) (PBC) (Dihydrolipoamide acetyltransferase component of pyruvate dehydrogenase complex) (M2 antigen complex 70 kDa subunit) (Pyruvate dehydrogenase complex component E2) (PDC-E2) (PDCE2)	2.60243	3.35292	3.48152	3.7619	-40.5412	1	0
Q8NFF5	FLAD1	FAD synthase (EC 2.7.7.2) (FAD pyrophosphorylase) (FMN adenylyltransferase) (Flavin adenine dinucleotide synthase) [Includes: Molybdenum cofactor biosynthesis protein-like region; FAD synthase region]	3.53418	2.78102	3.04952	11.1079	-39.7938	1	0
Q5T440	IBA57	Putative transferase CAF17, mitochondrial (EC 2.1.-.-) (Iron-sulfur cluster assembly factor homolog)	2.44058	3.63682	3.52429	4.32796	-39.7683	1	0
Q9HA92	RSAD1	Radical S-adenosyl methionine domain-containing protein 1, mitochondrial (Putative heme chaperone)	2.88917	3.23165	3.85388	2.02372	-39.7438	1	0
Q96D53	COQ8B	Atypical kinase COQ8B, mitochondrial (EC 2.7.-.-) (AarF domain-containing protein kinase 4) (Coenzyme Q protein 8B)	3.59955	2.75413	3.03801	11.8384	-39.6093	1	0
Q9HC36	MRM3	rRNA methyltransferase 3, mitochondrial (EC 2.1.1.-) (16S rRNA (guanosine(1370)-2'-O)-methyltransferase) (16S rRNA [Gm1370] 2'-O-methyltransferase) (RNA methyltransferase-like protein 1)	2.62585	3.23334	3.8317	2.68113	-39.3853	1	0
P34897	SHMT2	Serine hydroxymethyltransferase, mitochondrial (SHMT) (EC 2.1.2.1) (Glycine hydroxymethyltransferase) (Serine methylase)	3.73816	2.81619	3.17847	12.5149	-39.1617	1	0
Q9NX40	OCIAD1	OCIA domain-containing protein 1 (Ovarian cancer immunoreactive antigen domain containing 1) (Ovarian carcinoma immunoreactive antigen)	3.55268	2.78488	3.1378	11.3522	-38.8787	1	0
Q9UBQ7	GRHPR	Glyoxylate reductase/hydroxypyruvate reductase (EC 1.1.1.79) (EC 1.1.1.81)	5.47662	2.54965	2.93426	17.7691	-38.7726	1	0
Q00059	TFAM	Transcription factor A, mitochondrial (mtTFA) (Mitochondrial transcription factor 1) (MtTF1) (Transcription factor 6) (TCF-6) (Transcription factor 6-like 2)	3.44522	2.71536	3.93484	-0.558124	-38.7723	1	0
Q9HBH1	PDF	Peptide deformylase, mitochondrial (EC 3.5.1.88) (Polypeptide deformylase)	3.4571	2.80126	3.26071	10.3908	-38.7488	1	0
Q6JQN1	ACAD10	Acyl-CoA dehydrogenase family member 10 (ACAD-10) (EC 1.3.99.-)	3.61402	2.51393	4.03042	-0.84042	-38.668	1	0
P40939	HADHA	Trifunctional enzyme subunit alpha, mitochondrial (78 kDa gastrin-binding protein) (Monolysocardiolipin acyltransferase) (EC 2.3.1.-) (TP-alpha) [Includes: Long-chain enoyl-CoA hydratase (EC 4.2.1.17); Long chain 3-hydroxyacyl-CoA dehydrogenase (EC 1.1.1.211)]	2.61226	2.89993	3.83088	2.13455	-38.5902	1	0
Q9NP80	PNPLA8	Calcium-independent phospholipase A2-gamma (EC 3.1.1.-) (EC 3.1.1.5) (Intracellular membrane-associated calcium-independent phospholipase A2 gamma) (iPLA2-gamma) (PNPLA-gamma) (Patatin-like phospholipase domain-containing protein 8) (iPLA2-2)	1.7511	3.79977	3.77682	4.92032	-38.0614	1	0
Q07021	C1QBP	Complement component 1 Q subcomponent-binding protein, mitochondrial (ASF/SF2-associated protein p32) (Glycoprotein gC1qBP) (C1qBP) (Hyaluronan-binding protein 1) (Mitochondrial matrix protein p32) (gC1q-R protein) (p33) (SF2AP32)	3.37277	2.65997	3.30943	10.0992	-37.8747	1	0
Q969Y2	GTPBP3	tRNA modification GTPase GTPBP3, mitochondrial (GTP-binding protein 3) (Mitochondrial GTP-binding protein 1)	1.74768	3.42519	3.65519	4.68068	-37.8229	1	0
Q8WWC4	MAIP1	m-AAA protease-interacting protein 1, mitochondrial (Matrix AAA peptidase-interacting protein 1)	4.31054	2.78142	2.92238	15.8218	-37.7309	1	0
Q96I99	SUCLG2	Succinate--CoA ligase [GDP-forming] subunit beta, mitochondrial (EC 6.2.1.4) (GTP-specific succinyl-CoA synthetase subunit beta) (G-SCS) (GTPSCS) (Succinyl-CoA synthetase beta-G chain) (SCS-betaG)	4.51679	2.72944	2.77351	16.4612	-37.4325	1	0
Q7Z2W9	MRPL21	Large ribosomal subunit protein bL21m (39S ribosomal protein L21, mitochondrial) (L21mt) (MRP-L21)	2.9089	2.77908	4.7282	0.353407	-37.1751	1	0
P42765	ACAA2	3-ketoacyl-CoA thiolase, mitochondrial (EC 2.3.1.16) (Acetyl-CoA acetyltransferase) (EC 2.3.1.9) (Acetyl-CoA acyltransferase) (Acyl-CoA hydrolase, mitochondrial) (EC 3.1.2.-, EC 3.1.2.1, EC 3.1.2.2) (Beta-ketothiolase) (Mitochondrial 3-oxoacyl-CoA thiolase) (T1)	4.40633	2.56289	2.64	16.5295	-36.6897	1	0
P56134	ATP5MF	ATP synthase subunit f, mitochondrial (ATP synthase membrane subunit f)	3.80173	2.61546	2.77664	13.0869	-36.6164	1	0
P30084	ECHS1	Enoyl-CoA hydratase, mitochondrial (mECH) (mECH1) (EC 4.2.1.17) (EC 5.3.3.8) (Enoyl-CoA hydratase 1) (ECHS1) (Short-chain enoyl-CoA hydratase) (SCEH)	3.30045	2.38643	3.51969	9.33453	-36.5079	1	0
P08559	PDHA1	Pyruvate dehydrogenase E1 component subunit alpha, somatic form, mitochondrial (EC 1.2.4.1) (PDHE1-A type I)	1.91762	2.37873	5.25604	0.279413	-36.3531	1	0
Q96EL3	MRPL53	Large ribosomal subunit protein mL53 (39S ribosomal protein L53, mitochondrial) (L53mt) (MRP-L53)	2.61548	2.20707	3.94714	1.96962	-36.0217	1	0
Q8TBP6	SLC25A40	Probable mitochondrial glutathione transporter SLC25A40 (Mitochondrial carrier family protein) (Solute carrier family 25 member 40)	3.89569	2.42083	2.90513	13.2923	-35.448	1	0
Q9Y4W6	AFG3L2	AFG3-like protein 2 (EC 3.4.24.-) (Paraplegin-like protein)	4.35054	2.31879	2.24815	17.6486	-35.1422	1	0
Q9BSJ5	C17orf80	Uncharacterized protein C17orf80 (Cell migration-inducing gene 3 protein) (Human lung cancer oncogene 8 protein) (HLC-8)	4.27192	2.21378	3.08623	14.4627	-34.777	0	0
Q6NVY1	HIBCH	3-hydroxyisobutyryl-CoA hydrolase, mitochondrial (EC 3.1.2.4) (3-hydroxyisobutyryl-coenzyme A hydrolase) (HIB-CoA hydrolase) (HIBYL-CoA-H)	4.06021	2.51248	1.94159	18.1648	-34.4559	1	0
Q16740	CLPP	ATP-dependent Clp protease proteolytic subunit, mitochondrial (EC 3.4.21.92) (Endopeptidase Clp)	3.57691	2.42056	2.81099	11.7561	-34.4546	1	0
P47985	UQCRFS1	Cytochrome b-c1 complex subunit Rieske, mitochondrial (EC 7.1.1.8) (Complex III subunit 5) (Cytochrome b-c1 complex subunit 5) (Rieske iron-sulfur protein) (RISP) (Rieske protein UQCRFS1) (Ubiquinol-cytochrome c reductase iron-sulfur subunit) [Cleaved into: Cytochrome b-c1 complex subunit 9 (Su9) (Subunit 9) (8 kDa subunit 9) (Complex III subunit IX) (Cytochrome b-c1 complex subunit 11) (UQCRFS1 …	3.94679	2.10244	2.88532	13.4233	-33.9629	1	0
Q8N8Q8	COX18	Cytochrome c oxidase assembly protein COX18, mitochondrial (COX18Hs) (Cytochrome c oxidase assembly protein 18)	3.67581	1.84761	3.17094	12.4238	-31.8686	1	0
P52815	MRPL12	Large ribosomal subunit protein bL12m (39S ribosomal protein L12, mitochondrial) (L12mt) (MRP-L12) (5c5-2)	3.77825	1.70836	3.46241	13.3844	-31.739	1	0
Q9Y2Z2	MTO1	Protein MTO1 homolog, mitochondrial	3.54388	1.94793	3.18475	12.3995	-31.4031	1	0
P17174	GOT1	Aspartate aminotransferase, cytoplasmic (cAspAT) (EC 2.6.1.1) (EC 2.6.1.3) (Cysteine aminotransferase, cytoplasmic) (Cysteine transaminase, cytoplasmic) (cCAT) (Glutamate oxaloacetate transaminase 1) (Transaminase A)	4.3305	1.24933	2.46338	9.14714	-31.221	0	0
Q96LL9	DNAJC30	DnaJ homolog subfamily C member 30, mitochondrial (Williams-Beuren syndrome chromosomal region 18 protein)	3.28806	1.91821	3.4008	13.0542	-30.6577	1	0
Q969S9	GFM2	Ribosome-releasing factor 2, mitochondrial (RRF2mt) (Elongation factor G 2, mitochondrial) (EF-G2mt) (mEF-G 2) (Elongation factor G2) (hEFG2)	3.68097	1.5666	2.77985	10.359	-30.5901	1	0
P09417	QDPR	Dihydropteridine reductase (EC 1.5.1.34) (HDHPR) (Quinoid dihydropteridine reductase) (Short chain dehydrogenase/reductase family 33C member 1)	3.71516	1.95956	2.58954	9.30176	-29.4013	1	0
Q5JTZ9	AARS2	Alanine--tRNA ligase, mitochondrial (EC 6.1.1.7) (Alanyl-tRNA synthetase) (AlaRS)	2.06011	3.56926	2.79964	-3.83844	-29.0717	1	0
O75600	GCAT	2-amino-3-ketobutyrate coenzyme A ligase, mitochondrial (AKB ligase) (EC 2.3.1.29) (Aminoacetone synthase) (Glycine acetyltransferase)	3.576	2.23081	2.3974	6.9449	-27.5427	1	0
O75616	ERAL1	GTPase Era, mitochondrial (H-ERA) (hERA) (Conserved ERA-like GTPase) (CEGA) (ERA-W) (ERA-like protein 1)	3.43972	2.19629	2.64768	8.41047	-27.4835	1	0
Q8IYB8	SUPV3L1	ATP-dependent RNA helicase SUPV3L1, mitochondrial (EC 3.6.4.13) (Suppressor of var1 3-like protein 1) (SUV3-like protein 1)	2.56494	3.52708	2.59849	-4.52947	-27.4656	1	0
Q13057	COASY	Bifunctional coenzyme A synthase (CoA synthase) (NBP) (POV-2) [Includes: Phosphopantetheine adenylyltransferase (EC 2.7.7.3) (Dephospho-CoA pyrophosphorylase) (Pantetheine-phosphate adenylyltransferase) (PPAT); Dephospho-CoA kinase (DPCK) (EC 2.7.1.24) (Dephosphocoenzyme A kinase) (DPCOAK)]	2.50562	3.51518	2.56909	-4.00252	-27.4531	1	0
Q6P1Q0	LETMD1	LETM1 domain-containing protein 1 (Cervical cancer 1 proto-oncogene protein p40) (Cervical cancer proto-oncogene 2 protein) (HCCR-1) (HCRR-2)	3.4583	2.37398	2.68229	8.77006	-26.6346	1	0
P36542	ATP5F1C	ATP synthase subunit gamma, mitochondrial (ATP synthase F1 subunit gamma) (F-ATPase gamma subunit)	2.40166	3.26667	2.42392	-3.01829	-26.5874	1	0
Q9NUJ1	ABHD10	Palmitoyl-protein thioesterase ABHD10, mitochondrial (EC 3.1.2.22) (Acyl-protein thioesterase ABHD10) (Alpha/beta hydrolase domain-containing protein 10) (Abhydrolase domain-containing protein 10) (Mycophenolic acid acyl-glucuronide esterase, mitochondrial) (EC 3.1.1.93)	2.7202	3.50881	2.47931	-4.64947	-26.574	1	0
Q96BW9	TAMM41	Phosphatidate cytidylyltransferase, mitochondrial (EC 2.7.7.41) (CDP-diacylglycerol synthase) (CDP-DAG synthase) (Mitochondrial translocator assembly and maintenance protein 41 homolog) (TAM41)	3.40276	2.3172	2.5618	7.63167	-26.3687	1	0
Q16795	NDUFA9	NADH dehydrogenase [ubiquinone] 1 alpha subcomplex subunit 9, mitochondrial (Complex I-39kD) (CI-39kD) (NADH-ubiquinone oxidoreductase 39 kDa subunit)	3.49746	2.56928	2.17522	4.60184	-26.3141	1	0
Q9UJS0	SLC25A13	Electrogenic aspartate/glutamate antiporter SLC25A13, mitochondrial (Calcium-binding mitochondrial carrier protein Aralar2) (ARALAR-related gene 2) (ARALAR2) (Citrin) (Mitochondrial aspartate glutamate carrier 2) (Solute carrier family 25 member 13)	2.95596	2.90911	2.76591	13.2592	-26.1673	1	0
Q9BQP7	MGME1	Mitochondrial genome maintenance exonuclease 1 (EC 3.1.-.-)	3.39974	2.53088	2.38829	5.65776	-25.9955	1	0
P05166	PCCB	Propionyl-CoA carboxylase beta chain, mitochondrial (PCCase subunit beta) (EC 6.4.1.3) (Propanoyl-CoA:carbon dioxide ligase subunit beta)	3.01885	2.80268	2.69897	12.4378	-25.6726	1	0
Q9H4I3	TRABD	TraB domain-containing protein (Protein TTG2)	2.45393	2.98548	2.48868	-1.00371	-25.6452	0	0
Q9NNW7	TXNRD2	Thioredoxin reductase 2, mitochondrial (EC 1.8.1.9) (Selenoprotein Z) (SelZ) (TR-beta) (Thioredoxin reductase TR3)	2.78419	3.33778	2.38997	-4.37803	-25.5662	1	0
Q96RP9	GFM1	Elongation factor G, mitochondrial (EF-Gmt) (Elongation factor G 1, mitochondrial) (mEF-G 1) (Elongation factor G1) (hEFG1)	3.30707	2.38171	2.70956	8.96577	-25.535	1	0
Q9P0S9	TMEM14C	Transmembrane protein 14C	3.28248	2.34363	2.52263	7.23421	-25.2502	1	0
O75489	NDUFS3	NADH dehydrogenase [ubiquinone] iron-sulfur protein 3, mitochondrial (EC 7.1.1.2) (Complex I-30kD) (CI-30kD) (NADH-ubiquinone oxidoreductase 30 kDa subunit)	2.5972	3.03457	2.55241	-1.6562	-25.1735	1	0
P35270	SPR	Sepiapterin reductase (SPR) (EC 1.1.1.153)	2.8673	2.74649	2.69792	13.2959	-25.1497	1	0
Q5JRX3	PITRM1	Presequence protease, mitochondrial (hPreP) (EC 3.4.24.-) (Pitrilysin metalloproteinase 1) (Metalloprotease 1) (hMP1)	3.26904	2.35227	2.66597	8.34724	-24.9197	1	0
Q9HCC0	MCCC2	Methylcrotonoyl-CoA carboxylase beta chain, mitochondrial (MCCase subunit beta) (EC 6.4.1.4) (3-methylcrotonyl-CoA carboxylase 2) (3-methylcrotonyl-CoA carboxylase non-biotin-containing subunit) (3-methylcrotonyl-CoA:carbon dioxide ligase subunit beta)	3.10815	2.69558	2.84479	11.8082	-24.5663	1	0
Q5JPH6	EARS2	Probable glutamate--tRNA ligase, mitochondrial (EC 6.1.1.17) (Glutamyl-tRNA synthetase) (GluRS)	2.74812	2.98403	2.57238	-1.41665	-24.2414	1	0
O94925	GLS	Glutaminase kidney isoform, mitochondrial (GLS) (EC 3.5.1.2) (K-glutaminase) (L-glutamine amidohydrolase) [Cleaved into: Glutaminase kidney isoform, mitochondrial 68 kDa chain; Glutaminase kidney isoform, mitochondrial 65 kDa chain]	2.69942	2.72794	2.85832	15.1968	-24.1923	1	0
P22695	UQCRC2	Cytochrome b-c1 complex subunit 2, mitochondrial (Complex III subunit 2) (Core protein II) (Ubiquinol-cytochrome-c reductase complex core protein 2)	2.73954	2.79559	2.97486	16.2565	-24.0033	1	0
P45880	VDAC2	Voltage-dependent anion-selective channel protein 2 (VDAC-2) (hVDAC2) (Outer mitochondrial membrane protein porin 2)	2.82124	2.60673	2.84455	13.9802	-23.8802	1	0
P09001	MRPL3	Large ribosomal subunit protein uL3m (39S ribosomal protein L3, mitochondrial) (L3mt) (MRP-L3)	3.1117	2.48831	2.73254	9.53915	-23.8784	1	0
Q53R41	FASTKD1	FAST kinase domain-containing protein 1, mitochondrial	3.0828	2.46581	2.77652	10.178	-23.7832	1	0
P04181	OAT	Ornithine aminotransferase, mitochondrial (EC 2.6.1.13) (Ornithine delta-aminotransferase) (Ornithine--oxo-acid aminotransferase) [Cleaved into: Ornithine aminotransferase, hepatic form; Ornithine aminotransferase, renal form]	2.68729	2.76607	2.89664	15.5714	-23.4682	1	0
P18031	PTPN1	Tyrosine-protein phosphatase non-receptor type 1 (EC 3.1.3.48) (Protein-tyrosine phosphatase 1B) (PTP-1B)	2.75389	2.59027	2.86045	14.4857	-23.3127	0	0
Q9H857	NT5DC2	5'-nucleotidase domain-containing protein 2 (EC 3.1.3.-)	2.95781	3.12686	2.42993	-3.66241	-23.2617	1	0
P36776	LONP1	Lon protease homolog, mitochondrial (EC 3.4.21.53) (LONHs) (Lon protease-like protein) (LONP) (Mitochondrial ATP-dependent protease Lon) (Serine protease 15)	2.74074	2.85921	2.45389	-0.584625	-23.2133	1	0
Q9BVS5	TRMT61B	tRNA (adenine(58)-N(1))-methyltransferase, mitochondrial (EC 2.1.1.220) (mRNA methyladenosine-N(1)-methyltransferase) (EC 2.1.1.-)	2.90762	2.85474	2.55395	-1.83164	-23.1911	1	0
Q5T2R2	PDSS1	All trans-polyprenyl-diphosphate synthase PDSS1 (All-trans-decaprenyl-diphosphate synthase subunit 1) (EC 2.5.1.91) (Decaprenyl pyrophosphate synthase subunit 1) (Decaprenyl-diphosphate synthase subunit 1) (Solanesyl-diphosphate synthase subunit 1) (Trans-prenyltransferase 1) (TPT 1)	2.67274	2.7728	2.95469	15.9929	-22.9396	1	0
Q969N2	PIGT	GPI transamidase component PIG-T (Phosphatidylinositol-glycan biosynthesis class T protein)	2.40877	2.58364	2.50827	3.26717	-22.8633	0	0
Q9UMS0	NFU1	NFU1 iron-sulfur cluster scaffold homolog, mitochondrial (HIRA-interacting protein 5)	2.3998	2.83604	3.29751	18.8996	-22.8345	1	0
Q9H9P8	L2HGDH	L-2-hydroxyglutarate dehydrogenase, mitochondrial (EC 1.1.99.2) (Duranin)	3.10599	2.52551	2.53757	6.85226	-22.764	1	0
Q13445	TMED1	Transmembrane emp24 domain-containing protein 1 (Interleukin-1 receptor-like 1 ligand) (Putative T1/ST2 receptor-binding protein) (p24 family protein gamma-1) (Tp24) (p24gamma1)	2.52117	2.8922	2.97252	17.094	-22.7112	0	0
Q96TC7	RMDN3	Regulator of microtubule dynamics protein 3 (RMD-3) (hRMD-3) (Cerebral protein 10) (Protein FAM82A2) (Protein FAM82C) (Protein tyrosine phosphatase-interacting protein 51) (TCPTP-interacting protein 51)	2.6257	2.71295	2.49554	1.27538	-22.6982	1	0
Q14197	MRPL58	Large ribosomal subunit protein mL62 (39S ribosomal protein L58, mitochondrial) (MRP-L58) (Digestion substraction 1) (DS-1) (Immature colon carcinoma transcript 1 protein) (Peptidyl-tRNA hydrolase ICT1, mitochondrial) (EC 3.1.1.29)	2.69134	2.85188	2.41404	-0.264879	-22.6061	1	0
Q08257	CRYZ	Quinone oxidoreductase (EC 1.6.5.5) (NADPH:quinone reductase) (Zeta-crystallin)	2.3134	2.64479	3.31681	19.3015	-22.5761	1	0
Q8NI60	COQ8A	Atypical kinase COQ8A, mitochondrial (EC 2.7.-.-) (Chaperone activity of bc1 complex-like) (Chaperone-ABC1-like) (Coenzyme Q protein 8A) (aarF domain-containing protein kinase 3)	2.63963	2.65572	2.57256	2.17088	-22.5478	1	0
Q7L2E3	DHX30	ATP-dependent RNA helicase DHX30 (EC 3.6.4.13) (DEAH box protein 30)	3.08062	2.47921	3.10274	12.3878	-22.4544	1	0
Q9H061	TMEM126A	Transmembrane protein 126A	3.0309	2.90961	2.45361	-2.88609	-22.3368	1	0
Q9Y2Q3	GSTK1	Glutathione S-transferase kappa 1 (EC 2.5.1.18) (GST 13-13) (GST class-kappa) (GSTK1-1) (hGSTK1) (Glutathione S-transferase subunit 13)	2.85555	2.61089	3.07299	13.8851	-22.3279	1	0
Q8NE86	MCU	Calcium uniporter protein, mitochondrial (HsMCU) (Coiled-coil domain-containing protein 109A)	3.00842	2.42332	3.08893	12.6185	-22.0855	1	0
Q96GC9	VMP1	Vacuole membrane protein 1 (Transmembrane protein 49)	2.84462	2.92435	2.38089	-1.79973	-22.035	0	1
Q9Y2Z4	YARS2	Tyrosine--tRNA ligase, mitochondrial (EC 6.1.1.1) (Tyrosyl-tRNA synthetase) (TyrRS)	3.05556	2.17827	2.64305	8.43196	-21.5965	1	0
Q9Y6C9	MTCH2	Mitochondrial carrier homolog 2 (Met-induced mitochondrial protein)	2.72637	2.5851	2.53202	2.56237	-21.5887	1	0
Q567V2	MPV17L2	Mpv17-like protein 2	2.73572	2.76886	2.36178	-0.149077	-21.5782	1	0
O43772	SLC25A20	Mitochondrial carnitine/acylcarnitine carrier protein (Carnitine/acylcarnitine translocase) (CAC) (CACT) (Solute carrier family 25 member 20)	2.75558	2.63869	2.42846	1.38359	-21.3224	1	0
Q92947	GCDH	Glutaryl-CoA dehydrogenase, mitochondrial (GCD) (EC 1.3.8.6)	2.95216	2.98265	2.29885	-3.01942	-21.2486	1	0
P36957	DLST	Dihydrolipoyllysine-residue succinyltransferase component of 2-oxoglutarate dehydrogenase complex, mitochondrial (EC 2.3.1.61) (2-oxoglutarate dehydrogenase complex component E2) (OGDC-E2) (Dihydrolipoamide succinyltransferase component of 2-oxoglutarate dehydrogenase complex) (E2K)	2.9777	2.45173	2.50318	6.22499	-21.2052	1	0
O75879	GATB	Glutamyl-tRNA(Gln) amidotransferase subunit B, mitochondrial (Glu-AdT subunit B) (EC 6.3.5.-) (Cytochrome c oxidase assembly factor PET112 homolog)	2.22809	2.95947	2.95588	17.8903	-21.1976	1	0
P19404	NDUFV2	NADH dehydrogenase [ubiquinone] flavoprotein 2, mitochondrial (EC 7.1.1.2) (NADH-ubiquinone oxidoreductase 24 kDa subunit)	2.10596	3.0325	3.04044	18.4329	-21.1214	1	0
P49411	TUFM	Elongation factor Tu, mitochondrial (EF-Tu) (P43)	2.9628	2.29245	2.5688	7.53308	-20.7001	1	0
Q9H2D1	SLC25A32	Mitochondrial folate transporter/carrier (Solute carrier family 25 member 32)	2.76763	2.71622	2.23788	-0.618489	-20.3093	1	0
O75396	SEC22B	Vesicle-trafficking protein SEC22b (ER-Golgi SNARE of 24 kDa) (ERS-24) (ERS24) (SEC22 vesicle-trafficking protein homolog B) (SEC22 vesicle-trafficking protein-like 1)	2.65528	2.45754	2.38227	3.60654	-20.1811	0	0
P43897	TSFM	Elongation factor Ts, mitochondrial (EF-Ts) (EF-TsMt)	3.21198	2.96406	2.24873	-3.47645	-19.8456	1	0
Q9Y277	VDAC3	Voltage-dependent anion-selective channel protein 3 (VDAC-3) (hVDAC3) (Outer mitochondrial membrane protein porin 3)	2.80911	2.2991	2.6782	8.84744	-19.722	1	0
P0DPI2	GATD3	Glutamine amidotransferase-like class 1 domain-containing protein 3, mitochondrial	2.8101	2.35385	2.49775	6.03607	-19.7191	1	0
Q9BRR6	ADPGK	ADP-dependent glucokinase (ADP-GK) (ADPGK) (EC 2.7.1.147) (RbBP-35)	3.11281	2.79085	2.21041	-2.40555	-19.1066	0	0
P12694	BCKDHA	2-oxoisovalerate dehydrogenase subunit alpha, mitochondrial (EC 1.2.4.4) (Branched-chain alpha-keto acid dehydrogenase E1 component alpha chain) (BCKDE1A) (BCKDH E1-alpha)	2.82283	2.37484	2.34812	4.56238	-19.0669	1	0
Q96I59	NARS2	Probable asparagine--tRNA ligase, mitochondrial (EC 6.1.1.22) (Asparaginyl-tRNA synthetase) (AsnRS)	2.17411	2.57193	2.82617	16.2428	-19.0093	1	0
O95168	NDUFB4	NADH dehydrogenase [ubiquinone] 1 beta subcomplex subunit 4 (Complex I-B15) (CI-B15) (NADH-ubiquinone oxidoreductase B15 subunit)	2.33538	2.48394	2.8871	15.2497	-18.972	1	0
P28331	NDUFS1	NADH-ubiquinone oxidoreductase 75 kDa subunit, mitochondrial (EC 7.1.1.2) (Complex I-75kD) (CI-75kD)	3.12391	2.70358	2.23454	-1.50654	-18.7551	1	0
P41250	GARS1	Glycine--tRNA ligase (EC 6.1.1.14) (Diadenosine tetraphosphate synthetase) (Ap4A synthetase) (EC 2.7.7.-) (Glycyl-tRNA synthetase) (GlyRS) (Glycyl-tRNA synthetase 1)	2.83335	2.38311	2.3364	4.29352	-18.6317	1	0
Q15388	TOMM20	Mitochondrial import receptor subunit TOM20 homolog (Mitochondrial 20 kDa outer membrane protein) (Outer mitochondrial membrane receptor Tom20)	3.1368	2.59451	2.33884	0.579139	-18.4781	1	0
P10809	HSPD1	60 kDa heat shock protein, mitochondrial (EC 5.6.1.7) (60 kDa chaperonin) (Chaperonin 60) (CPN60) (Heat shock protein 60) (HSP-60) (Hsp60) (HuCHA60) (Mitochondrial matrix protein P1) (P60 lymphocyte protein)	2.61187	2.30553	2.80347	12.5052	-18.4725	1	0
Q9Y276	BCS1L	Mitochondrial chaperone BCS1 (h-BCS1) (BCS1-like protein)	2.6417	2.14721	2.5712	9.08004	-18.3049	1	0
Q96CB9	NSUN4	5-methylcytosine rRNA methyltransferase NSUN4 (EC 2.1.1.-) (5-methylcytosine tRNA methyltransferase NSUN4) (EC 2.1.1.-) (NOL1/NOP2/Sun domain family member 4)	3.1953	2.79856	1.84773	-6.18025	-18.2504	1	0
Q9Y305	ACOT9	Acyl-coenzyme A thioesterase 9, mitochondrial (Acyl-CoA thioesterase 9) (EC 3.1.2.-) (Acyl-CoA thioester hydrolase 9)	3.39242	2.83295	1.57069	-7.70713	-18.2273	1	0
P51398	DAP3	Small ribosomal subunit protein mS29 (28S ribosomal protein S29, mitochondrial) (MRP-S29) (S29mt) (Death-associated protein 3) (DAP-3) (Ionizing radiation resistance conferring protein)	2.20827	2.59229	2.67079	16.3467	-18.1647	1	0
Q16836	HADH	Hydroxyacyl-coenzyme A dehydrogenase, mitochondrial (HCDH) (EC 1.1.1.35) (Medium and short-chain L-3-hydroxyacyl-coenzyme A dehydrogenase) (Short-chain 3-hydroxyacyl-CoA dehydrogenase)	2.35808	2.25273	2.75087	13.8913	-18.1566	1	0
Q3ZCQ8	TIMM50	Mitochondrial import inner membrane translocase subunit TIM50	2.13289	2.66543	2.62189	16.9723	-18.1015	1	0
Q9HA77	CARS2	Probable cysteine--tRNA ligase, mitochondrial (EC 6.1.1.16) (Cysteinyl-tRNA synthetase) (CysRS)	3.43696	3.11434	1.22132	-8.79224	-17.9631	1	0
Q12907	LMAN2	Vesicular integral-membrane protein VIP36 (Glycoprotein GP36b) (Lectin mannose-binding 2) (Vesicular integral-membrane protein 36) (VIP36)	3.08263	2.39378	2.33211	3.21508	-17.9628	0	0
Q9NWU5	MRPL22	Large ribosomal subunit protein uL22m (39S ribosomal protein L22, mitochondrial) (L22mt) (MRP-L22) (39S ribosomal protein L25, mitochondrial) (L25mt) (MRP-L25)	3.19159	2.91314	1.6879	-6.99261	-17.9128	1	0
Q9P0L0	VAPA	Vesicle-associated membrane protein-associated protein A (VAMP-A) (VAMP-associated protein A) (VAP-A) (33 kDa VAMP-associated protein) (VAP-33)	2.92103	2.92163	1.99415	-4.72282	-17.4296	0	1
O75521	ECI2	Enoyl-CoA delta isomerase 2 (EC 5.3.3.8) (DRS-1) (Delta(3),delta(2)-enoyl-CoA isomerase) (D3,D2-enoyl-CoA isomerase) (Diazepam-binding inhibitor-related protein 1) (DBI-related protein 1) (Dodecenoyl-CoA isomerase) (Hepatocellular carcinoma-associated antigen 88) (Peroxisomal 3,2-trans-enoyl-CoA isomerase) (pECI) (Renal carcinoma antigen NY-REN-1)	3.15422	3.10612	1.88523	-6.13789	-17.2595	1	0
P82675	MRPS5	Small ribosomal subunit protein uS5m (28S ribosomal protein S5, mitochondrial) (MRP-S5) (S5mt)	2.78049	2.70899	2.0826	-3.04557	-17.1011	1	0
P57088	TMEM33	Transmembrane protein 33 (Protein DB83) (SHINC-3)	3.00787	2.3902	2.15571	2.79625	-16.9748	0	0
P00403	MT-CO2	Cytochrome c oxidase subunit 2 (EC 7.1.1.9) (Cytochrome c oxidase polypeptide II)	2.77875	2.00429	2.85212	11.6884	-16.8293	1	0
Q86YH6	PDSS2	All trans-polyprenyl-diphosphate synthase PDSS2 (All-trans-decaprenyl-diphosphate synthase subunit 2) (EC 2.5.1.91) (Candidate tumor suppressor protein) (Decaprenyl pyrophosphate synthase subunit 2) (Decaprenyl-diphosphate synthase subunit 2) (Solanesyl-diphosphate synthase subunit 2)	2.99426	2.19255	2.27039	4.08472	-16.5861	1	0
Q9H2U2	PPA2	Inorganic pyrophosphatase 2, mitochondrial (EC 3.6.1.1) (Pyrophosphatase SID6-306) (Pyrophosphate phospho-hydrolase 2) (PPase 2)	2.49985	1.90261	3.05468	12.9081	-15.5414	1	0
Q7L592	NDUFAF7	Protein arginine methyltransferase NDUFAF7, mitochondrial (EC 2.1.1.320) (NADH dehydrogenase [ubiquinone] complex I, assembly factor 7) (Protein midA homolog)	2.46616	1.91095	3.08904	13.4434	-15.2784	1	0
Q6PML9	SLC30A9	Proton-coupled zinc antiporter SLC30A9, mitochondrial (Human embryonic lung protein) (HuEL) (Solute carrier family 30 member 9) (Zinc transporter 9) (ZnT-9)	2.83625	3.4413	1.99386	-6.87716	-15.17	1	0
Q96C36	PYCR2	Pyrroline-5-carboxylate reductase 2 (P5C reductase 2) (P5CR 2) (EC 1.5.1.2)	2.69098	1.93717	3.20203	12.7888	-14.744	1	0
P21953	BCKDHB	2-oxoisovalerate dehydrogenase subunit beta, mitochondrial (EC 1.2.4.4) (Branched-chain alpha-keto acid dehydrogenase E1 component beta chain) (BCKDE1B) (BCKDH E1-beta)	2.64686	3.44488	1.93601	-7.09005	-14.6646	1	0
Q9Y5M8	SRPRB	Signal recognition particle receptor subunit beta (SR-beta) (Protein APMCF1)	2.31175	2.06004	3.40867	14.2401	-14.3798	0	0
O43837	IDH3B	Isocitrate dehydrogenase [NAD] subunit beta, mitochondrial (Isocitric dehydrogenase subunit beta) (NAD(+)-specific ICDH subunit beta)	2.84459	1.84828	3.41819	12.7638	-13.9178	1	0
Q9NVH6	TMLHE	Trimethyllysine dioxygenase, mitochondrial (EC 1.14.11.8) (Epsilon-trimethyllysine 2-oxoglutarate dioxygenase) (Epsilon-trimethyllysine hydroxylase) (TML hydroxylase) (TML-alpha-ketoglutarate dioxygenase) (TML dioxygenase) (TMLD)	2.66428	3.43693	1.39798	-8.91001	-13.7678	1	0
Q9NXH9	TRMT1	tRNA (guanine(26)-N(2))-dimethyltransferase (EC 2.1.1.216) (tRNA 2,2-dimethylguanosine-26 methyltransferase) (tRNA(guanine-26,N(2)-N(2)) methyltransferase) (tRNA(m(2,2)G26)dimethyltransferase)	1.5642	1.69959	3.66884	15.1201	-13.2289	1	0
Q8NC60	NOA1	Nitric oxide-associated protein 1	2.27714	3.39143	1.5734	-8.56613	-13.0855	1	0
Q9P2R7	SUCLA2	Succinate--CoA ligase [ADP-forming] subunit beta, mitochondrial (EC 6.2.1.5) (ATP-specific succinyl-CoA synthetase subunit beta) (A-SCS) (Succinyl-CoA synthetase beta-A chain) (SCS-betaA)	2.13596	3.47905	0.968968	-9.70948	-12.8236	1	0
Q96RR1	TWNK	Twinkle mtDNA helicase (EC 3.6.4.12) (Progressive external ophthalmoplegia 1 protein) (T7 gp4-like protein with intramitochondrial nucleoid localization) (T7-like mitochondrial DNA helicase) (Twinkle protein, mitochondrial)	2.49552	3.00745	1.94627	-6.13952	-12.8178	1	0
Q16698	DECR1	2,4-dienoyl-CoA reductase [(3E)-enoyl-CoA-producing], mitochondrial (EC 1.3.1.124) (2,4-dienoyl-CoA reductase [NADPH]) (4-enoyl-CoA reductase [NADPH]) (Short chain dehydrogenase/reductase family 18C member 1)	2.42284	2.73709	1.73001	-5.98194	-11.5695	1	0
O75027	ABCB7	Iron-sulfur clusters transporter ABCB7, mitochondrial (ATP-binding cassette sub-family B member 7, mitochondrial) (ATP-binding cassette transporter 7) (ABC transporter 7 protein)	3.41692	1.86922	2.23826	6.55691	-11.4525	1	0
Q96EY1	DNAJA3	DnaJ homolog subfamily A member 3, mitochondrial (DnaJ protein Tid-1) (hTid-1) (Hepatocellular carcinoma-associated antigen 57) (Tumorous imaginal discs protein Tid56 homolog)	2.43481	0.998022	3.34145	12.5372	-11.4442	1	0
Q02218	OGDH	2-oxoglutarate dehydrogenase complex component E1 (E1o) (OGDC-E1) (OGDH-E1) (EC 1.2.4.2) (2-oxoglutarate dehydrogenase, mitochondrial) (Alpha-ketoglutarate dehydrogenase) (Alpha-KGDH-E1) (Thiamine diphosphate (ThDP)-dependent 2-oxoglutarate dehydrogenase)	3.19842	1.94602	2.27158	6.00601	-11.298	1	0
Q9BYT8	NLN	Neurolysin, mitochondrial (EC 3.4.24.16) (Angiotensin-binding protein) (Microsomal endopeptidase) (MEP) (Mitochondrial oligopeptidase M) (Neurotensin endopeptidase)	2.74285	1.27616	2.90906	11.502	-10.5735	1	0
Q4G0N4	NADK2	NAD kinase 2, mitochondrial (EC 2.7.1.23) (Mitochondrial NAD kinase) (NAD kinase domain-containing protein 1, mitochondrial)	2.78717	1.24486	2.572	10.7458	-9.81573	1	0
O14880	MGST3	Glutathione S-transferase 3, mitochondrial (GST-3) (EC 2.5.1.-) (Glutathione peroxidase MGST3) (EC 1.11.1.-) (LTC4 synthase MGST3) (EC 4.4.1.20)	2.66292	2.49397	2.00162	-2.59085	-9.06376	1	0
P49748	ACADVL	Very long-chain specific acyl-CoA dehydrogenase, mitochondrial (VLCAD) (EC 1.3.8.9)	2.81598	2.00047	2.3265	4.36731	-9.03633	1	0
Q9H845	ACAD9	Complex I assembly factor ACAD9, mitochondrial (Acyl-CoA dehydrogenase family member 9) (ACAD-9) (EC 1.3.8.-)	2.79217	1.73472	2.45268	5.82473	-8.9394	1	0
P17152	TMEM11	Transmembrane protein 11, mitochondrial (Protein PM1) (Protein PMI)	2.70068	2.33482	1.96741	-1.87472	-8.62755	1	0
Q96A35	MRPL24	Large ribosomal subunit protein uL24m (39S ribosomal protein L24, mitochondrial) (L24mt) (MRP-L24)	3.14526	1.5101	2.23861	7.48777	-8.55045	1	0
P25325	MPST	3-mercaptopyruvate sulfurtransferase (MST) (EC 2.8.1.2)	3.61494	0.661131	2.47859	9.93126	-8.3168	1	0
P22061	PCMT1	Protein-L-isoaspartate(D-aspartate) O-methyltransferase (PIMT) (EC 2.1.1.77) (L-isoaspartyl protein carboxyl methyltransferase) (Protein L-isoaspartyl/D-aspartyl methyltransferase) (Protein-beta-aspartate methyltransferase)	2.83705	1.84857	2.20033	5.13967	-7.95619	0	0
P21796	VDAC1	Voltage-dependent anion-selective channel protein 1 (VDAC-1) (hVDAC1) (Outer mitochondrial membrane protein porin 1) (Plasmalemmal porin) (Porin 31HL) (Porin 31HM)	2.65268	2.16278	2.17264	0.493696	-7.92941	1	0
Q9BSK2	SLC25A33	Solute carrier family 25 member 33 (Bone marrow stromal cell mitochondrial carrier protein) (BMSC-MCP) (HuBMSC-MCP) (Protein PNC1)	1.52815	3.09146	2.73829	-12.5508	-7.67904	1	0
Q13423	NNT	NAD(P) transhydrogenase, mitochondrial (EC 7.1.1.1) (Nicotinamide nucleotide transhydrogenase) (Pyridine nucleotide transhydrogenase)	2.07581	2.92507	2.33124	-7.4407	-7.57257	1	0
Q6DD88	ATL3	Atlastin-3 (EC 3.6.5.-)	2.55806	2.19381	2.2682	1.03458	-7.43859	0	0
Q9NWH2	TMEM242	Transmembrane protein 242	0.508191	3.94336	2.93906	-14.1661	-7.35689	1	0
O00629	KPNA4	Importin subunit alpha-3 (Importin alpha Q1) (Qip1) (Karyopherin subunit alpha-4)	2.52144	2.37405	2.08457	-2.13405	-7.24474	0	0
P21964	COMT	Catechol O-methyltransferase (EC 2.1.1.6)	2.61026	1.91579	2.24838	3.52495	-7.17967	1	0
Q9NP81	SARS2	Serine--tRNA ligase, mitochondrial (EC 6.1.1.11) (SerRSmt) (Seryl-tRNA synthetase) (SerRS) (Seryl-tRNA(Ser/Sec) synthetase)	2.79776	1.75643	2.10915	5.71695	-7.12787	1	0
P13073	COX4I1	Cytochrome c oxidase subunit 4 isoform 1, mitochondrial (Cytochrome c oxidase polypeptide IV) (Cytochrome c oxidase subunit IV isoform 1) (COX IV-1)	2.80941	1.56974	2.11154	6.71468	-7.00315	1	0
Q9UI26	IPO11	Importin-11 (Imp11) (Ran-binding protein 11) (RanBP11)	2.49587	2.17734	2.09458	-0.364394	-6.72853	0	0
Q9BUR5	APOO	MICOS complex subunit MIC26 (Apolipoprotein O) (MICOS complex subunit MIC23) (Protein FAM121B)	1.06591	2.8543	2.46874	-12.7339	-6.41303	1	0
Q14318	FKBP8	Peptidyl-prolyl cis-trans isomerase FKBP8 (PPIase FKBP8) (EC 5.2.1.8) (38 kDa FK506-binding protein) (38 kDa FKBP) (FKBP-38) (hFKBP38) (FK506-binding protein 8) (FKBP-8) (FKBPR38) (Rotamase)	2.67079	1.46138	2.18667	7.23433	-6.37362	1	0
Q5ST30	VARS2	Valine--tRNA ligase, mitochondrial (EC 6.1.1.9) (Valyl-tRNA synthetase) (ValRS) (Valyl-tRNA synthetase-like)	1.13407	3.37362	2.16153	-11.6442	-6.31604	1	0
P63241	EIF5A	Eukaryotic translation initiation factor 5A-1 (eIF-5A-1) (eIF-5A1) (Eukaryotic initiation factor 5A isoform 1) (eIF-5A) (Rev-binding factor) (eIF-4D)	1.64109	3.29469	1.72178	-9.60027	-6.11662	0	0
Q9NPL8	TIMMDC1	Complex I assembly factor TIMMDC1, mitochondrial (Protein M5-14) (Translocase of inner mitochondrial membrane domain-containing protein 1) (TIMM domain containing-protein 1)	2.46243	2.16682	2.07138	-0.59794	-6.03744	1	0
P49821	NDUFV1	NADH dehydrogenase [ubiquinone] flavoprotein 1, mitochondrial (EC 7.1.1.2) (Complex I-51kD) (CI-51kD) (NADH dehydrogenase flavoprotein 1) (NADH-ubiquinone oxidoreductase 51 kDa subunit)	0.735938	2.74301	2.49152	-13.0657	-6.01381	1	0
P08574	CYC1	Cytochrome c1, heme protein, mitochondrial (EC 7.1.1.8) (Complex III subunit 4) (Complex III subunit IV) (Cytochrome b-c1 complex subunit 4) (Ubiquinol-cytochrome-c reductase complex cytochrome c1 subunit) (Cytochrome c-1)	2.45312	2.04545	2.16688	0.93585	-5.92418	1	0
Q9NVH1	DNAJC11	DnaJ homolog subfamily C member 11	2.37177	2.41818	2.1018	-2.96506	-5.88585	1	0
Q9NZJ7	MTCH1	Mitochondrial carrier homolog 1 (Presenilin-associated protein)	2.44145	2.01235	2.0735	1.65505	-5.86524	1	0
Q99798	ACO2	Aconitate hydratase, mitochondrial (Aconitase) (EC 4.2.1.3) (Citrate hydro-lyase)	2.55309	1.61232	2.09447	6.39695	-5.72858	1	0
P09543	CNP	2',3'-cyclic-nucleotide 3'-phosphodiesterase (CNP) (CNPase) (EC 3.1.4.37)	2.0734	2.68161	2.01082	-6.45493	-5.55715	0	0
Q01813	PFKP	ATP-dependent 6-phosphofructokinase, platelet type (ATP-PFK) (PFK-P) (EC 2.7.1.11) (6-phosphofructokinase type C) (Phosphofructo-1-kinase isozyme C) (PFK-C) (Phosphohexokinase)	1.7488	2.83342	1.78483	-8.60936	-5.28067	0	0
O15120	AGPAT2	1-acyl-sn-glycerol-3-phosphate acyltransferase beta (EC 2.3.1.51) (1-acylglycerol-3-phosphate O-acyltransferase 2) (1-AGP acyltransferase 2) (1-AGPAT 2) (Lysophosphatidic acid acyltransferase beta) (LPAAT-beta)	1.93421	2.70927	2.03175	-7.21833	-5.27788	0	0
P63104	YWHAZ	14-3-3 protein zeta/delta (Protein kinase C inhibitor protein 1) (KCIP-1)	2.36655	1.86426	2.1223	2.7897	-5.26074	0	0
O00264	PGRMC1	Membrane-associated progesterone receptor component 1 (mPR) (Dap1) (IZA)	2.31196	2.20898	2.06333	-1.57407	-5.06978	1	0
Q6NUK1	SLC25A24	Mitochondrial adenyl nucleotide antiporter SLC25A24 (Mitochondrial ATP-Mg/Pi carrier protein 1) (Mitochondrial Ca(2+)-dependent solute carrier protein 1) (Short calcium-binding mitochondrial carrier protein 1) (SCaMC-1) (Solute carrier family 25 member 24)	2.25851	2.40487	2.07551	-3.57998	-4.91377	1	0
Q9H3N1	TMX1	Thioredoxin-related transmembrane protein 1 (Thioredoxin domain-containing protein 1) (Transmembrane Trx-related protein)	2.37288	2.07036	2.20829	0.783504	-4.90516	0	0
Q5BJD5	TMEM41B	Transmembrane protein 41B (Protein stasimon)	2.02841	2.57161	2.02581	-6.35238	-4.68253	0	1
Q9Y399	MRPS2	Small ribosomal subunit protein uS2m (28S ribosomal protein S2, mitochondrial) (MRP-S2) (S2mt)	2.38773	1.94083	2.25587	2.04795	-4.65965	1	0
O14874	BCKDK	[3-methyl-2-oxobutanoate dehydrogenase [lipoamide]] kinase, mitochondrial (EC 2.7.11.4) (Branched-chain alpha-ketoacid dehydrogenase kinase) (BCKD-kinase) (BCKDHKIN)	2.16096	1.31138	2.5317	12.6592	-4.62649	1	0
Q9NRK6	ABCB10	ATP-binding cassette sub-family B member 10, mitochondrial (ABC-mitochondrial erythroid protein) (ABC-me protein) (ATP-binding cassette transporter 10) (ABC transporter 10 protein) (Mitochondrial ATP-binding cassette 2) (M-ABC2)	2.11438	2.49798	1.98902	-5.43004	-4.5953	1	0
O43175	PHGDH	D-3-phosphoglycerate dehydrogenase (3-PGDH) (EC 1.1.1.95) (2-oxoglutarate reductase) (EC 1.1.1.399) (Malate dehydrogenase) (EC 1.1.1.37)	2.0549	1.98382	2.7282	15.6927	-4.5286	0	0
Q8NBI6	XXYLT1	Xyloside xylosyltransferase 1 (EC 2.4.2.62) (UDP-xylose:alpha-xyloside alpha-1,3-xylosyltransferase)	2.21285	2.14585	2.20498	-0.234091	-3.95735	0	0
P50336	PPOX	Protoporphyrinogen oxidase (PPO) (EC 1.3.3.4)	1.93771	1.7879	2.57951	15.2271	-3.59176	1	0
Q99829	CPNE1	Copine-1 (Chromobindin 17) (Copine I)	1.77658	1.4042	2.51879	13.4428	-3.36861	0	0
P18085	ARF4	ADP-ribosylation factor 4	2.33384	1.98642	2.44584	2.0441	-3.32283	0	0
O75746	SLC25A12	Electrogenic aspartate/glutamate antiporter SLC25A12, mitochondrial (Araceli hiperlarga) (Aralar) (Aralar1) (Mitochondrial aspartate glutamate carrier 1) (Solute carrier family 25 member 12)	2.27252	2.33893	2.30919	-1.38444	-3.17844	1	0
Q53H12	AGK	Acylglycerol kinase, mitochondrial (hAGK) (EC 2.7.1.107) (EC 2.7.1.138) (EC 2.7.1.94) (Multiple substrate lipid kinase) (HsMuLK) (MuLK) (Multi-substrate lipid kinase)	2.17881	2.19496	2.27587	-0.23628	-3.14784	1	0
P03915	MT-ND5	NADH-ubiquinone oxidoreductase chain 5 (EC 7.1.1.2) (NADH dehydrogenase subunit 5)	1.66743	1.64328	2.5539	14.59	-2.71711	1	0
O75844	ZMPSTE24	CAAX prenyl protease 1 homolog (EC 3.4.24.84) (Farnesylated proteins-converting enzyme 1) (FACE-1) (Prenyl protein-specific endoprotease 1) (Zinc metalloproteinase Ste24 homolog)	2.08491	2.15311	2.35896	0.400898	-2.38639	0	0
O43169	CYB5B	Cytochrome b5 type B (Cytochrome b5 outer mitochondrial membrane isoform)	2.11503	2.2991	2.37963	-0.616006	-2.27275	1	0
Q7Z4W1	DCXR	L-xylulose reductase (XR) (EC 1.1.1.10) (Carbonyl reductase II) (Dicarbonyl/L-xylulose reductase) (Kidney dicarbonyl reductase) (kiDCR) (Short chain dehydrogenase/reductase family 20C member 1) (Sperm surface protein P34H)	1.6129	1.65893	2.53161	14.1298	-2.27113	1	0
Q6L8Q7	PDE12	2',5'-phosphodiesterase 12 (2'-PDE) (2-PDE) (EC 3.1.4.-) (Mitochondrial deadenylase) (EC 3.1.13.4)	1.53954	1.7225	2.57407	14.788	-1.86357	1	0
Q96CU9	FOXRED1	FAD-dependent oxidoreductase domain-containing protein 1 (EC 1.-.-.-)	1.44043	2.18976	2.71734	13.9451	-0.503632	1	0
O94905	ERLIN2	Erlin-2 (Endoplasmic reticulum lipid raft-associated protein 2) (Stomatin-prohibitin-flotillin-HflC/K domain-containing protein 2) (SPFH domain-containing protein 2)	1.80674	2.07886	2.34873	15.2456	0.419332	0	1
Q6P4A7	SFXN4	Sideroflexin-4 (Breast cancer resistance marker 1)	2.17358	2.26112	1.90791	-3.91367	0.49892	1	0
P60228	EIF3E	Eukaryotic translation initiation factor 3 subunit E (eIF3e) (Eukaryotic translation initiation factor 3 subunit 6) (Viral integration site protein INT-6 homolog) (eIF-3 p48)	3.37352	1.56665	1.82048	6.61592	0.619312	0	0
O14524	NEMP1	Nuclear envelope integral membrane protein 1	1.37674	2.1244	2.37477	14.048	0.667418	0	0
Q96DV4	MRPL38	Large ribosomal subunit protein mL38 (39S ribosomal protein L38, mitochondrial) (L38mt) (MRP-L38)	3.62088	1.63934	1.83507	7.30154	0.876143	1	0
O96005	CLPTM1	Putative lipid scramblase CLPTM1 (Cleft lip and palate transmembrane protein 1)	2.13525	2.24382	1.88989	-4.28142	1.16924	0	0
Q9NTX5	ECHDC1	Ethylmalonyl-CoA decarboxylase (EC 4.1.1.94) (Enoyl-CoA hydratase domain-containing protein 1) (Methylmalonyl-CoA decarboxylase) (MMCD)	1.49037	2.25606	2.18697	14.1276	1.28777	1	0
P36551	CPOX	Oxygen-dependent coproporphyrinogen-III oxidase, mitochondrial (COX) (Coprogen oxidase) (Coproporphyrinogenase) (EC 1.3.3.3)	3.32649	1.74049	1.77017	6.3874	1.30742	1	0
Q5SNT2	TMEM201	Transmembrane protein 201 (Spindle-associated membrane protein 1)	3.79393	1.57564	1.71214	7.56166	1.48199	0	0
P30153	PPP2R1A	Serine/threonine-protein phosphatase 2A 65 kDa regulatory subunit A alpha isoform (Medium tumor antigen-associated 61 kDa protein) (PP2A subunit A isoform PR65-alpha) (PP2A subunit A isoform R1-alpha)	2.17096	2.13345	1.91861	-3.31814	1.75686	0	0
P22234	PAICS	Bifunctional phosphoribosylaminoimidazole carboxylase/phosphoribosylaminoimidazole succinocarboxamide synthetase (PAICS) [Includes: Phosphoribosylaminoimidazole carboxylase (EC 4.1.1.21) (AIR carboxylase) (AIRC); Phosphoribosylaminoimidazole succinocarboxamide synthetase (EC 6.3.2.6) (SAICAR synthetase)]	2.0782	2.14314	1.86286	-4.09326	2.33345	1	0
Q9NWS8	RMND1	Required for meiotic nuclear division protein 1 homolog	2.46479	1.99819	1.92202	-0.0516539	2.78377	1	0
O00217	NDUFS8	NADH dehydrogenase [ubiquinone] iron-sulfur protein 8, mitochondrial (EC 7.1.1.2) (Complex I-23kD) (CI-23kD) (NADH-ubiquinone oxidoreductase 23 kDa subunit) (TYKY subunit)	3.82112	2.2223	1.51271	7.29255	3.46891	1	0
Q70UQ0	IKBIP	Inhibitor of nuclear factor kappa-B kinase-interacting protein (I kappa-B kinase-interacting protein) (IKBKB-interacting protein) (IKK-interacting protein)	2.60572	2.01622	1.81151	0.808155	3.64216	0	0
Q8TCT9	HM13	Minor histocompatibility antigen H13 (EC 3.4.23.-) (Intramembrane protease 1) (IMP-1) (IMPAS-1) (hIMP1) (Presenilin-like protein 3) (Signal peptide peptidase)	2.21897	1.94193	1.88061	-2.36723	3.71275	0	0
O00232	PSMD12	26S proteasome non-ATPase regulatory subunit 12 (26S proteasome regulatory subunit RPN5) (26S proteasome regulatory subunit p55)	3.51204	2.25105	1.60129	6.74941	3.7823	0	0
P21912	SDHB	Succinate dehydrogenase [ubiquinone] iron-sulfur subunit, mitochondrial (EC 1.3.5.1) (Iron-sulfur subunit of complex II) (Ip)	2.37957	1.86513	1.84729	-0.809581	3.90907	1	0
Q99497	PARK7	Parkinson disease protein 7 (Maillard deglycase) (Oncogene DJ1) (Parkinsonism-associated deglycase) (Protein DJ-1) (DJ-1) (Protein/nucleic acid deglycase DJ-1) (EC 3.1.2.-, EC 3.5.1.-, EC 3.5.1.124)	2.07748	1.91409	1.97111	-3.56829	4.05755	1	0
Q9C0D9	SELENOI	Ethanolaminephosphotransferase 1 (hEPT1) (EC 2.7.8.1) (Selenoprotein I) (SelI)	2.23603	1.94358	1.82464	-1.94295	4.30556	0	0
P00390	GSR	Glutathione reductase, mitochondrial (GR) (GRase) (EC 1.8.1.7)	3.53286	0.671255	1.51544	-7.50397	4.55968	1	0
Q9GZT3	SLIRP	SRA stem-loop-interacting RNA-binding protein, mitochondrial	3.24649	2.24814	1.347	6.3489	4.99875	1	0
P47897	QARS1	Glutamine--tRNA ligase (EC 6.1.1.18) (Glutaminyl-tRNA synthetase) (GlnRS)	2.91467	1.95963	1.66351	3.49497	5.72204	0	0
Q99567	NUP88	Nuclear pore complex protein Nup88 (88 kDa nucleoporin) (Nucleoporin Nup88)	3.32819	2.03043	0.998263	6.56465	5.89606	0	0
Q96QK1	VPS35	Vacuolar protein sorting-associated protein 35 (hVPS35) (Maternal-embryonic 3) (Vesicle protein sorting 35)	2.77877	1.843	1.52241	2.95245	6.56718	0	0
P49590	HARS2	Histidine--tRNA ligase, mitochondrial (EC 6.1.1.21) (Histidine--tRNA ligase-like) (Histidyl-tRNA synthetase) (HisRS)	2.72476	2.05205	1.50773	3.43541	7.17137	1	0
P24390	KDELR1	ER lumen protein-retaining receptor 1 (KDEL endoplasmic reticulum protein retention receptor 1) (KDEL receptor 1) (Putative MAPK-activating protein PM23)	2.68053	2.16277	1.42515	3.93137	7.85579	0	0
P61803	DAD1	Dolichyl-diphosphooligosaccharide--protein glycosyltransferase subunit DAD1 (Oligosaccharyl transferase subunit DAD1) (Defender against cell death 1) (DAD-1)	2.23209	2.12079	1.67341	-1.15786	8.25959	0	0
P52209	PGD	6-phosphogluconate dehydrogenase, decarboxylating (EC 1.1.1.44)	2.4593	2.00146	1.55543	1.45955	8.39788	0	0
O00299	CLIC1	Chloride intracellular channel protein 1 (Chloride channel ABP) (Nuclear chloride ion channel 27) (NCC27) (Regulatory nuclear chloride ion channel protein) (hRNCC)	2.49834	1.79527	1.55377	2.2902	8.71994	0	0
P23368	ME2	NAD-dependent malic enzyme, mitochondrial (NAD-ME) (EC 1.1.1.38) (Malic enzyme 2)	2.61072	2.45209	1.36116	4.63108	8.74005	1	0
Q15046	KARS1	Lysine--tRNA ligase (EC 2.7.7.-) (EC 6.1.1.6) (Lysyl-tRNA synthetase) (LysRS)	1.50731	2.44158	1.79584	-6.99553	8.97054	1	0
P14735	IDE	Insulin-degrading enzyme (EC 3.4.24.56) (Abeta-degrading protease) (Insulin protease) (Insulinase) (Insulysin)	2.31714	2.00023	1.53983	0.695112	9.26648	1	0
P62258	YWHAE	14-3-3 protein epsilon (14-3-3E)	2.64889	2.40049	1.05993	5.29635	9.65665	0	1
P27635	RPL10	Large ribosomal subunit protein uL16 (60S ribosomal protein L10) (Laminin receptor homolog) (Protein QM) (Ribosomal protein L10) (Tumor suppressor QM)	1.81543	2.23806	1.75404	-5.92664	9.88892	0	0
Q9P035	HACD3	Very-long-chain (3R)-3-hydroxyacyl-CoA dehydratase 3 (EC 4.2.1.134) (3-hydroxyacyl-CoA dehydratase 3) (HACD3) (Butyrate-induced protein 1) (B-ind1) (hB-ind1) (Protein-tyrosine phosphatase-like A domain-containing protein 1)	1.84005	2.20552	1.7551	-5.47014	9.94246	0	0
P61158	ACTR3	Actin-related protein 3 (Actin-like protein 3)	1.9806	1.99467	1.7222	-3.50773	9.9652	0	0
O15371	EIF3D	Eukaryotic translation initiation factor 3 subunit D (eIF3d) (Eukaryotic translation initiation factor 3 subunit 7) (eIF-3-zeta) (eIF3 p66)	2.21302	1.88879	1.52494	0.717546	10.2067	0	0
P27348	YWHAQ	14-3-3 protein theta (14-3-3 protein T-cell) (14-3-3 protein tau) (Protein HS1)	2.00773	1.86836	1.69668	-2.55678	10.2727	0	0
Q8NBM4	UBAC2	Ubiquitin-associated domain-containing protein 2 (UBA domain-containing protein 2) (Phosphoglycerate dehydrogenase-like protein 1)	2.48222	2.30133	0.895013	5.37613	10.429	0	0
P16435	POR	NADPH--cytochrome P450 reductase (CPR) (P450R) (EC 1.6.2.4)	2.01185	2.10666	1.5875	-3.65405	11.4223	0	0
Q9NQZ5	STARD7	StAR-related lipid transfer protein 7, mitochondrial (Gestational trophoblastic tumor protein 1) (START domain-containing protein 7) (StARD7)	2.22332	2.40718	1.44554	-0.760208	11.5182	1	0
Q9H074	PAIP1	Polyadenylate-binding protein-interacting protein 1 (PABP-interacting protein 1) (PAIP-1) (Poly(A)-binding protein-interacting protein 1)	2.55596	1.8566	1.16786	3.46138	11.6942	0	0
P11177	PDHB	Pyruvate dehydrogenase E1 component subunit beta, mitochondrial (PDHE1-B) (EC 1.2.4.1)	2.24076	2.1467	1.37315	0.264822	11.8597	1	0
P52948	NUP98	Nuclear pore complex protein Nup98-Nup96 (EC 3.4.21.-) [Cleaved into: Nuclear pore complex protein Nup98 (98 kDa nucleoporin) (Nucleoporin Nup98) (Nup98); Nuclear pore complex protein Nup96 (96 kDa nucleoporin) (Nucleoporin Nup96) (Nup96)]	2.00046	2.10353	1.55641	-3.4451	11.8977	0	0
P41091	EIF2S3	Eukaryotic translation initiation factor 2 subunit 3 (EC 3.6.5.3) (Eukaryotic translation initiation factor 2 subunit gamma X) (eIF-2-gamma X) (eIF-2gX)	1.80479	2.19544	1.54914	-4.83645	12.7268	0	0
A1L0T0	ILVBL	2-hydroxyacyl-CoA lyase 2 (EC 4.1.2.-) (Acetolactate synthase-like protein) (IlvB-like protein)	2.20823	2.03406	1.23698	0.828646	12.772	0	0
P20700	LMNB1	Lamin-B1	2.0987	1.69519	1.94643	-13.4901	13.1633	0	0
Q9UH99	SUN2	SUN domain-containing protein 2 (Protein unc-84 homolog B) (Rab5-interacting protein) (Rab5IP) (Sad1/unc-84 protein-like 2)	2.07426	1.70571	2.16868	-15.1819	13.3027	0	0
Q92685	ALG3	Dol-P-Man:Man(5)GlcNAc(2)-PP-Dol alpha-1,3-mannosyltransferase (EC 2.4.1.258) (Asparagine-linked glycosylation protein 3 homolog) (Dol-P-Man-dependent alpha(1-3)-mannosyltransferase) (Dolichyl-P-Man:Man(5)GlcNAc(2)-PP-dolichyl mannosyltransferase) (Dolichyl-phosphate-mannose--glycolipid alpha-mannosyltransferase) (Not56-like protein)	1.94754	2.16091	1.36866	-3.11662	13.4558	0	0
P53618	COPB1	Coatomer subunit beta (Beta-coat protein) (Beta-COP)	2.0027	1.71332	2.20201	-15.7323	13.7796	0	0
Q7L3T8	PARS2	Probable proline--tRNA ligase, mitochondrial (EC 6.1.1.15) (Prolyl-tRNA synthetase) (ProRS)	2.01197	1.66426	1.98146	-13.8517	14.0381	1	0
Q9HC07	TMEM165	Transmembrane protein 165 (Transmembrane protein PT27) (Transmembrane protein TPARL)	1.75619	2.13628	1.34427	-4.11877	14.2618	0	0
Q9NRG9	AAAS	Aladin (Adracalin)	1.9611	1.6368	2.0906	-14.6316	14.6134	0	0
Q9BTV4	TMEM43	Transmembrane protein 43 (Protein LUMA)	2.39414	1.63054	1.62758	6.03315	14.6893	0	0
Q99623	PHB2	Prohibitin-2 (B-cell receptor-associated protein BAP37) (D-prohibitin) (Repressor of estrogen receptor activity)	2.452	1.44947	1.92985	8.89467	14.705	1	0
O96008	TOMM40	Mitochondrial import receptor subunit TOM40 homolog (Protein Haymaker) (Translocase of outer membrane 40 kDa subunit homolog) (p38.5)	1.93603	1.40427	2.29004	-11.9001	14.7584	1	0
Q16543	CDC37	Hsp90 co-chaperone Cdc37 (Hsp90 chaperone protein kinase-targeting subunit) (p50Cdc37) [Cleaved into: Hsp90 co-chaperone Cdc37, N-terminally processed]	2.35645	1.60043	1.85391	7.50834	14.7649	0	0
P62244	RPS15A	Small ribosomal subunit protein uS8 (40S ribosomal protein S15a)	1.88735	1.68849	2.12439	-15.4658	14.7853	0	0
Q9ULV4	CORO1C	Coronin-1C (Coronin-3) (hCRNN4)	1.70361	2.06872	1.44404	-4.88533	14.9153	0	0
Q9BSJ8	ESYT1	Extended synaptotagmin-1 (E-Syt1) (Membrane-bound C2 domain-containing protein)	2.12173	1.77352	1.75525	3.05441	15.1342	0	0
Q13155	AIMP2	Aminoacyl tRNA synthase complex-interacting multifunctional protein 2 (Multisynthase complex auxiliary component p38) (Protein JTV-1)	1.77296	1.73878	2.12321	-16.0162	15.516	0	0
O95573	ACSL3	Fatty acid CoA ligase Acsl3 (Arachidonate--CoA ligase) (EC 6.2.1.15) (Long-chain acyl-CoA synthetase 3) (LACS 3) (Long-chain-fatty-acid--CoA ligase 3) (EC 6.2.1.3) (Medium-chain acyl-CoA ligase Acsl3) (EC 6.2.1.2)	1.84043	1.30874	2.24193	-11.7269	15.5193	1	0
Q08J23	NSUN2	RNA cytosine C(5)-methyltransferase NSUN2 (EC 2.1.1.-) (Myc-induced SUN domain-containing protein) (Misu) (NOL1/NOP2/Sun domain family member 2) (Substrate of AIM1/Aurora kinase B) (mRNA cytosine C(5)-methyltransferase) (EC 2.1.1.-) (tRNA cytosine C(5)-methyltransferase) (EC 2.1.1.-, EC 2.1.1.203) (tRNA methyltransferase 4 homolog) (hTrm4)	2.47728	1.42196	1.83801	8.89814	15.5755	1	0
P11310	ACADM	Medium-chain specific acyl-CoA dehydrogenase, mitochondrial (MCAD) (EC 1.3.8.7) (Medium chain acyl-CoA dehydrogenase) (MCADH)	2.4295	1.50305	1.8067	8.02466	15.5803	1	0
Q15800	MSMO1	Methylsterol monooxygenase 1 (EC 1.14.18.9) (C-4 methylsterol oxidase) (Sterol-C4-methyl oxidase)	2.3086	1.55232	1.78249	6.94397	15.777	0	0
O94826	TOMM70	Mitochondrial import receptor subunit TOM70 (Mitochondrial precursor proteins import receptor) (Translocase of outer membrane 70 kDa subunit) (Translocase of outer mitochondrial membrane protein 70)	2.25669	1.61809	1.72252	5.82506	15.8414	1	0
P13010	XRCC5	X-ray repair cross-complementing protein 5 (EC 3.6.4.-) (86 kDa subunit of Ku antigen) (ATP-dependent DNA helicase 2 subunit 2) (ATP-dependent DNA helicase II 80 kDa subunit) (CTC box-binding factor 85 kDa subunit) (CTC85) (CTCBF) (DNA repair protein XRCC5) (Ku80) (Ku86) (Lupus Ku autoantigen protein p86) (Nuclear factor IV) (Thyroid-lupus autoantigen) (TLAA) (X-ray repair complementing defective…	1.82515	1.60158	2.04795	-14.795	15.8815	0	0
Q9H1E5	TMX4	Thioredoxin-related transmembrane protein 4 (Thioredoxin domain-containing protein 13)	1.6278	1.98717	1.55625	-5.65873	16.2814	0	0
Q9H3K2	GHITM	Growth hormone-inducible transmembrane protein (Dermal papilla-derived protein 2) (Mitochondrial morphology and cristae structure 1) (MICS1) (Transmembrane BAX inhibitor motif-containing protein 5)	2.03255	1.77048	1.58579	0.463104	16.5005	1	0
Q9NZ01	TECR	Very-long-chain enoyl-CoA reductase (EC 1.3.1.93) (Synaptic glycoprotein SC2) (Trans-2,3-enoyl-CoA reductase) (TER)	1.82174	1.9169	1.59266	-4.04636	16.6363	0	0
O75915	ARL6IP5	PRA1 family protein 3 (ADP-ribosylation factor-like protein 6-interacting protein 5) (ARL-6-interacting protein 5) (Aip-5) (Cytoskeleton-related vitamin A-responsive protein) (Dermal papilla-derived protein 11) (GTRAP3-18) (Glutamate transporter EAAC1-interacting protein) (JM5) (Prenylated Rab acceptor protein 2) (Protein JWa) (Putative MAPK-activating protein PM27)	1.91202	1.55176	1.93182	-13.9271	16.66	0	0
P12814	ACTN1	Alpha-actinin-1 (Alpha-actinin cytoskeletal isoform) (F-actin cross-linking protein) (Non-muscle alpha-actinin-1)	1.71623	1.95244	1.53862	-4.94484	16.6711	0	0
P48643	CCT5	T-complex protein 1 subunit epsilon (TCP-1-epsilon) (CCT-epsilon)	2.5753	1.37239	1.6685	9.07573	16.675	0	0
P28288	ABCD3	ATP-binding cassette sub-family D member 3 (EC 3.1.2.-) (EC 7.6.2.-) (70 kDa peroxisomal membrane protein) (PMP70)	2.09101	1.59952	1.71627	4.40376	16.7175	1	0
P50454	SERPINH1	Serpin H1 (47 kDa heat shock protein) (Arsenic-transactivated protein 3) (AsTP3) (Cell proliferation-inducing gene 14 protein) (Collagen-binding protein) (Colligin) (Rheumatoid arthritis-related antigen RA-A47)	1.80771	1.25879	2.04159	-12.1464	16.7918	0	0
P62701	RPS4X	Small ribosomal subunit protein eS4, X isoform (40S ribosomal protein S4) (SCR10) (Single copy abundant mRNA protein)	2.02817	1.6008	1.7533	3.66606	16.8254	0	0
Q9NTJ5	SACM1L	Phosphatidylinositol-3-phosphatase SAC1 (EC 3.1.3.64) (Phosphatidylinositol-4-phosphate phosphatase) (Suppressor of actin mutations 1-like protein)	1.99879	1.78505	1.53633	-0.164413	17.0462	0	0
Q15366	PCBP2	Poly(rC)-binding protein 2 (Alpha-CP2) (Heterogeneous nuclear ribonucleoprotein E2) (hnRNP E2)	2.04663	1.65543	1.5791	1.44624	17.0944	0	0
P61247	RPS3A	Small ribosomal subunit protein eS1 (40S ribosomal protein S3a) (v-fos transformation effector protein) (Fte-1)	1.90189	1.40164	1.94397	-13.1465	17.0961	0	0
O75306	NDUFS2	NADH dehydrogenase [ubiquinone] iron-sulfur protein 2, mitochondrial (EC 7.1.1.2) (Complex I-49kD) (CI-49kD) (NADH-ubiquinone oxidoreductase 49 kDa subunit)	2.82127	1.0397	1.53619	9.77874	17.5327	1	0
O76021	RSL1D1	Ribosomal L1 domain-containing protein 1 (CATX-11) (Cellular senescence-inhibited gene protein) (Protein PBK1)	2.12891	1.48017	1.72172	5.41991	17.5427	0	0
P50395	GDI2	Rab GDP dissociation inhibitor beta (Rab GDI beta) (Guanosine diphosphate dissociation inhibitor 2) (GDI-2)	1.61067	1.82634	1.58598	-5.9091	17.9667	0	0
P36578	RPL4	Large ribosomal subunit protein uL4 (60S ribosomal protein L1) (60S ribosomal protein L4)	1.73431	1.816	1.5271	-4.70129	18.272	0	0
Q96HY7	DHTKD1	2-oxoadipate dehydrogenase complex component E1 (E1a) (OADC-E1) (OADH-E1) (EC 1.2.4.-) (2-oxoadipate dehydrogenase, mitochondrial) (Alpha-ketoadipate dehydrogenase) (Alpha-KADH-E1) (Dehydrogenase E1 and transketolase domain-containing protein 1) (Probable 2-oxoglutarate dehydrogenase E1 component DHKTD1, mitochondrial)	3.31317	3.61913	-0.929449	-24.5567	18.5693	1	0
O43242	PSMD3	26S proteasome non-ATPase regulatory subunit 3 (26S proteasome regulatory subunit RPN3) (26S proteasome regulatory subunit S3) (Proteasome subunit p58)	2.12584	1.85882	1.35075	0.188413	18.7547	0	0
Q14166	TTLL12	Tubulin--tyrosine ligase-like protein 12 (Inactive tubulin--tyrosine ligase-like protein 12)	1.78327	1.80397	1.47022	-3.65466	18.7745	0	0
Q6NUQ4	TMEM214	Transmembrane protein 214	1.94285	1.78758	1.36482	-1.02017	19.4056	0	0
P62829	RPL23	Large ribosomal subunit protein uL14 (60S ribosomal protein L17) (60S ribosomal protein L23)	1.72736	1.78811	1.44201	-4.31642	19.4081	0	0
O76031	CLPX	ATP-dependent Clp protease ATP-binding subunit clpX-like, mitochondrial	2.05852	1.03163	2.23256	12.7296	19.5732	1	0
Q86UY8	NT5DC3	5'-nucleotidase domain-containing protein 3 (EC 3.1.3.-) (GRP94-neighboring nucleotidase)	2.10133	2.64644	-0.0825112	-24.1576	19.5959	1	0
Q14739	LBR	Delta(14)-sterol reductase LBR (Delta-14-SR) (EC 1.3.1.70) (3-beta-hydroxysterol Delta (14)-reductase) (C-14 sterol reductase) (C14SR) (Integral nuclear envelope inner membrane protein) (LMN2R) (Lamin-B receptor) (Sterol C14-reductase)	1.821	1.83388	1.76901	-9.82901	19.661	0	1
P18621	RPL17	Large ribosomal subunit protein uL22 (60S ribosomal protein L17) (60S ribosomal protein L23) (PD-1)	2.05994	1.70448	1.40491	0.333708	19.827	0	0
P17655	CAPN2	Calpain-2 catalytic subunit (EC 3.4.22.53) (Calcium-activated neutral proteinase 2) (CANP 2) (Calpain M-type) (Calpain large polypeptide L2) (Calpain-2 large subunit) (Millimolar-calpain) (M-calpain)	2.1462	1.46114	1.5452	5.07384	19.9384	0	0
Q9Y2U8	LEMD3	Inner nuclear membrane protein Man1 (LEM domain-containing protein 3)	1.92729	1.72567	1.37102	-1.04116	20.1096	0	0
Q9Y5L0	TNPO3	Transportin-3 (Importin-12) (Imp12) (Transportin-SR) (TRN-SR)	2.1516	1.33911	1.62912	6.47304	20.1316	0	0
P35232	PHB1	Prohibitin 1	2.50587	0.87707	2.01637	11.4854	20.143	1	0
Q15629	TRAM1	Translocating chain-associated membrane protein 1 (Protein TRAM1)	1.81306	2.44967	0.473296	-23.924	20.1766	0	0
P07355	ANXA2	Annexin A2 (Annexin II) (Annexin-2) (Calpactin I heavy chain) (Calpactin-1 heavy chain) (Chromobindin-8) (Lipocortin II) (Placental anticoagulant protein IV) (PAP-IV) (Protein I) (p36)	1.64608	1.74596	1.43859	-4.99869	20.1909	0	0
O43776	NARS1	Asparagine--tRNA ligase, cytoplasmic (EC 6.1.1.22) (Asparaginyl-tRNA synthetase) (AsnRS) (Asparaginyl-tRNA synthetase 1)	1.72174	1.73489	1.43595	-3.94359	20.2368	0	0
O14980	XPO1	Exportin-1 (Exp1) (Chromosome region maintenance 1 protein homolog)	2.25017	1.50129	1.43278	3.65455	20.7862	0	0
O14828	SCAMP3	Secretory carrier-associated membrane protein 3 (Secretory carrier membrane protein 3)	1.89047	1.69901	1.69798	-8.98154	21.0178	0	0
Q99832	CCT7	T-complex protein 1 subunit eta (TCP-1-eta) (CCT-eta) (HIV-1 Nef-interacting protein) [Cleaved into: T-complex protein 1 subunit eta, N-terminally processed]	2.12273	1.10836	1.75832	8.25095	21.1076	0	0
P40227	CCT6A	T-complex protein 1 subunit zeta (TCP-1-zeta) (Acute morphine dependence-related protein 2) (CCT-zeta-1) (HTR3) (Tcp20)	2.08839	1.2787	1.55819	6.55685	21.1978	0	0
P07437	TUBB	Tubulin beta chain (Tubulin beta-5 chain)	1.72561	1.72288	1.87978	-13.5492	21.2154	0	0
P06744	GPI	Glucose-6-phosphate isomerase (GPI) (EC 5.3.1.9) (Autocrine motility factor) (AMF) (Neuroleukin) (NLK) (Phosphoglucose isomerase) (PGI) (Phosphohexose isomerase) (PHI) (Sperm antigen 36) (SA-36)	1.71299	1.67743	1.40704	-4.13594	21.2385	0	0
O15258	RER1	Protein RER1	1.7814	1.64032	1.83201	-12.3056	21.3933	0	0
P56192	MARS1	Methionine--tRNA ligase, cytoplasmic (EC 6.1.1.10) (Methionyl-tRNA synthetase) (MetRS)	2.08986	1.57818	1.30483	1.39359	21.4731	0	0
Q5J8M3	EMC4	ER membrane protein complex subunit 4 (Cell proliferation-inducing gene 17 protein) (Transmembrane protein 85)	2.23648	0.365081	2.16984	12.1905	21.4857	0	0
P26641	EEF1G	Elongation factor 1-gamma (EF-1-gamma) (eEF-1B gamma)	1.85884	1.60762	1.75768	-10.2562	21.7092	0	0
P25705	ATP5F1A	ATP synthase subunit alpha, mitochondrial (ATP synthase F1 subunit alpha)	1.97045	1.20484	1.61836	7.26498	21.9174	1	0
P00395	MT-CO1	Cytochrome c oxidase subunit 1 (EC 7.1.1.9) (Cytochrome c oxidase polypeptide I)	1.61101	1.63637	1.94606	-15.0229	22.023	1	0
O15173	PGRMC2	Membrane-associated progesterone receptor component 2 (Progesterone membrane-binding protein) (Steroid receptor protein DG6)	2.29945	1.60817	1.27484	2.48279	22.0405	0	0
Q9H8H3	TMT1A	N6-adenosine-methyltransferase TMT1A (EC 2.1.1.348) (Methyltransferase TMT1A) (Methyltransferase-like protein 7A) (Protein AAM-B) (Thiol methyltransferase 1A)	2.39014	1.53489	1.24928	3.12969	22.347	0	0
P30044	PRDX5	Peroxiredoxin-5, mitochondrial (EC 1.11.1.24) (Alu corepressor 1) (Antioxidant enzyme B166) (AOEB166) (Liver tissue 2D-page spot 71B) (PLP) (Peroxiredoxin V) (Prx-V) (Peroxisomal antioxidant enzyme) (TPx type VI) (Thioredoxin peroxidase PMP20) (Thioredoxin-dependent peroxiredoxin 5)	1.38923	1.603	2.12134	-16.9522	22.4773	1	0
A0FGR8	ESYT2	Extended synaptotagmin-2 (E-Syt2) (Chr2Syt)	1.85211	1.60828	1.61712	-7.89987	22.4953	0	0
P67775	PPP2CA	Serine/threonine-protein phosphatase 2A catalytic subunit alpha isoform (PP2A-alpha) (EC 3.1.3.16) (Replication protein C) (RP-C)	1.49858	1.53886	1.993	-16.1149	22.5102	0	0
O60313	OPA1	Dynamin-like 120 kDa protein, mitochondrial (EC 3.6.5.5) (Optic atrophy protein 1) [Cleaved into: Dynamin-like 120 kDa protein, form S1]	2.14264	0.377189	1.66685	12.2196	22.5463	1	0
Q92973	TNPO1	Transportin-1 (Importin beta-2) (Karyopherin beta-2) (M9 region interaction protein) (MIP)	1.75682	1.56148	1.41411	-4.09407	22.6139	0	0
Q12769	NUP160	Nuclear pore complex protein Nup160 (160 kDa nucleoporin) (Nucleoporin Nup160)	1.85198	1.52738	1.70193	-9.42981	22.6754	0	0
P00338	LDHA	L-lactate dehydrogenase A chain (LDH-A) (EC 1.1.1.27) (Cell proliferation-inducing gene 19 protein) (LDH muscle subunit) (LDH-M) (Renal carcinoma antigen NY-REN-59)	1.6108	1.64763	1.85344	-14.3864	22.9688	0	0
Q9Y263	PLAA	Phospholipase A-2-activating protein (PLA2P) (PLAP)	1.29532	2.73545	1.03207	-23.0763	23.0959	0	0
P23396	RPS3	Small ribosomal subunit protein uS3 (40S ribosomal protein S3) (EC 4.2.99.18)	1.68458	1.53017	1.77572	-12.3002	23.1248	1	0
Q99735	MGST2	Microsomal glutathione S-transferase 2 (Microsomal GST-2) (EC 2.5.1.18) (Glutathione peroxidase MGST2) (EC 1.11.1.-) (Leukotriene C4 synthase MGST2) (EC 4.4.1.20) (Microsomal glutathione S-transferase II) (Microsomal GST-II)	2.30475	1.33048	1.17174	3.68939	23.1739	0	0
Q7Z2W4	ZC3HAV1	Zinc finger CCCH-type antiviral protein 1 (ADP-ribosyltransferase diphtheria toxin-like 13) (ARTD13) (Inactive Poly [ADP-ribose] polymerase 13) (PARP13) (Zinc finger CCCH domain-containing protein 2) (Zinc finger antiviral protein) (ZAP)	1.7567	1.60858	1.64992	-8.37875	23.3263	0	0
P46782	RPS5	Small ribosomal subunit protein uS7 (40S ribosomal protein S5) [Cleaved into: Small ribosomal subunit protein uS7, N-terminally processed (40S ribosomal protein S5, N-terminally processed)]	2.09966	1.04898	1.43512	7.54808	23.4128	0	0
Q9UHD1	CHORDC1	Cysteine and histidine-rich domain-containing protein 1 (CHORD domain-containing protein 1) (CHORD-containing protein 1) (CHP-1) (Protein morgana)	1.64517	1.52758	1.80791	-13.2738	23.4274	0	0
P54136	RARS1	Arginine--tRNA ligase, cytoplasmic (EC 6.1.1.19) (Arginyl-tRNA synthetase) (ArgRS)	2.20316	1.56706	1.11858	2.43398	23.4812	0	0
P11413	G6PD	Glucose-6-phosphate 1-dehydrogenase (G6PD) (EC 1.1.1.49)	1.75503	1.60119	1.56818	-7.08862	23.4925	0	0
O15260	SURF4	Surfeit locus protein 4	1.67002	1.50795	1.79085	-12.6217	23.7228	0	0
P37268	FDFT1	Squalene synthase (SQS) (SS) (EC 2.5.1.21) (FPP:FPP farnesyltransferase) (Farnesyl-diphosphate farnesyltransferase) (Farnesyl-diphosphate farnesyltransferase 1)	2.12941	1.70027	1.05451	2.24323	24.3918	0	0
Q9Y3F4	STRAP	Serine-threonine kinase receptor-associated protein (MAP activator with WD repeats) (UNR-interacting protein) (WD-40 repeat protein PT-WD)	1.73795	1.4782	1.59937	-7.1513	25.053	0	0
P62937	PPIA	Peptidyl-prolyl cis-trans isomerase A (PPIase A) (EC 5.2.1.8) (Cyclophilin A) (Cyclosporin A-binding protein) (Rotamase A) [Cleaved into: Peptidyl-prolyl cis-trans isomerase A, N-terminally processed]	1.70946	1.47681	1.56613	-6.48966	25.3736	0	0
Q9UGP8	SEC63	Translocation protein SEC63 homolog	2.29536	1.88886	0.93951	2.68946	25.402	0	0
P08865	RPSA	Small ribosomal subunit protein uS2 (37 kDa laminin receptor precursor) (37LRP) (37/67 kDa laminin receptor) (LRP/LR) (40S ribosomal protein SA) (67 kDa laminin receptor) (67LR) (Colon carcinoma laminin-binding protein) (Laminin receptor 1) (LamR) (Laminin-binding protein precursor p40) (LBP/p40) (Multidrug resistance-associated protein MGr1-Ag) (NEM/1CHD4)	1.90558	1.43607	1.50117	-2.82369	25.6056	0	0
P52292	KPNA2	Importin subunit alpha-1 (Karyopherin subunit alpha-2) (RAG cohort protein 1) (SRP1-alpha)	1.96571	1.37717	1.42536	-1.86968	25.6963	0	0
P61619	SEC61A1	Protein transport protein Sec61 subunit alpha isoform 1 (Sec61 alpha-1)	1.52839	1.67211	1.7766	-15.4499	26.0333	0	0
P31946	YWHAB	14-3-3 protein beta/alpha (Protein 1054) (Protein kinase C inhibitor protein 1) (KCIP-1) [Cleaved into: 14-3-3 protein beta/alpha, N-terminally processed]	2.20592	1.76783	0.665157	2.83713	26.2798	0	0
P00387	CYB5R3	NADH-cytochrome b5 reductase 3 (B5R) (Cytochrome b5 reductase) (EC 1.6.2.2) (Diaphorase-1)	1.66891	1.4261	1.57336	-6.60322	26.3154	1	0
Q9Y262	EIF3L	Eukaryotic translation initiation factor 3 subunit L (eIF3l) (Eukaryotic translation initiation factor 3 subunit 6-interacting protein) (Eukaryotic translation initiation factor 3 subunit E-interacting protein)	1.48497	1.68431	1.76156	-15.9062	26.9289	0	0
Q15005	SPCS2	Signal peptidase complex subunit 2 (Microsomal signal peptidase 25 kDa subunit) (SPase 25 kDa subunit)	1.77424	1.2945	1.50992	-4.1258	27.2342	0	0
P05023	ATP1A1	Sodium/potassium-transporting ATPase subunit alpha-1 (Na(+)/K(+) ATPase alpha-1 subunit) (EC 7.2.2.13) (Sodium pump subunit alpha-1)	1.56565	1.61562	1.49379	-11.3223	27.554	0	0
P47756	CAPZB	F-actin-capping protein subunit beta (CapZ beta)	1.80974	1.2857	1.60213	-4.76943	27.7168	0	0
Q14974	KPNB1	Importin subunit beta-1 (Importin-90) (Karyopherin subunit beta-1) (Nuclear factor p97) (Pore targeting complex 97 kDa subunit) (PTAC97)	1.52757	1.67094	1.5684	-12.5112	27.7237	0	0
P38606	ATP6V1A	V-type proton ATPase catalytic subunit A (V-ATPase subunit A) (EC 7.1.2.2) (V-ATPase 69 kDa subunit) (Vacuolar ATPase isoform VA68) (Vacuolar proton pump subunit alpha)	1.34174	1.95836	1.81235	-19.4918	28.2612	0	0
P60842	EIF4A1	Eukaryotic initiation factor 4A-I (eIF-4A-I) (eIF4A-I) (EC 3.6.4.13) (ATP-dependent RNA helicase eIF4A-1)	1.4536	1.59503	1.68122	-15.177	28.4995	0	0
Q9HD20	ATP13A1	Endoplasmic reticulum transmembrane helix translocase (EC 7.4.2.-) (Endoplasmic reticulum P5A-ATPase)	1.49158	1.57753	1.65201	-14.2796	28.6301	0	0
P61604	HSPE1	10 kDa heat shock protein, mitochondrial (Hsp10) (10 kDa chaperonin) (Chaperonin 10) (CPN10) (Early-pregnancy factor) (EPF)	1.34774	1.82478	1.817	-18.9902	28.729	1	0
P17987	TCP1	T-complex protein 1 subunit alpha (TCP-1-alpha) (CCT-alpha)	1.67956	1.30684	1.70623	-6.4473	28.8851	0	0
P07195	LDHB	L-lactate dehydrogenase B chain (LDH-B) (EC 1.1.1.27) (LDH heart subunit) (LDH-H) (Renal carcinoma antigen NY-REN-46)	1.37201	1.56662	1.75236	-16.4191	29.3102	1	0
P30041	PRDX6	Peroxiredoxin-6 (EC 1.11.1.27) (1-Cys peroxiredoxin) (1-Cys PRX) (24 kDa protein) (Acidic calcium-independent phospholipase A2) (aiPLA2) (EC 3.1.1.4) (Antioxidant protein 2) (Glutathione-dependent peroxiredoxin) (Liver 2D page spot 40) (Lysophosphatidylcholine acyltransferase 5) (LPC acyltransferase 5) (LPCAT-5) (Lyso-PC acyltransferase 5) (EC 2.3.1.23) (Non-selenium glutathione peroxidase) (NSGP…	1.38379	1.60382	1.62987	-15.2305	29.4955	1	0
P62826	RAN	GTP-binding nuclear protein Ran (EC 3.6.5.-) (Androgen receptor-associated protein 24) (GTPase Ran) (Ras-like protein TC4) (Ras-related nuclear protein)	1.26441	1.75056	1.78401	-19.2762	29.789	0	0
P12956	XRCC6	X-ray repair cross-complementing protein 6 (EC 3.6.4.-) (EC 4.2.99.-) (5'-deoxyribose-5-phosphate lyase Ku70) (5'-dRP lyase Ku70) (70 kDa subunit of Ku antigen) (ATP-dependent DNA helicase 2 subunit 1) (ATP-dependent DNA helicase II 70 kDa subunit) (CTC box-binding factor 75 kDa subunit) (CTC75) (CTCBF) (DNA repair protein XRCC6) (Lupus Ku autoantigen protein p70) (Ku70) (Thyroid-lupus autoantige…	1.58904	1.03404	1.95466	-8.61823	29.9496	0	0
P06748	NPM1	Nucleophosmin (NPM) (Nucleolar phosphoprotein B23) (Nucleolar protein NO38) (Numatrin)	1.46724	1.45698	1.66862	-13.8199	30.517	0	0
Q15185	PTGES3	Prostaglandin E synthase 3 (EC 5.3.99.3) (Cytosolic prostaglandin E2 synthase) (cPGES) (Hsp90 co-chaperone) (Progesterone receptor complex p23) (Telomerase-binding protein p23)	1.7762	1.0407	1.6171	-4.80332	30.5416	0	0
P99999	CYCS	Cytochrome c	1.53114	1.10871	1.90266	-8.82129	30.6205	1	0
Q9BT22	ALG1	Chitobiosyldiphosphodolichol beta-mannosyltransferase (EC 2.4.1.142) (Asparagine-linked glycosylation protein 1 homolog) (Beta-1,4-mannosyltransferase) (GDP-Man:GlcNAc2-PP-dolichol mannosyltransferase) (GDP-mannose-dolichol diphosphochitobiose mannosyltransferase) (Mannosyltransferase-1) (MT-1) (hMat-1)	1.79203	1.9205	1.09595	1.94941	30.8336	0	0
Q9UBB4	ATXN10	Ataxin-10 (Brain protein E46 homolog) (Spinocerebellar ataxia type 10 protein)	1.53402	1.0677	1.77961	-7.68117	30.864	0	0
P04075	ALDOA	Fructose-bisphosphate aldolase A (EC 4.1.2.13) (Lung cancer antigen NY-LU-1) (Muscle-type aldolase)	1.5091	1.39953	1.69327	-12.86	30.8789	0	0
Q16891	IMMT	MICOS complex subunit MIC60 (Cell proliferation-inducing gene 4/52 protein) (Mitochondrial inner membrane protein) (Mitofilin) (p87/89)	1.62784	1.15648	1.67529	-6.27959	30.9268	1	0
Q9Y320	TMX2	Thioredoxin-related transmembrane protein 2 (Cell proliferation-inducing gene 26 protein) (Thioredoxin domain-containing protein 14)	1.2303	1.61241	1.89766	-19.2382	30.9782	1	0
Q02790	FKBP4	Peptidyl-prolyl cis-trans isomerase FKBP4 (PPIase FKBP4) (EC 5.2.1.8) (51 kDa FK506-binding protein) (FKBP51) (52 kDa FK506-binding protein) (52 kDa FKBP) (FKBP-52) (59 kDa immunophilin) (p59) (FK506-binding protein 4) (FKBP-4) (FKBP59) (HSP-binding immunophilin) (HBI) (Immunophilin FKBP52) (Rotamase) [Cleaved into: Peptidyl-prolyl cis-trans isomerase FKBP4, N-terminally processed]	1.5147	1.054	1.77574	-7.82452	31.3344	1	0
P63244	RACK1	Small ribosomal subunit protein RACK1 (Cell proliferation-inducing gene 21 protein) (Guanine nucleotide-binding protein subunit beta-2-like 1) (Guanine nucleotide-binding protein subunit beta-like protein 12.3) (Human lung cancer oncogene 7 protein) (HLC-7) (Receptor for activated C kinase) (Receptor of activated protein C kinase 1) [Cleaved into: Small ribosomal subunit protein RACK1, N-terminal…	1.52264	1.24704	1.82508	-9.10276	31.4834	0	0
P50991	CCT4	T-complex protein 1 subunit delta (TCP-1-delta) (CCT-delta) (Stimulator of TAR RNA-binding)	1.33911	1.43928	1.65595	-15.0793	31.8193	0	0
P06733	ENO1	Alpha-enolase (EC 4.2.1.11) (2-phospho-D-glycerate hydro-lyase) (C-myc promoter-binding protein) (Enolase 1) (MBP-1) (MPB-1) (Non-neural enolase) (NNE) (Phosphopyruvate hydratase) (Plasminogen-binding protein)	1.47505	1.2145	1.68306	-7.64594	32.6016	0	0
Q96KA5	CLPTM1L	Lipid scramblase CLPTM1L (Cisplatin resistance-related protein 9) (CRR9p) (Cleft lip and palate transmembrane protein 1-like protein) (CLPTM1-like protein)	1.54064	1.71698	1.1629	1.37353	32.8837	0	0
P62888	RPL30	Large ribosomal subunit protein eL30 (60S ribosomal protein L30)	1.32285	1.35569	1.69661	-15.0246	32.8986	0	0
P68104	EEF1A1	Elongation factor 1-alpha 1 (EF-1-alpha-1) (EC 3.6.5.-) (Elongation factor Tu) (EF-Tu) (Eukaryotic elongation factor 1 A-1) (eEF1A-1) (Leukocyte receptor cluster member 7)	1.34003	1.32185	1.68521	-14.2153	32.9239	0	0
P49755	TMED10	Transmembrane emp24 domain-containing protein 10 (Protein TMED10) (21 kDa transmembrane-trafficking protein) (S31I125) (S31III125) (Tmp-21-I) (Transmembrane protein Tmp21) (p23) (p24 family protein delta-1) (p24delta1) (p24delta)	1.16545	1.59893	1.74031	-19.6884	33.1532	0	0
P53701	HCCS	Holocytochrome c-type synthase (EC 4.4.1.17) (Cytochrome c-type heme lyase)	1.7686	1.61795	1.19847	2.58148	33.447	1	0
P39023	RPL3	Large ribosomal subunit protein uL3 (60S ribosomal protein L3) (HIV-1 TAR RNA-binding protein B) (TARBP-B)	1.17376	1.51772	1.72616	-18.7875	33.6696	0	0
P16615	ATP2A2	Sarcoplasmic/endoplasmic reticulum calcium ATPase 2 (SERCA2) (SR Ca(2+)-ATPase 2) (EC 7.2.2.10) (Calcium pump 2) (Calcium-transporting ATPase sarcoplasmic reticulum type, slow twitch skeletal muscle isoform) (Endoplasmic reticulum class 1/2 Ca(2+) ATPase)	1.57818	1.58562	1.17106	1.56354	33.7153	0	1
P35268	RPL22	Large ribosomal subunit protein eL22 (60S ribosomal protein L22) (EBER-associated protein) (EAP) (Epstein-Barr virus small RNA-associated protein) (Heparin-binding protein HBp15)	1.19527	1.37503	1.71084	-16.3861	33.7853	0	0
P62081	RPS7	Small ribosomal subunit protein eS7 (40S ribosomal protein S7)	1.21371	1.74278	1.60961	-21.1165	34.0723	0	0
Q02878	RPL6	Large ribosomal subunit protein eL6 (60S ribosomal protein L6) (Neoplasm-related protein C140) (Tax-responsive enhancer element-binding protein 107) (TaxREB107)	1.10924	1.67368	1.67495	-20.358	34.3378	0	0
Q9HD45	TM9SF3	Transmembrane 9 superfamily member 3 (EP70-P-iso) (SM-11044-binding protein)	1.62865	1.51041	1.30294	1.49181	34.9257	0	0
Q9Y490	TLN1	Talin-1	1.15966	1.30026	1.62442	-16.3036	34.9333	0	0
Q16658	FSCN1	Fascin (55 kDa actin-bundling protein) (Singed-like protein) (p55)	1.52803	1.41357	1.5388	-7.95472	34.9423	0	0
Q99808	SLC29A1	Equilibrative nucleoside transporter 1 (hENT1) (Equilibrative nitrobenzylmercaptopurine riboside-sensitive nucleoside transporter) (Equilibrative NBMPR-sensitive nucleoside transporter) (es nucleoside transporter) (Nucleoside transporter, es-type) (Solute carrier family 29 member 1)	1.63114	1.4823	1.25506	1.97634	35.0793	0	0
P50990	CCT8	T-complex protein 1 subunit theta (TCP-1-theta) (CCT-theta) (Chaperonin containing T-complex polypeptide 1 subunit 8) (Renal carcinoma antigen NY-REN-15)	1.17876	1.59073	1.62281	-19.6635	35.0845	0	0
Q7L2H7	EIF3M	Eukaryotic translation initiation factor 3 subunit M (eIF3m) (Fetal lung protein B5) (hFL-B5) (PCI domain-containing protein 1)	1.12089	1.12611	1.86379	-14.6642	35.1525	0	0
P55060	CSE1L	Exportin-2 (Exp2) (Cellular apoptosis susceptibility protein) (Chromosome segregation 1-like protein) (Importin-alpha re-exporter)	1.45013	1.29938	1.5745	-6.35681	35.496	0	0
P14618	PKM	Pyruvate kinase PKM (EC 2.7.1.40) (Cytosolic thyroid hormone-binding protein) (CTHBP) (Opa-interacting protein 3) (OIP-3) (Pyruvate kinase 2/3) (Pyruvate kinase muscle isozyme) (Threonine-protein kinase PKM2) (EC 2.7.11.1) (Thyroid hormone-binding protein 1) (THBP1) (Tumor M2-PK) (Tyrosine-protein kinase PKM2) (EC 2.7.10.2) (p58)	1.55619	1.37392	1.45499	-7.68696	35.6597	0	0
Q92544	TM9SF4	Transmembrane 9 superfamily member 4 (Tumor cannibalism associated protein 1)	1.18924	1.56071	1.57839	-19.3587	36.0081	0	0
P08238	HSP90AB1	Heat shock protein HSP 90-beta (HSP 90) (Heat shock 84 kDa) (HSP 84) (HSP84)	1.57658	1.16246	1.52369	-4.62295	36.0345	0	0
P09651	HNRNPA1	Heterogeneous nuclear ribonucleoprotein A1 (hnRNP A1) (Helix-destabilizing protein) (Single-strand RNA-binding protein) (hnRNP core protein A1) [Cleaved into: Heterogeneous nuclear ribonucleoprotein A1, N-terminally processed]	1.04484	1.47937	1.6614	-21.1001	36.0796	0	0
Q9Y678	COPG1	Coatomer subunit gamma-1 (Gamma-1-coat protein) (Gamma-1-COP)	1.85759	1.40333	1.3053	3.2917	36.5545	0	0
P60033	CD81	CD81 antigen (26 kDa cell surface protein TAPA-1) (Target of the antiproliferative antibody 1) (Tetraspanin-28) (Tspan-28) (CD antigen CD81)	1.40376	1.53391	1.4643	-10.0914	36.7096	0	0
P61313	RPL15	Large ribosomal subunit protein eL15 (60S ribosomal protein L15)	0.929169	1.48926	1.76591	-22.5591	36.7129	0	0
O15397	IPO8	Importin-8 (Imp8) (Ran-binding protein 8) (RanBP8)	1.40819	1.66216	1.40463	-11.0118	36.9749	0	0
Q7KZF4	SND1	Staphylococcal nuclease domain-containing protein 1 (EC 3.1.31.1) (100 kDa coactivator) (EBNA2 coactivator p100) (Tudor domain-containing protein 11) (p100 co-activator)	1.45298	1.53319	1.39739	-9.53971	37.1329	1	0
P27797	CALR	Calreticulin (CRP55) (Calregulin) (Endoplasmic reticulum resident protein 60) (ERp60) (HACBP) (grp60)	1.3999	1.16509	1.54201	-5.61003	37.1367	0	0
P62854	RPS26	Small ribosomal subunit protein eS26 (40S ribosomal protein S26)	1.18597	1.70977	1.47373	-20.0834	37.4692	0	0
Q9UBM7	DHCR7	7-dehydrocholesterol reductase (7-DHC reductase) (EC 1.3.1.21) (Delta7-sterol reductase) (Sterol Delta(7)-reductase) (Sterol reductase SR-2)	1.43535	1.20918	1.49693	-5.02808	37.5881	0	0
P25398	RPS12	Small ribosomal subunit protein eS12 (40S ribosomal protein S12)	1.3736	1.51551	1.39837	-9.895	37.8611	0	0
O75694	NUP155	Nuclear pore complex protein Nup155 (155 kDa nucleoporin) (Nucleoporin Nup155)	1.66643	1.36096	1.18794	2.41576	37.8904	0	0
P00558	PGK1	Phosphoglycerate kinase 1 (EC 2.7.2.3) (Cell migration-inducing gene 10 protein) (Primer recognition protein 2) (PRP 2)	1.16061	1.49668	1.47331	-18.6347	38.1132	0	0
Q99873	PRMT1	Protein arginine N-methyltransferase 1 (EC 2.1.1.319) (Histone-arginine N-methyltransferase PRMT1) (Interferon receptor 1-bound protein 4)	1.42854	1.21986	1.47098	-5.1114	38.3597	0	0
Q04637	EIF4G1	Eukaryotic translation initiation factor 4 gamma 1 (eIF-4-gamma 1) (eIF-4G 1) (eIF-4G1) (p220)	1.88928	1.37019	1.11442	4.31566	38.3809	0	0
P29401	TKT	Transketolase (TK) (EC 2.2.1.1)	1.13508	1.49385	1.47686	-19.1023	38.4492	0	0
P11766	ADH5	Alcohol dehydrogenase class-3 (EC 1.1.1.1) (Alcohol dehydrogenase 5) (Alcohol dehydrogenase class chi chain) (Alcohol dehydrogenase class-III) (Glutathione-dependent formaldehyde dehydrogenase) (FALDH) (FDH) (GSH-FDH) (EC 1.1.1.-) (S-(hydroxymethyl)glutathione dehydrogenase) (EC 1.1.1.284)	0.793667	1.70448	1.71814	-23.941	38.5462	0	0
Q8TEX9	IPO4	Importin-4 (Imp4) (Importin-4b) (Imp4b) (Ran-binding protein 4) (RanBP4)	1.33612	1.42321	1.40905	-8.86951	38.6818	0	0
P46781	RPS9	Small ribosomal subunit protein uS4 (40S ribosomal protein S9)	0.996127	1.75385	1.44365	-21.055	38.8201	0	0
P63010	AP2B1	AP-2 complex subunit beta (AP105B) (Adaptor protein complex AP-2 subunit beta) (Adaptor-related protein complex 2 subunit beta) (Beta-2-adaptin) (Beta-adaptin) (Clathrin assembly protein complex 2 beta large chain) (Plasma membrane adaptor HA2/AP2 adaptin beta subunit)	0.721292	1.98498	1.84735	-25.2485	38.9323	0	0
P02786	TFRC	Transferrin receptor protein 1 (TR) (TfR) (TfR1) (Trfr) (T9) (p90) (CD antigen CD71) [Cleaved into: Transferrin receptor protein 1, serum form (sTfR)]	0.996226	2.27764	1.09184	-14.7825	39.0998	0	0
Q92616	GCN1	Stalled ribosome sensor GCN1 (GCN1 eIF-2-alpha kinase activator homolog) (GCN1-like protein 1) (General control of amino-acid synthesis 1-like protein 1) (Translational activator GCN1) (HsGCN1)	0.490001	2.33547	1.63321	-26.2172	39.1115	0	0
P26373	RPL13	Large ribosomal subunit protein eL13 (60S ribosomal protein L13) (Breast basic conserved protein 1)	1.10769	1.54545	1.40586	-18.8234	39.157	0	0
Q9BUN8	DERL1	Derlin-1 (Degradation in endoplasmic reticulum protein 1) (DERtrin-1) (Der1-like protein 1)	1.79887	1.24505	1.21835	2.90371	39.2112	0	0
P31948	STIP1	Stress-induced-phosphoprotein 1 (STI1) (Hsc70/Hsp90-organizing protein) (Hop) (Renal carcinoma antigen NY-REN-11) (Transformation-sensitive protein IEF SSP 3521)	1.8521	1.30327	1.07997	4.3912	39.2478	0	0
P62805	H4C1; H4C2; H4C3; H4C4; H4C5; H4C6; H4C8; H4C9; H4C11; H4C12; H4C13; H4C14; H4C15; H4C16	Histone H4	0.772559	1.74045	1.6344	-23.5554	39.2523	0	0
P17812	CTPS1	CTP synthase 1 (EC 6.3.4.2) (CTP synthetase 1) (UTP--ammonia ligase 1)	1.32392	1.26272	1.45072	-5.83693	39.2944	0	0
P62753	RPS6	Small ribosomal subunit protein eS6 (40S ribosomal protein S6) (Phosphoprotein NP33)	0.742489	1.75273	1.64456	-24.0998	39.3682	0	0
P05388	RPLP0	Large ribosomal subunit protein uL10 (60S acidic ribosomal protein P0) (60S ribosomal protein L10E)	1.70861	1.24058	1.33015	1.02578	39.4337	0	0
P55209	NAP1L1	Nucleosome assembly protein 1-like 1 (NAP-1-related protein) (hNRP)	1.37953	2.09596	1.05146	-14.0024	39.583	0	0
O43707	ACTN4	Alpha-actinin-4 (Non-muscle alpha-actinin 4)	1.72157	1.22509	1.27439	1.80099	39.636	0	0
Q9NQC3	RTN4	Reticulon-4 (Foocen) (Neurite outgrowth inhibitor) (Nogo protein) (Neuroendocrine-specific protein) (NSP) (Neuroendocrine-specific protein C homolog) (RTN-x) (Reticulon-5)	1.01645	1.49609	1.53207	-19.9744	39.7299	0	0
Q15392	DHCR24	Delta(24)-sterol reductase (EC 1.3.1.72) (24-dehydrocholesterol reductase) (3-beta-hydroxysterol Delta-24-reductase) (Diminuto/dwarf1 homolog) (Seladin-1)	1.67381	1.21876	1.18042	2.71322	40.1487	0	0
P23526	AHCY	Adenosylhomocysteinase (AdoHcyase) (EC 3.13.2.1) (S-adenosyl-L-homocysteine hydrolase)	1.5437	1.17055	1.37983	-2.28348	40.5097	0	0
P15880	RPS2	Small ribosomal subunit protein uS5 (40S ribosomal protein S2) (40S ribosomal protein S4) (Protein LLRep3)	1.27581	1.7899	1.004	-14.3756	40.8522	0	0
O43390	HNRNPR	Heterogeneous nuclear ribonucleoprotein R (hnRNP R)	1.59547	1.12962	1.31547	-0.630971	40.8575	0	0
O00148	DDX39A	ATP-dependent RNA helicase DDX39A (EC 3.6.4.13) (DEAD box protein 39) (Nuclear RNA helicase URH49)	1.1612	1.7547	1.23767	-16.0161	40.9804	0	0
Q6RW13	AGTRAP	Type-1 angiotensin II receptor-associated protein (AT1 receptor-associated protein)	0.328147	1.69134	1.8142	-24.902	40.9892	0	0
P60174	TPI1	Triosephosphate isomerase (TIM) (EC 5.3.1.1) (Methylglyoxal synthase) (EC 4.2.3.3) (Triose-phosphate isomerase)	1.09712	1.88134	0.820694	-13.5145	41.0304	0	0
P19338	NCL	Nucleolin (Protein C23)	1.71243	1.12393	1.14294	3.14763	41.0663	0	0
P49588	AARS1	Alanine--tRNA ligase, cytoplasmic (EC 6.1.1.7) (Alanyl-tRNA synthetase) (AlaRS) (Renal carcinoma antigen NY-REN-42)	0.865906	1.55106	1.47349	-20.7732	41.0678	0	0
P14866	HNRNPL	Heterogeneous nuclear ribonucleoprotein L (hnRNP L)	1.39188	1.19948	1.36201	-4.59719	41.2089	0	0
P07900	HSP90AA1	Heat shock protein HSP 90-alpha (EC 3.6.4.10) (Heat shock 86 kDa) (HSP 86) (HSP86) (Lipopolysaccharide-associated protein 2) (LAP-2) (LPS-associated protein 2) (Renal carcinoma antigen NY-REN-38)	1.3553	1.35476	1.30979	-6.78453	41.363	1	0
Q02543	RPL18A	Large ribosomal subunit protein eL20 (60S ribosomal protein L18a)	1.1549	1.65876	1.15867	-15.6225	41.5424	0	0
O14929	HAT1	Histone acetyltransferase type B catalytic subunit (EC 2.3.1.48) (Histone acetyltransferase 1)	1.80957	1.05958	1.29742	1.75975	41.6026	1	0
O00410	IPO5	Importin-5 (Imp5) (Importin subunit beta-3) (Karyopherin beta-3) (Ran-binding protein 5) (RanBP5)	1.44097	1.18109	1.32185	-3.72941	41.6338	0	0
P35610	SOAT1	Sterol O-acyltransferase 1 (EC 2.3.1.26) (Acyl-coenzyme A:cholesterol acyltransferase 1) (ACAT-1) (Cholesterol acyltransferase 1)	1.05546	1.71573	1.07777	-15.0095	41.7063	0	1
P08670	VIM	Vimentin	1.36361	1.26335	1.30027	-5.60203	42.0118	0	0
P62249	RPS16	Small ribosomal subunit protein uS9 (40S ribosomal protein S16)	1.31907	1.3402	1.29889	-6.776	42.1558	0	0
P09211	GSTP1	Glutathione S-transferase P (EC 2.5.1.18) (GST class-pi) (GSTP1-1)	2.11899	0.798408	1.23433	6.11343	42.2745	1	0
P35606	COPB2	Coatomer subunit beta' (Beta'-coat protein) (Beta'-COP) (p102)	0.576455	1.23278	2.204	-24.5037	42.566	0	0
P61978	HNRNPK	Heterogeneous nuclear ribonucleoprotein K (hnRNP K) (Transformation up-regulated nuclear protein) (TUNP)	1.7193	0.925906	1.37206	1.36553	42.9548	0	0
P37802	TAGLN2	Transgelin-2 (Epididymis tissue protein Li 7e) (SM22-alpha homolog)	1.98531	1.05053	1.00868	5.00955	43.301	0	0
Q15758	SLC1A5	Neutral amino acid transporter B(0) (ATB(0)) (Baboon M7 virus receptor) (RD114/simian type D retrovirus receptor) (Sodium-dependent neutral amino acid transporter type 2) (Solute carrier family 1 member 5)	0.873842	1.39096	1.56748	-20.1713	43.3126	0	0
O95373	IPO7	Importin-7 (Imp7) (Ran-binding protein 7) (RanBP7)	1.38602	1.02084	1.40692	-3.64135	43.7897	0	0
Q16850	CYP51A1	Lanosterol 14-alpha demethylase (LDM) (EC 1.14.14.154) (CYPLI) (Cytochrome P450 51A1) (CYP51A1) (Cytochrome P450-14DM) (Cytochrome P45014DM) (Cytochrome P450LI) (Sterol 14-alpha demethylase)	1.8782	1.00513	1.00083	4.62274	43.8478	0	0
Q9BWD1	ACAT2	Acetyl-CoA acetyltransferase, cytosolic (EC 2.3.1.9) (Acetyl-CoA transferase-like protein) (Cytosolic acetoacetyl-CoA thiolase)	1.6505	0.886418	1.25272	1.65519	44.0324	0	0
Q07666	KHDRBS1	KH domain-containing, RNA-binding, signal transduction-associated protein 1 (GAP-associated tyrosine phosphoprotein p62) (Src-associated in mitosis 68 kDa protein) (Sam68) (p21 Ras GTPase-activating protein-associated p62) (p68)	2.28087	0.816028	0.799809	6.20141	44.0528	0	0
P00367	GLUD1	Glutamate dehydrogenase 1, mitochondrial (GDH 1) (EC 1.4.1.3)	1.27145	0.724539	1.82408	-11.1551	44.1159	1	0
P23528	CFL1	Cofilin-1 (18 kDa phosphoprotein) (p18) (Cofilin, non-muscle isoform)	1.15605	0.5615	1.83883	-10.7019	44.2166	0	0
P27824	CANX	Calnexin (IP90) (Major histocompatibility complex class I antigen-binding protein p88) (p90)	1.46523	1.00086	1.31616	-2.23636	44.2339	0	1
P13639	EEF2	Elongation factor 2 (EF-2) (EC 3.6.5.-)	1.2489	1.11472	1.38573	-5.60517	44.5732	0	0
Q15269	PWP2	Periodic tryptophan protein 2 homolog	1.05594	1.26177	1.56563	-17.9765	44.6815	0	0
P22626	HNRNPA2B1	Heterogeneous nuclear ribonucleoproteins A2/B1 (hnRNP A2/B1)	1.3475	0.96927	1.35532	-3.49805	44.759	0	0
P12277	CKB	Creatine kinase B-type (EC 2.7.3.2) (Brain creatine kinase) (B-CK) (Creatine kinase B chain) (Creatine phosphokinase B-type) (CPK-B)	1.27116	1.03816	1.34668	-4.66626	45.0391	1	0
Q9Y5B9	SUPT16H	FACT complex subunit SPT16 (Chromatin-specific transcription elongation factor 140 kDa subunit) (FACT 140 kDa subunit) (FACTp140) (Facilitates chromatin transcription complex subunit SPT16) (hSPT16)	1.15365	0.771482	1.63366	-11.3926	45.5434	0	0
P55265	ADAR	Double-stranded RNA-specific adenosine deaminase (DRADA) (EC 3.5.4.37) (136 kDa double-stranded RNA-binding protein) (p136) (Interferon-inducible protein 4) (IFI-4) (K88DSRBP)	1.71247	0.83394	0.850535	3.80048	45.9672	0	0
P46977	STT3A	Dolichyl-diphosphooligosaccharide--protein glycosyltransferase subunit STT3A (Oligosaccharyl transferase subunit STT3A) (STT3-A) (EC 2.4.99.18) (B5) (Integral membrane protein 1) (Transmembrane protein TMC)	1.25233	1.15179	1.28823	-5.57046	45.9914	0	0
Q13162	PRDX4	Peroxiredoxin-4 (EC 1.11.1.24) (Antioxidant enzyme AOE372) (AOE37-2) (Peroxiredoxin IV) (Prx-IV) (Thioredoxin peroxidase AO372) (Thioredoxin-dependent peroxide reductase A0372) (Thioredoxin-dependent peroxiredoxin 4)	1.04898	0.937736	1.62368	-12.833	46.064	1	0
P46940	IQGAP1	Ras GTPase-activating-like protein IQGAP1 (p195)	1.28594	0.731131	1.51748	-10.1884	46.0774	0	0
P22059	OSBP	Oxysterol-binding protein 1	0.87696	0.962813	1.56217	-13.76	46.5115	0	0
P11021	HSPA5	Endoplasmic reticulum chaperone BiP (EC 3.6.4.10) (78 kDa glucose-regulated protein) (GRP-78) (Binding-immunoglobulin protein) (BiP) (Heat shock protein 70 family protein 5) (HSP70 family protein 5) (Heat shock protein family A member 5) (Immunoglobulin heavy chain-binding protein)	1.25529	1.04011	1.24483	-4.22212	46.5161	0	0
P43243	MATR3	Matrin-3	1.6155	0.953723	1.0287	2.05232	46.6386	0	0
Q15393	SF3B3	Splicing factor 3B subunit 3 (Pre-mRNA-splicing factor SF3b 130 kDa subunit) (SF3b130) (STAF130) (Spliceosome-associated protein 130) (SAP 130)	1.10144	0.745456	1.4873	-11.2275	46.6608	0	0
Q96AG4	LRRC59	Leucine-rich repeat-containing protein 59 (Ribosome-binding protein p34) (p34) [Cleaved into: Leucine-rich repeat-containing protein 59, N-terminally processed]	1.39802	1.0488	1.21109	-2.38586	46.7117	0	0
P09874	PARP1	Poly [ADP-ribose] polymerase 1 (PARP-1) (EC 2.4.2.30) (ADP-ribosyltransferase diphtheria toxin-like 1) (ARTD1) (DNA ADP-ribosyltransferase PARP1) (EC 2.4.2.-) (NAD(+) ADP-ribosyltransferase 1) (ADPRT 1) (Poly[ADP-ribose] synthase 1) (Protein poly-ADP-ribosyltransferase PARP1) (EC 2.4.2.-) [Cleaved into: Poly [ADP-ribose] polymerase 1, processed C-terminus (Poly [ADP-ribose] polymerase 1, 89-kDa f…	1.0753	1.24995	1.3891	-16.6452	46.766	0	0
P53396	ACLY	ATP-citrate synthase (EC 2.3.3.8) (ATP-citrate (pro-S-)-lyase) (ACL) (Citrate cleavage enzyme)	1.01892	1.0793	1.49695	-14.9741	46.7804	1	0
P26639	TARS1	Threonine--tRNA ligase 1, cytoplasmic (EC 6.1.1.3) (Threonyl-tRNA synthetase) (ThrRS) (Threonyl-tRNA synthetase 1)	0.912563	1.29291	1.45081	-18.3033	46.8937	0	0
O75608	LYPLA1	Acyl-protein thioesterase 1 (APT-1) (hAPT1) (EC 3.1.2.-) (Lysophospholipase 1) (Lysophospholipase I) (LPL-I) (LysoPLA I) (Palmitoyl-protein hydrolase) (EC 3.1.2.22)	1.55155	1.00309	0.99	1.30667	47.2159	1	0
P26038	MSN	Moesin (Membrane-organizing extension spike protein)	1.08437	1.07126	1.43334	-14.7135	47.5538	0	0
P11142	HSPA8	Heat shock cognate 71 kDa protein (EC 3.6.4.10) (Heat shock 70 kDa protein 8) (Lipopolysaccharide-associated protein 1) (LAP-1) (LPS-associated protein 1)	1.35348	1.0585	1.17222	-2.68397	47.5578	0	0
P05198	EIF2S1	Eukaryotic translation initiation factor 2 subunit 1 (Eukaryotic translation initiation factor 2 subunit alpha) (eIF-2-alpha) (eIF-2A) (eIF-2alpha) (eIF2-alpha)	1.5429	1.05966	1.00697	0.630727	47.6063	0	0
Q96G23	CERS2	Ceramide synthase 2 (CerS2) (LAG1 longevity assurance homolog 2) (SP260) (Sphingosine N-acyltransferase CERS2) (EC 2.3.1.24) (Tumor metastasis-suppressor gene 1 protein) (Very-long-chain ceramide synthase CERS2) (EC 2.3.1.297)	1.53197	0.873003	1.14515	2.67914	47.6109	0	0
Q9UHG3	PCYOX1	Prenylcysteine oxidase 1 (EC 1.8.3.5) (Prenylcysteine lyase)	1.08287	0.841043	1.39329	-11.3723	47.6565	0	0
Q86VP6	CAND1	Cullin-associated NEDD8-dissociated protein 1 (Cullin-associated and neddylation-dissociated protein 1) (TBP-interacting protein of 120 kDa A) (TBP-interacting protein 120A) (p120 CAND1)	0.746603	1.22819	1.51241	-19.5805	47.687	0	0
P35613	BSG	Basigin (5F7) (Collagenase stimulatory factor) (Extracellular matrix metalloproteinase inducer) (EMMPRIN) (Hepatoma-associated antigen) (HAb18G) (Leukocyte activation antigen M6) (OK blood group antigen) (Tumor cell-derived collagenase stimulatory factor) (TCSF) (CD antigen CD147)	1.17068	0.920636	1.39901	-10.502	47.7067	0	0
P33992	MCM5	DNA replication licensing factor MCM5 (EC 3.6.4.12) (CDC46 homolog) (P1-CDC46)	0.882091	1.23907	1.41413	-17.8802	47.7675	0	0
Q96N66	MBOAT7	Lysophospholipid acyltransferase 7 (LPLAT 7) (EC 2.3.1.-) (1-acylglycerophosphatidylinositol O-acyltransferase) (Bladder and breast carcinoma-overexpressed gene 1 protein) (Leukocyte receptor cluster member 4) (Lysophosphatidylinositol acyltransferase) (LPIAT) (Lyso-PI acyltransferase) (Membrane-bound O-acyltransferase domain-containing protein 7) (O-acyltransferase domain-containing protein 7) (…	0.967291	1.11946	1.36571	-16.0876	47.8388	0	1
Q6NUM9	RETSAT	All-trans-retinol 13,14-reductase (EC 1.3.99.23) (All-trans-13,14-dihydroretinol saturase) (RetSat) (PPAR-alpha-regulated and starvation-induced gene protein)	1.45226	1.0759	1.12206	-1.3306	47.8985	0	0
P18669	PGAM1	Phosphoglycerate mutase 1 (EC 5.4.2.11) (EC 5.4.2.4) (BPG-dependent PGAM 1) (Phosphoglycerate mutase isozyme B) (PGAM-B)	0.365786	1.3555	1.57499	-22.731	48.4059	0	0
Q15365	PCBP1	Poly(rC)-binding protein 1 (Alpha-CP1) (Heterogeneous nuclear ribonucleoprotein E1) (hnRNP E1) (Nucleic acid-binding protein SUB2.3)	1.47973	0.738775	1.03943	3.10042	48.5932	0	0
Q8WUM4	PDCD6IP	Programmed cell death 6-interacting protein (PDCD6-interacting protein) (ALG-2-interacting protein 1) (ALG-2-interacting protein X) (Hp95)	1.31317	1.19043	1.1645	-4.16702	48.7285	0	0
P04843	RPN1	Dolichyl-diphosphooligosaccharide--protein glycosyltransferase subunit 1 (Dolichyl-diphosphooligosaccharide--protein glycosyltransferase 67 kDa subunit) (Ribophorin I) (RPN-I) (Ribophorin-1)	0.809639	1.35538	1.36706	-18.434	48.7314	0	0
O94901	SUN1	SUN domain-containing protein 1 (Protein unc-84 homolog A) (Sad1/unc-84 protein-like 1)	0.0619487	1.33413	1.63325	-23.3679	48.8516	0	0
P10599	TXN	Thioredoxin (Trx) (ATL-derived factor) (ADF) (Surface-associated sulphydryl protein) (SASP) (allergen Hom s Trx)	1.35068	0.875466	1.0357	1.92392	48.9249	0	0
Q00839	HNRNPU	Heterogeneous nuclear ribonucleoprotein U (hnRNP U) (GRIP120) (Nuclear p120 ribonucleoprotein) (Scaffold-attachment factor A) (SAF-A) (p120) (pp120)	0.715136	1.31587	1.38329	-19.2431	48.9967	0	0
P49368	CCT3	T-complex protein 1 subunit gamma (TCP-1-gamma) (CCT-gamma) (hTRiC5)	1.22124	1.43002	1.24464	-7.49041	49.0095	0	0
P52597	HNRNPF	Heterogeneous nuclear ribonucleoprotein F (hnRNP F) (Nucleolin-like protein mcs94-1) [Cleaved into: Heterogeneous nuclear ribonucleoprotein F, N-terminally processed]	1.3587	1.19811	1.12262	-3.44242	49.3905	0	0
Q9NR30	DDX21	Nucleolar RNA helicase 2 (EC 3.6.4.13) (DEAD box protein 21) (Gu-alpha) (Nucleolar RNA helicase Gu) (Nucleolar RNA helicase II) (RH II/Gu)	0.1717	1.03652	1.60023	-23.1504	49.5811	1	0
Q99805	TM9SF2	Transmembrane 9 superfamily member 2 (p76)	1.35545	1.29746	1.15917	-4.71493	49.7377	0	0
P15170	GSPT1	Eukaryotic peptide chain release factor GTP-binding subunit ERF3A (Eukaryotic peptide chain release factor subunit 3a) (eRF3a) (EC 3.6.5.-) (G1 to S phase transition protein 1 homolog)	0.738424	1.2571	1.31184	-18.4871	49.8173	0	0
P04406	GAPDH	Glyceraldehyde-3-phosphate dehydrogenase (GAPDH) (EC 1.2.1.12) (Peptidyl-cysteine S-nitrosylase GAPDH) (EC 2.6.99.-)	1.21877	1.36291	1.18973	-7.02746	49.9656	0	0
P55884	EIF3B	Eukaryotic translation initiation factor 3 subunit B (eIF3b) (Eukaryotic translation initiation factor 3 subunit 9) (Prt1 homolog) (hPrt1) (eIF-3-eta) (eIF3 p110) (eIF3 p116)	1.42687	0.640181	1.19356	4.20823	50.2676	0	0
P31943	HNRNPH1	Heterogeneous nuclear ribonucleoprotein H (hnRNP H) [Cleaved into: Heterogeneous nuclear ribonucleoprotein H, N-terminally processed]	1.32713	0.815051	1.2341	3.1289	50.2849	0	0
O00571	DDX3X	ATP-dependent RNA helicase DDX3X (EC 3.6.4.13) (CAP-Rf) (DEAD box protein 3, X-chromosomal) (DEAD box, X isoform) (DBX) (Helicase-like protein 2) (HLP2)	1.46753	0.727666	1.3722	5.41787	50.4012	0	0
Q08211	DHX9	ATP-dependent RNA helicase A (EC 3.6.4.13) (DEAH box protein 9) (DExH-box helicase 9) (Leukophysin) (LKP) (Nuclear DNA helicase II) (NDH II) (RNA helicase A)	0.585585	1.04991	1.35673	-20.1233	50.4207	0	0
P27708	CAD	CAD protein [Includes: Glutamine-dependent carbamoyl-phosphate synthase (EC 6.3.5.5); Aspartate carbamoyltransferase (EC 2.1.3.2); Dihydroorotase (EC 3.5.2.3)]	1.39894	1.19217	1.03199	-2.94306	50.5789	0	0
Q9H0U4	RAB1B	Ras-related protein Rab-1B (EC 3.6.5.2)	-0.182694	0.794619	1.433	-23.3868	50.639	0	0
Q9H7Z7	PTGES2	Prostaglandin E synthase 2 (EC 5.3.99.3) (Membrane-associated prostaglandin E synthase-2) (mPGE synthase-2) (Microsomal prostaglandin E synthase 2) (mPGES-2) (Prostaglandin-H(2) E-isomerase) [Cleaved into: Prostaglandin E synthase 2 truncated form]	1.46587	1.34652	1.08923	-1.87812	50.7541	1	0
P26599	PTBP1	Polypyrimidine tract-binding protein 1 (PTB) (57 kDa RNA-binding protein PPTB-1) (Heterogeneous nuclear ribonucleoprotein I) (hnRNP I)	1.58633	0.538095	1.40255	6.36958	50.9276	0	0
P14314	PRKCSH	Glucosidase 2 subunit beta (80K-H protein) (Glucosidase II subunit beta) (Protein kinase C substrate 60.1 kDa protein heavy chain) (PKCSH)	1.43168	0.63454	1.33334	5.08359	51.1488	0	0
Q8TCJ2	STT3B	Dolichyl-diphosphooligosaccharide--protein glycosyltransferase subunit STT3B (Oligosaccharyl transferase subunit STT3B) (STT3-B) (EC 2.4.99.18) (Source of immunodominant MHC-associated peptides homolog)	1.14958	1.17057	1.23033	-8.93338	51.264	0	0
Q12788	TBL3	Transducin beta-like protein 3 (WD repeat-containing protein SAZD)	1.52664	0.574256	1.50709	6.39778	51.5884	0	0
P55072	VCP	Transitional endoplasmic reticulum ATPase (TER ATPase) (EC 3.6.4.6) (15S Mg(2+)-ATPase p97 subunit) (Valosin-containing protein) (VCP)	1.3579	1.17364	0.946734	-3.23209	51.6596	0	0
P22102	GART	Trifunctional purine biosynthetic protein adenosine-3 [Includes: Phosphoribosylamine--glycine ligase (EC 6.3.4.13) (Glycinamide ribonucleotide synthetase) (GARS) (Phosphoribosylglycinamide synthetase); Phosphoribosylformylglycinamidine cyclo-ligase (EC 6.3.3.1) (AIR synthase) (AIRS) (Phosphoribosyl-aminoimidazole synthetase); Phosphoribosylglycinamide formyltransferase (EC 2.1.2.2) (5'-phosphorib…	1.487	1.30645	0.988906	-1.78499	51.7785	0	0
P46776	RPL27A	Large ribosomal subunit protein uL15 (60S ribosomal protein L27a)	0.979051	1.41578	1.20937	-14.2141	51.8418	0	0
P18206	VCL	Vinculin (Metavinculin) (MV)	1.69117	1.29613	0.968823	-0.136957	52.1048	0	0
Q00610	CLTC	Clathrin heavy chain 1 (Clathrin heavy chain on chromosome 17) (CLH-17)	1.11125	1.2248	1.17277	-9.25727	52.1837	0	0
Q14697	GANAB	Neutral alpha-glucosidase AB (EC 3.2.1.207) (Alpha-glucosidase 2) (Glucosidase II subunit alpha)	1.18864	1.33816	1.06252	-6.32904	52.2206	0	0
P27695	APEX1	DNA-(apurinic or apyrimidinic site) endonuclease (EC 3.1.11.2) (APEX nuclease) (APEN) (Apurinic-apyrimidinic endonuclease 1) (AP endonuclease 1) (APE-1) (REF-1) (Redox factor-1) [Cleaved into: DNA-(apurinic or apyrimidinic site) endonuclease, mitochondrial]	0.707179	1.76152	1.30878	-18.7541	52.5264	1	0
P61353	RPL27	Large ribosomal subunit protein eL27 (60S ribosomal protein L27)	0.723291	1.52676	1.15318	-16.5815	52.5938	0	0
Q06830	PRDX1	Peroxiredoxin-1 (EC 1.11.1.24) (Natural killer cell-enhancing factor A) (NKEF-A) (Proliferation-associated gene protein) (PAG) (Thioredoxin peroxidase 2) (Thioredoxin-dependent peroxide reductase 2) (Thioredoxin-dependent peroxiredoxin 1)	1.58447	1.37941	0.931258	-0.975949	52.6505	0	0
P26640	VARS1	Valine--tRNA ligase (EC 6.1.1.9) (Protein G7a) (Valyl-tRNA synthetase) (ValRS)	1.21659	0.48611	1.34635	4.72623	52.6608	0	0
Q14103	HNRNPD	Heterogeneous nuclear ribonucleoprotein D0 (hnRNP D0) (AU-rich element RNA-binding protein 1)	0.804693	1.44436	1.12244	-15.4389	52.676	0	0
P62424	RPL7A	Large ribosomal subunit protein eL8 (60S ribosomal protein L7a) (PLA-X polypeptide) (Surfeit locus protein 3)	0.507671	1.62496	1.19382	-17.8879	52.9796	0	0
P23921	RRM1	Ribonucleoside-diphosphate reductase large subunit (EC 1.17.4.1) (Ribonucleoside-diphosphate reductase subunit M1) (Ribonucleotide reductase large subunit)	0.915695	1.35891	1.03073	-13.2141	53.1696	0	0
Q07020	RPL18	Large ribosomal subunit protein eL18 (60S ribosomal protein L18)	0.553162	1.52915	1.13465	-17.258	53.2635	0	0
P07737	PFN1	Profilin-1 (Epididymis tissue protein Li 184a) (Profilin I)	1.28126	1.43379	0.942058	-4.54124	53.3739	0	0
P61026	RAB10	Ras-related protein Rab-10 (EC 3.6.5.2)	1.75388	1.50376	0.798741	-0.304667	53.6984	0	0
P22314	UBA1	Ubiquitin-like modifier-activating enzyme 1 (EC 6.2.1.45) (Protein A1S9) (Ubiquitin-activating enzyme E1)	0.982543	1.19884	1.12999	-11.1287	53.7262	1	0
P12268	IMPDH2	Inosine-5'-monophosphate dehydrogenase 2 (IMP dehydrogenase 2) (IMPD 2) (IMPDH 2) (EC 1.1.1.205) (Inosine-5'-monophosphate dehydrogenase type II) (IMP dehydrogenase II) (IMPDH-II)	1.12032	1.24817	0.953188	-6.62026	53.8321	0	0
O00400	SLC33A1	Acetyl-coenzyme A transporter 1 (AT-1) (Acetyl-CoA transporter 1) (Solute carrier family 33 member 1)	1.10296	1.35363	0.879326	-5.68278	54.1091	0	0
Q96S66	CLCC1	Chloride channel CLIC-like protein 1 (Mid-1-related chloride channel protein 1)	1.42991	1.35895	0.761036	-2.37358	54.1406	0	1
P62241	RPS8	Small ribosomal subunit protein eS8 (40S ribosomal protein S8)	1.0875	1.42705	0.895269	-5.32254	54.4923	0	0
O43852	CALU	Calumenin (Crocalbin) (IEF SSP 9302)	1.2439	1.47878	0.689157	-3.49716	54.7485	0	0
Q15233	NONO	Non-POU domain-containing octamer-binding protein (NonO protein) (54 kDa nuclear RNA- and DNA-binding protein) (p54(nrb)) (p54nrb) (55 kDa nuclear protein) (NMT55) (DNA-binding p52/p100 complex, 52 kDa subunit)	1.18912	1.04933	1.08744	-8.99634	54.8088	0	0
P78371	CCT2	T-complex protein 1 subunit beta (TCP-1-beta) (CCT-beta)	0.703981	1.20578	1.09647	-14.1041	54.9832	0	0
P62913	RPL11	Large ribosomal subunit protein uL5 (60S ribosomal protein L11) (CLL-associated antigen KW-12)	1.66454	1.19153	0.368627	-1.19386	55.2632	0	0
P17844	DDX5	Probable ATP-dependent RNA helicase DDX5 (EC 3.6.4.13) (DEAD box protein 5) (RNA helicase p68)	1.08032	1.05524	1.06908	-9.96144	55.3086	0	0
P21333	FLNA	Filamin-A (FLN-A) (Actin-binding protein 280) (ABP-280) (Alpha-filamin) (Endothelial actin-binding protein) (Filamin-1) (Non-muscle filamin)	0.8073	1.07905	1.23854	-15.2294	55.3463	0	0
P34932	HSPA4	Heat shock 70 kDa protein 4 (HSP70RY) (Heat shock 70-related protein APG-2)	0.806806	1.09762	1.01203	-12.7779	55.9131	0	0
P53985	SLC16A1	Monocarboxylate transporter 1 (MCT 1) (Solute carrier family 16 member 1)	0.966658	1.03605	1.01672	-11.0255	55.9948	0	0
O43143	DHX15	ATP-dependent RNA helicase DHX15 (EC 3.6.4.13) (ATP-dependent RNA helicase #46) (DEAH box protein 15) (Splicing factor Prp43) (hPrp43)	0.664204	1.05156	1.13752	-14.3625	56.0508	0	0
P11940	PABPC1	Polyadenylate-binding protein 1 (PABP-1) (Poly(A)-binding protein 1)	1.05978	0.955374	1.07531	-10.0185	56.3807	0	0
P49327	FASN	Fatty acid synthase (EC 2.3.1.85) (Type I fatty acid synthase) [Includes: [Acyl-carrier-protein] S-acetyltransferase (EC 2.3.1.38); [Acyl-carrier-protein] S-malonyltransferase (EC 2.3.1.39); 3-oxoacyl-[acyl-carrier-protein] synthase (EC 2.3.1.41); 3-oxoacyl-[acyl-carrier-protein] reductase (EC 1.1.1.100); 3-hydroxyacyl-[acyl-carrier-protein] dehydratase (EC 4.2.1.59); Enoyl-[acyl-carrier-protein]…	0.91864	1.01668	1.03721	-11.5708	56.4835	1	0
Q8TC12	RDH11	Retinol dehydrogenase 11 (EC 1.1.1.300) (Androgen-regulated short-chain dehydrogenase/reductase 1) (HCV core-binding protein HCBP12) (Prostate short-chain dehydrogenase/reductase 1) (Retinal reductase 1) (RalR1) (Short chain dehydrogenase/reductase family 7C member 1)	0.980972	0.84307	0.897061	-10.3071	58.7356	0	0
P55786	NPEPPS	Puromycin-sensitive aminopeptidase (PSA) (EC 3.4.11.14) (Cytosol alanyl aminopeptidase) (AAP-S)	0.770581	0.677272	1.44888	-12.9098	59.5614	0	0
Q16531	DDB1	DNA damage-binding protein 1 (DDB p127 subunit) (DNA damage-binding protein a) (DDBa) (Damage-specific DNA-binding protein 1) (HBV X-associated protein 1) (XAP-1) (UV-damaged DNA-binding factor) (UV-damaged DNA-binding protein 1) (UV-DDB 1) (XPE-binding factor) (XPE-BF) (Xeroderma pigmentosum group E-complementing protein) (XPCe)	0.28852	1.38706	0.794105	-17.4908	60.4474	0	0
Q9UQ80	PA2G4	Proliferation-associated protein 2G4 (Cell cycle protein p38-2G4 homolog) (hG4-1) (ErbB3-binding protein 1)	0.735901	0.653295	1.28306	-12.3883	60.4836	0	0
O60506	SYNCRIP	Heterogeneous nuclear ribonucleoprotein Q (hnRNP Q) (Glycine- and tyrosine-rich RNA-binding protein) (GRY-RBP) (NS1-associated protein 1) (Synaptotagmin-binding, cytoplasmic RNA-interacting protein)	0.846883	0.706177	1.15752	-11.445	60.8911	0	0
P62979	RPS27A	Ubiquitin-ribosomal protein eS31 fusion protein (Ubiquitin carboxyl extension protein 80) [Cleaved into: Ubiquitin; Small ribosomal subunit protein eS31 (40S ribosomal protein S27a)]	0.98637	0.657763	1.16451	-10.287	60.8936	0	0
P52272	HNRNPM	Heterogeneous nuclear ribonucleoprotein M (hnRNP M)	1.17709	0.578093	1.14777	-8.83447	61.0621	0	0
P35579	MYH9	Myosin-9 (Cellular myosin heavy chain, type A) (Myosin heavy chain 9) (Myosin heavy chain, non-muscle IIa) (Non-muscle myosin heavy chain A) (NMMHC-A) (Non-muscle myosin heavy chain IIa) (NMMHC II-a) (NMMHC-IIA)	0.55934	1.03414	0.550904	-16.0849	61.3242	0	0
P53634	CTSC	Dipeptidyl peptidase 1 (EC 3.4.14.1) (Cathepsin C) (Cathepsin J) (Dipeptidyl peptidase I) (DPP-I) (DPPI) (Dipeptidyl transferase) [Cleaved into: Dipeptidyl peptidase 1 exclusion domain chain (Dipeptidyl peptidase I exclusion domain chain); Dipeptidyl peptidase 1 heavy chain (Dipeptidyl peptidase I heavy chain); Dipeptidyl peptidase 1 light chain (Dipeptidyl peptidase I light chain)]	0.372791	1.04971	0.709154	-16.8193	61.345	0	0
P23284	PPIB	Peptidyl-prolyl cis-trans isomerase B (PPIase B) (EC 5.2.1.8) (CYP-S1) (Cyclophilin B) (Rotamase B) (S-cyclophilin) (SCYLP)	0.753769	0.946675	0.622093	-15.4568	61.3553	0	0
Q01650	SLC7A5	Large neutral amino acids transporter small subunit 1 (4F2 light chain) (4F2 LC) (4F2LC) (CD98 light chain) (Integral membrane protein E16) (E16) (L-type amino acid transporter 1) (hLAT1) (Solute carrier family 7 member 5) (y+ system cationic amino acid transporter)	0.899631	0.582115	1.11265	-10.8686	61.5741	0	0
P30519	HMOX2	Heme oxygenase 2 (HO-2) (EC 1.14.14.18) [Cleaved into: Heme oxygenase 2 soluble form]	0.766918	0.665855	1.06443	-11.8967	61.9483	0	0
P14625	HSP90B1	Endoplasmin (94 kDa glucose-regulated protein) (GRP-94) (Heat shock protein 90 kDa beta member 1) (Tumor rejection antigen 1) (gp96 homolog)	0.924617	0.523781	1.03996	-10.4414	62.2367	0	0
P46777	RPL5	Large ribosomal subunit protein uL18 (60S ribosomal protein L5)	1.17796	0.605337	0.939183	-8.70436	62.4594	0	0
P28074	PSMB5	Proteasome subunit beta type-5 (EC 3.4.25.1) (Macropain epsilon chain) (Multicatalytic endopeptidase complex epsilon chain) (Proteasome chain 6) (Proteasome epsilon chain) (Proteasome subunit MB1) (Proteasome subunit X)	0.454222	0.700047	0.991769	-13.4169	62.8323	0	0
Q12906	ILF3	Interleukin enhancer-binding factor 3 (Double-stranded RNA-binding protein 76) (DRBP76) (M-phase phosphoprotein 4) (MPP4) (Nuclear factor associated with dsRNA) (NFAR) (Nuclear factor of activated T-cells 90 kDa) (NF-AT-90) (Translational control protein 80) (TCP80)	1.23076	0.703665	0.834781	-8.16989	62.9486	0	0
P78527	PRKDC	DNA-dependent protein kinase catalytic subunit (DNA-PK catalytic subunit) (DNA-PKcs) (EC 2.7.11.1) (DNPK1) (p460)	-0.0996159	0.88766	0.942613	-17.2691	63.0112	0	0
P07814	EPRS1	Bifunctional glutamate/proline--tRNA ligase (Bifunctional aminoacyl-tRNA synthetase) (Cell proliferation-inducing gene 32 protein) (Glutamatyl-prolyl-tRNA synthetase) [Includes: Glutamate--tRNA ligase (EC 6.1.1.17) (Glutamyl-tRNA synthetase) (GluRS); Proline--tRNA ligase (EC 6.1.1.15) (Prolyl-tRNA synthetase)]	0.84088	0.604427	0.776019	-10.8992	63.6416	0	0
Q9BTX1	NDC1	Nucleoporin NDC1 (hNDC1) (Transmembrane protein 48)	1.12539	0.398773	0.646747	-9.39591	64.0721	0	0
P08195	SLC3A2	4F2 cell-surface antigen heavy chain (4F2hc) (4F2 heavy chain antigen) (Lymphocyte activation antigen 4F2 large subunit) (Solute carrier family 3 member 2) (CD antigen CD98)	0.451045	0.302759	0.990183	-13.2637	64.3162	0	0
P20618	PSMB1	Proteasome subunit beta type-1 (Macropain subunit C5) (Multicatalytic endopeptidase complex subunit C5) (Proteasome component C5) (Proteasome gamma chain)	0.245675	-0.0448954	0.856843	-13.858	65.5234	0	0
Q8NBS9	TXNDC5	Thioredoxin domain-containing protein 5 (EC 1.8.4.-) (EC 5.3.4.1) (Endoplasmic reticulum resident protein 46) (ER protein 46) (ERp46) (Thioredoxin-like protein p46)	0.388271	0.394596	0.412714	-15.1697	65.5383	0	0
Q8IV08	PLD3	5'-3' exonuclease PLD3 (EC 3.1.16.1) (Choline phosphatase 3) (HindIII K4L homolog) (Hu-K4) (Phosphatidylcholine-hydrolyzing phospholipase D3) (Phospholipase D3) (PLD 3)	-0.110771	0.45518	0.536447	-16.0408	65.5695	0	0
Q15084	PDIA6	Protein disulfide-isomerase A6 (EC 5.3.4.1) (Endoplasmic reticulum protein 5) (ER protein 5) (ERp5) (Protein disulfide isomerase P5) (Thioredoxin domain-containing protein 7)	0.226442	0.117634	0.427898	-15.0882	66.353	0	0
P07237	P4HB	Protein disulfide-isomerase (PDI) (EC 5.3.4.1) (Cellular thyroid hormone-binding protein) (Prolyl 4-hydroxylase subunit beta) (p55)	-0.0456003	-0.150754	0.0292851	-16.0981	67.6397	0	0
Q16881	TXNRD1	Thioredoxin reductase 1, cytoplasmic (TR) (EC 1.8.1.9) (Gene associated with retinoic and interferon-induced mortality 12 protein) (GRIM-12) (Gene associated with retinoic and IFN-induced mortality 12 protein) (KM-102-derived reductase-like factor) (Peroxidase TXNRD1) (EC 1.11.1.2) (Thioredoxin reductase TR1)	-0.160637	-0.263614	0.209207	-15.1293	67.8407	1	0
P30101	PDIA3	Protein disulfide-isomerase A3 (EC 5.3.4.1) (58 kDa glucose-regulated protein) (58 kDa microsomal protein) (p58) (Disulfide isomerase ER-60) (Endoplasmic reticulum resident protein 57) (ER protein 57) (ERp57) (Endoplasmic reticulum resident protein 60) (ER protein 60) (ERp60)	-0.158065	-0.330042	0.0117025	-15.6084	68.4263	0	0
P13667	PDIA4	Protein disulfide-isomerase A4 (EC 5.3.4.1) (Endoplasmic reticulum resident protein 70) (ER protein 70) (ERp70) (Endoplasmic reticulum resident protein 72) (ER protein 72) (ERp-72) (ERp72)	-0.381611	-0.164023	-0.144208	-16.5997	68.4777	0	0
P05165	PCCA	Propionyl-CoA carboxylase alpha chain, mitochondrial (PCCase subunit alpha) (EC 6.4.1.3) (Propanoyl-CoA:carbon dioxide ligase subunit alpha)	-0.522674	-0.768016	-0.0165511	-15.2596	69.3441	1	0
Q96RQ3	MCCC1	Methylcrotonoyl-CoA carboxylase subunit alpha, mitochondrial (MCCase subunit alpha) (EC 6.4.1.4) (3-methylcrotonyl-CoA carboxylase 1) (3-methylcrotonyl-CoA carboxylase biotin-containing subunit) (3-methylcrotonyl-CoA:carbon dioxide ligase subunit alpha)	-0.648922	-0.589643	-0.308248	-16.3437	69.409	1	0
P11498	PC	Pyruvate carboxylase, mitochondrial (EC 6.4.1.1) (Pyruvic carboxylase) (PCB)	-1.10092	-0.84953	-0.534132	-15.8092	70.3489	1	0
Q13085	ACACA	Acetyl-CoA carboxylase 1 (ACC1) (EC 6.4.1.2) (Acetyl-Coenzyme A carboxylase alpha) (ACC-alpha)	-1.08144	-0.934072	-0.807095	-16.6897	70.3651	1	0

## Sheet: Tab.3 MAM true positive list
UniProt ID	Gene Name	Protein Name	GOCC/Reference(s)	Organism
O43865	AHCYL1	S-adenosylhomocysteine hydrolase-like protein 1	GO:0044233	Homo sapiens
O60488	ACSL4	Long-chain-fatty-acid--CoA ligase 4	GO:0044233	Homo sapiens
O96008	TOMM40	Mitochondrial import receptor subunit TOM40 homolog	GO:0044233	Homo sapiens
P56962	STX17	Syntaxin-17	GO:0044233	Homo sapiens
Q13637	RAB32	Ras-related protein Rab-32	GO:0044233	Homo sapiens
Q15388	TOMM20	Mitochondrial import receptor subunit TOM20 homolog	GO:0044233	Homo sapiens
Q969F0	FATE1	Fetal and adult testis-expressed transcript protein	GO:0044233	Homo sapiens
Q96JX3	SERAC1	Protein SERAC1	GO:0044233	Homo sapiens
Q96RL7	VPS13A	Vacuolar protein sorting-associated protein 13A	GO:0044233	Homo sapiens
Q9HBF4	ZFYVE1	Zinc finger fyve domain-containing protein 1	GO:0044233	Homo sapiens
Q9HD36	BCL2L10	Bcl-2-like protein 10	GO:0044233	Homo sapiens
Q9Y320	TMX2	Thioredoxin related transmembrane protein 2	GO:0044233	Homo sapiens
P51572	BCAP31	B-cell receptor-associated protein 31	GO:0044233	Homo sapiens
Q96N66	MBOAT7	Membrane bound o-acyltransferase domain containing 7	GO:0044233	Homo sapiens
Q96S66	CLCC1	Chloride channel CLIC-like protein 1	GO:0044233	Homo sapiens
P27824	CANX	Calnexin	GO:0044233	Homo sapiens
P57729	RAB38	Ras-related protein Rab-38	GO:0044233	Homo sapiens
Q5BJD5	TMEM41B	Transmembrane protein 41B	GO:0044233	Homo sapiens
Q6ZNE5	ATG14	Beclin 1-associated autophagy-related key regulator	GO:0044233	Homo sapiens
Q8NEN9	PDZD8	PDZ domain-containing protein 8	GO:0044233	Homo sapiens
Q9H1Y0	ATG5	Autophagy protein 5	GO:0044233	Homo sapiens
P28288	ABCD3	ATP-binding cassette sub-family D member 3	Cho et al. Proc Natl Acad Sci U S A. 2020, 117(22):12143-12154.	Homo sapiens
Q9NX40	OCIAD1	OCIA domain-containing protein 1	Cho et al. Proc Natl Acad Sci U S A. 2020, 117(22):12143-12154.	Homo sapiens
P51957	NEK4	Nima (never in mitosis gene a)-related kinase 1/4/5	Cho et al. Proc Natl Acad Sci U S A. 2020, 117(22):12143-12154.	Homo sapiens
Q14739	LBR	Delta14-sterol reductase (lamin-B receptor)	Cho et al. Proc Natl Acad Sci U S A. 2020, 117(22):12143-12154.	Homo sapiens
Q15773	MLF2	Myeloid leukemia factor 2	Cho et al. Proc Natl Acad Sci U S A. 2020, 117(22):12143-12154.	Homo sapiens
Q92667	AKAP1	A-kinase anchor protein 1, mitochondrial	Cho et al. Proc Natl Acad Sci U S A. 2020, 117(22):12143-12154. (in MAM True Positive list)	Homo sapiens
Q07021	C1QBP	Complement component 1 Q subcomponent-binding protein, mitochondrial	Cho et al. Proc Natl Acad Sci U S A. 2020, 117(22):12143-12154. (in MAM True Positive list)	Homo sapiens
Q9NZ45	CISD1	CDGSH iron-sulfur domain-containing protein 1	Cho et al. Proc Natl Acad Sci U S A. 2020, 117(22):12143-12154. (in MAM True Positive list)	Homo sapiens
O00429	DNM1L	Dynamin-1-like protein	Cho et al. Proc Natl Acad Sci U S A. 2020, 117(22):12143-12154. (in MAM True Positive list)	Homo sapiens
Q9NVH0	EXD2	Exonuclease 3'-5' domain-containing protein 2	Cho et al. Proc Natl Acad Sci U S A. 2020, 117(22):12143-12154. (in MAM True Positive list)	Homo sapiens
Q14318	FKBP8	Peptidyl-prolyl cis-trans isomerase FKBP8	Cho et al. Proc Natl Acad Sci U S A. 2020, 117(22):12143-12154. (in MAM True Positive list)	Homo sapiens
Q7Z434	MAVS	Mitochondrial antiviral-signaling protein	Cho et al. Proc Natl Acad Sci U S A. 2020, 117(22):12143-12154. (in MAM True Positive list)	Homo sapiens
Q8IXI1	RHOT2	Ras homolog family member t2	Cho et al. Proc Natl Acad Sci U S A. 2020, 117(22):12143-12154. (in MAM True Positive list)	Homo sapiens
Q9Y2W6	TDRKH	Tudor and KH domain-containing protein	Cho et al. Proc Natl Acad Sci U S A. 2020, 117(22):12143-12154. (in MAM True Positive list)	Homo sapiens
Q96C03	MIEF2	Mitochondrial dynamics protein mid51/49	Cho et al. Proc Natl Acad Sci U S A. 2020, 117(22):12143-12154. (in MAM True Positive list)	Homo sapiens
Q07812	BAX	Apoptosis regulator BAX	Cho et al. Proc Natl Acad Sci U S A. 2020, 117(22):12143-12154. (in MAM True Positive list)	Homo sapiens
Q8N5K1	CISD2	CDGSH iron-sulfur domain-containing protein 2	Cho et al. Proc Natl Acad Sci U S A. 2020, 117(22):12143-12154. (in MAM True Positive list)	Homo sapiens
Q99942	RNF5	E3 ubiquitin-protein ligase RNF5	Cho et al. Proc Natl Acad Sci U S A. 2020, 117(22):12143-12154. (in MAM True Positive list)	Homo sapiens
Q5T8D3	ACBD5	Acyl-CoA-binding domain-containing protein 5	Cho et al. Proc Natl Acad Sci U S A. 2020, 117(22):12143-12154. (in MAM True Positive list)	Homo sapiens
P50402	EMD	Emerin	Cho et al. Proc Natl Acad Sci U S A. 2020, 117(22):12143-12154. (in MAM True Positive list)	Homo sapiens
B0QY95	MIEF1	Mitochondrial dynamics protein MID51	Cho et al. Proc Natl Acad Sci U S A. 2020, 117(22):12143-12154. (in MAM True Positive list)	Homo sapiens
O95197	RTN3	Reticulon-3	Cho et al. Proc Natl Acad Sci U S A. 2020, 117(22):12143-12154. (in MAM True Positive list)	Homo sapiens
O76024	WFS1	Wolframin er transmembrane glycoprotein	Cho et al. Proc Natl Acad Sci U S A. 2020, 117(22):12143-12154. (in MAM True Positive list)	Homo sapiens
Q2TAZ0	ATG2A	Autophagy-related protein 2 homolog A	Cho et al. Proc Natl Acad Sci U S A. 2020, 117(22):12143-12154. (in MAM True Positive list)	Homo sapiens
O75477	ERLIN1	Erlin-1	Cho et al. Proc Natl Acad Sci U S A. 2020, 117(22):12143-12154. (in MAM True Positive list)	Homo sapiens
O94905	ERLIN2	Er lipid raft associated 2	Cho et al. Proc Natl Acad Sci U S A. 2020, 117(22):12143-12154. (in MAM True Positive list)	Homo sapiens
Q00765	REEP5	Receptor expression-enhancing protein 5	Cho et al. Proc Natl Acad Sci U S A. 2020, 117(22):12143-12154. (in MAM True Positive list)	Homo sapiens
P35610	SOAT1	Sterol O-acyltransferase 1	Cho et al. Proc Natl Acad Sci U S A. 2020, 117(22):12143-12154. (in MAM True Positive list)	Homo sapiens
O15498	YKT6	Synaptobrevin homolog YKT6	Cho et al. Proc Natl Acad Sci U S A. 2020, 117(22):12143-12154. (in MAM True Positive list)	Homo sapiens
Q14573	ITPR3	Inositol 1,4,5-trisphosphate receptor type 3	Cho et al. Proc Natl Acad Sci U S A. 2020, 117(22):12143-12154. (in MAM True Positive list)	Homo sapiens
O95292	VAPB	Vesicle-associated membrane protein-associated protein B/C	Cho et al. Proc Natl Acad Sci U S A. 2020, 117(22):12143-12154. (in MAM True Positive list)	Homo sapiens
P62258	YWHAE	14-3-3 protein epsilon	Liu et al. Cell Host Microbe. 2012;11(5):528-537.	Homo sapiens
Q96GC9	VMP1	Vacuole membrane protein 1	Tábara et al. PLoS One. 2016;11(11):e0166499.; Shen et al. Curr Biol. 2021;31(14):3028-3039.	Homo sapiens
P16615	ATP2A2	Sarcoplasmic/endoplasmic reticulum calcium ATPase 2	Xiao et al. Lab Invest. 2017;97(3):289-301.	Homo sapiens
Q9P0L0	VAPA	Vesicle-associated membrane protein-associated protein A	Yeshaw et al. Elife. 2019;8:e43561.	Homo sapiens
O14681	EI24	Etoposide-induced protein 2.4 homolog	Yuan et al. Cell Mol Life Sci. 2020;77(8):1591-1606.	Homo sapiens
