# Supplementary material for: Bioorthogonal photocatalytic proximity labeling in primary living samples
Source: Nat Commun. 2024 Mar 28;15:2712. doi: 10.1038/s41467-024-46985-3 (PMC10978841; doi:10.1038/s41467-024-46985-3)
Supplement: Supplementary file 6 — Supplementary Dataset 3 [file 41467_2024_46985_MOESM6_ESM.xlsx]

## Sheet: Description
Table of contents
Tab.1	CAT-S protein list for mouse kidney
Tab.2	CAT-S protein list for mouse spleen
Tab.3	Overlap of mito proteomes between the organs
Associated Tab(s)	Column name	Column definition
1,2,3	UniProt ID	Uniprot accession ID to the protein
1,2,3	Gene Name	Gene name for the protein
1,2,3	Protein Name	Recommended name of the protein
1,2	Rep1 Log2(+/- catalyst)	Log2-transformed intentsity ratio of +/- catalyst (exp/ctrl) of replicate#1, representing the extent of photocatalytic labeling
1,2	Rep2 Log2(+/- catalyst)	Log2-transformed intentsity ratio of +/- catalyst (exp/ctrl) of replicate#2, representing the extent of photocatalytic labeling
1,2	Rep3 Log2(+/- catalyst)	Log2-transformed intentsity ratio of +/- catalyst (exp/ctrl) of replicate#3, representing the extent of photocatalytic labeling
1,2	Average Log2(+/- catalyst)	Average value of the log2-transformed intensity ratios
1,2,3	Rep1 intensity	Intensity-based absolute quantification for replicate#1
1,2,3	Rep2 intensity	Intensity-based absolute quantification for replicate#2
1,2,3	Rep3 intensity	Intensity-based absolute quantification for replicate#3
1,2,3	Average intensity	Average value of the intensities
1,2,3	Mitochondrial annontation	Protein with mitochondrial annotation in either MitoCarta3.0 or UniProt databse (2022/10/13). 1 if yes, 0 if no.
1,2	Retain after cutoff	Protein retained in the list after cutoff analysis (see Methods). 1 if yes, 0 if no.
3	Kidney dataset	Protein in the post-cutoff list of kidney dataset. 1 if yes, 0 if no.
3	Spleen dataset	Protein in the post-cutoff list of spleen dataset. 1 if yes, 0 if no.
3	Matrix	Protein with mitochondrial matrix annotation in MitoCarta3.0 database. 1 if yes, 0 if no.
3	MIM	Protein with mitochondrial inner membrane (MIM) annotation in MitoCarta3.0 database. 1 if yes, 0 if no.
3	MOM	Protein with mitochondrial outer membrane (MOM) in MitoCarta3.0 database. 1 if yes, 0 if no.
3	IMS	Protein with intermembrane space (IMS) annotation in MitoCarta3.0 database. 1 if yes, 0 if no.
Note
*	Detected only in (+) catalyst group

## Sheet: Tab.1 Kidney protein list.
UniProt ID	Gene Name	Protein Name	Rep1 Log2(+/- catalyst)	Rep2 Log2(+/- catalyst)	Rep3 Log2(+/- catalyst)	Average Log2(+/- catalyst)	Rep1 intensity	Rep2 intensity	Rep3 intensity	Average intensity	Mitochondrial annontation	Retain after cutoff
P70245	Ebp	3-beta-hydroxysteroid-Delta(8),Delta(7)-isomerase (EC 5.3.3.5) (Cholestenol Delta-isomerase) (Delta(8)-Delta(7) sterol isomerase) (D8-D7 sterol isomerase) (Emopamil-binding protein)	2.27692	4.49748	4.74447	3.83962	760840000	97033000	99165000	3.19013e+08	0	1
P63030	Mpc1	Mitochondrial pyruvate carrier 1 (Brain protein 44-like protein)	2.443		5.16757	3.80528	486000000		312110000	399055000	1	1
O88441	Mtx2	Metaxin-2 (Mitochondrial outer membrane import complex protein 2)	3.13151	4.97862	2.869	3.65971	1.0539e+09	42082000	249070000	4.48351e+08	1	1
Q91XD7	Creld1	Protein disulfide isomerase Creld1 (EC 5.3.4.1) (Cysteine-rich with EGF-like domain protein 1)	3.22263		*	3.22263	17768000		1792700	9780350	0	1
P42125	Eci1	Enoyl-CoA delta isomerase 1, mitochondrial (EC 5.3.3.8) (3,2-trans-enoyl-CoA isomerase) (Delta(3),Delta(2)-enoyl-CoA isomerase) (D3,D2-enoyl-CoA isomerase) (Dodecenoyl-CoA isomerase)	2.41218	3.30345	3.43164	3.04909	3.2338e+09	957530000	1.737e+09	1.97611e+09	1	1
Q505D7	Opa3	Optic atrophy 3 protein homolog	1.72018		4.32181	3.021	120190000		38057000	79123500	1	1
Q9JI39	Abcb10	ATP-binding cassette sub-family B member 10, mitochondrial (ABC-mitochondrial erythroid protein) (ABC-me protein) (ATP-binding cassette transporter 10) (ABC transporter 10 protein)	1.95567	2.08075	4.95896	2.99846	246020000	6881800	26991000	93297600	1	1
Q9D6U8	Fam162a	Protein FAM162A (E2-induced gene 5 protein homolog) (Growth and transformation-dependent protein) (HGTD-P)	3.18025	2.87749	2.75826	2.93867	841260000	51452000	200160000	3.64291e+08	1	1
Q922B1	Macrod1	ADP-ribose glycohydrolase MACROD1 (MACRO domain-containing protein 1) (O-acetyl-ADP-ribose deacetylase MACROD1) (EC 3.1.1.106) (Protein LRP16) ([Protein ADP-ribosylaspartate] hydrolase MACROD1) (EC 3.2.2.-) ([Protein ADP-ribosylglutamate] hydrolase MACROD1) (EC 3.2.2.-)	2.22499	*	3.39024	2.80762	23526000	120010000	19569000	5.43683e+07	1	1
Q9D6R2	Idh3a	Isocitrate dehydrogenase [NAD] subunit alpha, mitochondrial (EC 1.1.1.41) (Isocitric dehydrogenase subunit alpha) (NAD(+)-specific ICDH subunit alpha)	2.68658	2.52443	3.1127	2.77457	3.5311e+09	1124800000	1.7358e+09	2.13057e+09	1	1
Q8BMS4	Coq3	Ubiquinone biosynthesis O-methyltransferase, mitochondrial (3-demethylubiquinol 3-O-methyltransferase) (EC 2.1.1.64) (Polyprenyldihydroxybenzoate methyltransferase) (EC 2.1.1.114)	2.03881		3.49905	2.76893	43285000		16783000	30034000	1	1
Q8BGX2	Timm29	Mitochondrial import inner membrane translocase subunit Tim29 (TIM29)	2.65647		2.85078	2.75363	115840000		51782000	83811000	1	1
Q925N0	Sfxn5	Sideroflexin-5	1.91213	3.26456	3.07289	2.74986	393300000	31528000	134650000	1.86493e+08	1	1
P56135	Atp5mf	ATP synthase subunit f, mitochondrial (ATP synthase membrane subunit f)	3.23147	2.55518	2.37562	2.72076	2803300000	229060000	655550000	1.2293e+09	1	1
Q8VE95		UPF0598 protein C8orf82 homolog	2.10078		3.32326	2.71202	31211000		20526000	25868500	1	1
P51881	Slc25a5	ADP/ATP translocase 2 (ADP,ATP carrier protein 2) (Adenine nucleotide translocator 2) (ANT 2) (Solute carrier family 25 member 5) [Cleaved into: ADP/ATP translocase 2, N-terminally processed]	2.63391	2.43063	2.98944	2.68466	47656000000	31009000000	55293000000	4.46527e+10	1	1
Q9D7J4	Cox20	Cytochrome c oxidase assembly protein COX20, mitochondrial	1.84922	2.70431	3.38853	2.64735	523630000	35414000	115920000	224988000	1	1
P19258	Mpv17	Protein Mpv17 (Mpv-17)	2.96476	2.26659	2.65653	2.62929	1.5973e+09	71860000	183890000	6.17683e+08	1	1
Q80Y14	Glrx5	Glutaredoxin-related protein 5, mitochondrial (Monothiol glutaredoxin-5)	2.21521	2.69655	2.96817	2.62664	126540000	269620000	126670000	1.74277e+08	1	1
P05202	Got2	Aspartate aminotransferase, mitochondrial (mAspAT) (EC 2.6.1.1) (EC 2.6.1.7) (Fatty acid-binding protein) (FABP-1) (Glutamate oxaloacetate transaminase 2) (Kynurenine aminotransferase 4) (Kynurenine aminotransferase IV) (Kynurenine--oxoglutarate transaminase 4) (Kynurenine--oxoglutarate transaminase IV) (Plasma membrane-associated fatty acid-binding protein) (FABPpm) (Transaminase A)	2.47747	2.42529	2.96665	2.62314	15425000000	3.5893e+09	5724000000	8.2461e+09	1	1
Q3URE1	Acsf3	Malonate--CoA ligase ACSF3, mitochondrial (EC 6.2.1.76) (Acyl-CoA synthetase family member 3)	2.64784	3.31517	1.89713	2.62005	227290000	10010000	19855000	8.57183e+07	1	1
Q8VEM8	Slc25a3	Solute carrier family 25 member 3 (Phosphate carrier protein, mitochondrial) (Phosphate transport protein) (PTP)	2.85289	2.27158	2.73235	2.61894	66994000000	13261000000	23797000000	34684000000	1	1
Q9D136	Ogfod3	2-oxoglutarate and iron-dependent oxygenase domain-containing protein 3 (EC 1.14.11.-)	2.13407		3.07708	2.60557	146180000		24561000	85370500	0	1
Q99JR1	Sfxn1	Sideroflexin-1	2.81479	2.32847	2.64578	2.59635	6.0692e+09	1138900000	2317900000	3.17533e+09	1	1
O55126	Nipsnap2	Protein NipSnap homolog 2 (NipSnap2) (Glioblastoma-amplified sequence)	3.06167	2.41569	2.24653	2.57463	1292400000	117600000	388170000	599390000	1	1
Q9Z0S1	Bpnt1	3'(2'),5'-bisphosphate nucleotidase 1 (EC 3.1.3.7) (Bisphosphate 3'-nucleotidase 1) (PAP-inositol 1,4-phosphatase) (PIP)	2.40047	2.41976	2.72487	2.51503	617730000	77683000	267660000	3.21024e+08	0	1
Q921N7	Tmem70	Transmembrane protein 70, mitochondrial	2.59167		2.42882	2.51024	97466000		25395000	61430500	1	1
Q8VC65	Nrm	Nurim (Nuclear envelope membrane protein) (Nuclear rim protein)	2.19492		2.81123	2.50307	90955000		10936000	50945500	0	1
Q8VCF0	Mavs	Mitochondrial antiviral-signaling protein (MAVS) (CARD adapter inducing interferon beta) (Cardif) (Interferon beta promoter stimulator protein 1) (IPS-1) (Virus-induced-signaling adapter) (VISA)	1.56339	3.4306		2.49699	54771000	41830000		48300500	1	1
P58021	Tm9sf2	Transmembrane 9 superfamily member 2	2.06431	2.58747	2.83281	2.49486	1.056e+09	54300000	32694000	3.80998e+08	0	1
Q9QYR9	Acot2	Acyl-coenzyme A thioesterase 2, mitochondrial (Acyl-CoA thioesterase 2) (EC 3.1.2.2) (Acyl coenzyme A thioester hydrolase) (MTE-I) (Very-long-chain acyl-CoA thioesterase)	2.24759	2.12277	3.06619	2.47885	1.5442e+09	244480000	549990000	7.79557e+08	1	1
Q9D023	Mpc2	Mitochondrial pyruvate carrier 2 (Brain protein 44)	3.13508	2.06551	2.17398	2.45819	13191000000	1.5287e+09	2227000000	5.6489e+09	1	1
Q07417	Acads	Short-chain specific acyl-CoA dehydrogenase, mitochondrial (SCAD) (EC 1.3.8.1) (Butyryl-CoA dehydrogenase)	2.26852	2.39491	2.69619	2.45321	4553800000	968580000	2396500000	2.63963e+09	1	1
Q8BJ03	Cox15	Cytochrome c oxidase assembly protein COX15 homolog	1.87382	2.93612	2.50074	2.43689	440280000	92332000	197910000	2.43507e+08	1	1
Q91V61	Sfxn3	Sideroflexin-3	1.92233	2.3287	3.0422	2.43108	1.7008e+09	268890000	468490000	8.12727e+08	1	1
Q9DCZ4	Apoo	MICOS complex subunit Mic26 (Apolipoprotein O) (MICOS complex subunit Mic23) (Protein FAM121B)	2.59997	2.18739	2.44678	2.41138	908620000	233940000	403540000	5.15367e+08	1	1
Q8BMG8	Slc25a32	Mitochondrial folate transporter/carrier (Solute carrier family 25 member 32)	1.91437		2.89684	2.4056	63938000		8159200	36048600	1	1
P0DN34	Ndufb1	NADH dehydrogenase [ubiquinone] 1 beta subcomplex subunit 1 (Complex I-MNLL) (CI-MNLL) (NADH-ubiquinone oxidoreductase MNLL subunit)	2.38033	2.0747	2.73897	2.398	1152000000	167420000	242470000	520630000	1	1
Q3V1L4	Nt5c2	Cytosolic purine 5'-nucleotidase (EC 3.1.3.5) (EC 3.1.3.99) (Cytosolic nucleoside phosphotransferase 5'N) (EC 2.7.1.77)		1.9783	2.77399	2.37614		5561300	21955000	13758150	0	1
Q9D1Q4	Dpm3	Dolichol-phosphate mannosyltransferase subunit 3 (Dolichol-phosphate mannose synthase subunit 3) (DPM synthase subunit 3) (Dolichyl-phosphate beta-D-mannosyltransferase subunit 3) (Mannose-P-dolichol synthase subunit 3) (MPD synthase subunit 3)	2.83365		1.918	2.37582	233630000		70244000	151937000	0	1
P08249	Mdh2	Malate dehydrogenase, mitochondrial (EC 1.1.1.37)	2.19133	2.33444	2.57725	2.36767	11552000000	2.9182e+09	3.8659e+09	6.11203e+09	1	1
Q925N2	Sfxn2	Sideroflexin-2	2.69929	2.26157	2.13414	2.365	2.1266e+09	351190000	553460000	1.01042e+09	1	1
Q9WTP7	Ak3	GTP:AMP phosphotransferase AK3, mitochondrial (EC 2.7.4.10) (Adenylate kinase 3) (AK 3) (Adenylate kinase 3 alpha-like 1)	1.99966	2.4379	2.63957	2.35904	357440000	61961000	159930000	1.9311e+08	1	1
Q60932	Vdac1	Voltage-dependent anion-selective channel protein 1 (VDAC-1) (mVDAC1) (Outer mitochondrial membrane protein porin 1) (Plasmalemmal porin) (Voltage-dependent anion-selective channel protein 5) (VDAC-5) (mVDAC5)	3.10434	1.8828	2.08784	2.35833	9868500000	2578700000	3.3449e+09	5.26403e+09	1	1
Q9CQY6	Uqcc2	Ubiquinol-cytochrome-c reductase complex assembly factor 2 (Mitochondrial nucleoid factor 1) (Mitochondrial protein M19)	0.749076		3.96616	2.35762	16330000		12519000	14424500	1	1
Q9CQ92	Fis1	Mitochondrial fission 1 protein (FIS1 homolog) (Tetratricopeptide repeat protein 11) (TPR repeat protein 11)	3.34237	1.33411		2.33824	30348000	43367000		36857500	1	1
Q9QZD8	Slc25a10	Mitochondrial dicarboxylate carrier (DIC) (Solute carrier family 25 member 10)	2.70421	1.88292	2.42028	2.3358	10931000000	1.7925e+09	3.6288e+09	5.45077e+09	1	1
Q9DCT2	Ndufs3	NADH dehydrogenase [ubiquinone] iron-sulfur protein 3, mitochondrial (EC 7.1.1.2) (Complex I-30kD) (CI-30kD) (NADH-ubiquinone oxidoreductase 30 kDa subunit)	2.00809	2.68527	2.29076	2.32804	335680000	62774000	157300000	1.85251e+08	1	1
Q8CGP2	Hist1h2bp	Histone H2B type 1-P		2.2881	2.36081	2.32445		468430000	1363100000	915765000	0	1
Q2TPA8	Hsdl2	Hydroxysteroid dehydrogenase-like protein 2 (EC 1.-.-.-)	1.292	1.52916	4.12641	2.31585	88649000	3620700	29118000	4.04626e+07	1	1
Q4VAE3	Tmem65	Transmembrane protein 65	2.45872	2.23757	2.22837	2.30822	102200000	10081000	10664000	4.09817e+07	1	1
Q5SWT3	Slc25a35	Solute carrier family 25 member 35	2.43895	1.68605	2.79355	2.30618	668860000	26836000	74887000	256861000	1	1
Q9WVD5	Slc25a15	Mitochondrial ornithine transporter 1 (Solute carrier family 25 member 15)	2.20524	2.18895	2.51987	2.30469	3.5818e+09	739090000	866030000	1.72897e+09	1	1
Q80XN0	Bdh1	D-beta-hydroxybutyrate dehydrogenase, mitochondrial (EC 1.1.1.30) (3-hydroxybutyrate dehydrogenase) (BDH)	2.03512	2.27683	2.56037	2.29077	1.5259e+09	491930000	648490000	8.88773e+08	1	1
P70404	Idh3g	Isocitrate dehydrogenase [NAD] subunit gamma 1, mitochondrial (Isocitric dehydrogenase subunit gamma) (NAD(+)-specific ICDH subunit gamma)	2.12121	2.16042	2.58852	2.29005	2.1073e+09	213620000	506070000	9.4233e+08	1	1
Q5XJY4	Parl	Presenilin-associated rhomboid-like protein, mitochondrial (EC 3.4.21.105) (Mitochondrial intramembrane-cleaving protease PARL) [Cleaved into: P-beta (Pbeta)]	2.80618	1.39831	2.62837	2.27762	354890000	5360700	73173000	1.44475e+08	1	1
O35855	Bcat2	Branched-chain-amino-acid aminotransferase, mitochondrial (BCAT(m)) (EC 2.6.1.42)	2.91628	1.71342	2.15559	2.26176	1372400000	346040000	550790000	756410000	1	1
Q9CR62	Slc25a11	Mitochondrial 2-oxoglutarate/malate carrier protein (OGCP) (alpha-oxoglutarate carrier) (Solute carrier family 25 member 11) (SLC25A11)	2.36953	2.0059	2.4038	2.25974	4317900000	620250000	1240700000	2.05962e+09	1	1
Q9CZB0	Sdhc	Succinate dehydrogenase cytochrome b560 subunit, mitochondrial (Integral membrane protein CII-3) (QPs-1) (QPs1)	2.14778	2.24683	2.38338	2.25933	1391700000	476110000	685170000	8.50993e+08	1	1
Q9Z2I8	Suclg2	Succinate--CoA ligase [GDP-forming] subunit beta, mitochondrial (EC 6.2.1.4) (GTP-specific succinyl-CoA synthetase subunit beta) (G-SCS) (GTPSCS) (Succinyl-CoA synthetase beta-G chain) (SCS-betaG)	2.22	2.24233	2.2978	2.25338	2325500000	716650000	1355000000	1.46572e+09	1	1
Q78IK4	Apool	MICOS complex subunit Mic27 (Apolipoprotein O-like) (Protein FAM121A)	2.56972	2.0151	2.16282	2.24921	1.6009e+09	186490000	297390000	6.94927e+08	1	1
Q99MS3	Mpv17l	Mpv17-like protein (M-LP)	2.69081	1.91253	2.14304	2.24879	390200000	29121000	88506000	1.69276e+08	1	1
Q9Z1Q5	Clic1	Chloride intracellular channel protein 1 (Nuclear chloride ion channel 27) (NCC27)	-0.456203		4.92397	2.23389	46563000		67791000	57177000	0	1
P12658	Calb1	Calbindin (Calbindin D28) (D-28K) (PCD-29) (Spot 35 protein) (Vitamin D-dependent calcium-binding protein, avian-type)	1.17143	2.97294	2.5334	2.22592	135150000	32152000	136820000	101374000	0	1
Q9CR64	Tmem167a	Protein kish-A (Transmembrane protein 167) (Transmembrane protein 167A)	2.88791	1.82166	1.94338	2.21765	253310000	20199000	22449000	9.86527e+07	0	1
P61804	Dad1	Dolichyl-diphosphooligosaccharide--protein glycosyltransferase subunit DAD1 (Oligosaccharyl transferase subunit DAD1) (Defender against cell death 1) (DAD-1)	2.64259	1.87482	2.09471	2.20404	434080000	143170000	197360000	2.58203e+08	0	1
Q91VA6	Poldip2	Polymerase delta-interacting protein 2	1.44674	2.60605	2.55512	2.20264	29061000	21305000	43226000	3.11973e+07	1	1
Q9Z1P6	Ndufa7	NADH dehydrogenase [ubiquinone] 1 alpha subcomplex subunit 7 (Complex I-B14.5a) (CI-B14.5a) (NADH-ubiquinone oxidoreductase subunit B14.5a)	1.81496	1.98673	2.77704	2.19291	323520000	9480800	388620000	2.4054e+08	1	1
Q8BH59	Slc25a12	Electrogenic aspartate/glutamate antiporter SLC25A12, mitochondrial (Solute carrier family 25 member 12)	2.28633	1.6832	2.58415	2.18456	4.0267e+09	418380000	1.0599e+09	1.83499e+09	1	1
Q9DCC8	Tomm20	Mitochondrial import receptor subunit TOM20 homolog (Mitochondrial 20 kDa outer membrane protein) (Outer mitochondrial membrane receptor Tom20)	2.41995		1.94861	2.18428	123920000		74973000	99446500	1	1
P35576	G6pc1	Glucose-6-phosphatase catalytic subunit 1 (EC 3.1.3.9) (Glucose-6-phosphatase) (G-6-Pase) (G6Pase)	2.34536	1.77809	2.3921	2.17185	4.2825e+09	432590000	2306500000	2.34053e+09	0	1
Q9JK42	Pdk2	[Pyruvate dehydrogenase (acetyl-transferring)] kinase isozyme 2, mitochondrial (EC 2.7.11.2) (Pyruvate dehydrogenase kinase isoform 2) (PDH kinase 2)	1.29175	*	3.04296	2.16736	355560000	9904500	54888000	140117500	1	1
Q9Z2I0	Letm1	Mitochondrial proton/calcium exchanger protein (Electroneutral mitochondrial K(+)/H(+)exchanger) (KHE) (Leucine zipper-EF-hand-containing transmembrane protein 1)	2.47658	2.20569	1.81536	2.16588	1.6163e+09	267800000	350430000	7.44843e+08	1	1
Q9CRD0	Ociad1	OCIA domain-containing protein 1	1.87963	2.23943	2.36982	2.16296	380160000	56160000	114400000	1.83573e+08	1	1
P09671	Sod2	Superoxide dismutase [Mn], mitochondrial (EC 1.15.1.1)	1.87783	2.22191	2.36647	2.1554	2267500000	468050000	1166000000	1.30052e+09	1	1
Q9DC16	Ergic1	Endoplasmic reticulum-Golgi intermediate compartment protein 1 (ER-Golgi intermediate compartment 32 kDa protein) (ERGIC-32)	1.24447	3.65347	1.55689	2.15161	435600000	17958000	7139800	1.53566e+08	0	1
Q9ERU9	Ranbp2	E3 SUMO-protein ligase RanBP2 (EC 2.3.2.-) (Ran-binding protein 2) (RanBP2)	-0.509246		4.81059	2.15067	15464000		6404500	10934250	0	1
Q91VD9	Ndufs1	NADH-ubiquinone oxidoreductase 75 kDa subunit, mitochondrial (EC 7.1.1.2) (Complex I-75kD) (CI-75kD)	1.83431	2.19893	2.40472	2.14598	4997400000	1397800000	2271900000	2.88903e+09	1	1
Q8K3J1	Ndufs8	NADH dehydrogenase [ubiquinone] iron-sulfur protein 8, mitochondrial (EC 7.1.1.2) (Complex I-23kD) (CI-23kD) (NADH-ubiquinone oxidoreductase 23 kDa subunit)	0.963844	2.00726	3.44747	2.13952	273070000	5063000	21359000	9.98307e+07	1	1
Q60930	Vdac2	Voltage-dependent anion-selective channel protein 2 (VDAC-2) (mVDAC2) (Outer mitochondrial membrane protein porin 2) (Voltage-dependent anion-selective channel protein 6) (VDAC-6) (mVDAC6)	2.41419	1.90262	2.07245	2.12975	5070200000	1.0211e+09	1441900000	2.51107e+09	1	1
P16332	Mmut	Methylmalonyl-CoA mutase, mitochondrial (MCM) (EC 5.4.99.2) (Methylmalonyl-CoA isomerase)	1.26293	2.62419	2.48187	2.123	532690000	107000000	304320000	314670000	1	1
Q8R3G9	Tspan8	Tetraspanin-8 (Tspan-8)	2.718	1.95706	1.68356	2.11954	102510000	15598000	42809000	53639000	0	1
Q8BFZ9	Erlin2	Erlin-2 (Endoplasmic reticulum lipid raft-associated protein 2) (Stomatin-prohibitin-flotillin-HflC/K domain-containing protein 2) (SPFH domain-containing protein 2)	1.78038	2.39229	2.17271	2.11513	3.1879e+09	240630000	463810000	1.29745e+09	0	1
P48962	Slc25a4	ADP/ATP translocase 1 (ADP,ATP carrier protein 1) (ADP,ATP carrier protein, heart/skeletal muscle isoform T1) (Adenine nucleotide translocator 1) (ANT 1) (Solute carrier family 25 member 4)	2.5003	1.61292	2.21494	2.10939	124160000000	1.6112e+09	3.9317e+09	4.32343e+10	1	1
Q925I1	Atad3	ATPase family AAA domain-containing protein 3 (AAA-ATPase TOB3)	1.39307	2.22991	2.67591	2.09963	262530000	62377000	55943000	126950000	1	1
Q9DC61	Pmpca	Mitochondrial-processing peptidase subunit alpha (Alpha-MPP) (Inactive zinc metalloprotease alpha) (P-55)	2.09621	*		2.09621	125590000	5361400		65475700	1	1
Q64105	Spr	Sepiapterin reductase (SPR) (EC 1.1.1.153)	1.64736		2.53696	2.09216	55093000		27630000	41361500	0	1
Q80W54	Zmpste24	CAAX prenyl protease 1 homolog (EC 3.4.24.84) (Farnesylated proteins-converting enzyme 1) (FACE-1) (Prenyl protein-specific endoprotease 1) (Zinc metalloproteinase Ste24 homolog)	2.61023	0.613333	3.03912	2.08756	3.9758e+09	226730000	871390000	1.69131e+09	0	1
Q78IK2	Atp5mk	ATP synthase membrane subunit K, mitochondrial (ATP synthase membrane subunit DAPIT, mitochondrial) (Diabetes-associated protein in insulin-sensitive tissues) (Up-regulated during skeletal muscle growth protein 5)	2.03391	1.89091	2.33582	2.08688	648340000	261670000	406000000	438670000	1	1
Q9ET30	Tm9sf3	Transmembrane 9 superfamily member 3	2.18651	1.98041	2.08875	2.08522	790780000	64080000	172640000	342500000	0	1
Q9DBH5	Lman2	Vesicular integral-membrane protein VIP36 (Lectin mannose-binding 2) (Vesicular integral-membrane protein 36) (VIP36)	1.25355	2.55913	2.42743	2.08004	1245900000	202490000	206970000	5.51787e+08	0	1
P50136	Bckdha	2-oxoisovalerate dehydrogenase subunit alpha, mitochondrial (EC 1.2.4.4) (Branched-chain alpha-keto acid dehydrogenase E1 component alpha chain) (BCKDE1A) (BCKDH E1-alpha)	1.63251	1.32456	3.27464	2.07724	179970000	19046000	112550000	1.03855e+08	1	1
Q922Q8	Lrrc59	Leucine-rich repeat-containing protein 59 [Cleaved into: Leucine-rich repeat-containing protein 59, N-terminally processed]	1.83889	1.76003	2.63144	2.07679	239500000	14396000	119350000	1.24415e+08	0	1
Q9CR51	Atp6v1g1	V-type proton ATPase subunit G 1 (V-ATPase subunit G 1) (V-ATPase 13 kDa subunit 1) (Vacuolar proton pump subunit G 1)	0.237826	1.45646	4.48097	2.05842	73070000	51182000	36817000	5.36897e+07	0	1
Q99KU0	Vmp1	Vacuole membrane protein 1 (NF-E2-inducible protein 2) (Protein ni-2)		2.01211	2.0759	2.044		13279000	50479000	31879000	0	1
Q8BK72	Mrps27	Small ribosomal subunit protein mS27 (28S ribosomal protein S27, mitochondrial) (MRP-S27) (S27mt) (Mitochondrial ribosomal protein S27)	2.3808	0.989406	2.75004	2.04008	77806000	3731300	22131000	34556100	1	1
P56480	Atp5f1b	ATP synthase subunit beta, mitochondrial (EC 7.1.2.2) (ATP synthase F1 subunit beta)	1.79513	1.94683	2.37386	2.03861	14645000000	4.1182e+09	6.5475e+09	8.4369e+09	1	1
Q71RI9	Kyat3	Kynurenine--oxoglutarate transaminase 3 (EC 2.6.1.7) (Cysteine-S-conjugate beta-lyase 2) (EC 4.4.1.13) (Kynurenine aminotransferase 3) (Kynurenine aminotransferase III) (KATIII) (Kynurenine--glyoxylate transaminase) (EC 2.6.1.63) (Kynurenine--oxoglutarate transaminase III)	1.94067	1.89916	2.26907	2.0363	654830000	106610000	207550000	3.22997e+08	1	1
Q924L1	Letmd1	LETM1 domain-containing protein 1 (Cervical cancer receptor) (MCC-32)	2.01006	1.82101	2.21405	2.01504	343210000	42297000	51404000	145637000	1	1
Q8CC88	Vwa8	von Willebrand factor A domain-containing protein 8	1.05258	3.2744	1.65715	1.99471	98887000	23109000	12869000	44955000	1	1
P30275	Ckmt1	Creatine kinase U-type, mitochondrial (EC 2.7.3.2) (Acidic-type mitochondrial creatine kinase) (Mia-CK) (Ubiquitous mitochondrial creatine kinase) (U-MtCK)	2.13617	1.9022	1.92194	1.98677	288000000	51537000	144180000	161239000	1	1
Q9CR76	Tmem186	Transmembrane protein 186	2.45193		1.51368	1.98281	155970000		20077000	88023500	1	1
Q91VR2	Atp5f1c	ATP synthase subunit gamma, mitochondrial (ATP synthase F1 subunit gamma) (F-ATPase gamma subunit)	1.11761	2.46419	2.36629	1.9827	1.7863e+09	427400000	580940000	9.31547e+08	1	1
Q9CXV1	Sdhd	Succinate dehydrogenase [ubiquinone] cytochrome b small subunit, mitochondrial (CybS) (CII-4) (QPs3) (Succinate dehydrogenase complex subunit D) (Succinate-ubiquinone oxidoreductase cytochrome b small subunit) (Succinate-ubiquinone reductase membrane anchor subunit)	2.1297	1.59624	2.2035	1.97648	1320100000	302960000	525310000	7.16123e+08	1	1
Q8VBT0	Tmx1	Thioredoxin-related transmembrane protein 1 (Thioredoxin domain-containing protein 1)	1.67004	1.47923	2.75717	1.96881	55861000	12897000	21697000	3.01517e+07	0	1
Q8BWQ1	Ugt2a3	UDP-glucuronosyltransferase 2A3 (UDPGT 2A3) (EC 2.4.1.17)	1.92968	1.71087	2.22539	1.95531	113190000	32126000	24060000	5.64587e+07	0	1
Q9CQH3	Ndufb5	NADH dehydrogenase [ubiquinone] 1 beta subcomplex subunit 5, mitochondrial (Complex I-SGDH) (CI-SGDH) (NADH-ubiquinone oxidoreductase SGDH subunit)	1.99395	1.4382	2.42213	1.95143	332260000	34133000	92373000	152922000	1	1
Q9CZX9	Emc4	ER membrane protein complex subunit 4 (Transmembrane protein 85)	1.96718	2.07926	1.80186	1.94943	120660000	41785000	68339000	76928000	0	1
Q9CZU6	Cs	Citrate synthase, mitochondrial (EC 2.3.3.1) (Citrate (Si)-synthase)	1.46665	1.90582	2.4719	1.94812	2677400000	436100000	775960000	1.29649e+09	1	1
Q9D0G0	Mrps30	Large ribosomal subunit protein mL65 (28S ribosomal protein S30, mitochondrial) (MRP-S30) (S30mt)	1.43378	*	2.45697	1.94537	32005000	6577300	58799000	3.24604e+07	1	1
Q64133	Maoa	Amine oxidase [flavin-containing] A (EC 1.4.3.21) (EC 1.4.3.4) (Monoamine oxidase type A) (MAO-A)	2.17088	1.60529	2.05587	1.94401	815490000	87614000	162650000	3.55251e+08	1	1
Q921G7	Etfdh	Electron transfer flavoprotein-ubiquinone oxidoreductase, mitochondrial (ETF-QO) (ETF-ubiquinone oxidoreductase) (EC 1.5.5.1) (Electron-transferring-flavoprotein dehydrogenase) (ETF dehydrogenase)	2.07239	1.52025	2.16328	1.91864	3.534e+09	961030000	1.7447e+09	2.07991e+09	1	1
P62259	Ywhae	14-3-3 protein epsilon (14-3-3E)	1.92012		1.8919	1.90601	30075000		95071000	62573000	0	1
Q9D6J5	Ndufb8	NADH dehydrogenase [ubiquinone] 1 beta subcomplex subunit 8, mitochondrial (Complex I-ASHI) (CI-ASHI) (NADH-ubiquinone oxidoreductase ASHI subunit)	2.18873	2.15919	1.35226	1.90006	329460000	186920000	154910000	2.23763e+08	1	1
Q78KK3	Slc22a18	Solute carrier family 22 member 18 (Imprinted multi-membrane-spanning polyspecific transporter-related protein 1) (Multi-membrane-spanning polyspecific transporter) (Organic cation transporter-like protein 2) (ORCTL-2)	1.96442	1.67422	2.04656	1.89506	2703100000	619400000	1138100000	1.48687e+09	0	1
Q791T5	Mtch1	Mitochondrial carrier homolog 1 (Mitochondrial carrier-like protein 1)	2.32691	1.11701	2.23576	1.89323	1.5801e+09	100640000	281970000	6.54237e+08	1	1
Q8BFP9	Pdk1	[Pyruvate dehydrogenase (acetyl-transferring)] kinase isozyme 1, mitochondrial (EC 2.7.11.2) (Pyruvate dehydrogenase kinase isoform 1) (PDH kinase 1)	1.46184		2.31549	1.88867	45561000		8254100	26907550	1	1
Q8BU14	Sec62	Translocation protein SEC62 (Translocation protein 1) (TP-1)	2.039	1.6413	1.97799	1.8861	319490000	21243000	30165000	1.23633e+08	0	1
Q9D880	Timm50	Mitochondrial import inner membrane translocase subunit TIM50	2.46142	1.41131	1.78088	1.88454	378250000	3443900	4467600	128720500	1	1
Q8BGC4	Ptgr3	Prostaglandin reductase-3 (PTGR-3) (EC 1.3.1.48) (15-oxoprostaglandin 13-reductase) (Zinc-binding alcohol dehydrogenase domain-containing protein 2)	1.26676		2.49029	1.87852	103780000		44655000	74217500	1	1
Q9CPU4	Mgst3	Glutathione S-transferase 3, mitochondrial (EC 2.5.1.-) (Glutathione peroxidase MGST3) (EC 1.11.1.-) (LTC4 synthase MGST3) (EC 4.4.1.20)	1.77662	1.79519	2.00385	1.85855	3.4231e+09	627280000	1387100000	1.81249e+09	1	1
Q9CXJ4	Abcb8	Mitochondrial potassium channel ATP-binding subunit (ATP-binding cassette sub-family B member 8, mitochondrial) (ABCB8) (Mitochondrial sulfonylurea-receptor) (MITOSUR)	1.45331	1.67316	2.43282	1.8531	442710000	27878000	77666000	1.82751e+08	1	1
Q9R0X4	Acot9	Acyl-coenzyme A thioesterase 9, mitochondrial (Acyl-CoA thioesterase 9) (EC 3.1.2.-) (Acyl coenzyme A thioester hydrolase 2) (MTE-2) (Acyl-CoA thioester hydrolase 9) (Mitochondrial 48 kDa acyl-CoA thioester hydrolase 1) (Mt-ACT48.1) (Protein U8) (p48)	1.69429	1.81246	2.05037	1.85237	522480000	33593000	149630000	2.35234e+08	1	1
Q99JY0	Hadhb	Trifunctional enzyme subunit beta, mitochondrial (TP-beta) [Includes: 3-ketoacyl-CoA thiolase (EC 2.3.1.155) (EC 2.3.1.16) (Acetyl-CoA acyltransferase) (Beta-ketothiolase)]	2.10992	1.56128	1.88388	1.8517	8756400000	2.0749e+09	2779700000	4.537e+09	1	1
P97328	Khk	Ketohexokinase (EC 2.7.1.3) (Hepatic fructokinase)		1.07534	2.62603	1.85068		5927600	14254000	10090800	0	1
Q9CQJ8	Ndufb9	NADH dehydrogenase [ubiquinone] 1 beta subcomplex subunit 9 (Complex I-B22) (CI-B22) (NADH-ubiquinone oxidoreductase B22 subunit)	1.12705	2.194	2.23051	1.85052	667770000	333950000	420520000	474080000	1	1
Q9ESG4	Cltrn	Collectrin (Transmembrane protein 27)	1.84573	1.34925	2.32932	1.84144	70097000	3578900	39523000	3.7733e+07	0	1
O55022	Pgrmc1	Membrane-associated progesterone receptor component 1 (mPR)	1.78576	1.68396	2.0527	1.84081	529580000	208330000	252800000	3.30237e+08	1	1
Q9WTQ8	Timm23	Mitochondrial import inner membrane translocase subunit Tim23	0.894631	2.78546		1.84004	22674000	19595000		21134500	1	1
Q8R0Y8	Slc25a42	Mitochondrial coenzyme A transporter SLC25A42 (Solute carrier family 25 member 42)	2.17863		1.49893	1.83878	535980000		70664000	303322000	1	1
Q9D6M3	Slc25a22	Mitochondrial glutamate carrier 1 (GC-1) (Glutamate/H(+) symporter 1) (Solute carrier family 25 member 22)	1.72688	1.64394	2.10757	1.82613	189590000	39396000	102130000	110372000	1	1
Q9QXX4	Slc25a13	Electrogenic aspartate/glutamate antiporter SLC25A13, mitochondrial (Citrin) (Solute carrier family 25 member 13)	2.06422	1.51145	1.8481	1.80792	12747000000	2.0341e+09	3.0653e+09	5.9488e+09	1	1
P17751	Tpi1	Triosephosphate isomerase (TIM) (EC 5.3.1.1) (Methylglyoxal synthase) (EC 4.2.3.3) (Triose-phosphate isomerase)	1.1752	2.76241	1.47609	1.80457	370600000	40840000	45699000	1.5238e+08	0	1
Q9D1B9	Mrpl28	Large ribosomal subunit protein bL28m (39S ribosomal protein L28, mitochondrial) (L28mt) (MRP-L28)	1.77245		1.83459	1.80352	21841000		6156500	13998750	1	1
Q8VCM8	Ncln	BOS complex subunit NCLN (Nicalin) (Nicastrin-like protein)	0.831715	1.9144	2.64484	1.79698	458690000	32903000	68190000	1.86594e+08	0	1
Q8R0F8	Fahd1	Acylpyruvase FAHD1, mitochondrial (EC 3.7.1.5) (Fumarylacetoacetate hydrolase domain-containing protein 1) (Oxaloacetate decarboxylase) (OAA decarboxylase) (EC 4.1.1.112)	1.55213	3.00764	0.799694	1.78649	89283000	46221000	163070000	9.95247e+07	1	1
Q9D6J6	Ndufv2	NADH dehydrogenase [ubiquinone] flavoprotein 2, mitochondrial (EC 7.1.1.2) (NADH-ubiquinone oxidoreductase 24 kDa subunit)	1.12048	1.9068	2.32638	1.78456	162080000	18468000	35664000	7.20707e+07	1	1
Q9CR67	Tmem33	Transmembrane protein 33 (Protein DB83)	1.83245	1.51314	2.00655	1.78405	1242400000	67182000	213410000	507664000	0	1
Q3UVK0	Ermp1	Endoplasmic reticulum metallopeptidase 1 (EC 3.4.-.-) (Felix-ina)	1.29612	1.79675	2.25784	1.78357	469230000	17098000	14958000	1.67095e+08	0	1
Q9D2C7	Tmbim6	Bax inhibitor 1 (BI-1) (Testis-enhanced gene transcript protein) (Transmembrane BAX inhibitor motif-containing protein 6)	1.68637		1.87854	1.78246	162510000		12075000	87292500	0	1
Q8BGP6	Slc25a40	Probable mitochondrial glutathione transporter SLC25A40 (Solute carrier family 25 member 40)	1.99596		1.56344	1.7797	48177000		6865500	27521250	1	1
Q91V04	Tram1	Translocating chain-associated membrane protein 1 (Protein TRAM1)	1.69806	2.13015	1.50954	1.77925	152060000	21633000	35140000	69611000	0	1
Q9R112	Sqor	Sulfide:quinone oxidoreductase, mitochondrial (SQOR) (EC 1.8.5.8) (Sulfide quinone oxidoreductase)	0.485598	2.21858	2.63204	1.77874	724880000	62792000	144450000	3.10707e+08	1	1
Q8VDP6	Cdipt	CDP-diacylglycerol--inositol 3-phosphatidyltransferase (EC 2.7.8.11) (Phosphatidylinositol synthase) (PI synthase) (PtdIns synthase)	1.8347	1.76075	1.71606	1.7705	721600000	62004000	40686000	2.74763e+08	0	1
Q62087	Pon3	Serum paraoxonase/lactonase 3 (EC 3.1.1.2) (EC 3.1.1.81) (EC 3.1.8.1)	1.72701	1.4915	2.04351	1.75401	104930000	7508400	11674000	41370800	0	1
P20108	Prdx3	Thioredoxin-dependent peroxide reductase, mitochondrial (EC 1.11.1.24) (Antioxidant protein 1) (AOP-1) (PRX III) (Perioredoxin-3) (Protein MER5) (Thioredoxin-dependent peroxiredoxin 3)	1.26119	1.76547	2.22931	1.75199	990150000	319690000	349530000	5.53123e+08	1	1
Q6TCG2	Paqr9	Membrane progesterone receptor epsilon (mPR epsilon) (Membrane progesterone P4 receptor epsilon) (Membrane progestin receptor epsilon) (Progesterone and adipoQ receptor family member 9) (Progestin and adipoQ receptor family member 9) (Progestin and adipoQ receptor family member IX)	1.54215	1.4136	2.29244	1.7494	45321000	14984000	38184000	3.28297e+07	0	1
Q9CQQ7	Atp5pb	ATP synthase F(0) complex subunit B1, mitochondrial (ATP synthase peripheral stalk-membrane subunit b) (ATP synthase subunit b) (ATPase subunit b)	1.46174	1.72623	2.04692	1.74496	1.5331e+09	430980000	651240000	8.71773e+08	1	1
Q8K1Z0	Coq9	Ubiquinone biosynthesis protein COQ9, mitochondrial	1.45168	1.84041	1.94126	1.74445	176310000	14452000	62860000	8.45407e+07	1	1
O35609	Scamp3	Secretory carrier-associated membrane protein 3 (Secretory carrier membrane protein 3)	1.86693	1.61954		1.74324	142780000	4513900		73646950	0	1
Q5U458	Dnajc11	DnaJ homolog subfamily C member 11	1.77998	1.45283	1.99187	1.74156	532440000	87905000	192950000	2.71098e+08	1	1
Q8BK08	Tmem11	Transmembrane protein 11, mitochondrial (Protein PM1)	1.78579	1.51851	1.90704	1.73712	154350000	14242000	48365000	72319000	1	1
Q9DB29	Iah1	Isoamyl acetate-hydrolyzing esterase 1 homolog (EC 3.1.-.-)	1.26535	1.92924	2.00052	1.7317	17778000	2661900	13228000	1.12226e+07	0	1
Q9D855	Uqcrb	Cytochrome b-c1 complex subunit 7 (Complex III subunit 7) (Complex III subunit VII) (Ubiquinol-cytochrome c reductase complex 14 kDa protein)	1.30365	2.05606	1.83196	1.73056	102370000	45598000	59046000	6.90047e+07	1	1
Q60931	Vdac3	Voltage-dependent anion-selective channel protein 3 (VDAC-3) (mVDAC3) (Outer mitochondrial membrane protein porin 3)	1.82969	1.58856	1.73863	1.71896	1.6289e+09	525770000	611540000	9.2207e+08	1	1
Q99JH8	Kdelr1	ER lumen protein-retaining receptor 1 (KDEL endoplasmic reticulum protein retention receptor 1) (KDEL receptor 1)	2.66148		0.774681	1.71808	197150000		66205000	131677500	0	1
P11930	Nudt19	Acyl-coenzyme A diphosphatase NUDT19 (EC 3.6.1.-) (Androgen-regulated protein RP2) (Nucleoside diphosphate-linked moiety X motif 19) (Nudix motif 19) (Renal CoA diphosphohydrolase) (Testosterone-regulated RP2 protein) (RP2p)	1.29362	1.73902	2.06504	1.69923	309910000	173210000	296030000	2.59717e+08	1	1
Q9CQN1	Trap1	Heat shock protein 75 kDa, mitochondrial (HSP 75) (TNFR-associated protein 1) (Tumor necrosis factor type 1 receptor-associated protein) (TRAP-1)	1.36604	1.57925	2.12428	1.68986	759600000	138070000	314280000	4.03983e+08	1	1
Q6NVE9	Pptc7	Protein phosphatase PTC7 homolog (EC 3.1.3.16) (T-cell activation protein phosphatase 2C) (TA-PP2C)	1.91156		1.46784	1.6897	56169000		1864700	29016850	1	1
Q9WV85	Nme3	Nucleoside diphosphate kinase 3 (NDK 3) (NDP kinase 3) (EC 2.7.4.6) (DR-nm23) (Nucleoside diphosphate kinase C) (NDPKC) (nm23-M3)	1.26941	1.01527	2.78242	1.68903	44739000	3249200	19399000	22462400	1	1
Q9CQY5	Magt1	Magnesium transporter protein 1 (MagT1) (Dolichyl-diphosphooligosaccharide--protein glycosyltransferase subunit MAGT1) (Oligosaccharyl transferase subunit MAGT1) (Implantation-associated protein) (IAP)	0.742749	2.00484	2.31491	1.6875	130400000	24897000	60117000	7.18047e+07	0	1
Q9WUR2	Eci2	Enoyl-CoA delta isomerase 2 (EC 5.3.3.8) (Delta(3),delta(2)-enoyl-CoA isomerase) (D3,D2-enoyl-CoA isomerase) (Dodecenoyl-CoA isomerase) (Peroxisomal 3,2-trans-enoyl-CoA isomerase) (pECI)	1.32843	1.74453	1.98779	1.68692	680910000	182270000	209000000	3.57393e+08	1	1
Q91Z53	Grhpr	Glyoxylate reductase/hydroxypyruvate reductase (EC 1.1.1.79) (EC 1.1.1.81)	0.809844	0.45523	3.78111	1.68206	58167000	7873800	43375000	3.64719e+07	1	1
Q99JY9	Actr3	Actin-related protein 3 (Actin-like protein 3)	0.670782		2.69272	1.68175	70553000		69625000	70089000	0	1
Q8BXV2	Bri3bp	BRI3-binding protein (I3-binding protein)	1.95861	1.39193		1.67527	129130000	11681000		70405500	1	1
Q9DCS3	Mecr	Enoyl-[acyl-carrier-protein] reductase, mitochondrial (EC 1.3.1.104) (2-enoyl thioester reductase) (Nuclear receptor-binding factor 1) (NRBF-1)		1.89382	1.45298	1.6734		16113000	70921000	43517000	1	1
Q9CQR4	Acot13	Acyl-coenzyme A thioesterase 13 (Acyl-CoA thioesterase 13) (EC 3.1.2.-) (Hotdog-fold thioesterase superfamily member 2) (Palmitoyl-CoA hydrolase) (EC 3.1.2.2) (Thioesterase superfamily member 2) (THEM2)	1.75675	1.14383	2.09906	1.66654	913540000	333880000	660210000	6.35877e+08	1	1
Q9D710	Tmx2	Thioredoxin-related transmembrane protein 2 (Thioredoxin domain-containing protein 14)	1.78656		1.54385	1.6652	343370000		37429000	190399500	1	1
Q9Z2I9	Sucla2	Succinate--CoA ligase [ADP-forming] subunit beta, mitochondrial (EC 6.2.1.5) (ATP-specific succinyl-CoA synthetase subunit beta) (A-SCS) (Succinyl-CoA synthetase beta-A chain) (SCS-betaA)	1.59464	1.59334	1.79342	1.66047	2148900000	445560000	725750000	1.10674e+09	1	1
Q8BMF3	Me3	NADP-dependent malic enzyme, mitochondrial (NADP-ME) (EC 1.1.1.40) (Malic enzyme 3)	1.47944		1.82495	1.65219	50180000		23523000	36851500	1	1
O70503	Hsd17b12	Very-long-chain 3-oxoacyl-CoA reductase (EC 1.1.1.330) (17-beta-hydroxysteroid dehydrogenase 12) (17-beta-HSD 12) (3-ketoacyl-CoA reductase) (KAR) (Estradiol 17-beta-dehydrogenase 12) (EC 1.1.1.62) (KIK-I)	1.91278	1.40226	1.64051	1.65185	1.5904e+09	139860000	134740000	6.21667e+08	0	1
Q9CQS4	Slc25a46	Mitochondrial outer membrane protein SLC25A46 (Solute carrier family 25 member 46)	1.08532	2.20889		1.6471	63159000	3324900		33241950	1	1
Q3TC72	Fahd2	Fumarylacetoacetate hydrolase domain-containing protein 2A (EC 3.-.-.-)	1.29276	1.96081	1.68217	1.64524	318470000	9081900	101430000	1.42994e+08	1	1
Q8BMS1	Hadha	Trifunctional enzyme subunit alpha, mitochondrial (Monolysocardiolipin acyltransferase) (EC 2.3.1.-) (TP-alpha) [Includes: Long-chain enoyl-CoA hydratase (EC 4.2.1.17); Long chain 3-hydroxyacyl-CoA dehydrogenase (EC 1.1.1.211)]	1.63461	1.55277	1.74641	1.6446	10722000000	1290400000	3.1931e+09	5.0685e+09	1	1
D3Z7P3	Gls	Glutaminase kidney isoform, mitochondrial (GLS) (EC 3.5.1.2) [Cleaved into: Glutaminase kidney isoform, mitochondrial 68 kDa chain; Glutaminase kidney isoform, mitochondrial 65 kDa chain]	1.64235	2.1376	1.13341	1.63778	857040000	155220000	198540000	403600000	1	1
Q9CPQ8	Atp5mg	ATP synthase subunit g, mitochondrial (ATPase subunit g) (ATP synthase membrane subunit g)	1.55322		1.71982	1.63652	461690000		36362000	249026000	1	1
Q8BTX9	Hsdl1	Inactive hydroxysteroid dehydrogenase-like protein 1	1.11896		2.14824	1.6336	92634000		10263000	51448500	1	1
Q8BWM0	Ptges2	Prostaglandin E synthase 2 (EC 5.3.99.3) (GATE-binding factor 1) (GBF-1) (Microsomal prostaglandin E synthase 2) (mPGES-2) [Cleaved into: Prostaglandin E synthase 2 truncated form]	1.30218	1.81184	1.76951	1.62785	780050000	43644000	181990000	335228000	1	1
Q9JIZ0	Cml1	Probable N-acetyltransferase CML1 (EC 2.3.1.-) (Camello-like protein 1)	1.2103	1.57506	2.08634	1.6239	341850000	133510000	297340000	2.57567e+08	0	1
Q8VBZ3	Clptm1	Putative lipid scramblase CLPTM1 (Cleft lip and palate transmembrane protein 1 homolog) (Thymic epithelial cell surface antigen)	1.5655	1.52905	1.77652	1.62369	382170000	41806000	77246000	167074000	0	1
P19783	Cox4i1	Cytochrome c oxidase subunit 4 isoform 1, mitochondrial (Cytochrome c oxidase polypeptide IV) (Cytochrome c oxidase subunit IV isoform 1) (COX IV-1)	1.33981	1.63928	1.89147	1.62352	285390000	126620000	173000000	1.95003e+08	1	1
Q9DCU9	Hoga1	4-hydroxy-2-oxoglutarate aldolase, mitochondrial (EC 4.1.3.16) (Dihydrodipicolinate synthase-like) (DHDPS-like protein) (Probable 2-keto-4-hydroxyglutarate aldolase) (Probable KHG-aldolase)	1.48091	1.20047	2.15345	1.61161	901210000	93082000	557090000	5.17127e+08	1	1
Q9DCX8	Iyd	Iodotyrosine deiodinase 1 (IYD-1) (EC 1.21.1.1) (Iodotyrosine dehalogenase 1)	1.7122	1.47775		1.59497	282400000	109620000		196010000	0	1
Q9D6K8	Fundc2	FUN14 domain-containing protein 2 (Hepatitis C virus core-binding protein 6)	1.73304	0.331784	2.70791	1.59091	357160000	36316000	50619000	1.48032e+08	1	1
P57780	Actn4	Alpha-actinin-4 (Non-muscle alpha-actinin 4)	1.26972	0.777008	2.70088	1.58254	513190000	11763000	65982000	1.96978e+08	0	1
Q8VCH6	Dhcr24	Delta(24)-sterol reductase (EC 1.3.1.72) (24-dehydrocholesterol reductase) (3-beta-hydroxysterol Delta-24-reductase)	1.07828	1.93092	1.7134	1.5742	222850000	17884000	38837000	9.31903e+07	0	1
Q9D8B4	Ndufa11	NADH dehydrogenase [ubiquinone] 1 alpha subcomplex subunit 11 (Complex I-B14.7) (CI-B14.7) (NADH-ubiquinone oxidoreductase subunit B14.7)	2.32718	0.720882	1.66947	1.57251	671790000	152530000	273730000	3.66017e+08	1	1
Q791V5	Mtch2	Mitochondrial carrier homolog 2 (Met-induced mitochondrial protein)	1.51454	1.33095	1.84826	1.56458	3.0665e+09	1135000000	1.7865e+09	1.996e+09	1	1
Q99LC5	Etfa	Electron transfer flavoprotein subunit alpha, mitochondrial (Alpha-ETF)	1.15663	1.82838	1.7051	1.56337	3.1882e+09	1273700000	2367000000	2.2763e+09	1	1
P47738	Aldh2	Aldehyde dehydrogenase, mitochondrial (EC 1.2.1.3) (AHD-M1) (ALDH class 2) (ALDH-E2) (ALDHI)	1.53023	1.50103	1.65523	1.56216	9054600000	2899800000	5309500000	5.75463e+09	1	1
P52825	Cpt2	Carnitine O-palmitoyltransferase 2, mitochondrial (EC 2.3.1.21) (Carnitine palmitoyltransferase II) (CPT II)	1.74095	1.25757	1.67566	1.55806	3.6484e+09	762850000	1.7055e+09	2.03892e+09	1	1
O35459	Ech1	Delta(3,5)-Delta(2,4)-dienoyl-CoA isomerase, mitochondrial (EC 5.3.3.-)	1.74015	1.36522		1.55269	21901000	10444000		16172500	1	1
Q8C025	Chpt1	Cholinephosphotransferase 1 (mCHPT1) (EC 2.7.8.2) (Diabetic nephropathy-associated gene transcript 1) (Diacylglycerol cholinephosphotransferase 1)	1.27569		1.82277	1.54923	139090000		48610000	93850000	1	1
Q8C0L0	Tmx4	Thioredoxin-related transmembrane protein 4 (Thioredoxin domain-containing protein 13)	2.01997	1.50326	1.12347	1.5489	380960000	20487000	32393000	1.44613e+08	0	1
O88696	Clpp	ATP-dependent Clp protease proteolytic subunit, mitochondrial (EC 3.4.21.92) (Endopeptidase Clp)	1.45865	1.4335	1.75231	1.54815	104020000	37609000	89817000	7.71487e+07	1	1
Q6DYE8	Enpp3	Ectonucleotide pyrophosphatase/phosphodiesterase family member 3 (E-NPP 3) (Phosphodiesterase I beta) (PD-Ibeta) (Phosphodiesterase I/nucleotide pyrophosphatase 3) (CD antigen CD203c) [Includes: Alkaline phosphodiesterase I (EC 3.1.4.1); Nucleotide pyrophosphatase (NPPase) (EC 3.6.1.9) (Nucleotide diphosphatase)]	1.18902	1.08632	2.36362	1.54632	54031000	11181000	15148000	2.67867e+07	0	1
Q8BGA9	Oxa1l	Mitochondrial inner membrane protein OXA1L (Oxidase assembly 1-like protein) (OXA1-like protein)	0.993188	2.08804	*	1.54061	152120000	22176000	4895300	5.97304e+07	1	1
O35857	Timm44	Mitochondrial import inner membrane translocase subunit TIM44	1.94888	0.984782	1.68609	1.53992	306010000	12071000	90682000	1.36254e+08	1	1
Q8JZZ0	Ugt3a2	UDP-glucuronosyltransferase 3A2 (UDPGT 3A2) (EC 2.4.1.17)	1.39485	0.855153	2.36657	1.53886	2346800000	453540000	640620000	1.14699e+09	0	1
Q924Z4	Cers2	Ceramide synthase 2 (CerS2) (LAG1 longevity assurance homolog 2) (Sphingosine N-acyltransferase CERS2) (EC 2.3.1.24) (Translocating chain-associating membrane protein homolog 3) (TRAM homolog 3) (Tumor metastasis-suppressor gene 1 protein) (Very-long-chain ceramide synthase CERS2) (EC 2.3.1.297)	1.35495	2.13707	1.12188	1.53797	359050000	38711000	53450000	1.50404e+08	0	1
P62984	Uba52	Ubiquitin-ribosomal protein eL40 fusion protein (Ubiquitin A-52 residue ribosomal protein fusion product 1) [Cleaved into: Ubiquitin; Large ribosomal subunit protein eL40 (60S ribosomal protein L40) (CEP52)]	0.982882	2.33697	1.29168	1.53718	340140000	94596000	90079000	1.74938e+08	0	1
P48036	Anxa5	Annexin A5 (Anchorin CII) (Annexin V) (Annexin-5) (Calphobindin I) (CPB-I) (Endonexin II) (Lipocortin V) (Placental anticoagulant protein 4) (PP4) (Placental anticoagulant protein I) (PAP-I) (Thromboplastin inhibitor) (Vascular anticoagulant-alpha) (VAC-alpha)	1.36244	1.50793	1.73781	1.53606	67684000	66291000	119920000	8.46317e+07	0	1
P03921	Mtnd5	NADH-ubiquinone oxidoreductase chain 5 (EC 7.1.1.2) (NADH dehydrogenase subunit 5)	1.91324	1.17896	1.49907	1.53042	1258400000	168400000	170300000	5.32367e+08	1	1
O55125	Nipsnap1	Protein NipSnap homolog 1 (NipSnap1)	1.36985	1.39868	1.81535	1.52796	914970000	236310000	443450000	5.31577e+08	1	1
Q9Z2Z6	Slc25a20	Mitochondrial carnitine/acylcarnitine carrier protein (Carnitine/acylcarnitine translocase) (CAC) (CACT) (mCAC) (Solute carrier family 25 member 20)	0.689289	2.05237	1.8363	1.52599	2783800000	396510000	737720000	1306010000	1	1
P14094	Atp1b1	Sodium/potassium-transporting ATPase subunit beta-1 (Sodium/potassium-dependent ATPase subunit beta-1)	1.13244	1.61079	1.79538	1.51287	4479300000	2397600000	4326700000	3.73453e+09	0	1
Q8C0K5	Slc25a16	Solute carrier family 25 member 16 (Graves disease carrier protein homolog) (GDC) (Mitochondrial solute carrier protein homolog)	1.22395		1.79981	1.51188	131880000		94383000	113131500	1	1
Q8BJ64	Chdh	Choline dehydrogenase, mitochondrial (CDH) (CHD) (EC 1.1.99.1)	1.27272	1.6146	1.63529	1.50754	1.8977e+09	273840000	602290000	9.2461e+08	1	1
Q9CQ54	Ndufc2	NADH dehydrogenase [ubiquinone] 1 subunit C2 (Complex I-B14.5b) (CI-B14.5b) (NADH-ubiquinone oxidoreductase subunit B14.5b)	1.48098	1.20605	1.82913	1.50539	59928000	34126000	84542000	59532000	1	1
Q8JZQ2	Afg3l2	AFG3-like protein 2 (EC 3.4.24.-)	0.92984	1.80894	1.76778	1.50219	66502000	7073200	2693800	25423000	1	1
Q8VI47	Abcc2	ATP-binding cassette sub-family C member 2 (EC 7.6.2.-) (EC 7.6.2.2) (EC 7.6.2.3) (Canalicular multispecific organic anion transporter 1) (Multidrug resistance-associated protein 2)	0.307639		2.69285	1.50025	25016000		5917400	15466700	0	1
Q9CQX2	Cyb5b	Cytochrome b5 type B (Cytochrome b5 outer mitochondrial membrane isoform)	1.68954	1.19944	1.59532	1.49477	2.0848e+09	199180000	704220000	9.96067e+08	1	1
P56395	Cyb5a	Cytochrome b5	1.32793	1.51521	1.63617	1.4931	523900000	66498000	138650000	243016000	0	1
Q8K2B3	Sdha	Succinate dehydrogenase [ubiquinone] flavoprotein subunit, mitochondrial (EC 1.3.5.1) (Flavoprotein subunit of complex II) (Fp)	1.35048	1.38685	1.71896	1.48543	5.9371e+09	1.5977e+09	2566200000	3.367e+09	1	1
P00405	Mtco2	Cytochrome c oxidase subunit 2 (EC 7.1.1.9) (Cytochrome c oxidase polypeptide II)	1.1173	1.73446	1.59555	1.48244	4.0993e+09	2225800000	5126700000	3.81727e+09	1	1
O70439	Stx7	Syntaxin-7	1.36354	1.02525	2.04337	1.47739	82112000	2853500	17640000	3.42018e+07	0	1
Q9DB77	Uqcrc2	Cytochrome b-c1 complex subunit 2, mitochondrial (Complex III subunit 2) (Core protein II) (Ubiquinol-cytochrome-c reductase complex core protein 2)	0.760221	1.78303	1.87269	1.47198	2457800000	532190000	1.0714e+09	1.3538e+09	1	1
Q5IRJ6	Slc30a9	Proton-coupled zinc antiporter SLC30A9, mitochondrial (GRIP1-associated coactivator 63) (GAC63) (Solute carrier family 30 member 9) (Zinc transporter 9) (ZnT-9)	1.79628	0.79094	1.8169	1.46804	93409000	27659000	21873000	47647000	1	1
P61027	Rab10	Ras-related protein Rab-10 (EC 3.6.5.2)	1.32899	1.77863	1.28606	1.46456	252960000	9646600	22800000	9.51355e+07	0	1
Q5HZI9	Slc25a51	Mitochondrial nicotinamide adenine dinucleotide transporter SLC25A51 (Mitochondrial NAD(+) transporter SLC25A51) (Mitochondrial carrier triple repeat protein 1) (Solute carrier family 25 member 51)	1.23548	1.39164	1.74377	1.45697	350200000	5123700	16636000	1.23987e+08	1	1
P53986	Slc16a1	Monocarboxylate transporter 1 (MCT 1) (Solute carrier family 16 member 1)	2.05198	0.858073	1.45217	1.45407	176100000	17170000	121120000	1.04797e+08	0	1
Q60597	Ogdh	2-oxoglutarate dehydrogenase complex component E1 (E1o) (OGDC-E1) (OGDH-E1) (EC 1.2.4.2) (2-oxoglutarate dehydrogenase, mitochondrial) (Alpha-ketoglutarate dehydrogenase) (Alpha-KGDH-E1) (Thiamine diphosphate (ThDP)-dependent 2-oxoglutarate dehydrogenase)	1.38023	1.41867	1.55196	1.45029	5116400000	1.6131e+09	2517400000	3.0823e+09	1	1
Q3UIU2	Ndufb6	NADH dehydrogenase [ubiquinone] 1 beta subcomplex subunit 6 (Complex I-B17) (CI-B17) (NADH-ubiquinone oxidoreductase B17 subunit)	1.64973		1.24928	1.44951	186590000		67247000	126918500	1	1
Q9WUZ9	Entpd5	Ectonucleoside triphosphate diphosphohydrolase 5 (NTPDase 5) (EC 3.6.1.6) (CD39 antigen-like 4) (ER-UDPase) (Guanosine-diphosphatase ENTPD5) (GDPase ENTPD5) (Nucleoside diphosphatase) (Uridine-diphosphatase ENTPD5) (UDPase ENTPD5)	1.32525	1.16073	1.85447	1.44682	256290000	22103000	93522000	1.23972e+08	0	1
Q9DC69	Ndufa9	NADH dehydrogenase [ubiquinone] 1 alpha subcomplex subunit 9, mitochondrial (Complex I-39kD) (CI-39kD) (NADH-ubiquinone oxidoreductase 39 kDa subunit)	1.06356	1.76268	1.51334	1.44653	928140000	39145000	191850000	3.86378e+08	1	1
P67778	Phb1	Prohibitin 1 (B-cell receptor-associated protein 32) (BAP 32)	1.04074	1.25895	2.0104	1.4367	177720000	68812000	205460000	150664000	1	1
Q6PB66	Lrpprc	Leucine-rich PPR motif-containing protein, mitochondrial (130 kDa leucine-rich protein) (LRP 130) (mLRP130)	0.467593	1.65842	2.16687	1.43096	897410000	176570000	270960000	4.48313e+08	1	1
Q8JZU2	Slc25a1	Tricarboxylate transport protein, mitochondrial (Citrate transport protein) (CTP) (Solute carrier family 25 member 1) (Tricarboxylate carrier protein)	1.76935	0.997564	1.5223	1.42974	1456500000	278150000	616090000	783580000	1	1
P55096	Abcd3	ATP-binding cassette sub-family D member 3 (EC 3.1.2.-) (EC 7.6.2.-) (68 kDa peroxisomal membrane protein) (PMP68) (70 kDa peroxisomal membrane protein) (PMP70)	1.05887	1.23427	1.99373	1.42896	6.3551e+09	961920000	2.1216e+09	3.14621e+09	1	1
Q8R0N6	Adhfe1	Hydroxyacid-oxoacid transhydrogenase, mitochondrial (HOT) (EC 1.1.99.24) (Alcohol dehydrogenase iron-containing protein 1) (ADHFe1)	0.706765	1.16719	2.38699	1.42031	341150000	11619000	36092000	1.2962e+08	1	1
Q922G0	Slc25a36	Solute carrier family 25 member 36	1.30139		1.53786	1.41962	229780000		28066000	128923000	1	1
Q9CZW5	Tomm70	Mitochondrial import receptor subunit TOM70 (Mitochondrial precursor proteins import receptor) (Translocase of outer membrane 70 kDa subunit) (Translocase of outer mitochondrial membrane protein 70)	0.959401	1.32504	1.96575	1.41673	261030000	13350000	40089000	104823000	1	1
Q6ZQM8	Ugt1a7	UDP-glucuronosyltransferase 1A7 (UGT1A7) (EC 2.4.1.17) (UDP-glucuronosyltransferase 1-7C) (UDPGT 1-7C) (UGT1*7C) (UGT1-07C) (UGT1.7C) (UDP-glucuronosyltransferase 1A7C)	1.36993	1.06975	1.80304	1.41424	6.7659e+09	768930000	1122200000	2.88568e+09	0	1
Q9D8N0	Eef1g	Elongation factor 1-gamma (EF-1-gamma) (eEF-1B gamma)	0.313071		2.5007	1.40689	61182000		20734000	40958000	0	1
Q91YT0	Ndufv1	NADH dehydrogenase [ubiquinone] flavoprotein 1, mitochondrial (EC 7.1.1.2) (Complex I-51kD) (CI-51kD) (NADH-ubiquinone oxidoreductase 51 kDa subunit)	1.12313	1.29313	1.77968	1.39864	1.617e+09	154860000	570990000	7.8095e+08	1	1
Q9D0M3	Cyc1	Cytochrome c1, heme protein, mitochondrial (EC 7.1.1.8) (Complex III subunit 4) (Complex III subunit IV) (Cytochrome b-c1 complex subunit 4) (Ubiquinol-cytochrome-c reductase complex cytochrome c1 subunit) (Cytochrome c-1)	0.874235	1.6459	1.67399	1.39804	1255300000	587270000	1.016e+09	9.52857e+08	1	1
Q9DB20	Atp5po	ATP synthase subunit O, mitochondrial (ATP synthase peripheral stalk subunit OSCP) (Oligomycin sensitivity conferral protein) (OSCP)	0.915361	1.58766	1.6868	1.39661	1407100000	276400000	695300000	7.92933e+08	1	1
Q9CY73	Mrpl44	Large ribosomal subunit protein mL44 (EC 3.1.26.-) (39S ribosomal protein L44, mitochondrial) (L44mt) (MRP-L44)		1.39022	*	1.39022		6781000	888430	3834715	1	1
Q60928	Ggt1	Glutathione hydrolase 1 proenzyme (EC 3.4.19.13) (Gamma-glutamyltransferase 1) (Gamma-glutamyltranspeptidase 1) (GGT 1) (EC 2.3.2.2) (Leukotriene-C4 hydrolase) (EC 3.4.19.14) (CD antigen CD224) [Cleaved into: Glutathione hydrolase 1 heavy chain; Glutathione hydrolase 1 light chain]	1.19523	1.47237	1.50297	1.39019	995700000	381780000	353120000	5.76867e+08	0	1
Q924X2	Cpt1b	Carnitine O-palmitoyltransferase 1, muscle isoform (CPT1-M) (EC 2.3.1.21) (Carnitine O-palmitoyltransferase I, muscle isoform) (CPT I) (CPTI-M) (Carnitine palmitoyltransferase 1B)	0.902845	1.75964	1.50354	1.38868	396200000	33450000	59665000	163105000	1	1
Q8CFJ7	Slc25a45	Solute carrier family 25 member 45	1.8587	1.13863	1.15753	1.38495	795140000	70246000	152530000	3.39305e+08	1	1
Q99MN9	Pccb	Propionyl-CoA carboxylase beta chain, mitochondrial (PCCase subunit beta) (EC 6.4.1.3) (Propanoyl-CoA:carbon dioxide ligase subunit beta)	1.64069	1.02451	1.47844	1.38122	8.3233e+09	1217000000	2403700000	3.98133e+09	1	1
Q9Z2J0	Slc23a1	Solute carrier family 23 member 1 (Na(+)/L-ascorbic acid transporter 1) (Sodium-dependent vitamin C transporter 1) (Yolk sac permease-like molecule 3)	0.82491	1.16331	2.14724	1.37849	398730000	42962000	48369000	1.63354e+08	0	1
Q6TEK5	Vkorc1l1	Vitamin K epoxide reductase complex subunit 1-like protein 1 (VKORC1-like protein 1) (EC 1.17.4.4)	1.03984	1.06891	2.01814	1.37563	125700000	3891500	20584000	50058500	0	1
P63101	Ywhaz	14-3-3 protein zeta/delta (Protein kinase C inhibitor protein 1) (KCIP-1) (SEZ-2)	1.55732	1.8493	0.71984	1.37549	104070000	3131700	7869200	3.8357e+07	0	1
A2ARV4	Lrp2	Low-density lipoprotein receptor-related protein 2 (LRP-2) (Glycoprotein 330) (gp330) (Megalin)	0.386146	1.65893	2.07928	1.37479	4530100000	902790000	1.6311e+09	2.35466e+09	0	1
Q8VDN2	Atp1a1	Sodium/potassium-transporting ATPase subunit alpha-1 (Na(+)/K(+) ATPase alpha-1 subunit) (EC 7.2.2.13) (Sodium pump subunit alpha-1)	1.65883	1.11718	1.3388	1.3716	65574000000	14639000000	22361000000	3.41913e+10	0	1
P20029	Hspa5	Endoplasmic reticulum chaperone BiP (EC 3.6.4.10) (78 kDa glucose-regulated protein) (GRP-78) (Binding-immunoglobulin protein) (BiP) (Heat shock protein 70 family protein 5) (HSP70 family protein 5) (Heat shock protein family A member 5) (Immunoglobulin heavy chain-binding protein)	1.37461	1.29294	1.44053	1.36936	1137100000	330810000	407320000	6.25077e+08	0	1
P61620	Sec61a1	Protein transport protein Sec61 subunit alpha isoform 1 (Sec61 alpha-1)	1.51975	0.850492	1.73772	1.36932	1091800000	69914000	108850000	4.23521e+08	0	1
P47802	Mtx1	Metaxin-1 (Mitochondrial outer membrane import complex protein 1)	1.28709	1.20801	1.59854	1.36455	184700000	43397000	67039000	9.83787e+07	1	1
P11881	Itpr1	Inositol 1,4,5-trisphosphate receptor type 1 (IP3 receptor isoform 1) (IP3R 1) (InsP3R1) (Inositol 1,4,5-trisphosphate-binding protein P400) (Protein PCD-6) (Purkinje cell protein 1) (Type 1 inositol 1,4,5-trisphosphate receptor) (Type 1 InsP3 receptor)	0.750142	1.84575	1.49315	1.36301	91845000	6030700	8663800	3.55132e+07	0	1
Q9DC70	Ndufs7	NADH dehydrogenase [ubiquinone] iron-sulfur protein 7, mitochondrial (EC 7.1.1.2) (Complex I-20kD) (CI-20kD) (NADH-ubiquinone oxidoreductase 20 kDa subunit)	0.765639		1.95983	1.36273	166000000		40551000	103275500	1	1
Q8C522	Endod1	Endonuclease domain-containing 1 protein (EC 3.1.30.-)	1.26001		1.45849	1.35925	256550000		9990300	133270150	0	1
Q8VC69	Slc22a6	Solute carrier family 22 member 6 (Kidney-specific transport protein) (Novel kidney transcript) (mNKT) (Organic anion transporter 1) (Renal organic anion transporter 1) (mROAT1)	0.670204	2.22711	1.17482	1.35738	714970000	244010000	248160000	402380000	0	1
P68040	Rack1	Small ribosomal subunit protein RACK1 (12-3) (Guanine nucleotide-binding protein subunit beta-2-like 1) (Receptor for activated C kinase) (Receptor of activated protein C kinase 1) (Receptor of activated protein kinase C 1) (p205) [Cleaved into: Small ribosomal subunit protein RACK1, N-terminally processed (Guanine nucleotide-binding protein subunit beta-2-like 1, N-terminally processed) (Recepto…	1.82841	1.03112	1.20934	1.35629	19799000	6003500	26987000	17596500	0	1
Q99NB1	Acss1	Acetyl-coenzyme A synthetase 2-like, mitochondrial (EC 6.2.1.1) (Acetate--CoA ligase 2) (Acetyl-CoA synthetase 2) (AceCS2) (Acyl-CoA synthetase short-chain family member 1) (Propionate--CoA ligase) (EC 6.2.1.17)	1.51675	1.09221	1.45881	1.35592	4.079e+09	450300000	754550000	1.76128e+09	1	1
Q8BKZ9	Pdhx	Pyruvate dehydrogenase protein X component, mitochondrial (Dihydrolipoamide dehydrogenase-binding protein of pyruvate dehydrogenase complex) (Lipoyl-containing pyruvate dehydrogenase complex component X)	1.23872	1.13103	1.69775	1.35583	95677000	7374000	31698000	4.49163e+07	1	1
Q8C5H8	Nadk2	NAD kinase 2, mitochondrial (EC 2.7.1.23) (Mitochondrial NAD kinase) (NAD kinase domain-containing protein 1, mitochondrial)	1.33786	1.05921	1.66594	1.35433	106560000	22334000	46443000	5.84457e+07	1	1
Q9D1Q6	Erp44	Endoplasmic reticulum resident protein 44 (ER protein 44) (ERp44) (Thioredoxin domain-containing protein 4)	0.520387		2.16014	1.34026	32112000		7506200	19809100	0	1
Q8K0H1	Slc47a1	Multidrug and toxin extrusion protein 1 (MATE-1) (mMATE-1) (Solute carrier family 47 member 1)	0.875358	1.62348	1.5209	1.33991	259650000	36937000	57061000	1.17883e+08	0	1
Q9CPP6	Ndufa5	NADH dehydrogenase [ubiquinone] 1 alpha subcomplex subunit 5 (Complex I subunit B13) (Complex I-13kD-B) (CI-13kD-B) (NADH-ubiquinone oxidoreductase 13 kDa-B subunit)	-1.24638	2.3402	2.92113	1.33832	74733000	40765000	114570000	7.66893e+07	1	1
O88986	Gcat	2-amino-3-ketobutyrate coenzyme A ligase, mitochondrial (AKB ligase) (EC 2.3.1.29) (Aminoacetone synthase) (Glycine acetyltransferase)	1.7072	0.940244	1.36448	1.33731	261300000	10797000	69276000	113791000	1	1
Q8K4F5	Abhd11	Protein ABHD11 (EC 3.-.-.-) (Alpha/beta hydrolase domain-containing protein 11) (Abhydrolase domain-containing protein 11) (Williams-Beuren syndrome chromosomal region 21 protein homolog)	1.05131		1.61194	1.33162	35148000		31688000	33418000	1	1
P48678	Lmna	Prelamin-A/C [Cleaved into: Lamin-A/C]	0.38391	1.87164	1.73784	1.33113	274180000	46113000	63482000	127925000	0	1
P50544	Acadvl	Very long-chain specific acyl-CoA dehydrogenase, mitochondrial (EC 1.3.8.9) (MVLCAD) (VLCAD)	1.27462	1.50954	1.19641	1.32686	3.135e+09	426850000	1.0209e+09	1.52758e+09	1	1
Q91YH5	Atl3	Atlastin-3 (EC 3.6.5.-)	0.813484	1.50843	1.64967	1.32386	139640000	5804100	17090000	5.4178e+07	0	1
Q99J27	Slc33a1	Acetyl-coenzyme A transporter 1 (AT-1) (Acetyl-CoA transporter 1) (Solute carrier family 33 member 1)	1.48202	1.03812	1.44957	1.32324	383560000	27575000	23215000	1.44783e+08	0	1
P35278	Rab5c	Ras-related protein Rab-5C (EC 3.6.5.2)	0.975534	1.4151	1.56613	1.31892	773530000	39647000	109620000	307599000	0	1
Q9D517	Agpat3	1-acyl-sn-glycerol-3-phosphate acyltransferase gamma (EC 2.3.1.51) (1-acylglycerol-3-phosphate O-acyltransferase 3) (1-AGP acyltransferase 3) (1-AGPAT 3) (Lysophosphatidic acid acyltransferase gamma) (LPAAT-gamma)	1.28016	0.941486	1.71411	1.31192	1331800000	93254000	126290000	5.17115e+08	0	1
P35762	Cd81	CD81 antigen (26 kDa cell surface protein TAPA-1) (Target of the antiproliferative antibody 1) (CD antigen CD81)	1.74797	1.36814	0.815584	1.31057	96648000	127910000	60041000	9.48663e+07	0	1
Q8VDK1	Nit1	Deaminated glutathione amidase (dGSH amidase) (EC 3.5.1.128) (Nitrilase homolog 1)	1.34586	0.584335	1.99877	1.30966	32726000	7007800	65828000	3.51873e+07	1	1
Q8R0X7	Sgpl1	Sphingosine-1-phosphate lyase 1 (S1PL) (SP-lyase 1) (SPL 1) (mSPL) (EC 4.1.2.27) (Sphingosine-1-phosphate aldolase)	0.779087	0.836636	2.30935	1.30836	427930000	21452000	32421000	160601000	0	1
Q922Q1	Mtarc2	Mitochondrial amidoxime reducing component 2 (mARC2) (EC 1.7.-.-) (Molybdenum cofactor sulfurase C-terminal domain-containing protein 2) (MOSC domain-containing protein 2) (Moco sulfurase C-terminal domain-containing protein 2)	3.04082	0.271087	0.605153	1.30569	15572000000	391640000	755900000	5573180000	1	1
Q9CZ13	Uqcrc1	Cytochrome b-c1 complex subunit 1, mitochondrial (Complex III subunit 1) (Core protein I) (Ubiquinol-cytochrome-c reductase complex core protein 1)	1.09833	1.48618	1.32721	1.30391	5310500000	1221800000	2.0642e+09	2.8655e+09	1	1
Q99J39	Mlycd	Malonyl-CoA decarboxylase, mitochondrial (MCD) (EC 4.1.1.9)	1.30157	*		1.30157	128080000	7095300		67587650	1	1
O70325	Gpx4	Phospholipid hydroperoxide glutathione peroxidase (PHGPx) (EC 1.11.1.12) (Glutathione peroxidase 4) (GPx-4) (GSHPx-4)	0.435253	2.15737		1.29631	267820000	16951000		142385500	1	1
Q9WVT6	Ca14	Carbonic anhydrase 14 (EC 4.2.1.1) (Carbonate dehydratase XIV) (Carbonic anhydrase XIV) (CA-XIV)	1.06712	1.13748	1.68125	1.29528	51912000	3131200	79301000	44781400	0	1
P22315	Fech	Ferrochelatase, mitochondrial (EC 4.98.1.1) (Heme synthase) (Protoheme ferro-lyase)	1.04656	0.9442	1.88633	1.29236	109260000	13171000	41232000	5.45543e+07	1	1
Q91YQ5	Rpn1	Dolichyl-diphosphooligosaccharide--protein glycosyltransferase subunit 1 (Dolichyl-diphosphooligosaccharide--protein glycosyltransferase 67 kDa subunit) (Ribophorin I) (RPN-I) (Ribophorin-1)	0.995764	1.20319	1.67319	1.29071	982850000	174880000	148750000	4.35493e+08	0	1
Q9DBT9	Dmgdh	Dimethylglycine dehydrogenase, mitochondrial (EC 1.5.8.4) (ME2GLYDH)	1.80808	0.954588	1.08979	1.28415	73264000	16280000	19678000	3.64073e+07	1	1
P70691	Ugt1a2	UDP-glucuronosyltransferase 1-2 (UDPGT 1-2) (UGT1*2) (UGT1-02) (UGT1.2) (EC 2.4.1.17) (Bilirubin-specific UDPGT) (UDP-glucuronosyltransferase 1A2) (UGT1A2)	1.44864	1.06934	1.33442	1.28413	7.3844e+09	1.9078e+09	3.1789e+09	4.15703e+09	0	1
Q9CR68	Uqcrfs1	Cytochrome b-c1 complex subunit Rieske, mitochondrial (EC 7.1.1.8) (Complex III subunit 5) (Cytochrome b-c1 complex subunit 5) (Rieske iron-sulfur protein) (RISP) (Rieske protein UQCRFS1) (Ubiquinol-cytochrome c reductase iron-sulfur subunit) [Cleaved into: Cytochrome b-c1 complex subunit 9 (Su9) (Subunit 9) (8 kDa subunit 9) (Complex III subunit IX) (Cytochrome b-c1 complex subunit 11) (UQCRFS1 …	0.979608	1.37115	1.49647	1.28241	382850000	38993000	35173000	1.52339e+08	1	1
Q7TMF3	Ndufa12	NADH dehydrogenase [ubiquinone] 1 alpha subcomplex subunit 12 (Complex I-B17.2) (CI-B17.2) (CIB17.2) (NADH-ubiquinone oxidoreductase subunit B17.2)	0.345713	1.68135	1.81715	1.2814	73939000	18462000	41680000	4.46937e+07	1	1
P47934	Crat	Carnitine O-acetyltransferase (Carnitine acetylase) (EC 2.3.1.137) (EC 2.3.1.7) (Carnitine acetyltransferase) (CAT) (CrAT)	1.04364	1.19892	1.58934	1.2773	260420000	19302000	60056000	1.13259e+08	1	1
Q8VCW8	Acsf2	Medium-chain acyl-CoA ligase ACSF2, mitochondrial (EC 6.2.1.2)	1.19327		1.35227	1.27277	27413000		11495000	19454000	1	1
Q9D132	Upk1a	Uroplakin-1a (UP1a) (Uroplakin Ia) (UPIa) (UPKa)	1.10962	1.42171	*	1.26567	56021000	890350	8306600	2.17393e+07	0	1
Q9CZN7	Shmt2	Serine hydroxymethyltransferase, mitochondrial (SHMT) (EC 2.1.2.1) (Glycine hydroxymethyltransferase) (Serine methylase)	0.871374	1.49238	1.43054	1.26477	509800000	26403000	260060000	265421000	1	1
Q8CI78	Rmnd1	Required for meiotic nuclear division protein 1 homolog	0.982218		1.54332	1.26277	23625000		58500000	41062500	1	1
O35129	Phb2	Prohibitin-2 (B-cell receptor-associated protein BAP37) (Repressor of estrogen receptor activity)	1.06165		1.46386	1.26276	88711000		31292000	60001500	1	1
Q8BMF4	Dlat	Dihydrolipoyllysine-residue acetyltransferase component of pyruvate dehydrogenase complex, mitochondrial (EC 2.3.1.12) (Dihydrolipoamide acetyltransferase component of pyruvate dehydrogenase complex) (Pyruvate dehydrogenase complex component E2) (PDC-E2) (PDCE2)	1.36364	1.02688	1.38831	1.25961	2280800000	268740000	427500000	9.92347e+08	1	1
Q91VM9	Ppa2	Inorganic pyrophosphatase 2, mitochondrial (EC 3.6.1.1) (Pyrophosphate phospho-hydrolase 2) (PPase 2)	1.33665	1.03261	1.40744	1.2589	894430000	97407000	134760000	3.75532e+08	1	1
Q8CFA2	Amt	Aminomethyltransferase, mitochondrial (EC 2.1.2.10) (Glycine cleavage system T protein) (GCVT)	0.845606	1.15804	1.76832	1.25732	36413000	2864400	17396000	1.88911e+07	1	1
Q920R6	Atp6v0a4	V-type proton ATPase 116 kDa subunit a 4 (V-ATPase 116 kDa isoform a 4) (V-type proton ATPase 116 kDa subunit a isoform 4) (Vacuolar proton translocating ATPase 116 kDa subunit a isoform 4) (Vacuolar proton translocating ATPase 116 kDa subunit a kidney isoform)	1.21643	1.19494	1.36051	1.25729	1.0018e+09	44450000	108960000	3.8507e+08	0	1
P11276	Fn1	Fibronectin (FN) [Cleaved into: Anastellin]	-0.270057		2.78416	1.25705	54242000		43316000	48779000	0	1
P16331	Pah	Phenylalanine-4-hydroxylase (PAH) (EC 1.14.16.1) (Phe-4-monooxygenase)	0.88391	1.63872	1.24448	1.2557	374610000	27392000	108970000	170324000	0	1
Q8CAQ8	Immt	MICOS complex subunit Mic60 (Mitochondrial inner membrane protein) (Mitofilin)	1.40818	0.874919	1.48103	1.25471	4398500000	1138800000	1.9257e+09	2.48767e+09	1	1
O55028	Bckdk	[3-methyl-2-oxobutanoate dehydrogenase [lipoamide]] kinase, mitochondrial (EC 2.7.11.4) (Branched-chain alpha-ketoacid dehydrogenase kinase) (BCKD-kinase) (BCKDHKIN)	1.74707	1.34685	0.665823	1.25325	49529000	10921000	35326000	3.19253e+07	1	1
P84244	H3-3a; H3-3b	Histone H3.3	0.785317	1.45002	1.5177	1.25101	1.7557e+09	3.8225e+09	5376200000	3.65147e+09	0	1
Q9CQ69	Uqcrq	Cytochrome b-c1 complex subunit 8 (Complex III subunit 8) (Complex III subunit VIII) (Ubiquinol-cytochrome c reductase complex 9.5 kDa protein) (Ubiquinol-cytochrome c reductase complex ubiquinone-binding protein QP-C)	1.00796		1.49303	1.2505	60887000		10075000	35481000	1	1
P97742	Cpt1a	Carnitine O-palmitoyltransferase 1, liver isoform (CPT1-L) (EC 2.3.1.21) (Carnitine O-palmitoyltransferase I, liver isoform) (CPT I) (CPTI-L) (Carnitine palmitoyltransferase 1A)	1.4086	1.07243	1.25848	1.2465	7.5468e+09	992980000	1426300000	3.32203e+09	1	1
O88338	Cdh16	Cadherin-16 (Kidney-specific cadherin) (Ksp-cadherin)	1.09997	1.76602	0.869244	1.24508	265130000	76349000	458430000	2.66636e+08	0	1
Q91VC9	Ghitm	Growth hormone-inducible transmembrane protein (Mitochondrial morphology and cristae structure 1) (MICS1)	1.57204	1.01594	1.14176	1.24325	252810000	19606000	33221000	101879000	1	1
P01942	Hba	Hemoglobin subunit alpha (Alpha-globin) (Hemoglobin alpha chain) [Cleaved into: Hemopressin]	0.957361	1.32746	1.4437	1.24284	3.4738e+09	1090300000	722560000	1.76222e+09	0	1
Q9D0L4	Adck1	AarF domain-containing protein kinase 1 (EC 2.7.-.-)	1.23912		*	1.23912	83502000		38894000	61198000	1	1
Q03265	Atp5f1a	ATP synthase subunit alpha, mitochondrial (ATP synthase F1 subunit alpha)	0.706169	1.31864	1.68866	1.23782	6.0932e+09	5154500000	7.2685e+09	6.17207e+09	1	1
P99029	Prdx5	Peroxiredoxin-5, mitochondrial (EC 1.11.1.24) (Antioxidant enzyme B166) (AOEB166) (Liver tissue 2D-page spot 2D-0014IV) (PLP) (Peroxiredoxin V) (Prx-V) (Peroxisomal antioxidant enzyme) (Thioredoxin peroxidase PMP20) (Thioredoxin-dependent peroxiredoxin 5)	1.26997	1.07121	1.36558	1.23559	1.7023e+09	386390000	832460000	9.73717e+08	1	1
Q91V64	Isoc1	Isochorismatase domain-containing protein 1	1.28864		1.17629	1.23246	501690000		36428000	269059000	0	1
Q99L43	Cds2	Phosphatidate cytidylyltransferase 2 (EC 2.7.7.41) (CDP-DAG synthase 2) (CDP-DG synthase 2) (CDP-diacylglycerol synthase 2) (CDS 2) (CDP-diglyceride pyrophosphorylase 2) (CDP-diglyceride synthase 2) (CTP:phosphatidate cytidylyltransferase 2)	1.58542	0.940209	1.16911	1.23158	233960000	64587000	56135000	1.18227e+08	0	1
P62821	Rab1A	Ras-related protein Rab-1A (EC 3.6.5.2) (YPT1-related protein)	0.934234	1.29807	1.45053	1.22761	771000000	168650000	241960000	393870000	0	1
E0CYR6	Nat8f7	N-acetyltransferase family 8 member 7 (EC 2.3.1.48)	0.771091	1.6126	1.29829	1.22733	260660000	71989000	79738000	1.37462e+08	0	1
Q9WUQ2	Preb	Prolactin regulatory element-binding protein (Mammalian guanine nucleotide exchange factor mSec12)	1.03919	1.41453		1.22686	139930000	8887000		74408500	0	1
Q9DCY0	Keg1	Glycine N-acyltransferase-like protein Keg1 (EC 2.3.1.13) (Acyl-CoA:glycine N-acyltransferase protein Keg1) (Kidney-expressed gene 1 protein)	1.0206	1.2014	1.44522	1.22241	4535700000	755380000	1363400000	2218160000	0	1
Q9D1D4	Tmed10	Transmembrane emp24 domain-containing protein 10 (Protein Tmed10) (21 kDa transmembrane-trafficking protein) (Transmembrane protein Tmp21) (p24 family protein delta-1) (p24delta1)	1.38115		1.05876	1.21996	307700000		31443000	169571500	0	1
P46978	Stt3a	Dolichyl-diphosphooligosaccharide--protein glycosyltransferase subunit STT3A (Oligosaccharyl transferase subunit STT3A) (STT3-A) (EC 2.4.99.18) (B5) (Integral membrane protein 1)	1.53969	0.887615	1.22921	1.21884	1119000000	88763000	127680000	4.45148e+08	0	1
P59158	Slc12a3	Solute carrier family 12 member 3 (Na-Cl symporter) (Thiazide-sensitive sodium-chloride cotransporter)	1.26297	1.43599	0.947801	1.21559	98110000	3773600	8020300	3.66346e+07	0	1
P42932	Cct8	T-complex protein 1 subunit theta (TCP-1-theta) (CCT-theta)	1.06958		1.36019	1.21489	118970000		11672000	65321000	0	1
P14211	Calr	Calreticulin (CRP55) (Calregulin) (Endoplasmic reticulum resident protein 60) (ERp60) (HACBP)	0.683681	1.40866	1.54059	1.21098	133290000	61206000	93456000	95984000	0	1
Q80UU9	Pgrmc2	Membrane-associated progesterone receptor component 2	1.45531	0.960453		1.20788	27556000	5764400		16660200	0	1
Q9CYN2	Spcs2	Signal peptidase complex subunit 2 (Microsomal signal peptidase 25 kDa subunit) (SPase 25 kDa subunit)	1.51139		0.903465	1.20743	115650000		17063000	66356500	0	1
Q9JLB4	Cubn	Cubilin (Intrinsic factor-cobalamin receptor)	0.28433	1.74247	1.59095	1.20592	241730000	7429300	6859100	8.53395e+07	0	1
P47199	Cryz	Quinone oxidoreductase (EC 1.6.5.5) (NADPH:quinone reductase) (Zeta-crystallin)	1.20289	1.12005	1.27088	1.19794	718410000	143730000	539590000	4.67243e+08	1	1
Q3U9G9	Lbr	Delta(14)-sterol reductase LBR (Delta-14-SR) (EC 1.3.1.70) (3-beta-hydroxysterol Delta (14)-reductase) (C-14 sterol reductase) (C14SR) (Integral nuclear envelope inner membrane protein) (Lamin-B receptor) (Sterol C14-reductase)	1.10134	1.09451	1.39756	1.19781	1.4716e+09	318390000	435230000	7.4174e+08	0	1
P05213	Tuba1b	Tubulin alpha-1B chain (EC 3.6.5.-) (Alpha-tubulin 2) (Alpha-tubulin isotype M-alpha-2) (Tubulin alpha-2 chain) [Cleaved into: Detyrosinated tubulin alpha-1B chain]	1.03111		1.35799	1.19455	871510000		305260000	588385000	0	1
Q91YP0	L2hgdh	L-2-hydroxyglutarate dehydrogenase, mitochondrial (EC 1.1.99.2) (Duranin)	0.808925	1.18307	1.58773	1.19324	117460000	25383000	56863000	6.65687e+07	1	1
Q9WU79	Prodh	Proline dehydrogenase 1, mitochondrial (EC 1.5.5.2) (Proline oxidase)	0.738783	1.39327	1.43807	1.19004	728050000	259600000	463880000	4.83843e+08	1	1
Q9CPV4	Glod4	Glyoxalase domain-containing protein 4	1.81459	1.50272	0.252151	1.18982	138410000	17974000	52639000	6.96743e+07	1	1
Q9CZR8	Tsfm	Elongation factor Ts, mitochondrial (EF-Ts) (EF-TsMt)	1.0105	1.36762		1.18906	27447000	11380000		19413500	1	1
P17742	Ppia	Peptidyl-prolyl cis-trans isomerase A (PPIase A) (EC 5.2.1.8) (Cyclophilin A) (Cyclosporin A-binding protein) (Rotamase A) (SP18) [Cleaved into: Peptidyl-prolyl cis-trans isomerase A, N-terminally processed]	0.781658	1.5301	1.24067	1.18414	46115000	58691000	69184000	5.79967e+07	0	1
Q3UEG6	Agxt2	Alanine--glyoxylate aminotransferase 2, mitochondrial (AGT 2) (EC 2.6.1.44) ((R)-3-amino-2-methylpropionate--pyruvate transaminase) (EC 2.6.1.40) (Beta-ALAAT II) (Beta-alanine-pyruvate aminotransferase) (D-AIBAT)	0.761733	1.57514	1.21386	1.18358	193290000	25526000	57516000	9.21107e+07	1	1
Q5SWY8	Slc5a10	Sodium/mannose cotransporter SLC5A10 (Sodium/glucose cotransporter 5) (Na(+)/glucose cotransporter 5) (Solute carrier family 5 member 10)	1.02937	0.835294	1.68332	1.18266	376200000	28494000	71909000	1.58868e+08	0	1
Q9WV55	Vapa	Vesicle-associated membrane protein-associated protein A (VAMP-A) (VAMP-associated protein A) (VAP-A) (33 kDa VAMP-associated protein) (VAP-33)	1.0906	0.870178	1.5725	1.17776	378200000	18798000	68594000	1.55197e+08	0	1
Q99LB2	Dhrs4	Dehydrogenase/reductase SDR family member 4 (EC 1.1.1.184) (EC 1.1.1.300) (NADPH-dependent carbonyl reductase) (CR) (NADPH-dependent retinol dehydrogenase/reductase) (NDRD) (mouNRDR) (Peroxisomal short-chain alcohol dehydrogenase) (PSCD) (Short chain dehydrogenase/reductase family 25C member 2) (Protein SDR25C2)	0.513848	1.85065	1.15468	1.17306	164760000	20248000	70041000	8.50163e+07	1	1
P14733	Lmnb1	Lamin-B1	0.889415	1.40137	1.22746	1.17275	537370000	277650000	234810000	3.49943e+08	0	1
Q8CGA3	Slc43a2	Large neutral amino acids transporter small subunit 4 (L-type amino acid transporter 4) (Solute carrier family 43 member 2)	1.29718	0.905877	1.31234	1.1718	223860000	22769000	47307000	9.79787e+07	0	1
Q8BH95	Echs1	Enoyl-CoA hydratase, mitochondrial (mECH) (mECH1) (EC 4.2.1.17) (EC 5.3.3.8) (Enoyl-CoA hydratase 1) (ECHS1) (Short-chain enoyl-CoA hydratase) (SCEH)	0.717429	1.15954	1.61806	1.16501	1381400000	502930000	523770000	802700000	1	1
P62814	Atp6v1b2	V-type proton ATPase subunit B, brain isoform (V-ATPase subunit B 2) (Endomembrane proton pump 58 kDa subunit) (Vacuolar proton pump subunit B 2)	0.733448	1.32815	1.4289	1.1635	740110000	186550000	224970000	3.83877e+08	0	1
Q91XE8	Tmem205	Transmembrane protein 205	1.33725	0.975234	1.16864	1.16037	241440000	121630000	105550000	1.56207e+08	1	1
O70451	Slc16a7	Monocarboxylate transporter 2 (MCT 2) (Solute carrier family 16 member 7)	1.381		0.925655	1.15333	29988000		1849000	15918500	0	1
O70577	Slc22a2	Solute carrier family 22 member 2 (Organic cation transporter 2) (mOCT2)	1.21341	0.862575	1.37828	1.15142	1168100000	77126000	116030000	453752000	0	1
P16546	Sptan1	Spectrin alpha chain, non-erythrocytic 1 (Alpha-II spectrin) (Fodrin alpha chain)	0.638344	1.07811	1.73458	1.15034	1315200000	100570000	314400000	5.76723e+08	0	1
P62806	H4c1; H4c2; H4c3; H4c4; H4c6; H4c8; H4c9; H4c11; H4c12; Hist1h4m; H4c14; H4c16	Histone H4	0.31381	1.33753	1.79666	1.14933	502850000	1389500000	1.5075e+09	1.13328e+09	0	1
Q8R086	Suox	Sulfite oxidase, mitochondrial (EC 1.8.3.1)	0.808404	0.703934	1.93107	1.1478	261500000	19689000	33878000	1.05022e+08	1	1
Q8VCZ9	Prodh2	Hydroxyproline dehydrogenase (HYPDH) (EC 1.5.5.3) (Kidney and liver proline oxidase 1) (MmPOX1) (Probable proline dehydrogenase 2) (EC 1.5.5.2) (Probable proline oxidase 2) (Proline oxidase-like protein) (PO) (Proline oxidase)	0.462199		1.82934	1.14577	28896000		27588000	28242000	1	1
Q9Z1X2	Ptdss2	Phosphatidylserine synthase 2 (PSS-2) (PtdSer synthase 2) (EC 2.7.8.29) (Serine-exchange enzyme II)	2.06259	0.683765	0.687115	1.14449	181970000	27881000	45130000	8.49937e+07	0	1
Q9DD20	Tmt1b	Thiol S-methyltransferase TMT1B (EC 2.1.1.9) (Methyltransferase-like protein 7B) (Thiol S-methyltransferase METTL7B)	1.04357	1.0486	1.33925	1.14381	1.4789e+09	343250000	382490000	7.3488e+08	0	1
Q8BHN3	Ganab	Neutral alpha-glucosidase AB (EC 3.2.1.207) (Alpha-glucosidase 2) (Glucosidase II subunit alpha)	0.940229	1.32723	1.15858	1.14201	162600000	23512000	44094000	7.67353e+07	0	1
O08966	Slc22a1	Solute carrier family 22 member 1 (Organic cation transporter 1) (mOCT1)	1.09902	1.01182	1.31241	1.14108	812750000	281800000	307390000	4.67313e+08	0	1
Q8CG76	Akr7a2	Aflatoxin B1 aldehyde reductase member 2 (EC 1.1.1.n11) (Succinic semialdehyde reductase) (SSA reductase)	0.610549	0.732232	2.07013	1.13764	306330000	52848000	204910000	1.88029e+08	1	1
Q9CYH2	Prxl2a	Peroxiredoxin-like 2A (Peroxiredoxin-like 2 activated in M-CSF stimulated monocytes) (Protein PAMM) (Redox-regulatory protein FAM213A)	0.758676		1.51579	1.13723	84003000		40274000	62138500	1	1
Q61335	Bcap31	B-cell receptor-associated protein 31 (BCR-associated protein 31) (Bap31) (p28)	1.52789	0.73476	1.14333	1.13533	361550000	66227000	76828000	1.68202e+08	0	1
Q9CQA3	Sdhb	Succinate dehydrogenase [ubiquinone] iron-sulfur subunit, mitochondrial (EC 1.3.5.1) (Iron-sulfur subunit of complex II) (Ip)	0.816949	1.32608	1.25595	1.13299	1327300000	835750000	672720000	9.45257e+08	1	1
Q99LC3	Ndufa10	NADH dehydrogenase [ubiquinone] 1 alpha subcomplex subunit 10, mitochondrial (Complex I-42kD) (CI-42kD) (NADH-ubiquinone oxidoreductase 42 kDa subunit)	0.226964	1.57462	1.59105	1.13088	1433000000	244380000	462900000	7.13427e+08	1	1
P14824	Anxa6	Annexin A6 (67 kDa calelectrin) (Annexin VI) (Annexin-6) (Calphobindin-II) (CPB-II) (Chromobindin-20) (Lipocortin VI) (Protein III) (p68) (p70)	1.08412	1.11059	1.19473	1.12981	71097000	15937000	29359000	3.87977e+07	0	1
Q9Z1Q2	Abhd16a	Phosphatidylserine lipase ABHD16A (EC 3.1.-.-) (Alpha/beta hydrolase domain-containing protein 16A) (Abhydrolase domain-containing protein 16A) (HLA-B-associated transcript 5) (mBAT5) (Monoacylglycerol lipase ABHD16A) (EC 3.1.1.23)	1.34361	1.12372	0.921893	1.12974	122490000	14609000	17073000	5.13907e+07	0	1
Q64331	Myo6	Unconventional myosin-VI (Protein twist) (Unconventional myosin-6)	-0.17524	1.5105	2.05353	1.12959	366080000	63979000	105980000	1.7868e+08	0	1
P55014	Slc12a1	Solute carrier family 12 member 1 (BSC1) (Bumetanide-sensitive sodium-(potassium)-chloride cotransporter 2) (Kidney-specific Na-K-Cl symporter)	0.712047	1.25315	1.42117	1.12879	134600000	38798000	51734000	75044000	0	1
O35488	Slc27a2	Long-chain fatty acid transport protein 2 (Arachidonate--CoA ligase) (EC 6.2.1.15) (Fatty acid transport protein 2) (FATP-2) (Fatty-acid-coenzyme A ligase, very long-chain 1) (Long-chain-fatty-acid--CoA ligase) (EC 6.2.1.3) (Phytanate--CoA ligase) (EC 6.2.1.24) (Solute carrier family 27 member 2) (Slc27a2) (THCA-CoA ligase) (EC 6.2.1.7) (Very long-chain acyl-CoA synthetase) (VLACS) (VLCS) (EC 6.2…	1.03824	1.01004	1.33139	1.12656	22135000000	3.0564e+09	4.2528e+09	9.81473e+09	0	1
P07356	Anxa2	Annexin A2 (Annexin II) (Annexin-2) (Calpactin I heavy chain) (Calpactin-1 heavy chain) (Chromobindin-8) (Lipocortin II) (Placental anticoagulant protein IV) (PAP-IV) (Protein I) (p36)	0.957687	0.869021	1.54996	1.12556	133050000	14767000	67068000	7.16283e+07	0	1
Q3THE2	Myl12b	Myosin regulatory light chain 12B (Myosin regulatory light chain 2-B, smooth muscle isoform) (Myosin regulatory light chain 20 kDa) (MLC20) (Myosin regulatory light chain MRLC2)	0.590461		1.65912	1.12479	49814000		67978000	58896000	0	1
Q9NYQ2	Hao2	2-Hydroxyacid oxidase 2 (HAOX2) (EC 1.1.3.15) ((S)-2-hydroxy-acid oxidase, peroxisomal) (Medium chain alpha-hydroxy acid oxidase) (Medium-chain L-2-hydroxy acid oxidase)	0.722603	1.30584	1.34396	1.12414	588050000	126630000	256970000	3.23883e+08	1	1
Q8BGH2	Samm50	Sorting and assembly machinery component 50 homolog	1.07743	1.13815	1.15536	1.12365	732580000	190200000	327050000	416610000	1	1
Q8QZT1	Acat1	Acetyl-CoA acetyltransferase, mitochondrial (EC 2.3.1.9) (Acetoacetyl-CoA thiolase)	1.14151	0.970663	1.25498	1.12238	8996100000	1414600000	2795700000	4.40213e+09	1	1
P0DN91	Tmem254	Transmembrane protein 254	1.28006		0.960173	1.12012	117080000		15548000	66314000	0	1
Q64516	Gk	Glycerol kinase (GK) (Glycerokinase) (EC 2.7.1.30) (ATP:glycerol 3-phosphotransferase)	1.03581	0.59942	1.72451	1.11991	756320000	62733000	347090000	3.88714e+08	1	1
Q8R164	Bphl	Valacyclovir hydrolase (VACVase) (Valacyclovirase) (EC 3.1.-.-) (Biphenyl hydrolase-like protein)	1.28909	0.901742	1.16748	1.11943	4536300000	1414300000	2174800000	2.70847e+09	1	1
Q8VCR7	Abhd14b	Putative protein-lysine deacylase ABHD14B (EC 2.3.1.-) (Alpha/beta hydrolase domain-containing protein 14B) (Abhydrolase domain-containing protein 14B)	1.11824		*	1.11824	40655000		2627700	21641350	0	1
Q8BVE3	Atp6v1h	V-type proton ATPase subunit H (V-ATPase subunit H) (Vacuolar proton pump subunit H)	1.1004	0.915077	1.33471	1.11673	926310000	92939000	245140000	421463000	0	1
P50171	Hsd17b8	(3R)-3-hydroxyacyl-CoA dehydrogenase (EC 1.1.1.n12) (17-beta-hydroxysteroid dehydrogenase 8) (17-beta-HSD 8) (3-ketoacyl-[acyl-carrier-protein] reductase alpha subunit) (KAR alpha subunit) (3-oxoacyl-[acyl-carrier-protein] reductase) (Estradiol 17-beta-dehydrogenase 8) (EC 1.1.1.62) (Protein Ke6) (Ke-6) (Testosterone 17-beta-dehydrogenase 8) (EC 1.1.1.239)	1.46464	1.64598	0.230053	1.11356	96598000	10896000	9369300	3.89544e+07	1	1
Q9CY27	Tecr	Very-long-chain enoyl-CoA reductase (EC 1.3.1.93) (Synaptic glycoprotein SC2) (Trans-2,3-enoyl-CoA reductase) (TER)	0.912883	1.04512	1.36631	1.1081	2747200000	524840000	541040000	1.27103e+09	0	1
A2A8U2	Tmem201	Transmembrane protein 201 (Spindle-associated membrane protein 1)	0.900527	1.44514	0.976215	1.10729	571990000	121860000	107800000	2.67217e+08	0	1
Q02013	Aqp1	Aquaporin-1 (AQP-1) (Aquaporin-CHIP) (Delayed early response protein 2) (DER2) (Water channel protein for red blood cells and kidney proximal tubule)	0.635328	1.25699	1.42892	1.10708	579160000	186190000	187820000	3.17723e+08	0	1
Q3UFF7	Lyplal1	Lysophospholipase-like protein 1 (EC 3.1.2.22)	0.626325	1.35819	1.32821	1.10424	143880000	35719000	40742000	73447000	1	1
O35566	Cd151	CD151 antigen (GP27) (Membrane glycoprotein SFA-1) (Platelet-endothelial tetraspan antigen 3) (PETA-3) (CD antigen CD151)	1.78399	0.494366	1.03406	1.10414	56595000	10199000	8778200	2.51907e+07	0	1
P51863	Atp6v0d1	V-type proton ATPase subunit d 1 (V-ATPase subunit d 1) (P39) (Physophilin) (V-ATPase 40 kDa accessory protein) (V-ATPase AC39 subunit) (Vacuolar proton pump subunit d 1)	1.20557	1.01028	1.08202	1.09929	1390200000	92251000	212780000	565077000	0	1
Q8BZ09	Slc25a21	Mitochondrial 2-oxodicarboxylate carrier (Solute carrier family 25 member 21)	1.21175	0.663083	1.40976	1.09486	93979000	13601000	65172000	57584000	1	1
P35700	Prdx1	Peroxiredoxin-1 (EC 1.11.1.24) (Macrophage 23 kDa stress protein) (Osteoblast-specific factor 3) (OSF-3) (Thioredoxin peroxidase 2) (Thioredoxin-dependent peroxide reductase 2) (Thioredoxin-dependent peroxiredoxin 1)	0.660615	1.45029	1.16784	1.09291	577640000	74300000	207420000	2.86453e+08	0	1
Q924D0	Rtn4ip1	Reticulon-4-interacting protein 1, mitochondrial (NOGO-interacting mitochondrial protein)		0.383601	1.80009	1.09185		7057200	23226000	15141600	1	1
Q91V01	Lpcat3	Lysophospholipid acyltransferase 5 (LPLAT 5) (EC 2.3.1.-) (1-acylglycerophosphocholine O-acyltransferase) (EC 2.3.1.23) (1-acylglycerophosphoethanolamine O-acyltransferase) (EC 2.3.1.n7) (1-acylglycerophosphoserine O-acyltransferase) (EC 2.3.1.n6) (Lysophosphatidylcholine acyltransferase) (LPCAT) (Lyso-PC acyltransferase) (Lysophosphatidylcholine acyltransferase 3) (Lyso-PC acyltransferase 3) (mL…	1.15256	0.737666	1.36505	1.08509	323370000	32971000	33378000	1.29906e+08	0	1
Q8BM55	Tmem214	Transmembrane protein 214	0.831502	0.792073	1.60477	1.07611	293250000	17584000	36601000	1.15812e+08	0	1
Q78JN3	Eci3	Enoyl-CoA delta isomerase 3, peroxisomal (EC 5.3.3.8) (Delta(3),delta(2)-enoyl-CoA isomerase) (D3,D2-enoyl-CoA isomerase) (Dodecenoyl-CoA isomerase)	1.09442	0.900833	1.22246	1.07257	283670000	26323000	162200000	1.57398e+08	0	1
O08756	Hsd17b10	3-hydroxyacyl-CoA dehydrogenase type-2 (EC 1.1.1.35) (17-beta-estradiol 17-dehydrogenase) (EC 1.1.1.62) (2-methyl-3-hydroxybutyryl-CoA dehydrogenase) (MHBD) (3-alpha-(17-beta)-hydroxysteroid dehydrogenase (NAD(+))) (EC 1.1.1.239) (3-hydroxy-2-methylbutyryl-CoA dehydrogenase) (EC 1.1.1.178) (3-hydroxyacyl-CoA dehydrogenase type II) (3alpha(or 20beta)-hydroxysteroid dehydrogenase) (EC 1.1.1.53) (7-…	0.790633	1.29151	1.12874	1.07029	213150000	15544000	59106000	9.59333e+07	1	1
Q9D2G2	Dlst	Dihydrolipoyllysine-residue succinyltransferase component of 2-oxoglutarate dehydrogenase complex, mitochondrial (EC 2.3.1.61) (2-oxoglutarate dehydrogenase complex component E2) (OGDC-E2) (Dihydrolipoamide succinyltransferase component of 2-oxoglutarate dehydrogenase complex) (E2K)	0.920537	1.11789	1.1656	1.06801	651130000	245850000	399930000	4.32303e+08	1	1
Q99L04	Dhrs1	Dehydrogenase/reductase SDR family member 1 (EC 1.1.1.-) (Short chain dehydrogenase/reductase family 19C member 1) (Protein SDR19C1)	0.753054	1.0556	1.38004	1.0629	78600000	9379000	14825000	34268000	1	1
P63260	Actg1	Actin, cytoplasmic 2 (EC 3.6.4.-) (Gamma-actin) [Cleaved into: Actin, cytoplasmic 2, N-terminally processed]		0.801649	1.32064	1.06114		2756700000	3.3053e+09	3.031e+09	0	1
P16125	Ldhb	L-lactate dehydrogenase B chain (LDH-B) (EC 1.1.1.27) (LDH heart subunit) (LDH-H)	0.831298	1.14961	1.19658	1.05916	998250000	132580000	396280000	5.09037e+08	1	1
P14246	Slc2a2	Solute carrier family 2, facilitated glucose transporter member 2 (Glucose transporter type 2, liver) (GLUT-2)	1.0147	0.67493	1.47379	1.05447	603500000	49813000	52042000	2.35118e+08	0	1
P27773	Pdia3	Protein disulfide-isomerase A3 (EC 5.3.4.1) (58 kDa glucose-regulated protein) (58 kDa microsomal protein) (p58) (Disulfide isomerase ER-60) (Endoplasmic reticulum resident protein 57) (ER protein 57) (ERp57) (Endoplasmic reticulum resident protein 60) (ER protein 60) (ERp60)	0.532023	1.17021	1.45264	1.05162	1271400000	240550000	485860000	6.65937e+08	0	1
Q8K2C9	Hacd3	Very-long-chain (3R)-3-hydroxyacyl-CoA dehydratase 3 (EC 4.2.1.134) (3-hydroxyacyl-CoA dehydratase 3) (HACD3) (Butyrate-induced protein 1) (B-ind1) (Protein-tyrosine phosphatase-like A domain-containing protein 1)	1.03431	0.485423	1.61413	1.04462	355680000	83556000	128610000	189282000	0	1
O88576	Slc6a18	Sodium-dependent neutral amino acid transporter B(0)AT3 (Sodium- and chloride-dependent transporter XTRP2) (Solute carrier family 6 member 18) (System B(0) neutral amino acid transporter AT3)	1.08695		0.998867	1.04291	140680000		12984000	76832000	0	1
Q62261	Sptbn1	Spectrin beta chain, non-erythrocytic 1 (Beta-II spectrin) (Embryonic liver fodrin) (Fodrin beta chain)	0.624658	1.0114	1.48224	1.03943	1.8755e+09	80534000	329000000	7.61678e+08	0	1
Q8VHG0	Fmo4	Dimethylaniline monooxygenase [N-oxide-forming] 4 (EC 1.14.13.8) (Dimethylaniline oxidase 4) (Hepatic flavin-containing monooxygenase 4) (FMO 4)	0.385134		1.69256	1.03885	62405000		13800000	38102500	0	1
Q61767	Hsd3b4	NADPH-dependent 3-keto-steroid reductase Hsd3b4 (3 beta-hydroxysteroid dehydrogenase type 4) (3 beta-hydroxysteroid dehydrogenase type IV) (3 beta-HSD IV) (EC 1.1.1.270) (Dihydrotestosterone 3-ketoreductase) (EC 1.1.1.210)	0.851419	1.01194	1.23994	1.03443	1.8317e+09	645620000	955640000	1.14432e+09	1	1
Q8VDC0	Lars2	Probable leucine--tRNA ligase, mitochondrial (EC 6.1.1.4) (Leucyl-tRNA synthetase) (LeuRS)	0.378183		1.68729	1.03274	16657000		21818000	19237500	1	1
Q04646	Fxyd2	Sodium/potassium-transporting ATPase subunit gamma (Na(+)/K(+) ATPase subunit gamma) (FXYD domain-containing ion transport regulator 2) (Sodium pump gamma chain)		1.01465	1.04488	1.02976		76234000	96970000	86602000	0	1
Q9Z2X1	Hnrnpf	Heterogeneous nuclear ribonucleoprotein F (hnRNP F) [Cleaved into: Heterogeneous nuclear ribonucleoprotein F, N-terminally processed]	0.438714	1.23344	1.41385	1.02867	15072000	20604000	72202000	3.59593e+07	0	1
Q9JJW0	Pxmp4	Peroxisomal membrane protein 4 (24 kDa peroxisomal intrinsic membrane protein)	1.37626	0.138283	1.566	1.02684	571470000	18151000	68386000	2.19336e+08	1	1
P03888	Mtnd1	NADH-ubiquinone oxidoreductase chain 1 (EC 7.1.1.2) (NADH dehydrogenase subunit 1)	1.18485	0.689986	1.20345	1.02609	340100000	67433000	355290000	2.54274e+08	1	1
P29758	Oat	Ornithine aminotransferase, mitochondrial (EC 2.6.1.13) (Ornithine--oxo-acid aminotransferase)	1.07315	0.842279	1.14732	1.02092	781120000	119110000	449850000	4.50027e+08	1	1
P51174	Acadl	Long-chain specific acyl-CoA dehydrogenase, mitochondrial (LCAD) (EC 1.3.8.8)	1.10439	0.752878	1.2014	1.01956	2.9699e+09	923480000	1452700000	1.78203e+09	1	1
P47740	Aldh3a2	Aldehyde dehydrogenase family 3 member A2 (EC 1.2.1.3) (EC 1.2.1.94) (Aldehyde dehydrogenase 3) (Fatty aldehyde dehydrogenase)	0.619546	0.928776	1.51023	1.01952	363710000	85975000	173580000	207755000	1	1
P63017	Hspa8	Heat shock cognate 71 kDa protein (EC 3.6.4.10) (Heat shock 70 kDa protein 8)	0.753009	1.11045	1.19344	1.01897	97237000	29701000	54652000	60530000	0	1
Q9D8V0	Hm13	Minor histocompatibility antigen H13 (EC 3.4.23.-) (Presenilin-like protein 3) (Signal peptide peptidase)	1.53108	1.57737	-0.0528142	1.01855	543700000	47005000	27785000	2.06163e+08	0	1
G5E829	Atp2b1	Plasma membrane calcium-transporting ATPase 1 (EC 7.2.2.10) (Plasma membrane calcium ATPase isoform 1) (PMCA1) (Plasma membrane calcium pump isoform 1)	0.181471	1.85208	*	1.01678	103700000	11509000	16601000	4.39367e+07	0	1
Q9D0S9	Hint2	Adenosine 5'-monophosphoramidase HINT2 (EC 3.9.1.-) (HINT-3) (Histidine triad nucleotide-binding protein 2, mitochondrial) (HINT-2)	0.627207	1.72077	0.684581	1.01085	43109000	34128000	40340000	3.91923e+07	1	1
Q60825	Slc34a1	Sodium-dependent phosphate transport protein 2A (Sodium-phosphate transport protein 2A) (Na(+)-dependent phosphate cotransporter 2A) (NaPi-7) (Sodium/phosphate cotransporter 2A) (Na(+)/Pi cotransporter 2A) (NaPi-2a) (Solute carrier family 34 member 1)	0.50593	1.15334	1.37041	1.0099	220390000	24198000	32936000	92508000	0	1
Q91WD5	Ndufs2	NADH dehydrogenase [ubiquinone] iron-sulfur protein 2, mitochondrial (EC 7.1.1.2) (Complex I-49kD) (CI-49kD) (NADH-ubiquinone oxidoreductase 49 kDa subunit)	0.5562	0.974969	1.49505	1.00874	347130000	151070000	327650000	2.75283e+08	1	1
O54734	Ddost	Dolichyl-diphosphooligosaccharide--protein glycosyltransferase 48 kDa subunit (DDOST 48 kDa subunit) (Oligosaccharyl transferase 48 kDa subunit)	0.229184		1.78813	1.00866	105710000		9805000	57757500	0	1
Q99KR3	Lactb2	Endoribonuclease LACTB2 (Beta-lactamase-like protein 2) (EC 3.1.27.-)	0.839164	0.996396	1.18684	1.00747	409380000	36784000	70948000	1.72371e+08	1	1
Q9CQB5	Cisd2	CDGSH iron-sulfur domain-containing protein 2 (MitoNEET-related 1 protein) (Miner1) (Nervous system overexpressed protein 70)	0.763262		1.24356	1.00341	65532000		1559300	33545650	1	1
Q8K0C4	Cyp51a1	Lanosterol 14-alpha demethylase (LDM) (EC 1.14.14.154) (CYPLI) (Cytochrome P450 51A1) (CYP51) (Cytochrome P450-14DM) (Cytochrome P45014DM) (Cytochrome P450LI) (Sterol 14-alpha demethylase)	0.619532	0.864057	1.52302	1.0022	215400000	20524000	53610000	9.65113e+07	0	1
Q9DAM5	Slc25a19	Mitochondrial thiamine pyrophosphate carrier (Solute carrier family 25 member 19)	1.39791	0.606461		1.00218	172750000	4093600		88421800	1	1
Q9D964	Gatm	Glycine amidinotransferase, mitochondrial (EC 2.1.4.1) (L-arginine:glycine amidinotransferase) (Transamidinase)	0.857084	0.676103	1.47298	1.00205	2621600000	667920000	1.9119e+09	1.73381e+09	1	1
Q9DBX3	Susd2	Sushi domain-containing protein 2	0.751999		1.24814	1.00007	54697000		18642000	36669500	0	1
Q8R4N0	Clybl	Citramalyl-CoA lyase, mitochondrial (EC 4.1.3.25) ((3S)-malyl-CoA thioesterase) (EC 3.1.2.30) (Beta-methylmalate synthase) (EC 2.3.3.-) (Citrate lyase subunit beta-like protein, mitochondrial) (Citrate lyase beta-like) (Malate synthase) (EC 2.3.3.9)	-0.206613	1.89196	1.31046	0.998603	88806000	44058000	121860000	84908000	1	1
O88833	Cyp4a10	Cytochrome P450 4A10 (CYPIVA10) (Cytochrome P450-LA-omega 1) (Cytochrome P452) (Lauric acid omega-hydroxylase) (Long-chain fatty acid omega-monooxygenase) (EC 1.14.14.80)	0.919349		1.0697	0.994522	59240000		29707000	44473500	0	1
Q7TMS5	Abcg2	Broad substrate specificity ATP-binding cassette transporter ABCG2 (EC 7.6.2.2) (ATP-binding cassette sub-family G member 2) (Breast cancer resistance protein 1 homolog) (Urate exporter) (CD antigen CD338)	0.794423	0.840252	1.3428	0.99249	654140000	126550000	196890000	325860000	1	1
Q9D7B6	Acad8	Isobutyryl-CoA dehydrogenase, mitochondrial (EC 1.3.8.-) (Acyl-CoA dehydrogenase family member 8) (ACAD-8)	0.762923	0.9091	1.29335	0.988458	268250000	39871000	127970000	1.45364e+08	1	1
P52196	Tst	Thiosulfate sulfurtransferase (EC 2.8.1.1) (Rhodanese)	0.467827	1.38153	1.11456	0.987973	254200000	52906000	36626000	1.14577e+08	1	1
Q9WUB6	Clcnkb	Chloride channel protein ClC-Kb (Chloride channel Kb) (ClC-K2)	1.80589		0.16969	0.987788	47590000		3844400	25717200	0	1
P51660	Hsd17b4	Peroxisomal multifunctional enzyme type 2 (MFE-2) (17-beta-hydroxysteroid dehydrogenase 4) (17-beta-HSD 4) (D-bifunctional protein) (DBP) (Multifunctional protein 2) (MFP-2) [Cleaved into: (3R)-hydroxyacyl-CoA dehydrogenase (EC 1.1.1.n12); Enoyl-CoA hydratase 2 (EC 4.2.1.107) (EC 4.2.1.119) (3-alpha,7-alpha,12-alpha-trihydroxy-5-beta-cholest-24-enoyl-CoA hydratase)]	0.453583	0.610086	1.88566	0.983111	388660000	25574000	125490000	179908000	1	1
Q9QZH6	Ecsit	Evolutionarily conserved signaling intermediate in Toll pathway, mitochondrial (Protein SITPEC)	1.73495		0.229937	0.982443	33108000		78315000	55711500	1	1
P09470	Ace	Angiotensin-converting enzyme (ACE) (EC 3.4.15.1) (Dipeptidyl carboxypeptidase I) (Kininase II) (CD antigen CD143) [Cleaved into: Angiotensin-converting enzyme, soluble form]	0.980687	0.922058	1.04402	0.982256	102100000	4617100	2282600	3.63332e+07	0	1
P28843	Dpp4	Dipeptidyl peptidase 4 (EC 3.4.14.5) (Dipeptidyl peptidase IV) (DPP IV) (T-cell activation antigen CD26) (Thymocyte-activating molecule) (THAM) (CD antigen CD26) [Cleaved into: Dipeptidyl peptidase 4 membrane form (Dipeptidyl peptidase IV membrane form); Dipeptidyl peptidase 4 soluble form (Dipeptidyl peptidase IV soluble form)]	0.481168	1.26961	1.19583	0.982205	167770000	24264000	31702000	7.45787e+07	0	1
P38647	Hspa9	Stress-70 protein, mitochondrial (75 kDa glucose-regulated protein) (GRP-75) (Heat shock 70 kDa protein 9) (Mortalin) (Peptide-binding protein 74) (PBP74) (p66 MOT)	0.773758	1.1172	1.05425	0.981736	1.7057e+09	437950000	558430000	9.00693e+08	1	1
Q9WVL0	Gstz1	Maleylacetoacetate isomerase (MAAI) (EC 5.2.1.2) (GSTZ1-1) (Glutathione S-transferase zeta 1) (EC 2.5.1.18)		0.827545	1.12146	0.974501		2342200	4206000	3274100	1	1
Q91VS7	Mgst1	Microsomal glutathione S-transferase 1 (Microsomal GST-1) (EC 2.5.1.18) (Microsomal GST-I)	0.843832	1.24324	0.830418	0.972497	285680000	55248000	99645000	1.46858e+08	1	1
P03911	Mtnd4	NADH-ubiquinone oxidoreductase chain 4 (EC 7.1.1.2) (NADH dehydrogenase subunit 4)	1.45516	0.315386	1.14379	0.971443	401710000	68424000	134260000	2.01465e+08	1	1
Q9D0K2	Oxct1	Succinyl-CoA:3-ketoacid coenzyme A transferase 1, mitochondrial (SCOT) (EC 2.8.3.5) (3-oxoacid CoA-transferase 1) (Somatic-type succinyl-CoA:3-oxoacid CoA-transferase) (SCOT-s) (Succinyl-CoA:3-oxoacid CoA transferase)	0.663753	0.895183	1.34796	0.968965	1.0703e+09	190690000	452440000	5.71143e+08	1	1
Q61425	Hadh	Hydroxyacyl-coenzyme A dehydrogenase, mitochondrial (HCDH) (EC 1.1.1.35) (Medium and short-chain L-3-hydroxyacyl-coenzyme A dehydrogenase) (Short-chain 3-hydroxyacyl-CoA dehydrogenase)	1.01294	0.709007	1.17965	0.967198	3.7184e+09	394170000	1292600000	1.80172e+09	1	1
P12787	Cox5a	Cytochrome c oxidase subunit 5A, mitochondrial (Cytochrome c oxidase polypeptide Va)	1.08675		0.843967	0.965358	118820000		111330000	115075000	1	1
P14152	Mdh1	Malate dehydrogenase, cytoplasmic (EC 1.1.1.37) (Aromatic alpha-keto acid reductase) (KAR) (EC 1.1.1.96) (Cytosolic malate dehydrogenase)	0.445458	1.26472	1.17874	0.962973	241070000	84252000	131490000	1.52271e+08	0	0
Q923I7	Slc5a2	Sodium/glucose cotransporter 2 (Na(+)/glucose cotransporter 2) (Low affinity sodium-glucose cotransporter) (Solute carrier family 5 member 2)	0.807086	0.819817	1.26013	0.962345	1153700000	204920000	481790000	613470000	0	0
P13707	Gpd1	Glycerol-3-phosphate dehydrogenase [NAD(+)], cytoplasmic (GPD-C) (GPDH-C) (EC 1.1.1.8)	1.00117		0.919065	0.96012	97143000		19843000	58493000	0	0
Q9DBJ1	Pgam1	Phosphoglycerate mutase 1 (EC 5.4.2.11) (EC 5.4.2.4) (BPG-dependent PGAM 1) (Phosphoglycerate mutase isozyme B) (PGAM-B)	0.648221	0.384384	1.84708	0.959896	82272000	9414100	69105000	5.3597e+07	0	0
Q8BJ71	Nup93	Nuclear pore complex protein Nup93 (93 kDa nucleoporin) (CBP-interacting protein 4) (Nucleoporin Nup93)	0.00958023	1.16577	1.69721	0.957517	54544000	11199000	5747400	2.38301e+07	0	0
Q99PV0	Prpf8	Pre-mRNA-processing-splicing factor 8 (Splicing factor Prp8)		0.564486	1.3489	0.956692		15775000	19181000	17478000	0	0
P17710	Hk1	Hexokinase-1 (EC 2.7.1.1) (Hexokinase type I) (HK I) (Hexokinase, tumor isozyme)	1.1069	0.652324	1.10593	0.955051	451440000	72526000	109100000	211022000	1	0
Q99J47	Dhrs7b	Dehydrogenase/reductase SDR family member 7B (EC 1.1.-.-) (Short-chain dehydrogenase/reductase family 32C member 1) (Protein SDR32C1)	1.92137	0.678594	0.261573	0.953845	88457000	3038700	40073000	4.38562e+07	1	0
Q91Y63	Slc13a3	Na(+)/dicarboxylate cotransporter 3 (NaDC-3) (mNaDC3) (Na(+)-coupled carboxylate transporter 3) (NaC3) (Sodium-dependent high-affinity dicarboxylate transporter 2) (Solute carrier family 13 member 3)	1.07469	0.622132	1.16102	0.952613	423780000	87753000	140160000	217231000	0	0
Q9EPL9	Acox3	Peroxisomal acyl-coenzyme A oxidase 3 (EC 1.3.3.6) (Branched-chain acyl-CoA oxidase) (BRCACox) (Pristanoyl-CoA oxidase)	0.917901	0.887998	1.05117	0.952355	327030000	23784000	77115000	142643000	0	0
Q9DCS9	Ndufb10	NADH dehydrogenase [ubiquinone] 1 beta subcomplex subunit 10 (Complex I-PDSW) (CI-PDSW) (NADH-ubiquinone oxidoreductase PDSW subunit)	0.953918	0.782874	1.11361	0.950133	173460000	29874000	56507000	8.66137e+07	1	0
Q61029	Tmpo	Lamina-associated polypeptide 2, isoforms beta/delta/epsilon/gamma (Thymopoietin isoforms beta/delta/epsilon/gamma) (TP beta/delta/epsilon/gamma)	0.883337	0.913898	1.05284	0.950026	555660000	103840000	42123000	2.33874e+08	0	0
Q9CQU3	Rer1	Protein RER1	1.01049	0.593668	1.24156	0.948572	434730000	25182000	38601000	166171000	0	0
Q9CPQ1	Cox6c	Cytochrome c oxidase subunit 6C (Cytochrome c oxidase polypeptide VIc)	0.673919		1.2217	0.947809	76801000		35326000	56063500	1	0
O88343	Slc4a4	Electrogenic sodium bicarbonate cotransporter 1 (Sodium bicarbonate cotransporter) (Na(+)/HCO3(-) cotransporter) (Solute carrier family 4 member 4)	-0.0775477	0.980693	1.93245	0.9452	985100000	429770000	514270000	6.43047e+08	0	0
Q8BVI4	Qdpr	Dihydropteridine reductase (EC 1.5.1.34) (HDHPR) (Quinoid dihydropteridine reductase)	-0.550825	1.14988	2.22934	0.942796	168200000	18818000	63154000	8.33907e+07	1	0
Q9JIL4	Pdzk1	Na(+)/H(+) exchange regulatory cofactor NHE-RF3 (NHERF-3) (CFTR-associated protein of 70 kDa) (Na(+)/H(+) exchanger regulatory factor 3) (Na/Pi cotransporter C-terminal-associated protein 1) (NaPi-Cap1) (PDZ domain-containing protein 1) (Sodium-hydrogen exchanger regulatory factor 3)	0.580569	0.885003	1.35344	0.939671	342620000	16051000	144280000	1.6765e+08	0	0
Q61391	Mme	Neprilysin (EC 3.4.24.11) (Atriopeptidase) (Enkephalinase) (Neutral endopeptidase 24.11) (NEP) (Neutral endopeptidase) (Skin fibroblast elastase) (SFE) (CD antigen CD10)	0.170951	0.560282	2.07948	0.936905	24440000	7305400	5650900	1.24654e+07	0	0
Q99LX0	Park7	Parkinson disease protein 7 homolog (Maillard deglycase) (Parkinsonism-associated deglycase) (Protein DJ-1) (DJ-1) (Protein/nucleic acid deglycase DJ-1) (EC 3.1.2.-, EC 3.5.1.-, EC 3.5.1.124)	1.00112	1.34518	0.46114	0.935813	84882000	12855000	27779000	4.18387e+07	1	0
Q8VHF2	Cdhr5	Cadherin-related family member 5 (Mu-protocadherin)	0.491989		1.37749	0.934738	10313000		6505000	8409000	0	0
P62880	Gnb2	Guanine nucleotide-binding protein G(I)/G(S)/G(T) subunit beta-2 (G protein subunit beta-2) (Transducin beta chain 2)	0.688951		1.17375	0.931348	326130000		43671000	184900500	0	0
Q9QXW9	Slc7a8	Large neutral amino acids transporter small subunit 2 (L-type amino acid transporter 2) (mLAT2) (Solute carrier family 7 member 8)	0.702716		1.15821	0.930463	294980000		33515000	164247500	0	0
Q8BWF0	Aldh5a1	Succinate-semialdehyde dehydrogenase, mitochondrial (EC 1.2.1.24) (Aldehyde dehydrogenase family 5 member A1) (NAD(+)-dependent succinic semialdehyde dehydrogenase)	1.03323	0.696984	1.05333	0.927849	523010000	12912000	112920000	2.16281e+08	1	0
Q9DCN2	Cyb5r3	NADH-cytochrome b5 reductase 3 (B5R) (Cytochrome b5 reductase) (EC 1.6.2.2) (Diaphorase-1)	0.475536	1.00969	1.29796	0.927728	541310000	106620000	129810000	2.59247e+08	1	0
Q60936	Coq8a	Atypical kinase COQ8A, mitochondrial (EC 2.7.-.-) (Chaperone activity of bc1 complex-like) (Chaperone-ABC1-like) (Coenzyme Q protein 8A) (aarF domain-containing protein kinase 3)	0.817677	1.07285	0.889841	0.92679	101760000	11425000	29894000	47693000	1	0
P35564	Canx	Calnexin	0.619406	0.851524	1.26869	0.913207	630950000	138730000	204310000	3.24663e+08	0	0
P05064	Aldoa	Fructose-bisphosphate aldolase A (EC 4.1.2.13) (Aldolase 1) (Muscle-type aldolase)	0.83215	1.61494	0.291976	0.913022	173930000	9769400	91989000	9.18961e+07	0	0
P61979	Hnrnpk	Heterogeneous nuclear ribonucleoprotein K (hnRNP K)		0.724692	1.10123	0.912958		7482900	14829000	11155950	0	0
Q9ESW4	Agk	Acylglycerol kinase, mitochondrial (EC 2.7.1.107) (EC 2.7.1.138) (EC 2.7.1.94) (Multiple substrate lipid kinase) (MuLK) (Multi-substrate lipid kinase)	0.106789	0.194035	2.43054	0.910454	361330000	98027000	261660000	240339000	1	0
P19536	Cox5b	Cytochrome c oxidase subunit 5B, mitochondrial (Cytochrome c oxidase polypeptide Vb)	0.621762	1.22597	0.88321	0.910315	255310000	87369000	114540000	1.52406e+08	1	0
P00397	Mtco1	Cytochrome c oxidase subunit 1 (EC 7.1.1.9) (Cytochrome c oxidase polypeptide I)	1.45549	0.0694951	1.20399	0.90966	1.518e+09	893500000	1114400000	1.1753e+09	1	0
O08914	Faah	Fatty-acid amide hydrolase 1 (EC 3.5.1.99) (Anandamide amidohydrolase 1) (Fatty acid ester hydrolase) (EC 3.1.1.-) (Oleamide hydrolase 1)	0.473885	1.27037	0.984459	0.90957	520400000	61577000	100270000	2.27416e+08	0	0
P97429	Anxa4	Annexin A4 (Annexin IV) (Annexin-4)		0.668927	1.14939	0.909157		21764000	27987000	24875500	0	0
Q9EP69	Sacm1l	Phosphatidylinositol-3-phosphatase SAC1 (EC 3.1.3.64) (Phosphatidylinositol-4-phosphate phosphatase) (Suppressor of actin mutations 1-like protein)	1.0371	0.700922	0.987643	0.908555	1.6125e+09	160220000	216220000	6.6298e+08	0	0
Q8BLF1	Nceh1	Neutral cholesterol ester hydrolase 1 (NCEH) (EC 3.1.1.-) (Acetylalkylglycerol acetylhydrolase) (2-acetyl MAGE hydrolase) (EC 3.1.1.71) (Arylacetamide deacetylase-like 1) (Chlorpyrifos oxon-binding protein) (CPO-BP)	1.11668	0.536008	1.06921	0.907302	4.0839e+09	365780000	521110000	1.65693e+09	0	0
Q8VDT1	Slc5a9	Sodium/glucose cotransporter 4 (Na(+)/glucose cotransporter 4) (mSGLT4) (Solute carrier family 5 member 9)	0.911656	0.583498	1.20226	0.899137	13400000	13296000	25472000	1.73893e+07	0	0
Q8CIM7	Cyp2d26	Cytochrome P450 2D26 (EC 1.14.14.1) (CYPIID26)	0.712221	1.33635	0.647983	0.898852	556080000	169620000	271980000	332560000	0	0
Q9D7N9	Apmap	Adipocyte plasma membrane-associated protein (Protein DD16)	0.952386		0.840252	0.896319	125290000		4756100	65023050	0	0
P97807	Fh	Fumarate hydratase, mitochondrial (Fumarase) (EC 4.2.1.2) (EF-3)	0.357438	1.09474	1.23563	0.895938	309090000	24843000	142320000	158751000	1	0
P58281	Opa1	Dynamin-like 120 kDa protein, mitochondrial (EC 3.6.5.5) (Large GTP-binding protein) (LargeG) (Optic atrophy protein 1 homolog) [Cleaved into: Dynamin-like 120 kDa protein, form S1]	0.910762	0.526799	1.24926	0.895608	451980000	54984000	134730000	213898000	1	0
Q9JLZ3	Auh	Methylglutaconyl-CoA hydratase, mitochondrial (3-MG-CoA hydratase) (EC 4.2.1.18) (AU-specific RNA-binding enoyl-CoA hydratase) (AU-binding enoyl-CoA hydratase) (muAUH) (Itaconyl-CoA hydratase) (EC 4.2.1.56)	1.77125	0.530284	0.381231	0.894254	366540000	81445000	92607000	1.80197e+08	1	0
B2RSH2	Gnai1	Guanine nucleotide-binding protein G(i) subunit alpha-1 (Adenylate cyclase-inhibiting G alpha protein)	0.817469		0.963604	0.890537	35856000		10756000	23306000	0	0
P10852	Slc3a2	4F2 cell-surface antigen heavy chain (4F2hc) (Solute carrier family 3 member 2) (CD antigen CD98)	0.816823	0.811545	1.04295	0.89044	360020000	109730000	224320000	2.31357e+08	0	0
P60766	Cdc42	Cell division control protein 42 homolog (EC 3.6.5.2) (G25K GTP-binding protein)		0.506244	1.26596	0.886104		3192800	8964900	6078850	0	0
Q3TDQ1	Stt3b	Dolichyl-diphosphooligosaccharide--protein glycosyltransferase subunit STT3B (Oligosaccharyl transferase subunit STT3B) (STT3-B) (EC 2.4.99.18) (B6dom1 antigen) (Source of immunodominant MHC-associated peptides)	1.12082	-0.380784	1.90611	0.882047	103320000	26297000	91057000	73558000	0	0
P10649	Gstm1	Glutathione S-transferase Mu 1 (EC 2.5.1.18) (GST 1-1) (GST class-mu 1) (Glutathione S-transferase GT8.7) (pmGT10)	0.375508	1.38591		0.880707	39011000	7757500		23384250	0	0
Q8BH24	Tm9sf4	Transmembrane 9 superfamily member 4	0.579802		1.18028	0.880041	224630000		6222100	115426050	0	0
P48774	Gstm5	Glutathione S-transferase Mu 5 (EC 2.5.1.18) (Fibrous sheath component 2) (Fsc2) (GST class-mu 5)	1.07749		0.676379	0.876937	18188000		9110900	13649450	0	0
Q3UP75	Ugt3a1	UDP-glucuronosyltransferase 3A1 (UDPGT 3A1) (EC 2.4.1.17)	1.02214	0.755663	0.837718	0.871839	1308200000	124130000	345720000	5.92683e+08	0	0
Q99MZ7	Pecr	Peroxisomal trans-2-enoyl-CoA reductase (TERP) (EC 1.3.1.38)	0.409891	1.14924	1.05453	0.871222	321810000	80965000	187530000	1.96768e+08	0	0
Q3UNZ8	Cryzl2	Quinone oxidoreductase-like protein 2 (EC 1.-.-.-) (Zeta-crystallin homolog 2)	1.18546	0.830271	0.590007	0.868581	1.7796e+09	212420000	571590000	8.54537e+08	1	0
P17182	Eno1	Alpha-enolase (EC 4.2.1.11) (2-phospho-D-glycerate hydro-lyase) (Enolase 1) (Non-neural enolase) (NNE)	0.33723	1.03439	1.22839	0.86667	470110000	68909000	98603000	2.12541e+08	0	0
P68372	Tubb4b	Tubulin beta-4B chain (Tubulin beta-2C chain)	0.875552	0.856591		0.866072	1.6055e+09	178430000		8.91965e+08	0	0
A2AKK5	Acnat1	Acyl-coenzyme A amino acid N-acyltransferase 1 (EC 2.3.1.-)	0.410675		1.31257	0.861622	53272000		8496700	30884350	0	0
O35409	Folh1	Glutamate carboxypeptidase 2 (EC 3.4.17.21) (Folate hydrolase 1) (Folylpoly-gamma-glutamate carboxypeptidase) (FGCP) (Glutamate carboxypeptidase II) (GCPII) (Membrane glutamate carboxypeptidase) (mGCP) (N-acetylated-alpha-linked acidic dipeptidase I) (NAALADase I) (Prostate-specific membrane antigen homolog) (Pteroylpoly-gamma-glutamate carboxypeptidase)	0.372533		1.34846	0.860495	54013000		10044000	32028500	0	0
P53395	Dbt	Lipoamide acyltransferase component of branched-chain alpha-keto acid dehydrogenase complex, mitochondrial (EC 2.3.1.168) (Branched-chain alpha-keto acid dehydrogenase complex component E2) (BCKAD-E2) (BCKADE2) (Dihydrolipoamide acetyltransferase component of branched-chain alpha-keto acid dehydrogenase complex) (Dihydrolipoamide branched chain transacylase) (Dihydrolipoyllysine-residue (2-methyl…	0.914106	0.613471	1.04519	0.85759	762410000	14356000	131260000	3.02675e+08	1	0
Q62433	Ndrg1	Protein NDRG1 (N-myc downstream-regulated gene 1 protein) (Protein Ndr1)	1.0619	1.09916	0.406626	0.855897	600000000	33015000	82487000	2.38501e+08	0	0
Q01768	Nme2	Nucleoside diphosphate kinase B (NDK B) (NDP kinase B) (EC 2.7.4.6) (Histidine protein kinase NDKB) (EC 2.7.13.3) (P18) (nm23-M2)	0.144297	1.5176	0.904964	0.855621	123240000	29436000	43867000	6.55143e+07	0	0
P08003	Pdia4	Protein disulfide-isomerase A4 (EC 5.3.4.1) (Endoplasmic reticulum resident protein 72) (ER protein 72) (ERp-72) (ERp72)	0.432795	0.498463	1.61889	0.850048	29783000	7279400	17048000	18036800	0	0
Q8VHE0	Sec63	Translocation protein SEC63 homolog	0.965086	0.599673	0.977005	0.847255	68543000	7718100	10531000	28930700	0	0
Q8CHT0	Aldh4a1	Delta-1-pyrroline-5-carboxylate dehydrogenase, mitochondrial (P5C dehydrogenase) (EC 1.2.1.88) (Aldehyde dehydrogenase family 4 member A1) (L-glutamate gamma-semialdehyde dehydrogenase)	0.321139	1.15258	1.0665	0.84674	945870000	259460000	431560000	545630000	1	0
Q8BFR5	Tufm	Elongation factor Tu, mitochondrial	0.573936	0.760745	1.20301	0.845898	677140000	105010000	221140000	334430000	1	0
P13745	Gsta1	Glutathione S-transferase A1 (EC 2.5.1.18) (13-hydroperoxyoctadecadienoate peroxidase) (EC 1.11.1.-) (Androst-5-ene-3,17-dione isomerase) (EC 5.3.3.-) (GST class-alpha member 1) (Glutathione S-transferase Ya) (Glutathione S-transferase Ya1) [Cleaved into: Glutathione S-transferase A1, N-terminally processed]		0.395129	1.28948	0.842305		15761000	180480000	98120500	0	0
P11352	Gpx1	Glutathione peroxidase 1 (GPx-1) (GSHPx-1) (EC 1.11.1.9) (Cellular glutathione peroxidase) (Selenium-dependent glutathione peroxidase 1)	0.435441	0.871453	1.21773	0.841542	283420000	41409000	102010000	1.4228e+08	1	0
Q61102	Abcb7	Iron-sulfur clusters transporter ABCB7, mitochondrial (ATP-binding cassette sub-family B member 7, mitochondrial) (ATP-binding cassette transporter 7) (ABC transporter 7 protein)	0.615908	0.758437	1.14909	0.841144	70024000	13155000	7935500	30371500	1	0
P16406	Enpep	Glutamyl aminopeptidase (EAP) (EC 3.4.11.7) (Aminopeptidase A) (AP-A) (BP-1/6C3 antigen) (CD antigen CD249)	0.573147	1.07721	0.872965	0.841109	183620000	35192000	41555000	86789000	0	0
Q9D379	Ephx1	Epoxide hydrolase 1 (EC 3.3.2.9) (Epoxide hydratase) (Microsomal epoxide hydrolase) (mEH)	0.838891	*	*	0.838891	510470000	17298000	58496000	1.95421e+08	0	0
Q91WV7	Slc3a1	Neutral and basic amino acid transport protein rBAT (Solute carrier family 3 member 1) (b(0,+)-type amino acid transport protein) (NBAT)	0.970834	0.70522		0.838027	133190000	6779500		69984750	0	0
Q91XE0	Glyat	Glycine N-acyltransferase (EC 2.3.1.13) (Acyl-CoA:glycine N-acyltransferase) (AAc) (Aralkyl acyl-CoA N-acyltransferase) (Aralkyl acyl-CoA:amino acid N-acyltransferase) (Benzoyl-coenzyme A:glycine N-acyltransferase) (Glycine N-benzoyltransferase) (EC 2.3.1.71)	0.827178	0.501698	1.18307	0.837314	1.9566e+09	266780000	517490000	9.13623e+08	1	0
Q6ZQI3	Mlec	Malectin	0.782427	0.453226	1.26115	0.832269	348700000	16384000	65044000	143376000	0	0
O55143	Atp2a2	Sarcoplasmic/endoplasmic reticulum calcium ATPase 2 (SERCA2) (SR Ca(2+)-ATPase 2) (EC 7.2.2.10) (Calcium pump 2) (Calcium-transporting ATPase sarcoplasmic reticulum type, slow twitch skeletal muscle isoform) (Endoplasmic reticulum class 1/2 Ca(2+) ATPase)	0.702773	0.51603	1.27598	0.831593	2.9701e+09	483960000	630010000	1.36136e+09	0	0
Q64521	Gpd2	Glycerol-3-phosphate dehydrogenase, mitochondrial (GPD-M) (GPDH-M) (EC 1.1.5.3) (Protein TISP38)	1.0608	0.988425	0.440868	0.830032	209110000	25945000	51696000	9.55837e+07	1	0
Q5F285	Tmem256	Transmembrane protein 256	0.878077		0.77426	0.826169	270910000		44463000	157686500	0	0
Q3UZZ6	Sult1d1	Sulfotransferase 1 family member D1 (ST1D1) (EC 2.8.2.-) (Amine N-sulfotransferase) (SULT-N) (Dopamine sulfotransferase Sult1d1) (Tyrosine-ester sulfotransferase)		0.696033	0.95553	0.825781		35547000	70757000	53152000	0	0
Q3TLP5	Echdc2	Enoyl-CoA hydratase domain-containing protein 2, mitochondrial	0.812574		0.83775	0.825162	240250000		91556000	165903000	1	0
P48771	Cox7a2	Cytochrome c oxidase subunit 7A2, mitochondrial (Cytochrome c oxidase subunit VIIa-liver/heart) (Cytochrome c oxidase subunit VIIa-L)	1.05676		0.59058	0.823672	245450000		70379000	157914500	1	0
Q9Z1G3	Atp6v1c1	V-type proton ATPase subunit C 1 (V-ATPase subunit C 1) (Vacuolar proton pump subunit C 1)	1.15514	0.496435	0.814869	0.822149	213660000	14498000	23342000	8.38333e+07	0	0
Q9DCM2	Gstk1	Glutathione S-transferase kappa 1 (EC 2.5.1.18) (GST 13-13) (GST class-kappa) (GSTK1-1) (mGSTK1) (Glutathione S-transferase subunit 13)	1.25234	0.401792	0.804986	0.819705	1265200000	173110000	311880000	5.83397e+08	1	0
O54909	Rdh16	Retinol dehydrogenase 16 (EC 1.1.1.105) (EC 1.1.1.209) (EC 1.1.1.315) (EC 1.1.1.53) (Cis-retinol androgen dehydrogenase 1)	0.605407	0.784878	1.06376	0.818015	937400000	207460000	186430000	4.43763e+08	0	0
Q8C3K6	Slc5a1	Sodium/glucose cotransporter 1 (Na(+)/glucose cotransporter 1) (High affinity sodium-glucose cotransporter) (Solute carrier family 5 member 1)	1.15408	0.440588	0.848669	0.814446	440100000	51895000	23618000	171871000	0	0
P10922	H1-0	Histone H1.0 (Histone H1') (Histone H1(0)) (MyD196) [Cleaved into: Histone H1.0, N-terminally processed]		0.692434	0.919919	0.806177		21543000	37931000	29737000	0	0
Q9DCX2	Atp5pd	ATP synthase subunit d, mitochondrial (ATPase subunit d) (ATP synthase peripheral stalk subunit d)	0.1612	0.836786	1.41371	0.8039	910620000	184340000	457820000	5.17593e+08	1	0
P97449	Anpep	Aminopeptidase N (AP-N) (mAPN) (EC 3.4.11.2) (Alanyl aminopeptidase) (Aminopeptidase M) (AP-M) (Membrane protein p161) (Microsomal aminopeptidase) (CD antigen CD13)	0.398905	0.632051	1.37829	0.803082	468360000	106080000	254670000	276370000	0	0
Q3UJU9	Rmdn3	Regulator of microtubule dynamics protein 3 (RMD-3) (mRMD-3) (Protein FAM82A2) (Protein FAM82C)	0.830605	-0.754389	2.31737	0.797862	320740000	5677400	34759000	1.20392e+08	1	0
P58252	Eef2	Elongation factor 2 (EF-2) (EC 3.6.5.-)	0.514188	0.792049	1.08187	0.796036	43387000	7022400	18286000	2.28985e+07	0	0
Q9DBF1	Aldh7a1	Alpha-aminoadipic semialdehyde dehydrogenase (Alpha-AASA dehydrogenase) (EC 1.2.1.31) (Aldehyde dehydrogenase family 7 member A1) (EC 1.2.1.3) (Antiquitin-1) (Betaine aldehyde dehydrogenase) (EC 1.2.1.8) (Delta1-piperideine-6-carboxylate dehydrogenase) (P6c dehydrogenase)	1.13329	0.566627	0.688135	0.796016	1.6916e+09	286940000	544940000	8.4116e+08	1	0
Q91VA0	Acsm1	Acyl-coenzyme A synthetase ACSM1, mitochondrial (EC 6.2.1.2) (Acyl-CoA synthetase medium-chain family member 1) (Benzoate--CoA ligase) (EC 6.2.1.25) (Butyrate--CoA ligase 1) (Butyryl-coenzyme A synthetase 1) (Lipoate-activating enzyme) (Middle-chain acyl-CoA synthetase 1)	0.662353	0.817329	0.899251	0.792978	1.9242e+09	155560000	532560000	8.70773e+08	1	0
Q07076	Anxa7	Annexin A7 (Annexin VII) (Annexin-7) (Synexin)	0.0815708	1.09296	1.19329	0.789276	18846000	17925000	27928000	2.15663e+07	0	0
P18894	Dao	D-amino-acid oxidase (DAAO) (DAMOX) (DAO) (EC 1.4.3.3)	0.720919	0.310359	1.32612	0.7858	719750000	99644000	272290000	3.63895e+08	0	0
O88569	Hnrnpa2b1	Heterogeneous nuclear ribonucleoproteins A2/B1 (hnRNP A2/B1)	0.19654	1.32725	0.83298	0.785591	24427000	10245000	14879000	16517000	0	0
Q8K1R3	Pnpt1	Polyribonucleotide nucleotidyltransferase 1, mitochondrial (EC 2.7.7.8) (3'-5' RNA exonuclease OLD35) (PNPase old-35) (Polynucleotide phosphorylase 1) (PNPase 1) (Polynucleotide phosphorylase-like protein)	0.11413	1.18748	1.04517	0.782259	28714000	3623800	3364300	11900700	1	0
Q99LB7	Sardh	Sarcosine dehydrogenase, mitochondrial (SarDH) (EC 1.5.8.3)	0.481844	0.613828	1.24539	0.780353	1.4637e+09	349080000	552520000	7.88433e+08	1	0
O09174	Amacr	Alpha-methylacyl-CoA racemase (EC 5.1.99.4) (2-methylacyl-CoA racemase)	0.50476	0.914399	0.920305	0.779821	141700000	21119000	28295000	6.37047e+07	1	0
Q9EQ06	Hsd17b11	Estradiol 17-beta-dehydrogenase 11 (EC 1.1.1.62) (17-beta-hydroxysteroid dehydrogenase 11) (17-beta-HSD 11) (17bHSD11) (17betaHSD11) (17-beta-hydroxysteroid dehydrogenase XI) (17-beta-HSD XI) (17betaHSDXI) (Dehydrogenase/reductase SDR family member 8)	0.683928	0.528585	1.1234	0.778638	460120000	47489000	60369000	189326000	0	0
Q921H9	Coa7	Cytochrome c oxidase assembly factor 7 (Beta-lactamase hcp-like protein) (Respiratory chain assembly factor 1) (Sel1 repeat-containing protein 1)	0.796656		0.759046	0.777851	20487000		2273700	11380350	1	0
P10126	Eef1a1	Elongation factor 1-alpha 1 (EF-1-alpha-1) (EC 3.6.5.-) (Elongation factor Tu) (EF-Tu) (Eukaryotic elongation factor 1 A-1) (eEF1A-1)	-0.0976497	1.21172	1.21679	0.776955	1388000000	206060000	414770000	669610000	0	0
Q9QZQ8	Macroh2a1	Core histone macro-H2A.1 (Histone macroH2A1) (mH2A1) (H2A.y) (H2A/y)	0.182764	1.16636	0.972836	0.773986	36231000	438430000	368810000	281157000	0	0
O70572	Smpd2	Sphingomyelin phosphodiesterase 2 (EC 3.1.4.12) (Lyso-platelet-activating factor-phospholipase C) (Lyso-PAF-PLC) (Neutral sphingomyelinase) (N-SMase) (nSMase)	0.773301		*	0.773301	55379000		5232500	30305750	0	0
O88575	Slc6a20b	Sodium- and chloride-dependent transporter XTRP3B (IMINO-K) (Solute carrier family 6 member 20B)	0.771524	*		0.771524	105550000	7474500		56512250	0	0
Q8BH86	Dglucy	D-glutamate cyclase, mitochondrial (EC 4.2.1.48)	0.147006	0.690976	1.47432	0.770766	316070000	13476000	100060000	143202000	1	0
Q99L13	Hibadh	3-hydroxyisobutyrate dehydrogenase, mitochondrial (HIBADH) (EC 1.1.1.31)	0.617655	0.61004	1.06308	0.763593	1298100000	407080000	858970000	8.54717e+08	1	0
O88909	Slc22a8	Organic anion transporter 3 (mOat3) (Organic anion/dicarboxylate exchanger) (Reduced in osteosclerosis transporter) (Roct) (Solute carrier family 22 member 8)	0.892434	0.273303	1.1238	0.76318	1281500000	571860000	588930000	8.14097e+08	0	0
Q9Z0W3	Nup160	Nuclear pore complex protein Nup160 (160 kDa nucleoporin) (Gene trap locus 1-13 protein) (GTL-13) (Nucleoporin Nup160)	-0.575729	0.95146	1.91286	0.762864	85794000	11345000	8457800	3.51989e+07	0	0
Q8BIJ6	Iars2	Isoleucine--tRNA ligase, mitochondrial (EC 6.1.1.5) (Isoleucyl-tRNA synthetase) (IleRS)	0.629982	0.852876	0.804612	0.76249	786370000	85842000	162350000	344854000	1	0
Q61847	Mep1b	Meprin A subunit beta (EC 3.4.24.63) (Endopeptidase-2) (Meprin B)	0.1699	0.886481	1.2299	0.762094	92722000	7809300	28770000	4.31004e+07	0	0
P21619	Lmnb2	Lamin-B2	0.0427618	1.26732	0.953387	0.754489	106830000	31637000	13302000	5.05897e+07	0	0
Q8VDD5	Myh9	Myosin-9 (Cellular myosin heavy chain, type A) (Myosin heavy chain 9) (Myosin heavy chain, non-muscle IIa) (Non-muscle myosin heavy chain A) (NMMHC-A) (Non-muscle myosin heavy chain IIa) (NMMHC II-a) (NMMHC-IIA)	0.207282	0.788433	1.2618	0.752505	1148600000	129640000	336120000	538120000	0	0
P55302	Lrpap1	Alpha-2-macroglobulin receptor-associated protein (Alpha-2-MRAP) (Heparin-binding protein 44) (HBP-44) (Low density lipoprotein receptor-related protein-associated protein 1) (RAP)	0.784365	0.181919	1.29049	0.752257	188630000	3185600	19347000	7.03875e+07	0	0
P08113	Hsp90b1	Endoplasmin (94 kDa glucose-regulated protein) (GRP-94) (Endoplasmic reticulum resident protein 99) (ERp99) (Heat shock protein 90 kDa beta member 1) (Polymorphic tumor rejection antigen 1) (Tumor rejection antigen gp96)	0.939288	0.836015	0.471668	0.74899	475330000	42159000	115190000	210893000	0	0
Q9DCM0	Ethe1	Persulfide dioxygenase ETHE1, mitochondrial (EC 1.13.11.18) (Ethylmalonic encephalopathy protein 1 homolog) (Hepatoma subtracted clone one protein) (Sulfur dioxygenase ETHE1)	1.12327	0.653491	0.465225	0.747328	362790000	155820000	87142000	2.01917e+08	1	0
Q8BP40	Acp6	Lysophosphatidic acid phosphatase type 6 (EC 3.1.3.2) (Acid phosphatase 6, lysophosphatidic) (Acid phosphatase-like protein 1) (PACPL1)	0.861578	0.346625	1.01555	0.741251	31122000	9784700	11922000	1.76096e+07	1	0
Q9QY81	Nup210	Nuclear pore membrane glycoprotein 210 (Nuclear pore protein gp210) (Nuclear envelope pore membrane protein POM 210) (POM210) (Nucleoporin Nup210) (Pore membrane protein of 210 kDa)	0.374798	1.10537		0.740084	50134000	28140000		39137000	0	0
Q8K2I3	Fmo2	Dimethylaniline monooxygenase [N-oxide-forming] 2 (EC 1.14.13.-) (Dimethylaniline oxidase 2) (Pulmonary flavin-containing monooxygenase 2) (FMO 2)	0.773706	0.979504	0.461665	0.738292	444750000	22924000	36852000	1.68175e+08	0	0
Q8BGA8	Acsm5	Acyl-coenzyme A synthetase ACSM5, mitochondrial (EC 6.2.1.2)	0.363585	0.841888	0.988051	0.731174	36769000	20643000	64206000	4.05393e+07	1	0
Q8C570	Rae1	mRNA export factor (Rae1 protein homolog) (mRNA-associated protein mrnp 41)	0.935141	0.523552		0.729346	30381000	26457000		28419000	0	0
P50172	Hsd11b1	11-beta-hydroxysteroid dehydrogenase 1 (11-DH) (11-beta-HSD1) (EC 1.1.1.146) (11-beta-hydroxysteroid dehydrogenase/microsomal carbonyl reductase) (11-beta-HSD1A/MCR) (11beta-HSD1A) (7-oxosteroid reductase) (EC 1.1.1.201) (Corticosteroid 11-beta-dehydrogenase isozyme 1) (liver-type 11-beta-HSD)	0.737261		0.712775	0.725018	61771000		13760000	37765500	0	0
P26040	Ezr	Ezrin (Cytovillin) (Villin-2) (p81)	0.163891		1.28241	0.723153	138380000		34429000	86404500	0	0
Q99KB8	Hagh	Hydroxyacylglutathione hydrolase, mitochondrial (EC 3.1.2.6) (Glyoxalase II) (Glx II)	0.716595	0.72633		0.721462	86707000	9433200		48070100	1	0
P26231	Ctnna1	Catenin alpha-1 (102 kDa cadherin-associated protein) (Alpha E-catenin) (CAP102)	0.0664236	1.46828	0.62908	0.721261	121340000	17366000	27509000	55405000	0	0
Q9D051	Pdhb	Pyruvate dehydrogenase E1 component subunit beta, mitochondrial (PDHE1-B) (EC 1.2.4.1)	0.459237	0.693471	1.00443	0.719045	610060000	278800000	620060000	5.02973e+08	1	0
Q3U4I7	Pyroxd2	Pyridine nucleotide-disulfide oxidoreductase domain-containing protein 2 (EC 1.-.-.-)	0.225212		1.20687	0.71604	67522000		31456000	49489000	1	0
P11499	Hsp90ab1	Heat shock protein HSP 90-beta (Heat shock 84 kDa) (HSP 84) (HSP84) (Tumor-specific transplantation 84 kDa antigen) (TSTA)	0.94385	0.321318	0.88195	0.715706	248440000	34874000	40637000	1.07984e+08	0	0
Q7TNE1	Sugct	Succinate--hydroxymethylglutarate CoA-transferase (EC 2.8.3.13) (SuccinylCoA:glutarate-CoA transferase)	0.713053		0.706669	0.709861	103410000		4288000	53849000	1	0
P35486	Pdha1	Pyruvate dehydrogenase E1 component subunit alpha, somatic form, mitochondrial (EC 1.2.4.1) (PDHE1-A type I)	0.373268	0.847646	0.907026	0.709314	697070000	126610000	332000000	3.85227e+08	1	0
Q8R1I1	Uqcr10	Cytochrome b-c1 complex subunit 9 (Complex III subunit 9) (Complex III subunit X) (Cytochrome c1 non-heme 7 kDa protein) (Ubiquinol-cytochrome c reductase complex 7.2 kDa protein)	0.754633	0.349474	1.02034	0.708148	104070000	14131000	76298000	64833000	1	0
P32020	Scp2	Sterol carrier protein 2 (SCP-2) (Acetyl-CoA C-myristoyltransferase) (EC 2.3.1.155) (Non-specific lipid-transfer protein) (NSL-TP) (Propanoyl-CoA C-acyltransferase) (EC 2.3.1.176) (SCP-2/3-oxoacyl-CoA thiolase) (SCP-2/thiolase) (EC 2.3.1.16) (SCP-chi) (Sterol carrier protein X) (SCP-X)	0.309406	0.756936	1.05556	0.7073	334100000	37536000	97175000	1.5627e+08	1	0
Q91WR5	Akr1c21	Aldo-keto reductase family 1 member C21 (EC 1.1.1.-) (17-alpha-hydroxysteroid dehydrogenase) (17-alpha-HSD) (3(or 17)-alpha-hydroxysteroid dehydrogenase) (EC 1.1.1.209) (3-alpha-hydroxysteroid dehydrogenase) (Dihydrodiol dehydrogenase type 1) (DD1) (Dihydrodiol dehydrogenase type 3) (DD3)	0.570503		0.841323	0.705913	38470000		51074000	44772000	0	0
Q64435	Ugt1a6	UDP-glucuronosyltransferase 1-6 (UDPGT 1-6) (UGT1*6) (UGT1-06) (UGT1.6) (EC 2.4.1.17) (Phenol UDP-glucuronosyltransferase) (UDP-glucuronosyltransferase 1A6) (UGT1A6) (UGP1A1) (UGT1A7)	1.17245	0.310699	0.628119	0.703756	159410000	10190000	28401000	6.60003e+07	0	0
P54071	Idh2	Isocitrate dehydrogenase [NADP], mitochondrial (IDH) (EC 1.1.1.42) (ICD-M) (IDP) (NADP(+)-specific ICDH) (Oxalosuccinate decarboxylase)	0.651496	0.956882	0.49575	0.701376	5749900000	1095000000	2350700000	3065200000	1	0
Q9JHW2	Nit2	Omega-amidase NIT2 (EC 3.5.1.3) (Nitrilase homolog 2)	0.952868	0.385415	0.750136	0.69614	73414000	74782000	99807000	8.26677e+07	1	0
Q9D666	Sun1	SUN domain-containing protein 1 (Protein unc-84 homolog A) (Sad1/unc-84 protein-like 1)	0.424511	0.756332	0.899605	0.693483	66412000	9391900	8680800	2.81616e+07	0	0
B9EJ86	Osbpl8	Oxysterol-binding protein-related protein 8 (ORP-8) (OSBP-related protein 8)	0.689239	*		0.689239	104950000	8214500		56582250	0	0
Q9WTP6	Ak2	Adenylate kinase 2, mitochondrial (AK 2) (EC 2.7.4.3) (ATP-AMP transphosphorylase 2) (ATP:AMP phosphotransferase) (Adenylate monophosphate kinase)	0.631558	0.731105	0.694542	0.685735	387650000	15355000	34392000	145799000	1	0
P18572	Bsg	Basigin (Basic immunoglobulin superfamily) (HT7 antigen) (Membrane glycoprotein gp42) (CD antigen CD147)	0.638157		0.731026	0.684592	95525000		11070000	53297500	0	0
Q8BJS4	Sun2	SUN domain-containing protein 2 (Protein unc-84 homolog B) (Sad1/unc-84 protein-like 2)	0.676884	0.679625		0.678254	83488000	3085400		43286700	0	0
Q8R0Y6	Aldh1l1	Cytosolic 10-formyltetrahydrofolate dehydrogenase (10-FTHFDH) (FDH) (EC 1.5.1.6) (Aldehyde dehydrogenase family 1 member L1)	0.167876	1.26414	0.602316	0.67811	121350000	26413000	6314600	51359200	1	0
Q6P3A8	Bckdhb	2-oxoisovalerate dehydrogenase subunit beta, mitochondrial (EC 1.2.4.4) (Branched-chain alpha-keto acid dehydrogenase E1 component beta chain) (BCKDE1B) (BCKDH E1-beta)	0.883957	0.125045	1.02022	0.676408	223500000	12683000	67678000	101287000	1	0
Q9WUM5	Suclg1	Succinate--CoA ligase [ADP/GDP-forming] subunit alpha, mitochondrial (EC 6.2.1.4) (EC 6.2.1.5) (Succinyl-CoA synthetase subunit alpha) (SCS-alpha)	0.471892	0.522818	1.0268	0.673835	594340000	104290000	293990000	3.30873e+08	1	0
Q8K411	Pitrm1	Presequence protease, mitochondrial (EC 3.4.24.-) (Pitrilysin metalloproteinase 1)	-1.16266	1.16374	2.01902	0.673366	77170000	12689000	197450000	9.57697e+07	1	0
P09242	Alpl	Alkaline phosphatase, tissue-nonspecific isozyme (AP-TNAP) (TNAP) (TNSALP) (EC 3.1.3.1) (Alkaline phosphatase 2) (Alkaline phosphatase liver/bone/kidney isozyme) (Phosphoamidase) (Phosphocreatine phosphatase) (EC 3.9.1.1)	0.952048	0.70646	0.357159	0.671889	26837000	7092600	14674000	16201200	1	0
O08749	Dld	Dihydrolipoyl dehydrogenase, mitochondrial (EC 1.8.1.4) (Dihydrolipoamide dehydrogenase)	0.63936	0.339184	1.02852	0.669022	2775400000	410860000	874600000	1353620000	1	0
P51150	Rab7a	Ras-related protein Rab-7a (EC 3.6.5.2)	0.558908	0.302493	1.14546	0.668953	82146000	5412100	11409000	3.2989e+07	1	0
P50518	Atp6v1e1	V-type proton ATPase subunit E 1 (V-ATPase subunit E 1) (V-ATPase 31 kDa subunit) (p31) (Vacuolar proton pump subunit E 1)	0.227806		1.10058	0.664194	29192000		36485000	32838500	0	0
P38060	Hmgcl	Hydroxymethylglutaryl-CoA lyase, mitochondrial (HL) (HMG-CoA lyase) (EC 4.1.3.4) (3-hydroxy-3-methylglutarate-CoA lyase)	1.01473	-0.0128937	0.984585	0.662142	1.5393e+09	32972000	82013000	5.51428e+08	1	0
Q8CFZ5	Slc22a12	Solute carrier family 22 member 12 (Renal-specific transporter) (RST) (Urate anion exchanger 1) (URAT1) (Urate:anion antiporter SLC22A12)	0.710478	0.418262	0.829809	0.65285	1.0497e+09	209040000	409080000	5.5594e+08	0	0
Q9DC51	Gnai3	Guanine nucleotide-binding protein G(i) subunit alpha-3 (G(i) alpha-3)	0.569624		0.731446	0.650535	111150000		11869000	61509500	0	0
Q02248	Ctnnb1	Catenin beta-1 (Beta-catenin)	0.152775		1.14798	0.65038	12460000		3545000	8002500	0	0
Q9DBG6	Rpn2	Dolichyl-diphosphooligosaccharide--protein glycosyltransferase subunit 2 (Dolichyl-diphosphooligosaccharide--protein glycosyltransferase 63 kDa subunit) (Ribophorin II) (RPN-II) (Ribophorin-2)	0.590872	1.16519	0.188429	0.648164	66783000	20357000	37292000	4.14773e+07	0	0
P50516	Atp6v1a	V-type proton ATPase catalytic subunit A (V-ATPase subunit A) (EC 7.1.2.2) (V-ATPase 69 kDa subunit) (Vacuolar proton pump subunit alpha)	0.691031	0.50099	0.748097	0.646706	2162700000	362910000	447120000	990910000	0	0
Q8VCT4	Ces1d	Carboxylesterase 1D (Carboxylesterase 3) (EC 3.1.1.1, EC 3.1.1.67) (Fatty acid ethyl ester synthase) (FAEE synthase) (Triacylglycerol hydrolase) (TGH)	0.465203	0.602727	0.864962	0.644298	537240000	64593000	171440000	2.57758e+08	0	0
Q8K0L3	Acsm2	Acyl-coenzyme A synthetase ACSM2, mitochondrial (EC 6.2.1.2) (Acyl-CoA synthetase medium-chain family member 2) (Benzoate--CoA ligase) (EC 6.2.1.25) (Butyrate--CoA ligase 2) (Butyryl-coenzyme A synthetase 2) (Middle-chain acyl-CoA synthetase 2)	0.585042	0.505551	0.842069	0.644221	13614000000	3.2428e+09	5.8875e+09	7.58143e+09	1	0
Q64310	Surf4	Surfeit locus protein 4	1.18321	0.282831	0.461651	0.642564	992710000	69092000	137260000	3.99687e+08	0	0
Q99KI0	Aco2	Aconitate hydratase, mitochondrial (Aconitase) (EC 4.2.1.3) (Citrate hydro-lyase)	0.520234	0.654866	0.740401	0.6385	5.983e+09	2.0265e+09	2690900000	3.5668e+09	1	0
Q921H8	Acaa1a	3-ketoacyl-CoA thiolase A, peroxisomal (EC 2.3.1.16) (Acetyl-CoA C-myristoyltransferase) (EC 2.3.1.155) (Acetyl-CoA acyltransferase A) (EC 2.3.1.9) (Beta-ketothiolase A) (Peroxisomal 3-oxoacyl-CoA thiolase A)	0.499965	0.739117	0.660635	0.633239	1181900000	10176000	376810000	522962000	1	0
P34914	Ephx2	Bifunctional epoxide hydrolase 2 [Includes: Cytosolic epoxide hydrolase 2 (CEH) (EC 3.3.2.10) (Epoxide hydratase) (Soluble epoxide hydrolase) (SEH); Lipid-phosphate phosphatase (EC 3.1.3.76)]	0.329734	0.773539	0.794724	0.632665	185790000	37885000	34485000	8.60533e+07	1	0
Q9D687	Slc6a19	Sodium-dependent neutral amino acid transporter B(0)AT1 (Solute carrier family 6 member 19) (System B(0) neutral amino acid transporter AT1)	0.654668	0.48697	0.755304	0.632314	369320000	15900000	67852000	151024000	0	0
Q62425	Ndufa4	Cytochrome c oxidase subunit NDUFA4	0.88935	0.430357	0.571234	0.630314	593620000	70882000	146740000	270414000	1	0
Q62468	Vil1	Villin-1	0.311684	0.69731	0.874951	0.627981	403810000	63022000	98415000	1.88416e+08	0	0
Q8VCH0	Acaa1b	3-ketoacyl-CoA thiolase B, peroxisomal (EC 2.3.1.155) (EC 2.3.1.16) (EC 2.3.1.9) (Acetyl-CoA acyltransferase B) (Beta-ketothiolase B) (Peroxisomal 3-oxoacyl-CoA thiolase B)	0.424077	0.748244	0.687121	0.619814	327150000	178070000	88982000	1.98067e+08	1	0
Q99P88	Nup155	Nuclear pore complex protein Nup155 (155 kDa nucleoporin) (Nucleoporin Nup155)	-0.0937929	1.43568	0.509225	0.617036	273030000	15254000	6827500	98370500	0	0
Q9EQ20	Aldh6a1	Methylmalonate-semialdehyde dehydrogenase [acylating], mitochondrial (MMSDH) (Malonate-semialdehyde dehydrogenase [acylating]) (EC 1.2.1.18) (EC 1.2.1.27) (Aldehyde dehydrogenase family 6 member A1)	0.738419	0.429909	0.673276	0.613868	10261000000	4.0273e+09	6.7036e+09	6.9973e+09	1	0
Q9WU40	Lemd3	Inner nuclear membrane protein Man1 (LEM domain-containing protein 3)	0.000771453	1.17962	0.646315	0.608901	18706000	10432000	10789000	13309000	0	0
P14206	Rpsa	Small ribosomal subunit protein uS2 (37 kDa laminin receptor precursor) (37LRP) (37 kDa oncofetal antigen) (37/67 kDa laminin receptor) (LRP/LR) (40S ribosomal protein SA) (67 kDa laminin receptor) (67LR) (Laminin receptor 1) (LamR) (Laminin-binding protein precursor p40) (LBP/p40) (OFA/iLRP)	0.0269633		1.18903	0.607999	7301800		4736700	6019250	0	0
P52503	Ndufs6	NADH dehydrogenase [ubiquinone] iron-sulfur protein 6, mitochondrial (Complex I-13kD-A) (CI-13kD-A) (NADH-ubiquinone oxidoreductase 13 kDa-A subunit)	-0.105544	0.773985	1.142	0.603479	33386000	20908000	14178000	22824000	1	0
Q8JZN5	Acad9	Complex I assembly factor ACAD9, mitochondrial (Acyl-CoA dehydrogenase family member 9) (ACAD-9) (EC 1.3.8.-)	0.578573	0.191218	1.03919	0.602995	234310000	80993000	107380000	1.40894e+08	1	0
P09103	P4hb	Protein disulfide-isomerase (PDI) (EC 5.3.4.1) (Cellular thyroid hormone-binding protein) (Endoplasmic reticulum resident protein 59) (ER protein 59) (ERp59) (Prolyl 4-hydroxylase subunit beta) (p55)	0.469327	0.676736	0.65963	0.601898	2179700000	336680000	396420000	9.70933e+08	0	0
P24270	Cat	Catalase (EC 1.11.1.6)	0.603437	0.533762	0.657265	0.598155	4640800000	852000000	1.5957e+09	2.36283e+09	1	0
Q99K48	Nono	Non-POU domain-containing octamer-binding protein (NonO protein)	0.134035		1.06089	0.597463	4075700		2276900	3176300	0	0
P02088	Hbb-b1	Hemoglobin subunit beta-1 (Beta-1-globin) (Hemoglobin beta-1 chain) (Hemoglobin beta-major chain)	1.11791	0.390537	0.282152	0.596866	1.8678e+09	346610000	253720000	8.2271e+08	0	0
Q9CRB9	Chchd3	MICOS complex subunit Mic19 (Coiled-coil-helix-coiled-coil-helix domain-containing protein 3)	0.924169	0.229922	0.614752	0.589614	143160000	20106000	37849000	6.70383e+07	1	0
P61922	Abat	4-aminobutyrate aminotransferase, mitochondrial (EC 2.6.1.19) ((S)-3-amino-2-methylpropionate transaminase) (EC 2.6.1.22) (GABA aminotransferase) (GABA-AT) (Gamma-amino-N-butyrate transaminase) (GABA transaminase) (GABA-T) (L-AIBAT)	0.526358	0.453665	0.781071	0.587031	1269600000	427590000	1.0152e+09	9.0413e+08	1	0
P52480	Pkm	Pyruvate kinase PKM (EC 2.7.1.40) (Pyruvate kinase muscle isozyme) (Threonine-protein kinase PKM2) (EC 2.7.11.1) (Tyrosine-protein kinase PKM2) (EC 2.7.10.2)	1.37396	0.851867	-0.465601	0.586741	175600000	70847000	111790000	1.19412e+08	0	0
P97351	Rps3a	Small ribosomal subunit protein eS1 (40S ribosomal protein S3a) (Protein TU-11)	0.410618	0.308637	1.04076	0.586671	66383000	15208000	28864000	3.68183e+07	0	0
O54749	Cyp2j5	Cytochrome P450 2J5 (EC 1.14.14.1) (Arachidonic acid epoxygenase) (CYPIIJ5)	0.460238	0.699622	0.59659	0.585484	997130000	93534000	161330000	4.17331e+08	0	0
P45952	Acadm	Medium-chain specific acyl-CoA dehydrogenase, mitochondrial (MCAD) (EC 1.3.8.7)	0.631669	0.31578	0.808926	0.585458	5076000000	697160000	1327700000	2.36695e+09	1	0
Q9CQ62	Decr1	2,4-dienoyl-CoA reductase [(3E)-enoyl-CoA-producing], mitochondrial (EC 1.3.1.124) (2,4-dienoyl-CoA reductase [NADPH]) (4-enoyl-CoA reductase [NADPH])	0.385299	0.424384	0.930978	0.58022	1261800000	111080000	364860000	5.79247e+08	1	0
O88844	Idh1	Isocitrate dehydrogenase [NADP] cytoplasmic (IDH) (IDH1) (EC 1.1.1.42) (Cytosolic NADP-isocitrate dehydrogenase) (IDPc) (NADP(+)-specific ICDH) (Oxalosuccinate decarboxylase)	0.265673	0.685357	0.78333	0.57812	76830000	19815000	55218000	50621000	0	0
Q64462	Cyp4b1	Cytochrome P450 4B1 (EC 1.14.14.1) (CYPIVB1)	0.441802	0.115273	1.17334	0.576804	210550000	25276000	76900000	104242000	0	0
Q9R0P3	Esd	S-formylglutathione hydrolase (FGH) (EC 3.1.2.12) (Esterase 10) (Esterase D) (Sid 478)	0.473939	0.851449	0.402613	0.576001	99845000	41252000	42125000	61074000	0	0
P26443	Glud1	Glutamate dehydrogenase 1, mitochondrial (GDH 1) (EC 1.4.1.3)	0.278478	0.446835	0.928419	0.551244	2199500000	479070000	1.0659e+09	1.24816e+09	1	0
P28825	Mep1a	Meprin A subunit alpha (EC 3.4.24.18) (Endopeptidase-2) (MEP-1)	0.114616	-0.421506	1.94993	0.547681	168910000	20585000	139660000	1.09718e+08	0	0
P41216	Acsl1	Long-chain-fatty-acid--CoA ligase 1 (EC 6.2.1.3) (Arachidonate--CoA ligase) (EC 6.2.1.15) (Long-chain acyl-CoA synthetase 1) (LACS 1) (Phytanate--CoA ligase) (EC 6.2.1.24)	0.163251	0.540953	0.933767	0.545991	3.0573e+09	644070000	938070000	1.54648e+09	1	0
Q9DC50	Crot	Peroxisomal carnitine O-octanoyltransferase (COT) (EC 2.3.1.137)	0.36511	0.884794	0.384331	0.544745	22577000	3522200	3030800	9710000	1	0
P53994	Rab2a	Ras-related protein Rab-2A (EC 3.6.5.2)	0.514814		0.557858	0.536336	44586000		9237900	26911950	0	0
P09411	Pgk1	Phosphoglycerate kinase 1 (EC 2.7.2.3)	0.19082		0.862821	0.526821	130920000		37543000	84231500	0	0
Q9D6Y7	Msra	Mitochondrial peptide methionine sulfoxide reductase (EC 1.8.4.11) (Peptide-methionine (S)-S-oxide reductase) (Peptide Met(O) reductase) (Protein-methionine-S-oxide reductase) (PMSR)	-0.195755	0.655497	1.11653	0.525425	171480000	26847000	128200000	1.08842e+08	1	0
P22437	Ptgs1	Prostaglandin G/H synthase 1 (EC 1.14.99.1) (Cyclooxygenase-1) (COX-1) (Prostaglandin H2 synthase 1) (PGH synthase 1) (PGHS-1) (PHS 1) (Prostaglandin-endoperoxide synthase 1)	1.16408	0.36688	0.0419024	0.524287	608450000	46793000	9292000	2.21512e+08	0	0
Q8QZS1	Hibch	3-hydroxyisobutyryl-CoA hydrolase, mitochondrial (EC 3.1.2.4) (3-hydroxyisobutyryl-coenzyme A hydrolase) (HIB-CoA hydrolase) (HIBYL-CoA-H)	-0.309781	1.39662	0.464075	0.51697	46205000	13785000	17156000	2.57153e+07	1	0
Q9QXE0	Hacl1	2-hydroxyacyl-CoA lyase 1 (EC 4.1.2.63) (2-hydroxyphytanoyl-CoA lyase) (2-HPCL) (Phytanoyl-CoA 2-hydroxylase 2)	0.51726	0.156552	0.874904	0.516239	59130000	3073900	32049000	3.14176e+07	0	0
Q9JKZ2	Slc5a3	Sodium/myo-inositol cotransporter (Na(+)/myo-inositol cotransporter) (Sodium/myo-inositol transporter 1) (SMIT1) (Solute carrier family 5 member 3)	1.36786	*	-0.336979	0.515442	13897000	6269200	12778000	10981400	0	0
Q9EP89	Lactb	Serine beta-lactamase-like protein LACTB, mitochondrial (EC 3.4.-.-)	0.732106	-0.0856358	0.897055	0.514508	138300000	15338000	33895000	62511000	1	0
P50285	Fmo1	Flavin-containing monooxygenase 1 (EC 1.14.13.148) (EC 1.14.13.8) (Dimethylaniline monooxygenase [N-oxide-forming] 1) (Dimethylaniline oxidase 1) (Hepatic flavin-containing monooxygenase 1) (FMO 1) (Trimethylamine monooxygenase)	0.156962	0.718018	0.66844	0.514473	2.1079e+09	296020000	620690000	1.0082e+09	0	0
Q8K370	Acad10	Acyl-CoA dehydrogenase family member 10 (ACAD-10) (EC 1.3.99.-)	0.509264	0.308581	0.725192	0.514346	714580000	72677000	185910000	324389000	1	0
Q99PG0	Aadac	Arylacetamide deacetylase (EC 3.1.1.3)	0.587168	0.262466	0.692071	0.513902	533630000	253940000	321230000	369600000	0	0
P26039	Tln1	Talin-1	0.594411		0.424643	0.509527	87318000		8805500	48061750	0	0
Q8BWT1	Acaa2	3-ketoacyl-CoA thiolase, mitochondrial (EC 2.3.1.16) (Acetyl-CoA acetyltransferase) (EC 2.3.1.9) (Acetyl-CoA acyltransferase) (Acyl-CoA hydrolase, mitochondrial) (EC 3.1.2.-, EC 3.1.2.1, EC 3.1.2.2) (Beta-ketothiolase) (Mitochondrial 3-oxoacyl-CoA thiolase)	0.66797	0.230091	0.596916	0.498326	21462000000	4960700000	7.3744e+09	1.12657e+10	1	0
P06151	Ldha	L-lactate dehydrogenase A chain (LDH-A) (EC 1.1.1.27) (LDH muscle subunit) (LDH-M)	0.851365	0.558892	0.0838489	0.498035	44176000	19413000	37104000	3.35643e+07	0	0
Q63836	Selenbp2	Selenium-binding protein 2 (56 kDa acetaminophen-binding protein) (AP56)	0.0084988		0.986084	0.497291	92788000		19623000	56205500	0	0
P07724	Alb	Albumin	1.00897	0.0870382	0.382749	0.492919	1.6556e+09	101270000	211050000	6.55973e+08	0	0
P56391	Cox6b1	Cytochrome c oxidase subunit 6B1 (Cytochrome c oxidase subunit VIb isoform 1) (COX VIb-1)		0.210954	0.76087	0.485912		29397000	37608000	33502500	1	0
Q9WUR9	Ak4	Adenylate kinase 4, mitochondrial (AK 4) (EC 2.7.4.10) (EC 2.7.4.6) (Adenylate kinase 3-like) (Adenylate kinase isoenzyme 4) (GTP:AMP phosphotransferase AK4)	0.216979	0.510822	0.726704	0.484835	489490000	61460000	146860000	2.32603e+08	1	0
P09055	Itgb1	Integrin beta-1 (Fibronectin receptor subunit beta) (VLA-4 subunit beta) (CD antigen CD29)	0.272649	0.710768	0.457532	0.480317	28153000	8973400	4554600	1.38937e+07	0	0
Q8BSY0	Asph	Aspartyl/asparaginyl beta-hydroxylase (EC 1.14.11.16) (Aspartate beta-hydroxylase) (ASP beta-hydroxylase) (Peptide-aspartate beta-dioxygenase)	0.479214	*		0.479214	25719000	5880400		15799700	0	0
Q9DCW4	Etfb	Electron transfer flavoprotein subunit beta (Beta-ETF)	0.420348	0.658949	0.334653	0.471317	925320000	278050000	414780000	5.39383e+08	1	0
P70441	Nherf1	Na(+)/H(+) exchange regulatory cofactor NHE-RF1 (NHERF-1) (Ezrin-radixin-moesin-binding phosphoprotein 50) (EBP50) (Regulatory cofactor of Na(+)/H(+) exchanger) (Sodium-hydrogen exchanger regulatory factor 1) (Solute carrier family 9 isoform A3 regulatory factor 1)	0.0286885	0.76218	0.620578	0.470482	111230000	6387500	6422100	4.13465e+07	0	0
Q68FD5	Cltc	Clathrin heavy chain 1	0.374301	0.293143	0.741408	0.469617	6.2992e+09	826310000	1257700000	2.7944e+09	0	0
P62827	Ran	GTP-binding nuclear protein Ran (EC 3.6.5.-) (GTPase Ran) (Ras-like protein TC4) (Ras-related nuclear protein)	0.332345		0.603872	0.468108	20607000		17663000	19135000	0	0
Q99K67	Aass	Alpha-aminoadipic semialdehyde synthase, mitochondrial (LKR/SDH) [Includes: Lysine ketoglutarate reductase (LKR) (LOR) (EC 1.5.1.8); Saccharopine dehydrogenase (SDH) (EC 1.5.1.9)]	0.636945	-0.358197	1.07099	0.449912	762930000	247780000	393220000	4.67977e+08	1	0
Q7TNG8	Ldhd	Probable D-lactate dehydrogenase, mitochondrial (DLD) (Lactate dehydrogenase D) (EC 1.1.2.4)	0.495727	0.474373	0.371962	0.447354	352550000	50785000	104000000	1.69112e+08	1	0
Q9DBM2	Ehhadh	Peroxisomal bifunctional enzyme (PBE) (PBFE) (L-peroxisomal bifunctional enzyme) (L-PBE) (Multifunctional enzyme 1) (MFE1) (Multifunctional protein 1) (MFP-1) [Includes: Enoyl-CoA hydratase/3,2-trans-enoyl-CoA isomerase (EC 4.2.1.17) (EC 5.3.3.8); 3-hydroxyacyl-CoA dehydrogenase (EC 1.1.1.35)]	0.301948	0.329029	0.691138	0.440705	4.1913e+09	492870000	1.0364e+09	1.90686e+09	1	0
Q91WS0	Cisd1	CDGSH iron-sulfur domain-containing protein 1 (Cysteine transaminase CISD1) (EC 2.6.1.3) (MitoNEET)	-0.654704	0.797511	1.16609	0.436298	840250000	328640000	349260000	506050000	1	0
Q91Y97	Aldob	Fructose-bisphosphate aldolase B (EC 4.1.2.13) (Aldolase 2) (Liver-type aldolase)	0.223247	0.436209	0.646829	0.435429	686850000	300430000	539470000	5.08917e+08	0	0
Q99J99	Mpst	3-mercaptopyruvate sulfurtransferase (MST) (EC 2.8.1.2)	0.0645082		0.805145	0.434826	10588000		7468400	9028200	1	0
P97384	Anxa11	Annexin A11 (Annexin XI) (Annexin-11) (Calcyclin-associated annexin 50) (CAP-50)	0.109166	0.742515	*	0.42584	27540000	6928600	7968400	1.41457e+07	0	0
Q9WVM8	Aadat	Kynurenine/alpha-aminoadipate aminotransferase, mitochondrial (KAT/AadAT) (2-aminoadipate aminotransferase) (2-aminoadipate transaminase) (EC 2.6.1.39) (Alpha-aminoadipate aminotransferase) (AadAT) (Glycine transaminase AADAT) (EC 2.6.1.4) (Kynurenine aminotransferase II) (Kynurenine--glyoxylate transaminase AADAT) (EC 2.6.1.63) (Kynurenine--oxoglutarate aminotransferase II) (Kynurenine--oxogluta…	-0.34893	0.679769	0.935977	0.422272	1452400000	144610000	362300000	6.53103e+08	1	0
Q80X90	Flnb	Filamin-B (FLN-B) (ABP-280-like protein) (Actin-binding-like protein) (Beta-filamin)	0.908491	-0.343764	0.686805	0.417177	76095000	4742000	5961900	2.8933e+07	0	0
Q8VCA0	Slc22a19	Solute carrier family 22 member 19 (Organic anion transporter 5)	0.490682	0.0616298	0.689484	0.413932	202420000	37758000	36223000	9.21337e+07	0	0
P27659	Rpl3	Large ribosomal subunit protein uL3 (60S ribosomal protein L3) (J1 protein)	0.363879		0.461636	0.412758	18746000		6671100	12708550	0	0
O35728	Cyp4a14	Cytochrome P450 4A14 (CYPIVA14) (Lauric acid hydroxylase)	0.565063	0.689373	-0.022995	0.41048	629640000	79668000	428840000	3.79383e+08	0	0
Q9QXD6	Fbp1	Fructose-1,6-bisphosphatase 1 (FBPase 1) (EC 3.1.3.11) (D-fructose-1,6-bisphosphate 1-phosphohydrolase 1) (Fructose-1,6-bisphosphatase isozyme 3) (FBPase 3) (Liver FBPase)	-0.564576	0.75116	1.03355	0.406711	44804000	16427000	94707000	5.19793e+07	0	0
O70133	Dhx9	ATP-dependent RNA helicase A (EC 3.6.4.13) (DEAH box protein 9) (mHEL-5) (Nuclear DNA helicase II) (NDH II) (RNA helicase A) (RHA)	0.571005	0.300643	0.345923	0.405857	87639000	94881000	138230000	1.06917e+08	0	0
Q3TEA8	Hp1bp3	Heterochromatin protein 1-binding protein 3	0.0499229	0.417424	0.737697	0.401681	216100000	143210000	170920000	1.76743e+08	0	0
P63038	Hspd1	60 kDa heat shock protein, mitochondrial (EC 5.6.1.7) (60 kDa chaperonin) (Chaperonin 60) (CPN60) (HSP-65) (Heat shock protein 60) (HSP-60) (Hsp60) (Mitochondrial matrix protein P1)	0.602435	0.270768	0.299444	0.390883	20726000000	4762100000	6.6914e+09	1.07265e+10	1	0
Q9D5T0	Atad1	Outer mitochondrial transmembrane helix translocase (EC 7.4.2.-) (ATPase family AAA domain-containing protein 1) (Thorase)	0.728235		0.0356917	0.381964	143610000		12236000	77923000	1	0
O70252	Hmox2	Heme oxygenase 2 (HO-2) (EC 1.14.14.18) [Cleaved into: Heme oxygenase 2 soluble form]	0.75317	0.000701978		0.376936	115350000	3905800		59627900	0	0
P60335	Pcbp1	Poly(rC)-binding protein 1 (Alpha-CP1) (Heterogeneous nuclear ribonucleoprotein E1) (hnRNP E1)	0.854959	-0.608662	0.876243	0.37418	56873000	5538400	30111000	30840800	0	0
Q9CXD6	Mcur1	Mitochondrial calcium uniporter regulator 1 (MCU regulator 1) (Coiled-coil domain-containing protein 90A, mitochondrial)		0.0937975	0.650487	0.372142		15378000	51428000	33403000	1	0
P14115	Rpl27a	Large ribosomal subunit protein uL15 (60S ribosomal protein L27a) (L29)	0.463854		0.278641	0.371248	16090000		11610000	13850000	0	0
Q9Z0K8	Vnn1	Pantetheinase (EC 3.5.1.92) (Pantetheine hydrolase) (Vascular non-inflammatory molecule 1) (Vanin-1)	0.387735		0.328546	0.358141	84936000		11608000	48272000	0	0
P37040	Por	NADPH--cytochrome P450 reductase (CPR) (P450R) (EC 1.6.2.4)	-0.0842106	0.42995	0.702955	0.349565	987730000	176980000	414040000	526250000	0	0
P51661	Hsd11b2	11-beta-hydroxysteroid dehydrogenase type 2 (11-DH2) (11-beta-HSD2) (EC 1.1.1.-) (Corticosteroid 11-beta-dehydrogenase isozyme 2) (NAD-dependent 11-beta-hydroxysteroid dehydrogenase)	0.576855	-0.056528	0.525726	0.348684	395690000	32983000	64560000	164411000	0	0
Q9JLJ2	Aldh9a1	4-trimethylaminobutyraldehyde dehydrogenase (TMABA-DH) (TMABADH) (EC 1.2.1.47) (Aldehyde dehydrogenase family 9 member A1) (EC 1.2.1.3)	0.499296	0.107791	0.426634	0.344574	995870000	134320000	457570000	5.29253e+08	1	0
Q60759	Gcdh	Glutaryl-CoA dehydrogenase, mitochondrial (GCD) (EC 1.3.8.6)	0.463021	0.281567	0.285937	0.343508	782780000	237390000	302740000	440970000	1	0
P62897	Cycs	Cytochrome c, somatic	0.692574	0.13429	0.184781	0.337215	951420000	131860000	451100000	511460000	1	0
P21278	Gna11	Guanine nucleotide-binding protein subunit alpha-11 (G alpha-11) (G-protein subunit alpha-11)	0.631581	0.0397857		0.335684	28037000	1511000		14774000	0	0
Q64FW2	Retsat	All-trans-retinol 13,14-reductase (EC 1.3.99.23) (All-trans-13,14-dihydroretinol saturase) (RetSat) (PPAR-alpha-regulated and starvation-induced gene protein)	0.0901826	0.230722	0.625827	0.315577	673310000	50057000	61372000	2.6158e+08	0	0
P16460	Ass1	Argininosuccinate synthase (EC 6.3.4.5) (Citrulline--aspartate ligase)	0.441698	0.0521461	0.449023	0.314289	1087200000	53381000	313840000	484807000	0	0
Q9D826	Pipox	Peroxisomal sarcosine oxidase (PSO) (EC 1.5.3.1) (EC 1.5.3.7) (L-pipecolate oxidase) (L-pipecolic acid oxidase)	0.374919	0.194525	0.370126	0.31319	1407900000	87197000	144950000	5.46682e+08	0	0
Q9D0E1	Hnrnpm	Heterogeneous nuclear ribonucleoprotein M (hnRNP M)	-0.268525	0.42866	0.70909	0.289742	6381500	11052000	51206000	2.28798e+07	0	0
Q921T2	Tor1aip1	Torsin-1A-interacting protein 1 (Lamina-associated polypeptide 1B) (LAP1B)	0.652371	-0.645994	0.81333	0.273236	343380000	52270000	82869000	1.59506e+08	0	0
Q9QXD1	Acox2	Peroxisomal acyl-coenzyme A oxidase 2 (EC 1.17.99.3) (3-alpha,7-alpha,12-alpha-trihydroxy-5-beta-cholestanoyl-CoA 24-hydroxylase) (3-alpha,7-alpha,12-alpha-trihydroxy-5-beta-cholestanoyl-CoA oxidase) (Trihydroxycoprostanoyl-CoA oxidase) (THCA-CoA oxidase) (THCCox)	0.279511	0.194587	0.208907	0.227668	324420000	19964000	32194000	125526000	0	0
Q9JII6	Akr1a1	Aldo-keto reductase family 1 member A1 (EC 1.1.1.2) (EC 1.1.1.33) (EC 1.1.1.372) (EC 1.1.1.54) (Alcohol dehydrogenase [NADP(+)]) (Aldehyde reductase) (Glucuronate reductase) (EC 1.1.1.19) (Glucuronolactone reductase) (EC 1.1.1.20)	0.0384512	0.587132	-0.0137335	0.20395	96881000	37594000	241510000	1.25328e+08	0	0
P85094	Isoc2a	Isochorismatase domain-containing protein 2A	0.370249	-0.222011	0.423351	0.190529	16470000000	1.9476e+09	5360400000	7.926e+09	1	0
Q00PI9	Hnrnpul2	Heterogeneous nuclear ribonucleoprotein U-like protein 2 (MLF1-associated nuclear protein)		0.365519	0.00437512	0.184947		8402200	11889000	10145600	0	0
Q64442	Sord	Sorbitol dehydrogenase (SDH) (SORD) (EC 1.1.1.-) (L-iditol 2-dehydrogenase) (EC 1.1.1.14) (Polyol dehydrogenase) (Xylitol dehydrogenase) (XDH) (EC 1.1.1.9)	0.129822		0.225791	0.177806	17082000		11178000	14130000	1	0
Q8CGK3	Lonp1	Lon protease homolog, mitochondrial (EC 3.4.21.53) (Lon protease-like protein) (LONP) (Mitochondrial ATP-dependent protease Lon) (Serine protease 15)	-0.613681	0.71664	0.370307	0.157755	98761000	7694000	18376000	4.16103e+07	1	0
Q9DBL1	Acadsb	Short/branched chain specific acyl-CoA dehydrogenase, mitochondrial (SBCAD) (EC 1.3.8.5) (2-methyl branched chain acyl-CoA dehydrogenase) (2-MEBCAD) (2-methylbutyryl-coenzyme A dehydrogenase) (2-methylbutyryl-CoA dehydrogenase)	0.455519	-0.267017	0.243046	0.143849	2692500000	392540000	646540000	1243860000	1	0
Q3ULD5	Mccc2	Methylcrotonoyl-CoA carboxylase beta chain, mitochondrial (MCCase subunit beta) (EC 6.4.1.4) (3-methylcrotonyl-CoA carboxylase 2) (3-methylcrotonyl-CoA carboxylase non-biotin-containing subunit) (3-methylcrotonyl-CoA:carbon dioxide ligase subunit beta)	-1.30613	0.76722	0.967783	0.142957	471980000	103120000	177570000	250890000	1	0
Q64176	Ces1e	Carboxylesterase 1E (EC 3.1.1.1) (Egasyn) (Liver carboxylesterase 22) (Es-22) (Esterase-22)	-0.0213078		0.302154	0.140423	50944000		20724000	35834000	0	0
Q9QY76	Vapb	Vesicle-associated membrane protein-associated protein B (VAMP-B) (VAMP-associated protein B) (VAP-B) (VAMP-associated protein 33b)	0.698763	1.11908	-1.41421	0.134544	220370000	8146600	29567000	8.60279e+07	0	0
Q8C165	Pm20d1	N-fatty-acyl-amino acid synthase/hydrolase PM20D1 (EC 3.5.1.114) (EC 3.5.1.14) (Peptidase M20 domain-containing protein 1) (PM20D1)	-2.97711		3.23989	0.131386	126290000		8568800	67429400	0	0
Q91WU0	Ces1f	Carboxylesterase 1F (EC 3.1.1.1) (Carboxylic ester hydrolase) (Triacylglycerol hydrolase 2) (TGH-2)	0.291474	0.186721	-0.096899	0.127099	200620000	52982000	68056000	1.07219e+08	0	0
Q9DCC7	Isoc2b	Isochorismatase domain-containing protein 2B	0.5753	-0.209776	-0.0147319	0.116931	264890000	35455000	83401000	1.27915e+08	0	0
Q9D172	Gatd3	Glutamine amidotransferase-like class 1 domain-containing protein 3, mitochondrial	0.409873	-0.276813	0.164491	0.0991839	16825000000	2.0755e+09	5439100000	8.1132e+09	1	0
Q9CXS4	Cenpv	Centromere protein V (CENP-V) (Proline-rich protein 6)	-0.755793	-0.00437809	1.04898	0.0962711	23417000	86205000	87199000	65607000	0	0
Q8VDG7	Pafah2	Platelet-activating factor acetylhydrolase 2, cytoplasmic (EC 3.1.1.47) (PAF:lysophospholipid transacetylase) (PAF:sphingosine transacetylase) (Platelet-activating factor acetyltransferase PAFAH2) (EC 2.3.1.149) (Serine-dependent phospholipase A2) (SD-PLA2)	0.146223	-0.392488	0.52747	0.0937349	51179000	718810	11317000	2.10716e+07	0	0
Q91W43	Gldc	Glycine dehydrogenase (decarboxylating), mitochondrial (EC 1.4.4.2) (Glycine cleavage system P protein) (Glycine decarboxylase) (Glycine dehydrogenase (aminomethyl-transferring))	-1.08852	0.580841	0.412891	-0.031596	20781000	16254000	63801000	33612000	1	0
Q8BXZ1	Tmx3	Protein disulfide-isomerase TMX3 (EC 5.3.4.1) (Thioredoxin domain-containing protein 10) (Thioredoxin-related transmembrane protein 3)	-1.55705	1.43895		-0.0590509	152050000	5521700		78785850	0	0
P34884	Mif	Macrophage migration inhibitory factor (MIF) (EC 5.3.2.1) (Delayed early response protein 6) (DER6) (Glycosylation-inhibiting factor) (GIF) (L-dopachrome isomerase) (L-dopachrome tautomerase) (EC 5.3.3.12) (Phenylpyruvate tautomerase)	0.0433384	-0.242492	-0.0325697	-0.0772411	152400000	17789000	39593000	6.99273e+07	0	0
P97823	Lypla1	Acyl-protein thioesterase 1 (APT-1) (EC 3.1.2.-) (Lysophospholipase 1) (Lysophospholipase I) (LPL-I) (LysoPLA I) (Palmitoyl-protein hydrolase) (EC 3.1.2.22)	-1.94745	1.06169	0.650079	-0.0785617	138180000	23604000	32471000	6.47517e+07	1	0
Q6ZWV3	Rpl10	Large ribosomal subunit protein uL16 (60S ribosomal protein L10) (Protein QM homolog) (Ribosomal protein L10)	-0.113462	-0.653265	0.495808	-0.0903066	44096000	14452000	41508000	33352000	0	0
Q9CQF9	Pcyox1	Prenylcysteine oxidase 1 (EC 1.8.3.5) (Prenylcysteine lyase)	-0.196677	-0.386087	0.141657	-0.147036	234910000	14698000	8177700	8.59286e+07	0	0
Q91WG0	Ces2c	Acylcarnitine hydrolase (ACH M1) (EC 3.1.1.28) (Carboxylesterase 2) (CES 2) (Carboxylic ester hydrolase) (EC 3.1.1.-) (Peroxisome proliferator-inducible acylcarnitine hydrolase)	0.190417	-0.50956	-0.146926	-0.155356	2172300000	717890000	1.0503e+09	1.3135e+09	0	0
Q9JHI5	Ivd	Isovaleryl-CoA dehydrogenase, mitochondrial (IVD) (EC 1.3.8.4) (Butyryl-CoA dehydrogenase) (EC 1.3.8.1)	0.227375	-0.572127	-0.122157	-0.155636	7.0817e+09	1.6634e+09	2.9504e+09	3.8985e+09	1	0
Q91WN4	Kmo	Kynurenine 3-monooxygenase (EC 1.14.13.9) (Kynurenine 3-hydroxylase)	0.169016	-0.519807	-0.138677	-0.163156	3.7675e+09	580340000	869220000	1.73902e+09	1	0
Q9R0H0	Acox1	Peroxisomal acyl-coenzyme A oxidase 1 (AOX) (EC 1.3.3.6) (Palmitoyl-CoA oxidase) (Peroxisomal fatty acyl-CoA oxidase) (Straight-chain acyl-CoA oxidase) [Cleaved into: Peroxisomal acyl-CoA oxidase 1, A chain; Peroxisomal acyl-CoA oxidase 1, B chain; Peroxisomal acyl-CoA oxidase 1, C chain]	-0.0329259	-0.614093	0.0608583	-0.195387	2681400000	1.546e+09	1.9198e+09	2.04907e+09	0	0
Q8R480	Nup85	Nuclear pore complex protein Nup85 (85 kDa nucleoporin) (FROUNT) (Nucleoporin Nup85) (Pericentrin-1)	0.661919	-1.47349	0.180751	-0.210275	76717000	4157100	3011300	27961800	0	0
Q60605	Myl6	Myosin light polypeptide 6 (17 kDa myosin light chain) (LC17) (Myosin light chain 3) (MLC-3) (Myosin light chain alkali 3) (Myosin light chain A3) (Smooth muscle and nonmuscle myosin light chain alkali 6)	-0.395978	-0.141001	-0.536534	-0.357838	105340000	13597000	33080000	5.06723e+07	0	0
Q8BK48	Ces2e	Pyrethroid hydrolase Ces2e (EC 3.1.1.88) (Carboxylic ester hydrolase) (EC 3.1.1.-) (carboxylesterase 2E)	-0.271433	-0.953851	-0.00671328	-0.410666	260330000	12928000	59175000	110811000	0	0
P16858	Gapdh	Glyceraldehyde-3-phosphate dehydrogenase (GAPDH) (EC 1.2.1.12) (Peptidyl-cysteine S-nitrosylase GAPDH) (EC 2.6.99.-)	-1.14902	-0.236323	-0.0205842	-0.468641	3.1416e+09	152540000	424490000	1.23954e+09	0	0
Q99MR8	Mccc1	Methylcrotonoyl-CoA carboxylase subunit alpha, mitochondrial (MCCase subunit alpha) (EC 6.4.1.4) (3-methylcrotonyl-CoA carboxylase 1) (3-methylcrotonyl-CoA carboxylase biotin-containing subunit) (3-methylcrotonyl-CoA:carbon dioxide ligase subunit alpha)	-0.613986	-1.10156	-0.666689	-0.79408	12204000000	5495200000	6.6611e+09	8.1201e+09	1	0
Q91ZA3	Pcca	Propionyl-CoA carboxylase alpha chain, mitochondrial (PCCase subunit alpha) (EC 6.4.1.3) (Propanoyl-CoA:carbon dioxide ligase subunit alpha)	-0.265083	-1.22238	-0.900297	-0.795918	35299000000	5.9735e+09	10453000000	1.72418e+10	1	0
Q05920	Pc	Pyruvate carboxylase, mitochondrial (EC 6.4.1.1) (Pyruvic carboxylase) (PCB)	-0.563653	-1.29014	-0.7734	-0.87573	42240000000	8.5385e+09	21176000000	2.39848e+10	1	0
Q9R1J0	Nsdhl	Sterol-4-alpha-carboxylate 3-dehydrogenase, decarboxylating (EC 1.1.1.170)	1.14752	-3.98856	0.0304156	-0.936876	64570000	173640	5852800	2.35321e+07	0	0
Q9Z0X1	Aifm1	Apoptosis-inducing factor 1, mitochondrial (EC 1.6.99.-) (Programmed cell death protein 8)	1.21324	-2.65652	-1.69979	-1.04769	1240600000	136080000	168350000	515010000	1	0
Q8VEK3	Hnrnpu	Heterogeneous nuclear ribonucleoprotein U (hnRNP U) (Scaffold-attachment factor A) (SAF-A)	-0.436993	-3.28545	-2.01092	-1.91112	51306000	36606000	85704000	57872000	0	0

## Sheet: Tab.2 Spleen protein list.
UniProt ID	Gene Name	Protein Name	Rep1 Log2(+/- catalyst)	Rep2 Log2(+/- catalyst)	Rep3 Log2(+/- catalyst)	Average Log2(+/- catalyst)	Rep1 intensity	Rep2 intensity	Rep3 intensity	Average intensity	Mitochondrial annontation	Retain after cutoff
Q9Z329	Itpr2	Inositol 1,4,5-trisphosphate receptor type 2 (IP3 receptor isoform 2) (IP3R 2) (InsP3R2) (Inositol 1,4,5-trisphosphate type V receptor) (Type 2 inositol 1,4,5-trisphosphate receptor) (Type 2 InsP3 receptor)	1.77744	0.726438	1.25314	1.25234	51193000	3222400	3762500	1.93926e+07	0	0
Q9Z2Z6	Slc25a20	Mitochondrial carnitine/acylcarnitine carrier protein (Carnitine/acylcarnitine translocase) (CAC) (CACT) (mCAC) (Solute carrier family 25 member 20)	2.99673	2.33161	2.82333	2.71722	4359300000	1076500000	1335400000	2.25707e+09	1	0
Q9Z2X1	Hnrnpf	Heterogeneous nuclear ribonucleoprotein F (hnRNP F) [Cleaved into: Heterogeneous nuclear ribonucleoprotein F, N-terminally processed]	0.726826	1.95813	1.24474	1.3099	2656100000	741060000	714790000	1370650000	0	0
Q9Z2N8	Actl6a	Actin-like protein 6A (53 kDa BRG1-associated factor A) (Actin-related protein Baf53a) (BRG1-associated factor 53A) (BAF53A)	0.651042	3.18596	2.32407	2.05369	410100000	76260000	83569000	1.89976e+08	0	0
Q9Z2L7	Crlf3	Cytokine receptor-like factor 3 (Cytokine receptor-like molecule 9) (CREME-9) (Cytokine receptor-related factor 4)	1.95445	3.19365	2.02714	2.39175	548410000	82399000	207230000	2.79346e+08	0	0
Q9Z2I9	Sucla2	Succinate--CoA ligase [ADP-forming] subunit beta, mitochondrial (EC 6.2.1.5) (ATP-specific succinyl-CoA synthetase subunit beta) (A-SCS) (Succinyl-CoA synthetase beta-A chain) (SCS-betaA)	3.13747	1.09569	2.46425	2.23247	4.1947e+09	1.0104e+09	1330100000	2.1784e+09	1	0
Q9Z2I8	Suclg2	Succinate--CoA ligase [GDP-forming] subunit beta, mitochondrial (EC 6.2.1.4) (GTP-specific succinyl-CoA synthetase subunit beta) (G-SCS) (GTPSCS) (Succinyl-CoA synthetase beta-G chain) (SCS-betaG)	4.42533	4.17149	3.93392	4.17692	3.9932e+09	1.0358e+09	1.0416e+09	2.02353e+09	1	1
Q9Z2I0	Letm1	Mitochondrial proton/calcium exchanger protein (Electroneutral mitochondrial K(+)/H(+)exchanger) (KHE) (Leucine zipper-EF-hand-containing transmembrane protein 1)	3.9975	3.90175	3.98364	3.96096	6.7625e+09	2.9554e+09	2681900000	4.13327e+09	1	1
Q9Z2G6	Sel1l	Protein sel-1 homolog 1 (Suppressor of lin-12-like protein 1) (Sel-1L)	2.17648	4.23202	1.84326	2.75059	83439000	33248000	96731000	7.11393e+07	0	0
Q9Z2A7	Dgat1	Diacylglycerol O-acyltransferase 1 (EC 2.3.1.20) (Acyl-CoA retinol O-fatty-acyltransferase) (ARAT) (Retinol O-fatty-acyltransferase) (EC 2.3.1.76) (Diglyceride acyltransferase)		1.66905	2.65822	2.16363		32233000	26909000	29571000	0	0
Q9Z277	Baz1b	Tyrosine-protein kinase BAZ1B (EC 2.7.10.2) (Bromodomain adjacent to zinc finger domain protein 1B) (Williams syndrome transcription factor homolog) (Williams-Beuren syndrome chromosomal region 9 protein homolog)		0.758661	0.510821	0.634741		15912000	18157000	17034500	0	0
Q9Z210	Pex11b	Peroxisomal membrane protein 11B (Peroxin-11B) (Peroxisomal biogenesis factor 11B) (Protein PEX11 homolog beta) (PEX11-beta)	0.963343	*	2.16707	1.56521	83158000	15549000	21481000	4.00627e+07	1	0
Q9Z1Z0	Uso1	General vesicular transport factor p115 (Protein USO1 homolog) (Transcytosis-associated protein) (TAP) (Vesicle-docking protein)	2.89183	*	2.60672	2.74927	874990000	38461000	67478000	3.26976e+08	0	0
Q9Z1X2	Ptdss2	Phosphatidylserine synthase 2 (PSS-2) (PtdSer synthase 2) (EC 2.7.8.29) (Serine-exchange enzyme II)	3.43058	0.899003	0.692701	1.67409	286450000	15219000	8948200	1.03539e+08	0	0
Q9Z1Q9	Vars1	Valine--tRNA ligase (EC 6.1.1.9) (Protein G7a) (Valyl-tRNA synthetase) (ValRS)	2.15445	2.13664	2.26307	2.18472	1.6179e+09	268340000	430230000	7.72157e+08	0	0
Q9Z1Q5	Clic1	Chloride intracellular channel protein 1 (Nuclear chloride ion channel 27) (NCC27)	1.31577	2.14121	2.02732	1.8281	1.8181e+09	701620000	545960000	1.02189e+09	0	0
Q9Z1Q2	Abhd16a	Phosphatidylserine lipase ABHD16A (EC 3.1.-.-) (Alpha/beta hydrolase domain-containing protein 16A) (Abhydrolase domain-containing protein 16A) (HLA-B-associated transcript 5) (mBAT5) (Monoacylglycerol lipase ABHD16A) (EC 3.1.1.23)	1.64968	2.58388	2.28583	2.17313	241990000	148880000	73639000	1.54836e+08	0	0
Q9Z1P6	Ndufa7	NADH dehydrogenase [ubiquinone] 1 alpha subcomplex subunit 7 (Complex I-B14.5a) (CI-B14.5a) (NADH-ubiquinone oxidoreductase subunit B14.5a)	4.15728	5.05769	6.25863	5.15787	531310000	98321000	249590000	2.93074e+08	1	1
Q9Z1N5	Ddx39b	Spliceosome RNA helicase Ddx39b (EC 3.6.4.13) (56 kDa U2AF65-associated protein) (DEAD box protein UAP56) (HLA-B-associated transcript 1 protein)	2.05811	1.6886	1.63115	1.79262	1103900000	126530000	189960000	4.73463e+08	0	0
Q9Z1K5	Arih1	E3 ubiquitin-protein ligase ARIH1 (EC 2.3.2.31) (Protein ariadne-1 homolog) (ARI-1) (RING-type E3 ubiquitin transferase ARIH1) (UbcH7-binding protein) (UbcM4-interacting protein 77) (Ubiquitin-conjugating enzyme E2-binding protein 1)	1.36172	2.26298	1.71035	1.77835	130600000	50158000	38670000	7.31427e+07	0	0
Q9Z1J3	Nfs1	Cysteine desulfurase (m-Nfs1) (EC 2.8.1.7)	2.58772	1.40001	2.72461	2.23744	184300000	19006000	10462000	71256000	1	0
Q9Z1G4	Atp6v0a1	V-type proton ATPase 116 kDa subunit a 1 (V-ATPase 116 kDa subunit a 1) (Clathrin-coated vesicle/synaptic vesicle proton pump 116 kDa subunit) (Vacuolar adenosine triphosphatase subunit Ac116) (Vacuolar proton pump subunit 1) (Vacuolar proton translocating ATPase 116 kDa subunit a isoform 1)		3.57298	2.39401	2.98349		8989600	9141500	9065550	0	0
Q9Z1F9	Uba2	SUMO-activating enzyme subunit 2 (EC 2.3.2.-) (Anthracycline-associated resistance ARX) (Ubiquitin-like 1-activating enzyme E1B) (Ubiquitin-like modifier-activating enzyme 2)	1.30412	1.14536	1.8029	1.41746	32158000	4111900	5153200	13807700	0	0
Q9Z110	Aldh18a1	Delta-1-pyrroline-5-carboxylate synthase (P5CS) (Aldehyde dehydrogenase family 18 member A1) [Includes: Glutamate 5-kinase (GK) (EC 2.7.2.11) (Gamma-glutamyl kinase); Gamma-glutamyl phosphate reductase (GPR) (EC 1.2.1.41) (Glutamate-5-semialdehyde dehydrogenase) (Glutamyl-gamma-semialdehyde dehydrogenase)]	3.29742	3.98991	3.83195	3.70643	3.2332e+09	1119200000	1161800000	1.83807e+09	1	1
Q9Z0X1	Aifm1	Apoptosis-inducing factor 1, mitochondrial (EC 1.6.99.-) (Programmed cell death protein 8)	0.419093	-3.75246	0.0612477	-1.09071	116840000	45328000	78792000	80320000	1	0
Q9Z0W3	Nup160	Nuclear pore complex protein Nup160 (160 kDa nucleoporin) (Gene trap locus 1-13 protein) (GTL-13) (Nucleoporin Nup160)	1.73741	2.06316	1.80364	1.86807	379450000	105850000	131380000	205560000	0	0
Q9Z0V7	Timm17b	Mitochondrial import inner membrane translocase subunit Tim17-B	4.34278		2.92679	3.63479	144960000		20291000	82625500	1	1
Q9Z0S1	Bpnt1	3'(2'),5'-bisphosphate nucleotidase 1 (EC 3.1.3.7) (Bisphosphate 3'-nucleotidase 1) (PAP-inositol 1,4-phosphatase) (PIP)	2.47336	3.67337	3.06003	3.06892	139500000	18779000	32101000	63460000	0	1
Q9Z0N1	Eif2s3x	Eukaryotic translation initiation factor 2 subunit 3, X-linked (EC 3.6.5.3) (Eukaryotic translation initiation factor 2 subunit gamma, X-linked) (eIF-2-gamma X)	2.43883		3.28463	2.86173	186680000		34857000	110768500	0	0
Q9Z0M6	Adgre5	Adhesion G protein-coupled receptor E5 (Leukocyte antigen CD97) (CD antigen CD97) [Cleaved into: Adhesion G protein-coupled receptor E5 subunit alpha; Adhesion G protein-coupled receptor E5 subunit beta]		1.78876	3.65618	2.72247		22127000	26358000	24242500	0	0
Q9WVJ2	Psmd13	26S proteasome non-ATPase regulatory subunit 13 (26S proteasome regulatory subunit RPN9) (26S proteasome regulatory subunit S11) (26S proteasome regulatory subunit p40.5)	1.99899	1.92316	*	1.96108	220750000	8579100	6413300	78580800	0	0
Q9WVD5	Slc25a15	Mitochondrial ornithine transporter 1 (Solute carrier family 25 member 15)	3.34361	8.78283	2.59236	4.90627	609400000	147370000	100510000	285760000	1	1
Q9WVA4	Tagln2	Transgelin-2 (SM22-beta)	0.0834769	2.09115	1.62668	1.2671	710250000	125930000	87601000	307927000	0	0
Q9WV55	Vapa	Vesicle-associated membrane protein-associated protein A (VAMP-A) (VAMP-associated protein A) (VAP-A) (33 kDa VAMP-associated protein) (VAP-33)	3.61302	3.76481	3.58794	3.65526	3.6548e+09	463080000	466070000	1.52798e+09	0	1
Q9WV32	Arpc1b	Actin-related protein 2/3 complex subunit 1B (Arp2/3 complex 41 kDa subunit) (p41-ARC)	2.15125	2.55983	2.00294	2.23801	1325000000	605970000	831290000	9.20753e+08	0	0
Q9WUR2	Eci2	Enoyl-CoA delta isomerase 2 (EC 5.3.3.8) (Delta(3),delta(2)-enoyl-CoA isomerase) (D3,D2-enoyl-CoA isomerase) (Dodecenoyl-CoA isomerase) (Peroxisomal 3,2-trans-enoyl-CoA isomerase) (pECI)	2.83036	3.23111	2.26598	2.77582	1185800000	387070000	385410000	652760000	1	0
Q9WUQ2	Preb	Prolactin regulatory element-binding protein (Mammalian guanine nucleotide exchange factor mSec12)	2.69035	3.25866	2.98125	2.97675	743580000	195620000	252000000	3.97067e+08	0	0
Q9WUP4	Srd5a3	Polyprenol reductase (EC 1.3.1.94) (3-oxo-5-alpha-steroid 4-dehydrogenase 3) (EC 1.3.1.22) (Steroid 5-alpha-reductase 2-like) (Steroid 5-alpha-reductase 3) (S5AR 3) (SR type 3)	2.96533	2.74062	2.42632	2.71075	501130000	121360000	150780000	2.57757e+08	0	0
Q9WUM5	Suclg1	Succinate--CoA ligase [ADP/GDP-forming] subunit alpha, mitochondrial (EC 6.2.1.4) (EC 6.2.1.5) (Succinyl-CoA synthetase subunit alpha) (SCS-alpha)	2.32389	2.03523	2.46461	2.27458	418540000	27744000	60723000	1.69002e+08	1	0
Q9WUM4	Coro1c	Coronin-1C (Coronin-3)	1.98919	2.07182	2.40859	2.15653	34344000	6224700	41348000	2.73056e+07	0	0
Q9WUA3	Pfkp	ATP-dependent 6-phosphofructokinase, platelet type (ATP-PFK) (PFK-P) (EC 2.7.1.11) (6-phosphofructokinase type C) (Phosphofructo-1-kinase isozyme C) (PFK-C) (Phosphohexokinase)	2.64067	1.67933	1.82305	2.04768	745290000	102560000	126720000	3.24857e+08	0	0
Q9WU78	Pdcd6ip	Programmed cell death 6-interacting protein (ALG-2-interacting protein 1) (ALG-2-interacting protein X) (E2F1-inducible protein) (Eig2)	1.62439	4.07862	2.48161	2.72821	80716000	150570000	15538000	8.22747e+07	0	0
Q9WU40	Lemd3	Inner nuclear membrane protein Man1 (LEM domain-containing protein 3)	2.53089	2.11709	2.65166	2.43321	754370000	349670000	327950000	477330000	0	0
Q9WTQ8	Timm23	Mitochondrial import inner membrane translocase subunit Tim23	4.11581	4.143	5.51245	4.59042	1236600000	72043000	197930000	502191000	1	1
Q9WTP7	Ak3	GTP:AMP phosphotransferase AK3, mitochondrial (EC 2.7.4.10) (Adenylate kinase 3) (AK 3) (Adenylate kinase 3 alpha-like 1)	2.67601	3.76688	4.31834	3.58708	1.5887e+09	183880000	225040000	6.65873e+08	1	1
Q9WTP6	Ak2	Adenylate kinase 2, mitochondrial (AK 2) (EC 2.7.4.3) (ATP-AMP transphosphorylase 2) (ATP:AMP phosphotransferase) (Adenylate monophosphate kinase)	1.87262	2.11289	1.20992	1.73181	506340000	66566000	53045000	2.0865e+08	1	0
Q9WTL7	Lypla2	Acyl-protein thioesterase 2 (APT-2) (EC 3.1.2.-) (Lysophospholipase 2) (Lysophospholipase II) (LPL-II) (LysoPLA II) (mLyso II) (Palmitoyl-protein hydrolase) (EC 3.1.2.22)	0.356402	1.18295	-2.51204	-0.324227	411440000	10302000	10066000	143936000	0	0
Q9WTI7	Myo1c	Unconventional myosin-Ic (Myosin I beta) (MMI-beta) (MMIb)	1.32534	4.68496	1.48568	2.49866	210770000	40189000	18532000	8.98303e+07	0	0
Q9R233	Tapbp	Tapasin (TPN) (TPSN) (TAP-associated protein) (TAP-binding protein)	1.29477	2.08171	1.89363	1.7567	1152400000	257910000	295520000	568610000	0	0
Q9R1T4	Septin6	Septin-6	0.0404646	0.847246		0.443855	158000000	34551000		96275500	0	0
Q9R1P3	Psmb2	Proteasome subunit beta type-2 (Macropain subunit C7-I) (Multicatalytic endopeptidase complex subunit C7-I) (Proteasome component C7-I)	0.532616	1.66134	1.54534	1.24643	767930000	146480000	267910000	3.94107e+08	0	0
Q9R1C6	Dgke	Diacylglycerol kinase epsilon (DAG kinase epsilon) (EC 2.7.1.107) (Diglyceride kinase epsilon) (DGK-epsilon)	2.5484	1.60239	2.42647	2.19242	117910000	21115000	10529000	4.98513e+07	0	0
Q9R190	Mta2	Metastasis-associated protein MTA2 (Metastasis-associated 1-like 1)		2.7869	1.30563	2.04626		6960800	24578000	15769400	0	0
Q9R112	Sqor	Sulfide:quinone oxidoreductase, mitochondrial (SQOR) (EC 1.8.5.8) (Sulfide quinone oxidoreductase)	-0.367293	2.32121	2.6669	1.54027	251750000	99810000	101940000	1.51167e+08	1	0
Q9R0X4	Acot9	Acyl-coenzyme A thioesterase 9, mitochondrial (Acyl-CoA thioesterase 9) (EC 3.1.2.-) (Acyl coenzyme A thioester hydrolase 2) (MTE-2) (Acyl-CoA thioester hydrolase 9) (Mitochondrial 48 kDa acyl-CoA thioester hydrolase 1) (Mt-ACT48.1) (Protein U8) (p48)	3.44715	3.66879	3.76306	3.62633	5.9829e+09	908260000	1194100000	2.69509e+09	1	1
Q9R0Q9	Mpdu1	Mannose-P-dolichol utilization defect 1 protein (Suppressor of Lec15 and Lec35 glycosylation mutation homolog) (SL15)	0.0824286		2.66217	1.3723	303420000		63049000	183234500	0	0
Q9R0Q7	Ptges3	Prostaglandin E synthase 3 (EC 5.3.99.3) (Cytosolic prostaglandin E2 synthase) (cPGES) (Hsp90 co-chaperone) (Progesterone receptor complex p23) (Sid 3177) (Telomerase-binding protein p23)		2.84961	2.14142	2.49551		15813000	16630000	16221500	0	0
Q9R0P6	Sec11a	Signal peptidase complex catalytic subunit SEC11A (EC 3.4.21.89) (Endopeptidase SP18) (Microsomal signal peptidase 18 kDa subunit) (SPase 18 kDa subunit) (SEC11 homolog A) (SEC11-like protein 1) (SPC18) (Sid 2895)		1.91465	1.20092	1.55779		20898000	49883000	35390500	0	0
Q9R0P3	Esd	S-formylglutathione hydrolase (FGH) (EC 3.1.2.12) (Esterase 10) (Esterase D) (Sid 478)	0.707783	1.15852	1.03283	0.966378	174060000	111610000	101350000	1.29007e+08	0	0
Q9R062	Gyg1	Glycogenin-1 (GN-1) (GN1) (EC 2.4.1.186)	1.97854		*	1.97854	15733000		13428000	14580500	0	0
Q9QZQ8	Macroh2a1	Core histone macro-H2A.1 (Histone macroH2A1) (mH2A1) (H2A.y) (H2A/y)		1.76416	1.60157	1.68287		65167000	59924000	62545500	0	0
Q9QZK7	Dok3	Docking protein 3 (Downstream of tyrosine kinase 3) (p62(dok)-like protein) (DOK-L)	4.0556		2.14641	3.10101	37383000		14922000	26152500	0	1
Q9QZI9	Serinc3	Serine incorporator 3 (Axotomy-induced glyco/Golgi protein 1) (AIGP-1) (Axotomy-induced glycoprotein 1) (Membrane protein TMS-1) (Tumor differentially expressed protein 1)		1.66923	2.11413	1.89168		12045000	22960000	17502500	0	0
Q9QZH6	Ecsit	Evolutionarily conserved signaling intermediate in Toll pathway, mitochondrial (Protein SITPEC)	3.08844	3.82685	2.80124	3.23884	451130000	440230000	368030000	4.19797e+08	1	1
Q9QZE5	Copg1	Coatomer subunit gamma-1 (Gamma-1-coat protein) (Gamma-1-COP)	2.80948	2.97738	1.02358	2.27014	212370000	66150000	239380000	1.72633e+08	0	0
Q9QZD8	Slc25a10	Mitochondrial dicarboxylate carrier (DIC) (Solute carrier family 25 member 10)	3.6516	6.54571	5.84079	5.34603	1.6668e+09	525300000	360820000	8.50973e+08	1	1
Q9QZ73	Dcun1d1	DCN1-like protein 1 (DCNL1) (DCUN1 domain-containing protein 1) (Defective in cullin neddylation protein 1-like protein 1) (Testis-specific protein 3)	-1.7472	4.94853	2.94868	2.05001	127230000	22164000	7339600	5.22445e+07	0	0
Q9QZ23	Nfu1	NFU1 iron-sulfur cluster scaffold homolog, mitochondrial (HIRA-interacting protein 5) (mHIRIP5)	1.62161	1.62677	0.689031	1.31247	1.9582e+09	335070000	324810000	8.72693e+08	1	0
Q9QYR9	Acot2	Acyl-coenzyme A thioesterase 2, mitochondrial (Acyl-CoA thioesterase 2) (EC 3.1.2.2) (Acyl coenzyme A thioester hydrolase) (MTE-I) (Very-long-chain acyl-CoA thioesterase)	4.83962	4.98806	5.76249	5.19672	11904000000	3.4932e+09	3.8048e+09	6.40067e+09	1	1
Q9QYI3	Dnajc7	DnaJ homolog subfamily C member 7 (Cytoplasmic CAR retention protein) (CCRP) (MDj11) (Tetratricopeptide repeat protein 2) (TPR repeat protein 2)	2.08023	1.76066	2.14247	1.99445	17970000	9330000	9904100	1.24014e+07	0	0
Q9QYF1	Rdh11	Retinol dehydrogenase 11 (EC 1.1.1.300) (Androgen-regulated short-chain dehydrogenase/reductase 1) (Cell line MC/9.IL4-derived protein 1) (M42C60) (Prostate short-chain dehydrogenase/reductase 1) (Retinal reductase 1) (RalR1) (Short-chain aldehyde dehydrogenase) (SCALD)	0.593223	5.81002		3.20162	82408000	10727000		46567500	0	1
Q9QYC0	Add1	Alpha-adducin (Erythrocyte adducin subunit alpha)	2.15685	2.51377	1.94912	2.20658	197520000	98785000	126240000	1.40848e+08	0	0
Q9QYB5	Add3	Gamma-adducin (Adducin-like protein 70)		*	1.66019	1.66019		9524600	49814000	29669300	0	0
Q9QYA2	Tomm40	Mitochondrial import receptor subunit TOM40 homolog (Mitochondrial outer membrane protein of 35 kDa) (MOM35) (Protein Haymaker) (Translocase of outer membrane 40 kDa subunit homolog)	2.33773	1.76604	2.91656	2.34011	133590000	184610000	83538000	1.33913e+08	1	0
Q9QY81	Nup210	Nuclear pore membrane glycoprotein 210 (Nuclear pore protein gp210) (Nuclear envelope pore membrane protein POM 210) (POM210) (Nucleoporin Nup210) (Pore membrane protein of 210 kDa)	1.93009	2.06147	1.06354	1.68504	1.7056e+09	490710000	630110000	9.4214e+08	0	0
Q9QY76	Vapb	Vesicle-associated membrane protein-associated protein B (VAMP-B) (VAMP-associated protein B) (VAP-B) (VAMP-associated protein 33b)	1.85618	2.6841	1.88859	2.14295	597160000	120740000	80238000	266046000	0	0
Q9QXZ0	Macf1	Microtubule-actin cross-linking factor 1, isoforms 1/2/3/4 (Actin cross-linking family 7)	1.2109	2.80998	3.24444	2.42178	200140000	27518000	176520000	134726000	0	0
Q9QXX4	Slc25a13	Electrogenic aspartate/glutamate antiporter SLC25A13, mitochondrial (Citrin) (Solute carrier family 25 member 13)	3.49717	2.72045	3.73193	3.31652	915210000	117830000	311830000	448290000	1	1
Q9QXK3	Copg2	Coatomer subunit gamma-2 (Gamma-2-coat protein) (Gamma-2-COP)	1.16762	2.12348	2.01264	1.76791	132410000	29397000	16414000	59407000	0	0
Q9QXD8	Limd1	LIM domain-containing protein 1	1.62962		2.17402	1.90182	11073000		8682600	9877800	0	0
Q9QX60	Dguok	Deoxyguanosine kinase, mitochondrial (EC 2.7.1.113) (Deoxyadenosine kinase, mitochondrial) (EC 2.7.1.76)	1.74307	*	*	1.74307	285130000	35317000	52142000	1.24196e+08	1	0
Q9QX11	Cyth1	Cytohesin-1 (PH, SEC7 and coiled-coil domain-containing protein 1) (CLM1) (SEC7 homolog A) (mSec7-1)	2.74146	*	3.90095	3.3212	34962000	15898000	22040000	24300000	0	1
Q9QVP9	Ptk2b	Protein-tyrosine kinase 2-beta (EC 2.7.10.2) (Calcium-dependent tyrosine kinase) (CADTK) (Calcium-regulated non-receptor proline-rich tyrosine kinase) (Cell adhesion kinase beta) (CAK-beta) (CAKB) (Focal adhesion kinase 2) (FADK 2) (Proline-rich tyrosine kinase 2) (Related adhesion focal tyrosine kinase) (RAFTK)	1.03453	2.17124	2.16216	1.78931	752700000	102860000	82584000	3.12715e+08	0	0
Q9QUR6	Prep	Prolyl endopeptidase (PE) (EC 3.4.21.26) (Post-proline cleaving enzyme)	0.617069	1.02213	0.726809	0.78867	1.6925e+09	721260000	693070000	1.03561e+09	0	0
Q9QUM9	Psma6	Proteasome subunit alpha type-6 (Macropain iota chain) (Multicatalytic endopeptidase complex iota chain) (Proteasome iota chain)	0.973548	-0.391011	0.539119	0.373885	219950000	30471000	43873000	98098000	0	0
Q9QUJ7	Acsl4	Long-chain-fatty-acid--CoA ligase 4 (EC 6.2.1.3) (Arachidonate--CoA ligase) (EC 6.2.1.15) (Long-chain acyl-CoA synthetase 4) (LACS 4) (mACS4)		3.10395	3.03907	3.07151		47509000	48693000	48101000	1	1
Q9QUG9	Rasgrp2	RAS guanyl-releasing protein 2 (Calcium and DAG-regulated guanine nucleotide exchange factor I) (CalDAG-GEFI) (F25B3.3 kinase-like protein)	1.15185	3.57915	3.33179	2.6876	242330000	122960000	68729000	144673000	0	0
Q9JMH6	Txnrd1	Thioredoxin reductase 1, cytoplasmic (TR) (EC 1.8.1.9) (Peroxidase TXNRD1) (EC 1.11.1.2) (Thioredoxin reductase TR1)	-0.18977	0.262776	-0.0657905	0.00240533	1224200000	368730000	447080000	6.80003e+08	1	0
Q9JMG3	Tmub1	Transmembrane and ubiquitin-like domain-containing protein 1 (Hepatocyte odd protein shuttling protein) [Cleaved into: iHOPS]	2.30252	4.21844	3.8614	3.46079	295780000	176820000	111890000	194830000	0	1
Q9JM76	Arpc3	Actin-related protein 2/3 complex subunit 3 (Arp2/3 complex 21 kDa subunit) (p21-ARC)	2.4874	2.40363	1.75525	2.21543	602150000	53342000	17550000	2.24347e+08	0	0
Q9JLZ3	Auh	Methylglutaconyl-CoA hydratase, mitochondrial (3-MG-CoA hydratase) (EC 4.2.1.18) (AU-specific RNA-binding enoyl-CoA hydratase) (AU-binding enoyl-CoA hydratase) (muAUH) (Itaconyl-CoA hydratase) (EC 4.2.1.56)	3.25182	2.44746	1.38108	2.36012	1.0122e+09	405430000	183780000	5.33803e+08	1	0
Q9JLT4	Txnrd2	Thioredoxin reductase 2, mitochondrial (EC 1.8.1.9) (Thioredoxin reductase TR3)	3.05677	2.79116	3.39231	3.08008	287950000	87319000	121600000	165623000	1	1
Q9JLQ2	Git2	ARF GTPase-activating protein GIT2 (ARF GAP GIT2) (Cool-interacting tyrosine-phosphorylated protein 2) (CAT-2) (CAT2) (G protein-coupled receptor kinase-interactor 2) (GRK-interacting protein 2)	1.26761		*	1.26761	2429300		11356000	6892650	0	0
Q9JLJ5	Elovl1	Elongation of very long chain fatty acids protein 1 (EC 2.3.1.199) (3-keto acyl-CoA synthase Elovl1) (ELOVL fatty acid elongase 1) (ELOVL FA elongase 1) (Very long chain 3-ketoacyl-CoA synthase 1) (Very long chain 3-oxoacyl-CoA synthase 1)	2.01856	2.39258		2.20557	67819000	3804000		35811500	0	0
Q9JLJ2	Aldh9a1	4-trimethylaminobutyraldehyde dehydrogenase (TMABA-DH) (TMABADH) (EC 1.2.1.47) (Aldehyde dehydrogenase family 9 member A1) (EC 1.2.1.3)	1.19356	1.49894	1.52304	1.40518	159340000	51106000	29323000	79923000	1	0
Q9JL26	Fmnl1	Formin-like protein 1 (Formin-related protein)	2.13104	2.50529	2.3678	2.33471	953640000	278590000	204030000	4.78753e+08	0	0
Q9JKY0	Cnot9	CCR4-NOT transcription complex subunit 9 (Cell differentiation protein RQCD1 homolog) (Rcd-1) (EPO-induced protein FL10)	2.51444	0.546282	3.04237	2.03436	154660000	10994000	37400000	6.76847e+07	0	0
Q9JKP5	Mbnl1	Muscleblind-like protein 1 (Triplet-expansion RNA-binding protein)	0.192444	1.60989	1.86327	1.22187	123080000	13499000	11755000	4.94447e+07	0	0
Q9JKN1	Slc30a7	Zinc transporter 7 (Solute carrier family 30 member 7) (Znt-like transporter 2)	1.66914		2.12893	1.89904	187940000		15929000	101934500	0	0
Q9JKL4	Ndufaf3	NADH dehydrogenase [ubiquinone] 1 alpha subcomplex assembly factor 3 (Protein 2P1)	3.91405		3.12965	3.52185	132610000		35815000	84212500	1	1
Q9JKF7	Mrpl39	Large ribosomal subunit protein mL39 (39S ribosomal protein L39, mitochondrial) (L39mt) (MRP-L39)	1.18969	9.2048	4.49513	4.9632	883170000	172720000	132700000	3.96197e+08	1	1
Q9JKF1	Iqgap1	Ras GTPase-activating-like protein IQGAP1	2.0746	2.19031	1.68002	1.98164	4897200000	1383400000	1197200000	2492600000	0	0
Q9JKB1	Uchl3	Ubiquitin carboxyl-terminal hydrolase isozyme L3 (UCH-L3) (EC 3.4.19.12) (Ubiquitin thioesterase L3)	3.51469	0.751095	1.6473	1.97103	161990000	24147000	20877000	6.90047e+07	0	0
Q9JK42	Pdk2	[Pyruvate dehydrogenase (acetyl-transferring)] kinase isozyme 2, mitochondrial (EC 2.7.11.2) (Pyruvate dehydrogenase kinase isoform 2) (PDH kinase 2)	2.69437		*	2.69437	117350000		6424400	61887200	1	0
Q9JJL8	Sars2	Serine--tRNA ligase, mitochondrial (EC 6.1.1.11) (SerRSmt) (Seryl-tRNA synthetase) (SerRS) (Seryl-tRNA(Ser/Sec) synthetase)	2.62023	2.21213	3.09408	2.64215	79414000	57651000	47613000	6.15593e+07	1	0
Q9JJA2	Cog8	Conserved oligomeric Golgi complex subunit 8 (COG complex subunit 8) (Component of oligomeric Golgi complex 8)		*	3.21244	3.21244		8636400	16031000	12333700	0	1
Q9JJ28	Flii	Protein flightless-1 homolog	2.27032	2.3744	2.16315	2.26929	170930000	25155000	35924000	7.73363e+07	0	0
Q9JJ06	C1galt1	Glycoprotein-N-acetylgalactosamine 3-beta-galactosyltransferase 1 (EC 2.4.1.122) (Core 1 O-glycan T-synthase) (T-syn) (Core 1 UDP-galactose:N-acetylgalactosamine-alpha-R beta 1,3-galactosyltransferase 1) (Core 1 beta1,3-galactosyltransferase 1) (C1GalT1) (Core 1 beta3-Gal-T1)		5.98166	*	5.98166		49838000	33447000	41642500	0	1
Q9JIM1	Slc29a1	Equilibrative nucleoside transporter 1 (mENT1) (Equilibrative nitrobenzylmercaptopurine riboside-sensitive nucleoside transporter) (Equilibrative NBMPR-sensitive nucleoside transporter) (Nucleoside transporter, es-type) (Solute carrier family 29 member 1)	2.5759	2.11428	0.844907	1.84503	181860000	1847500	18935000	67547500	0	0
Q9JIK5	Ddx21	Nucleolar RNA helicase 2 (EC 3.6.4.13) (DEAD box protein 21) (Gu-alpha) (Nucleolar RNA helicase Gu) (Nucleolar RNA helicase II) (RH II/Gu)	0.851782	1.60275	-0.503755	0.650258	101830000	26876000	41041000	5.65823e+07	1	0
Q9JIG8	Praf2	PRA1 family protein 2	3.41348	3.36248	5.19247	3.98948	787170000	47155000	18817000	2.84381e+08	0	1
Q9JIG7	Ccdc22	Coiled-coil domain-containing protein 22	0.985554	*	6.06305	3.5243	139910000	6687300	11711000	5.27694e+07	0	1
Q9JIF7	Copb1	Coatomer subunit beta (Beta-coat protein) (Beta-COP)	2.19077	5.5338	2.64422	3.45627	168480000	43423000	72731000	94878000	0	1
Q9JI99	Sgpp1	Sphingosine-1-phosphate phosphatase 1 (SPP) (SPPase1) (mSPP1) (EC 3.1.3.-) (Sphingosine-1-phosphatase 1)	1.5571	*		1.5571	51275000	11415000		31345000	0	0
Q9JI39	Abcb10	ATP-binding cassette sub-family B member 10, mitochondrial (ABC-mitochondrial erythroid protein) (ABC-me protein) (ATP-binding cassette transporter 10) (ABC transporter 10 protein)	2.68683	5.89827	4.95754	4.51421	683240000	200340000	248090000	3.77223e+08	1	1
Q9JI11	Stk4	Serine/threonine-protein kinase 4 (EC 2.7.11.1) (Mammalian STE20-like protein kinase 1) (MST-1) (STE20-like kinase MST1) [Cleaved into: Serine/threonine-protein kinase 4 37kDa subunit (MST1/N); Serine/threonine-protein kinase 4 18kDa subunit (MST1/C)]	1.74695	3.88358	2.54856	2.72636	584530000	72731000	108480000	255247000	0	0
Q9JHW4	Eefsec	Selenocysteine-specific elongation factor (Elongation factor sec) (Eukaryotic elongation factor, selenocysteine-tRNA-specific) (mSelB)	1.97932	2.07952		2.02942	44541000	12341000		28441000	0	0
Q9JHU4	Dync1h1	Cytoplasmic dynein 1 heavy chain 1 (Cytoplasmic dynein heavy chain 1) (Dynein heavy chain, cytosolic)	1.23855		-2.66204	-0.711745	202840000		1345600	102092800	0	0
Q9JHS4	Clpx	ATP-dependent Clp protease ATP-binding subunit clpX-like, mitochondrial	2.58384	-1.27332	0.88036	0.730294	73413000	16595000	33170000	4.10593e+07	1	0
Q9JHR7	Ide	Insulin-degrading enzyme (EC 3.4.24.56) (Insulin protease) (Insulinase) (Insulysin)	1.8644	1.61963	1.33024	1.60476	306680000	15221000	43847000	121916000	0	0
Q9JHK5	Plek	Pleckstrin	2.45151		1.02682	1.73917	245220000		16589000	130904500	0	0
Q9JHI5	Ivd	Isovaleryl-CoA dehydrogenase, mitochondrial (IVD) (EC 1.3.8.4) (Butyryl-CoA dehydrogenase) (EC 1.3.8.1)	0.743334	0.959208	0.927359	0.876634	932340000	155030000	253680000	4.47017e+08	1	0
Q9ET30	Tm9sf3	Transmembrane 9 superfamily member 3	2.75429	2.68344	2.47984	2.63919	4.2112e+09	1250400000	1197900000	2.21983e+09	0	0
Q9ESX5	Dkc1	H/ACA ribonucleoprotein complex subunit DKC1 (EC 5.4.99.-) (Dyskerin) (Nopp140-associated protein of 57 kDa) (Nucleolar protein NAP57) (Nucleolar protein family A member 4) (snoRNP protein DKC1)	1.86862	1.61704	1.12671	1.53745	170120000	202010000	128210000	166780000	0	0
Q9ESW4	Agk	Acylglycerol kinase, mitochondrial (EC 2.7.1.107) (EC 2.7.1.138) (EC 2.7.1.94) (Multiple substrate lipid kinase) (MuLK) (Multi-substrate lipid kinase)	2.20386	2.25218	2.33996	2.26533	3.0065e+09	1.4819e+09	1183400000	1.8906e+09	1	0
Q9ES74	Nek7	Serine/threonine-protein kinase Nek7 (EC 2.7.11.34) (Never in mitosis A-related kinase 7) (NimA-related protein kinase 7)		*	2.18409	2.18409		13463000	11391000	12427000	0	0
Q9ES52	Inpp5d	Phosphatidylinositol 3,4,5-trisphosphate 5-phosphatase 1 (EC 3.1.3.86) (Inositol polyphosphate-5-phosphatase D) (EC 3.1.3.56) (Inositol polyphosphate-5-phosphatase of 145 kDa) (SIP-145) (Phosphatidylinositol-4,5-bisphosphate 5-phosphatase) (EC 3.1.3.36) (SH2 domain-containing inositol 5'-phosphatase 1) (SH2 domain-containing inositol phosphatase 1) (SHIP-1) (p150Ship)	1.49296	1.0779	0.406388	0.992416	95144000	47087000	43073000	61768000	0	0
Q9ERU9	Ranbp2	E3 SUMO-protein ligase RanBP2 (EC 2.3.2.-) (Ran-binding protein 2) (RanBP2)	0.726954	2.77019	1.13008	1.54241	473420000	97670000	220600000	2.63897e+08	0	0
Q9ERK4	Cse1l	Exportin-2 (Exp2) (Chromosome segregation 1-like protein) (Importin-alpha re-exporter)	1.60885	3.05017	2.31093	2.32332	911670000	432900000	297980000	5.47517e+08	0	0
Q9ERI6	Rdh14	Retinol dehydrogenase 14 (EC 1.1.1.300) (Alcohol dehydrogenase PAN2)	2.07801	2.16866	2.31228	2.18632	97306000	20489000	51847000	5.65473e+07	1	0
Q9ER88	Dap3	Small ribosomal subunit protein mS29 (28S ribosomal protein S29, mitochondrial) (MRP-S29) (S29mt) (Death-associated protein 3) (DAP-3)	0.973004	-0.049417	0.445299	0.456295	333010000	95418000	134990000	187806000	1	0
Q9ER64	Osbpl5	Oxysterol-binding protein-related protein 5 (ORP-5) (OSBP-related protein 5) (Oxysterol-binding protein homolog 1)		*	1.53366	1.53366		6846600	22326000	14586300	0	0
Q9ER38	Tor3a	Torsin-3A (ATP-dependent interferon-responsive protein) (Torsin family 3 member A)	1.96026	*	*	1.96026	69390000	9332000	12999000	3.05737e+07	0	0
Q9EQU3	Tlr9	Toll-like receptor 9 (CD antigen CD289)	1.54661	3.51676	2.70791	2.59043	283650000	51486000	89937000	141691000	0	0
Q9EQQ2	Yipf5	Protein YIPF5 (YIP1 family member 5) (YPT-interacting protein 1 A)	2.8689	2.54027	2.32329	2.57749	243530000	58146000	53015000	1.1823e+08	0	0
Q9EQI8	Mrpl46	Large ribosomal subunit protein mL46 (39S ribosomal protein L46, mitochondrial) (L46mt) (MRP-L46)	3.25114	*	2.87254	3.06184	442840000	94909000	73814000	2.03854e+08	1	1
Q9EQH3	Vps35	Vacuolar protein sorting-associated protein 35 (Maternal-embryonic 3) (Vesicle protein sorting 35)	2.88922	4.67068	3.8061	3.78866	743390000	407760000	361710000	5.04287e+08	0	1
Q9EQH2	Erap1	Endoplasmic reticulum aminopeptidase 1 (EC 3.4.11.-) (ARTS-1) (Adipocyte-derived leucine aminopeptidase) (A-LAP) (Aminopeptidase PILS) (Puromycin-insensitive leucyl-specific aminopeptidase) (PILS-AP) (VEGF-induced aminopeptidase)	1.13575	0.451278	1.25389	0.946972	111600000	90028000	90006000	9.72113e+07	0	0
Q9EQ20	Aldh6a1	Methylmalonate-semialdehyde dehydrogenase [acylating], mitochondrial (MMSDH) (Malonate-semialdehyde dehydrogenase [acylating]) (EC 1.2.1.18) (EC 1.2.1.27) (Aldehyde dehydrogenase family 6 member A1)	2.44287	2.83807	2.00859	2.42984	165900000	56879000	58479000	9.37527e+07	1	0
Q9EQ06	Hsd17b11	Estradiol 17-beta-dehydrogenase 11 (EC 1.1.1.62) (17-beta-hydroxysteroid dehydrogenase 11) (17-beta-HSD 11) (17bHSD11) (17betaHSD11) (17-beta-hydroxysteroid dehydrogenase XI) (17-beta-HSD XI) (17betaHSDXI) (Dehydrogenase/reductase SDR family member 8)	0.853566	0.821594	0.751408	0.808856	440700000	27136000	56220000	1.74685e+08	0	0
Q9EPL9	Acox3	Peroxisomal acyl-coenzyme A oxidase 3 (EC 1.3.3.6) (Branched-chain acyl-CoA oxidase) (BRCACox) (Pristanoyl-CoA oxidase)	1.38559	3.9666	0.556871	1.96969	41533000	101110000	81324000	7.46557e+07	0	0
Q9EPL8	Ipo7	Importin-7 (Imp7) (Ran-binding protein 7) (RanBP7)	2.12591	2.82388	2.27272	2.4075	853400000	213800000	226810000	4.31337e+08	0	0
Q9EPK7	Xpo7	Exportin-7 (Exp7) (Ran-binding protein 16)	2.14488	2.02801	1.55261	1.9085	528540000	203040000	200650000	3.10743e+08	0	0
Q9EPE9	Atp13a1	Endoplasmic reticulum transmembrane helix translocase (EC 7.4.2.-) (Endoplasmic reticulum P5A-ATPase)	1.5376	2.77234	2.57675	2.29556	777190000	486900000	573310000	6.12467e+08	0	0
Q9EP89	Lactb	Serine beta-lactamase-like protein LACTB, mitochondrial (EC 3.4.-.-)	1.58014	2.40591	3.04941	2.34515	83062000	68154000	96671000	82629000	1	0
Q9EP69	Sacm1l	Phosphatidylinositol-3-phosphatase SAC1 (EC 3.1.3.64) (Phosphatidylinositol-4-phosphate phosphatase) (Suppressor of actin mutations 1-like protein)	0.749315	2.96152	2.29331	2.00138	3.0816e+09	1414100000	1.0456e+09	1.8471e+09	0	0
Q9DCZ4	Apoo	MICOS complex subunit Mic26 (Apolipoprotein O) (MICOS complex subunit Mic23) (Protein FAM121B)	3.39754	2.96694	2.70009	3.02152	520150000	193780000	188630000	3.00853e+08	1	1
Q9DCX2	Atp5pd	ATP synthase subunit d, mitochondrial (ATPase subunit d) (ATP synthase peripheral stalk subunit d)	1.04026	2.56203	2.71131	2.10453	504320000	91870000	81013000	2.25734e+08	1	0
Q9DCW4	Etfb	Electron transfer flavoprotein subunit beta (Beta-ETF)	0.794386	2.35532	1.13541	1.42837	294300000	48123000	31612000	1.24678e+08	1	0
Q9DCT2	Ndufs3	NADH dehydrogenase [ubiquinone] iron-sulfur protein 3, mitochondrial (EC 7.1.1.2) (Complex I-30kD) (CI-30kD) (NADH-ubiquinone oxidoreductase 30 kDa subunit)	3.29964	3.15942	3.08092	3.17999	445790000	115490000	131670000	2.30983e+08	1	1
Q9DCS3	Mecr	Enoyl-[acyl-carrier-protein] reductase, mitochondrial (EC 1.3.1.104) (2-enoyl thioester reductase) (Nuclear receptor-binding factor 1) (NRBF-1)	3.15128	4.74793	3.60686	3.83536	381950000	107040000	111490000	200160000	1	1
Q9DCN2	Cyb5r3	NADH-cytochrome b5 reductase 3 (B5R) (Cytochrome b5 reductase) (EC 1.6.2.2) (Diaphorase-1)	0.842344	1.70832	1.3047	1.28512	628110000	220760000	166260000	3.38377e+08	1	0
Q9DCM2	Gstk1	Glutathione S-transferase kappa 1 (EC 2.5.1.18) (GST 13-13) (GST class-kappa) (GSTK1-1) (mGSTK1) (Glutathione S-transferase subunit 13)		2.62446	1.52052	2.07249		23175000	24368000	23771500	1	0
Q9DCM0	Ethe1	Persulfide dioxygenase ETHE1, mitochondrial (EC 1.13.11.18) (Ethylmalonic encephalopathy protein 1 homolog) (Hepatoma subtracted clone one protein) (Sulfur dioxygenase ETHE1)	2.75432	2.82711	2.5328	2.70474	1.0256e+09	815600000	586680000	8.09293e+08	1	0
Q9DCL9	Paics	Bifunctional phosphoribosylaminoimidazole carboxylase/phosphoribosylaminoimidazole succinocarboxamide synthetase (PAICS) [Includes: Phosphoribosylaminoimidazole carboxylase (EC 4.1.1.21) (AIR carboxylase) (AIRC); Phosphoribosylaminoimidazole succinocarboxamide synthetase (EC 6.3.2.6) (SAICAR synthetase)]	0.503344	3.29606	2.22653	2.00865	201100000	76727000	94149000	123992000	1	0
Q9DCD0	Pgd	6-phosphogluconate dehydrogenase, decarboxylating (EC 1.1.1.44)	1.02062	3.19945	1.97613	2.0654	451590000	27967000	71031000	1.83529e+08	0	0
Q9DCC8	Tomm20	Mitochondrial import receptor subunit TOM20 homolog (Mitochondrial 20 kDa outer membrane protein) (Outer mitochondrial membrane receptor Tom20)	3.6066	4.54195	3.62403	3.92419	1.9333e+09	275720000	226910000	8.11977e+08	1	1
Q9DCB8	Isca2	Iron-sulfur cluster assembly 2 homolog, mitochondrial (HESB-like domain-containing protein 1)	1.91664	2.74125	3.37193	2.67661	175320000	72087000	77678000	1.08362e+08	1	0
Q9DC69	Ndufa9	NADH dehydrogenase [ubiquinone] 1 alpha subcomplex subunit 9, mitochondrial (Complex I-39kD) (CI-39kD) (NADH-ubiquinone oxidoreductase 39 kDa subunit)	2.98929	4.3155	3.88658	3.73045	301140000	26631000	58392000	128721000	1	1
Q9DC61	Pmpca	Mitochondrial-processing peptidase subunit alpha (Alpha-MPP) (Inactive zinc metalloprotease alpha) (P-55)	3.06568	4.49304	3.86646	3.80839	2.947e+09	959020000	1.0282e+09	1.64474e+09	1	1
Q9DC16	Ergic1	Endoplasmic reticulum-Golgi intermediate compartment protein 1 (ER-Golgi intermediate compartment 32 kDa protein) (ERGIC-32)	2.55028	3.28501	4.03173	3.28901	463350000	44018000	179260000	228876000	0	1
Q9DBY1	Syvn1	E3 ubiquitin-protein ligase synoviolin (EC 2.3.2.27) (RING-type E3 ubiquitin transferase synoviolin) (Synovial apoptosis inhibitor 1)	3.15775	2.47308	2.20827	2.61303	1.8361e+09	67832000	109980000	6.71304e+08	0	0
Q9DBU0	Tm9sf1	Transmembrane 9 superfamily member 1	3.57341	3.25535	1.05323	2.62733	194790000	14356000	17153000	75433000	0	0
Q9DBS1	Tmem43	Transmembrane protein 43 (Protein LUMA)	3.86331	3.6789	3.64094	3.72772	3.3996e+09	1240600000	858940000	1.83305e+09	0	1
Q9DBR1	Xrn2	5'-3' exoribonuclease 2 (EC 3.1.13.-) (Protein Dhm1)	0.910481	0.817846	0.180957	0.636428	20620000	5406600	4395900	1.01408e+07	0	0
Q9DBR0	Akap8	A-kinase anchor protein 8 (AKAP-8) (A-kinase anchor protein 95 kDa) (AKAP 95)		1.22742	1.16558	1.1965		3680800	2879200	3280000	0	0
Q9DBL1	Acadsb	Short/branched chain specific acyl-CoA dehydrogenase, mitochondrial (SBCAD) (EC 1.3.8.5) (2-methyl branched chain acyl-CoA dehydrogenase) (2-MEBCAD) (2-methylbutyryl-coenzyme A dehydrogenase) (2-methylbutyryl-CoA dehydrogenase)	1.11157	2.72709	1.79554	1.87807	187660000	114050000	97978000	1.33229e+08	1	0
Q9DBJ1	Pgam1	Phosphoglycerate mutase 1 (EC 5.4.2.11) (EC 5.4.2.4) (BPG-dependent PGAM 1) (Phosphoglycerate mutase isozyme B) (PGAM-B)	1.76277	*	1.31717	1.53997	559690000	15072000	35246000	203336000	0	0
Q9DBH5	Lman2	Vesicular integral-membrane protein VIP36 (Lectin mannose-binding 2) (Vesicular integral-membrane protein 36) (VIP36)	3.07616	3.04508	2.84779	2.98968	5170600000	2.1135e+09	2153000000	3.1457e+09	0	0
Q9DBG6	Rpn2	Dolichyl-diphosphooligosaccharide--protein glycosyltransferase subunit 2 (Dolichyl-diphosphooligosaccharide--protein glycosyltransferase 63 kDa subunit) (Ribophorin II) (RPN-II) (Ribophorin-2)	1.57072	1.3896	1.12274	1.36102	239850000	78214000	65831000	127965000	0	0
Q9DBG3	Ap2b1	AP-2 complex subunit beta (AP105B) (Adaptor protein complex AP-2 subunit beta) (Adaptor-related protein complex 2 subunit beta) (Beta-2-adaptin) (Beta-adaptin) (Clathrin assembly protein complex 2 beta large chain) (Plasma membrane adaptor HA2/AP2 adaptin beta subunit)	2.37071		0.837472	1.60409	449060000		30156000	239608000	0	0
Q9DBC7	Prkar1a	cAMP-dependent protein kinase type I-alpha regulatory subunit [Cleaved into: cAMP-dependent protein kinase type I-alpha regulatory subunit, N-terminally processed]	1.41465	3.63798	3.57693	2.87652	141730000	109940000	115540000	1.22403e+08	0	0
Q9DBC0	Selenoo	Protein adenylyltransferase SelO, mitochondrial (EC 2.7.7.-) (EC 2.7.7.108) (Selenoprotein O) (SelO)	3.0826	3.04472	2.3134	2.81357	94329000	35285000	8078600	4.58975e+07	1	0
Q9DB77	Uqcrc2	Cytochrome b-c1 complex subunit 2, mitochondrial (Complex III subunit 2) (Core protein II) (Ubiquinol-cytochrome-c reductase complex core protein 2)	1.12044	2.86286	2.61958	2.20096	1.721e+09	525600000	445360000	8.9732e+08	1	0
Q9DB29	Iah1	Isoamyl acetate-hydrolyzing esterase 1 homolog (EC 3.1.-.-)	2.26335	5.2731		3.76822	199920000	21030000		110475000	0	1
Q9DB25	Alg5	Dolichyl-phosphate beta-glucosyltransferase (DolP-glucosyltransferase) (EC 2.4.1.117) (Asparagine-linked glycosylation protein 5 homolog)	1.42701	2.77607	2.28609	2.16306	234710000	53937000	92791000	127146000	0	0
Q9DB20	Atp5po	ATP synthase subunit O, mitochondrial (ATP synthase peripheral stalk subunit OSCP) (Oligomycin sensitivity conferral protein) (OSCP)	2.32282	*	3.15586	2.73934	452060000	22893000	77296000	184083000	1	0
Q9DB05	Napa	Alpha-soluble NSF attachment protein (SNAP-alpha) (N-ethylmaleimide-sensitive factor attachment protein alpha)	2.54855		3.38861	2.96858	195130000		6006800	100568400	0	0
Q9DAT5	Trmu	Mitochondrial tRNA-specific 2-thiouridylase 1 (EC 2.8.1.14)	2.03351	4.30865	5.14807	3.83008	234480000	76447000	110170000	1.40366e+08	1	1
Q9DAM5	Slc25a19	Mitochondrial thiamine pyrophosphate carrier (Solute carrier family 25 member 19)	2.81317	4.00584	4.31424	3.71108	838470000	166400000	301270000	435380000	1	1
Q9D958	Spcs1	Signal peptidase complex subunit 1 (Microsomal signal peptidase 12 kDa subunit) (SPase 12 kDa subunit)	2.73097	2.04275	2.36356	2.37909	959470000	707950000	405910000	691110000	0	0
Q9D938	Tmem160	Transmembrane protein 160	4.2983	3.40341	2.72074	3.47415	831450000	107620000	58482000	3.32517e+08	0	1
Q9D8W5	Psmd12	26S proteasome non-ATPase regulatory subunit 12 (26S proteasome regulatory subunit RPN5) (26S proteasome regulatory subunit p55)	1.81899	3.12427	3.02773	2.657	767590000	246810000	249780000	4.21393e+08	0	0
Q9D8V0	Hm13	Minor histocompatibility antigen H13 (EC 3.4.23.-) (Presenilin-like protein 3) (Signal peptide peptidase)	3.03301	2.62327	2.55315	2.73648	3.8968e+09	1.7334e+09	1423500000	2.35123e+09	0	0
Q9D8U8	Snx5	Sorting nexin-5	1.0701	2.39662	2.52782	1.99818	301290000	82329000	73587000	152402000	0	0
Q9D8T2	Gsdmd	Gasdermin-D (Gasdermin domain-containing protein 1) [Cleaved into: Gasdermin-D, N-terminal (GSDMD-NT) (mGSDMD-NTD) (p30); Gasdermin-D, C-terminal (GSDMD-CT) (mGSDMD-CTD) (p20)]	2.09807		1.60487	1.85147	46881000		3598300	25239650	0	0
Q9D8S4	Rexo2	Oligoribonuclease, mitochondrial (EC 3.1.15.-) (RNA exonuclease 2 homolog) (Small fragment nuclease)	3.24285	3.14626	1.99121	2.79344	324990000	25848000	26481000	125773000	1	0
Q9D8N0	Eef1g	Elongation factor 1-gamma (EF-1-gamma) (eEF-1B gamma)	1.74223	2.45175	2.08532	2.0931	1.044e+09	116670000	134160000	4.3161e+08	0	0
Q9D8E6	Rpl4	Large ribosomal subunit protein uL4 (60S ribosomal protein L4)	1.1993	1.87047	0.685477	1.25175	871970000	202300000	237890000	4.37387e+08	0	0
Q9D8B4	Ndufa11	NADH dehydrogenase [ubiquinone] 1 alpha subcomplex subunit 11 (Complex I-B14.7) (CI-B14.7) (NADH-ubiquinone oxidoreductase subunit B14.7)	4.82954		2.15442	3.49198	990010000		287940000	638975000	1	1
Q9D880	Timm50	Mitochondrial import inner membrane translocase subunit TIM50	1.10745	3.38054	3.93817	2.80872	619310000	186110000	199290000	3.34903e+08	1	0
Q9D855	Uqcrb	Cytochrome b-c1 complex subunit 7 (Complex III subunit 7) (Complex III subunit VII) (Ubiquinol-cytochrome c reductase complex 14 kDa protein)		6.25439	4.24674	5.25056		55174000	49120000	52147000	1	1
Q9D7P6	Iscu	Iron-sulfur cluster assembly enzyme ISCU (NifU-like N-terminal domain-containing protein) (NifU-like protein)	3.07105	1.17983		2.12544	62522000	11238000		36880000	1	0
Q9D7N3	Mrps9	Small ribosomal subunit protein uS9m (28S ribosomal protein S9, mitochondrial) (MRP-S9) (S9mt)	2.60827	-0.573293	3.35633	1.7971	279050000	91235000	73383000	1.47889e+08	1	0
Q9D7J4	Cox20	Cytochrome c oxidase assembly protein COX20, mitochondrial	3.65135	4.71743	3.73083	4.0332	487450000	53942000	36604000	1.92665e+08	1	1
Q9D7G0	Prps1	Ribose-phosphate pyrophosphokinase 1 (EC 2.7.6.1) (Phosphoribosyl pyrophosphate synthase I) (PRS-I)	-1.51402	1.66536	2.04379	0.731715	258610000	15205000	34662000	1.02826e+08	0	0
Q9D710	Tmx2	Thioredoxin-related transmembrane protein 2 (Thioredoxin domain-containing protein 14)	3.68303	3.49886	3.31401	3.49863	956460000	214180000	232600000	4.67747e+08	1	1
Q9D6Z1	Nop56	Nucleolar protein 56 (Nucleolar protein 5A)	1.34346	1.64005	1.30226	1.42859	371200000	115810000	134200000	207070000	0	0
Q9D6Z0	Alkbh7	Alpha-ketoglutarate-dependent dioxygenase alkB homolog 7, mitochondrial (EC 1.14.11.-) (Alkylated DNA repair protein alkB homolog 7)	3.22619	3.85483	5.31548	4.13217	77098000	44648000	73901000	6.52157e+07	1	1
Q9D6Y7	Msra	Mitochondrial peptide methionine sulfoxide reductase (EC 1.8.4.11) (Peptide-methionine (S)-S-oxide reductase) (Peptide Met(O) reductase) (Protein-methionine-S-oxide reductase) (PMSR)	2.65433	2.09938	4.2489	3.00087	41813000	19251000	12800000	2.46213e+07	1	1
Q9D6U8	Fam162a	Protein FAM162A (E2-induced gene 5 protein homolog) (Growth and transformation-dependent protein) (HGTD-P)	3.70141	5.25819	4.12499	4.36153	2193800000	725470000	643990000	1.18775e+09	1	1
Q9D6S7	Mrrf	Ribosome-recycling factor, mitochondrial (RRF) (Ribosome-releasing factor, mitochondrial)	2.40384	4.11833	3.68897	3.40371	982740000	782550000	515690000	7.60327e+08	1	1
Q9D6R2	Idh3a	Isocitrate dehydrogenase [NAD] subunit alpha, mitochondrial (EC 1.1.1.41) (Isocitric dehydrogenase subunit alpha) (NAD(+)-specific ICDH subunit alpha)	4.72385	5.37688	4.89047	4.99707	10674000000	5367000000	3.9917e+09	6.67757e+09	1	1
Q9D6M3	Slc25a22	Mitochondrial glutamate carrier 1 (GC-1) (Glutamate/H(+) symporter 1) (Solute carrier family 25 member 22)	5.01097	3.62477	3.57344	4.06973	1385700000	673220000	700250000	9.19723e+08	1	1
Q9D6K9	Cers5	Ceramide synthase 5 (CerS5) (LAG1 longevity assurance homolog 5) (Sphingoid base N-palmitoyltransferase CERS5) (EC 2.3.1.291) (Sphingosine N-acyltransferase CERS5) (EC 2.3.1.24) (Translocating chain-associating membrane protein homolog 4) (TRAM homolog 4)	2.52398	*	7.59135	5.05767	339890000	95877000	75247000	170338000	0	1
Q9D6K8	Fundc2	FUN14 domain-containing protein 2 (Hepatitis C virus core-binding protein 6)	0.447449	3.50164	1.86459	1.93789	646700000	172730000	126970000	3.15467e+08	1	0
Q9D6J6	Ndufv2	NADH dehydrogenase [ubiquinone] flavoprotein 2, mitochondrial (EC 7.1.1.2) (NADH-ubiquinone oxidoreductase 24 kDa subunit)	2.32197	3.47394	3.57141	3.12244	193500000	18409000	17349000	7.64193e+07	1	1
Q9D6J5	Ndufb8	NADH dehydrogenase [ubiquinone] 1 beta subcomplex subunit 8, mitochondrial (Complex I-ASHI) (CI-ASHI) (NADH-ubiquinone oxidoreductase ASHI subunit)	4.31878	3.66694	3.64379	3.8765	888820000	234840000	221240000	448300000	1	1
Q9D6H5	Zdhhc4	Palmitoyltransferase ZDHHC4 (EC 2.3.1.225) (Zinc finger DHHC domain-containing protein 4) (DHHC-4)	2.22732	-1.6689		0.27921	44980000	4834700		24907350	0	0
Q9D666	Sun1	SUN domain-containing protein 1 (Protein unc-84 homolog A) (Sad1/unc-84 protein-like 1)	2.22111		2.14659	2.18385	49474000		11418000	30446000	0	0
Q9D5T0	Atad1	Outer mitochondrial transmembrane helix translocase (EC 7.4.2.-) (ATPase family AAA domain-containing protein 1) (Thorase)	0.948665	4.73236	-0.584863	1.69872	132180000	16701000	24147000	57676000	1	0
Q9D517	Agpat3	1-acyl-sn-glycerol-3-phosphate acyltransferase gamma (EC 2.3.1.51) (1-acylglycerol-3-phosphate O-acyltransferase 3) (1-AGP acyltransferase 3) (1-AGPAT 3) (Lysophosphatidic acid acyltransferase gamma) (LPAAT-gamma)	2.0353	3.11961	2.94432	2.69975	577520000	168590000	127080000	2.91063e+08	0	0
Q9D404	Oxsm	3-oxoacyl-[acyl-carrier-protein] synthase, mitochondrial (EC 2.3.1.41) (Beta-ketoacyl-ACP synthase)	3.95194	1.87101		2.91148	71390000	22439000		46914500	1	0
Q9D3P8	Plgrkt	Plasminogen receptor (KT) (Plg-R(KT))	1.86353	1.99878		1.93115	135730000	54198000		94964000	1	0
Q9D379	Ephx1	Epoxide hydrolase 1 (EC 3.3.2.9) (Epoxide hydratase) (Microsomal epoxide hydrolase) (mEH)	1.05189	*	0.93582	0.993853	423770000	26883000	80060000	1.76904e+08	0	0
Q9D2V8	Mfsd10	Major facilitator superfamily domain-containing protein 10 (Tetracycline transporter-like protein)	2.11477	2.4591	2.19134	2.25507	573150000	90454000	94840000	2.52815e+08	0	0
Q9D2V7	Coro7	Coronin-7 (Crn7) (70 kDa WD repeat tumor rejection antigen homolog)	1.34981		1.38585	1.36783	33198000		5073900	19135950	0	0
Q9D2G2	Dlst	Dihydrolipoyllysine-residue succinyltransferase component of 2-oxoglutarate dehydrogenase complex, mitochondrial (EC 2.3.1.61) (2-oxoglutarate dehydrogenase complex component E2) (OGDC-E2) (Dihydrolipoamide succinyltransferase component of 2-oxoglutarate dehydrogenase complex) (E2K)	3.21773	4.65385	2.87608	3.58255	1.8266e+09	902100000	748320000	1.15901e+09	1	1
Q9D2C7	Tmbim6	Bax inhibitor 1 (BI-1) (Testis-enhanced gene transcript protein) (Transmembrane BAX inhibitor motif-containing protein 6)	4.50328	4.05925	1.78484	3.44912	207260000	50299000	33743000	9.71007e+07	0	1
Q9D270	Zdhhc21	Palmitoyltransferase ZDHHC21 (EC 2.3.1.225) (DHHC domain-containing cysteine-rich protein 21) (DHHC21) (GABA-A receptor-associated membrane protein 3) (Zinc finger DHHC domain-containing protein 21)	0.230223		4.0246	2.12741	162580000		8710800	85645400	0	0
Q9D1Q6	Erp44	Endoplasmic reticulum resident protein 44 (ER protein 44) (ERp44) (Thioredoxin domain-containing protein 4)	1.96504	2.26621	1.81821	2.01649	223170000	33382000	25062000	9.38713e+07	0	0
Q9D1Q4	Dpm3	Dolichol-phosphate mannosyltransferase subunit 3 (Dolichol-phosphate mannose synthase subunit 3) (DPM synthase subunit 3) (Dolichyl-phosphate beta-D-mannosyltransferase subunit 3) (Mannose-P-dolichol synthase subunit 3) (MPD synthase subunit 3)	4.38855		4.26197	4.32526	2820900000		926790000	1873845000	0	1
Q9D1I2	Card19	Caspase recruitment domain-containing protein 19 (Bcl10-interacting CARD protein) (BinCARD)	3.2985	*	3.31249	3.30549	112370000	17437000	27573000	52460000	1	1
Q9D1G1	Rab1b	Ras-related protein Rab-1B (EC 3.6.5.2)	0.902757	1.12386	1.5436	1.19007	232620000	27956000	262100000	1.74225e+08	0	0
Q9D1D4	Tmed10	Transmembrane emp24 domain-containing protein 10 (Protein Tmed10) (21 kDa transmembrane-trafficking protein) (Transmembrane protein Tmp21) (p24 family protein delta-1) (p24delta1)	3.95353	3.82362	4.1031	3.96008	652200000	823600000	706710000	7.27503e+08	0	1
Q9D1B9	Mrpl28	Large ribosomal subunit protein bL28m (39S ribosomal protein L28, mitochondrial) (L28mt) (MRP-L28)	3.66754	3.33945	1.97061	2.99253	1337400000	329760000	110800000	5.92653e+08	1	1
Q9D172	Gatd3	Glutamine amidotransferase-like class 1 domain-containing protein 3, mitochondrial	1.04172	1.92732	1.23032	1.39979	16321000000	5607100000	3.6549e+09	8.52767e+09	1	0
Q9D154	Serpinb1a	Leukocyte elastase inhibitor A (Serine protease inhibitor EIA) (Serpin B1a)	1.67471	1.62906	1.17691	1.49356	1257900000	49799000	255100000	520933000	0	0
Q9D136	Ogfod3	2-oxoglutarate and iron-dependent oxygenase domain-containing protein 3 (EC 1.14.11.-)	3.08874	2.0536	1.68127	2.27454	355250000	25776000	78513000	1.5318e+08	0	0
Q9D110	Mthfs	5-formyltetrahydrofolate cyclo-ligase (EC 6.3.3.2) (5,10-methenyl-tetrahydrofolate synthetase) (MTHFS) (Methenyl-THF synthetase)	2.51386	1.82334	2.9017	2.41297	183680000	36979000	39475000	8.67113e+07	1	0
Q9D0Q7	Mrpl45	Large ribosomal subunit protein mL45 (39S ribosomal protein L45, mitochondrial) (L45mt) (MRP-L45)	4.13315	*	1.34388	2.73851	243060000	6955000	10829000	86948000	1	0
Q9D0M3	Cyc1	Cytochrome c1, heme protein, mitochondrial (EC 7.1.1.8) (Complex III subunit 4) (Complex III subunit IV) (Cytochrome b-c1 complex subunit 4) (Ubiquinol-cytochrome-c reductase complex cytochrome c1 subunit) (Cytochrome c-1)	2.41965	2.45441	2.52075	2.46494	951890000	68648000	91012000	3.70517e+08	1	0
Q9D0L7	Armc10	Armadillo repeat-containing protein 10	4.07986	4.58701	4.60609	4.42432	4546600000	1.542e+09	1.7496e+09	2.61273e+09	1	1
Q9D0L4	Adck1	AarF domain-containing protein kinase 1 (EC 2.7.-.-)	3.30827	5.77381	*	4.54104	91130000	71384000	15424000	5.93127e+07	1	1
Q9D0K2	Oxct1	Succinyl-CoA:3-ketoacid coenzyme A transferase 1, mitochondrial (SCOT) (EC 2.8.3.5) (3-oxoacid CoA-transferase 1) (Somatic-type succinyl-CoA:3-oxoacid CoA-transferase) (SCOT-s) (Succinyl-CoA:3-oxoacid CoA transferase)	1.5227		2.18199	1.85235	66571000		18104000	42337500	1	0
Q9D0I9	Rars1	Arginine--tRNA ligase, cytoplasmic (EC 6.1.1.19) (Arginyl-tRNA synthetase) (ArgRS)	1.97614	4.18205	3.1064	3.0882	141890000	173640000	130950000	1.48827e+08	0	1
Q9D0G0	Mrps30	Large ribosomal subunit protein mL65 (28S ribosomal protein S30, mitochondrial) (MRP-S30) (S30mt)	3.1851	3.69976	3.5989	3.49459	2564200000	995800000	890720000	1.48357e+09	1	1
Q9D0E1	Hnrnpm	Heterogeneous nuclear ribonucleoprotein M (hnRNP M)	0.781491	1.83263	1.16039	1.25817	564970000	575310000	327030000	4.89103e+08	0	0
Q9D0D3	Mtpap	Poly(A) RNA polymerase, mitochondrial (PAP) (EC 2.7.7.19) (PAP-associated domain-containing protein 1) (Polynucleotide adenylyltransferase)	3.38761	4.5787	4.71605	4.22745	1103200000	594580000	460450000	719410000	1	1
Q9D051	Pdhb	Pyruvate dehydrogenase E1 component subunit beta, mitochondrial (PDHE1-B) (EC 1.2.4.1)	1.60482	2.27314	2.35291	2.07696	410400000	456600000	500100000	455700000	1	0
Q9D023	Mpc2	Mitochondrial pyruvate carrier 2 (Brain protein 44)	3.76895	4.11085	3.97009	3.94996	4.0057e+09	391430000	507120000	1.63475e+09	1	1
Q9D020	Nt5c3a	Cytosolic 5'-nucleotidase 3A (EC 3.1.3.5) (7-methylguanosine phosphate-specific 5'-nucleotidase) (7-methylguanosine nucleotidase) (EC 3.1.3.91) (Cytosolic 5'-nucleotidase 3) (Cytosolic 5'-nucleotidase III) (cN-III) (Lupin) (Pyrimidine 5'-nucleotidase 1) (P5'N-1) (P5N-1) (PN-I)	1.25915	1.57885	1.64127	1.49309	153450000	11514000	17259000	60741000	0	0
Q9CZX9	Emc4	ER membrane protein complex subunit 4 (Transmembrane protein 85)	4.34352	3.89812	3.11965	3.78709	243070000	107290000	84339000	1.449e+08	0	1
Q9CZX7	Pip4p2	Type 2 phosphatidylinositol 4,5-bisphosphate 4-phosphatase (Type 2 PtdIns-4,5-P2 4-Ptase) (EC 3.1.3.78) (PtdIns-4,5-P2 4-Ptase II) (Transmembrane protein 55A)	1.61318	*	4.89194	3.25256	54834000	15622000	52989000	4.11483e+07	0	1
Q9CZW5	Tomm70	Mitochondrial import receptor subunit TOM70 (Mitochondrial precursor proteins import receptor) (Translocase of outer membrane 70 kDa subunit) (Translocase of outer mitochondrial membrane protein 70)	2.21904	3.06767	2.51701	2.60124	2867100000	1233900000	996080000	1.69903e+09	1	0
Q9CZU6	Cs	Citrate synthase, mitochondrial (EC 2.3.3.1) (Citrate (Si)-synthase)	4.44207	5.29342	4.47718	4.73756	10806000000	2765300000	2.1442e+09	5.2385e+09	1	1
Q9CZU4	Eral1	GTPase Era, mitochondrial (M-ERA) (Conserved ERA-like GTPase) (CEGA) (ERA-W) (ERA-like protein 1)	2.91195		1.21081	2.06138	82007000		14791000	48399000	1	0
Q9CZS1	Aldh1b1	Aldehyde dehydrogenase X, mitochondrial (EC 1.2.1.3) (Aldehyde dehydrogenase family 1 member B1)	3.20019	3.79513	3.53618	3.5105	3.4913e+09	1184500000	919290000	1.86503e+09	1	1
Q9CZR8	Tsfm	Elongation factor Ts, mitochondrial (EF-Ts) (EF-TsMt)	3.43798	3.43554	3.48119	3.45157	646370000	209560000	321010000	3.92313e+08	1	1
Q9CZP5	Bcs1l	Mitochondrial chaperone BCS1 (BCS1-like protein)	0.976006	4.98791	3.85717	3.2737	102920000	47279000	37418000	62539000	1	1
Q9CZN8	Qrsl1	Glutamyl-tRNA(Gln) amidotransferase subunit A, mitochondrial (Glu-AdT subunit A) (EC 6.3.5.7) (Glutaminyl-tRNA synthase-like protein 1)	1.36034	3.48368	2.6104	2.48481	404630000	184520000	209950000	2.66367e+08	1	0
Q9CZN7	Shmt2	Serine hydroxymethyltransferase, mitochondrial (SHMT) (EC 2.1.2.1) (Glycine hydroxymethyltransferase) (Serine methylase)	2.3389	3.47413	3.79431	3.20245	2855400000	645310000	745880000	1415530000	1	1
Q9CZM2	Rpl15	Large ribosomal subunit protein eL15 (60S ribosomal protein L15)	1.08664	1.77514	1.87397	1.57858	203100000	91530000	116560000	1.37063e+08	0	0
Q9CZL5	Pcbd2	Pterin-4-alpha-carbinolamine dehydratase 2 (PHS 2) (EC 4.2.1.96) (4-alpha-hydroxy-tetrahydropterin dehydratase 2) (DcoH-like protein DCoHm) (Dimerization cofactor of hepatocyte nuclear factor 1 from muscle) (HNF-1-alpha dimerization cofactor)	1.72482	*	3.15789	2.44135	72798000	9244500	32627000	3.82232e+07	1	0
Q9CZD3	Gars1	Glycine--tRNA ligase (EC 6.1.1.14) (Diadenosine tetraphosphate synthetase) (Ap4A synthetase) (EC 2.7.7.-) (Glycyl-tRNA synthetase 1) (GlyRS)	2.39259	3.46043	3.9017	3.25157	319150000	72999000	72505000	1.54885e+08	1	1
Q9CZB0	Sdhc	Succinate dehydrogenase cytochrome b560 subunit, mitochondrial (Integral membrane protein CII-3) (QPs-1) (QPs1)	3.87984	4.60744	3.75376	4.08035	1.7196e+09	514620000	389860000	8.74693e+08	1	1
Q9CZ13	Uqcrc1	Cytochrome b-c1 complex subunit 1, mitochondrial (Complex III subunit 1) (Core protein I) (Ubiquinol-cytochrome-c reductase complex core protein 1)	2.94389	1.90664	3.05521	2.63525	5823900000	1.8677e+09	1.6305e+09	3.10737e+09	1	0
Q9CYN2	Spcs2	Signal peptidase complex subunit 2 (Microsomal signal peptidase 25 kDa subunit) (SPase 25 kDa subunit)	2.08935	2.21197	2.55409	2.28513	2.9242e+09	535350000	531910000	1.33049e+09	0	0
Q9CY73	Mrpl44	Large ribosomal subunit protein mL44 (EC 3.1.26.-) (39S ribosomal protein L44, mitochondrial) (L44mt) (MRP-L44)	3.39926	2.32526	1.77061	2.49838	683820000	257580000	245700000	395700000	1	0
Q9CY50	Ssr1	Translocon-associated protein subunit alpha (TRAP-alpha) (Signal sequence receptor subunit alpha) (SSR-alpha)	4.33887	7.39587	3.57121	5.10198	2707000000	11309000000	151560000	4722520000	0	1
Q9CY27	Tecr	Very-long-chain enoyl-CoA reductase (EC 1.3.1.93) (Synaptic glycoprotein SC2) (Trans-2,3-enoyl-CoA reductase) (TER)	2.47084	2.46697	2.1096	2.34914	5605200000	1.0476e+09	861290000	2.5047e+09	0	0
Q9CXW4	Rpl11	Large ribosomal subunit protein uL5 (60S ribosomal protein L11)	0.976799	1.47144	0.946262	1.1315	128180000	12314000	33649000	5.80477e+07	0	0
Q9CXV1	Sdhd	Succinate dehydrogenase [ubiquinone] cytochrome b small subunit, mitochondrial (CybS) (CII-4) (QPs3) (Succinate dehydrogenase complex subunit D) (Succinate-ubiquinone oxidoreductase cytochrome b small subunit) (Succinate-ubiquinone reductase membrane anchor subunit)	3.58692	3.76704	3.40925	3.58774	657700000	274380000	307330000	4.13137e+08	1	1
Q9CXT8	Pmpcb	Mitochondrial-processing peptidase subunit beta (EC 3.4.24.64) (Beta-MPP) (P-52)	3.99634	3.97942	4.23487	4.07021	2236400000	480850000	669140000	1.1288e+09	1	1
Q9CXR1	Dhrs7	Dehydrogenase/reductase SDR family member 7 (EC 1.1.1.-) (Retinal short-chain dehydrogenase/reductase 4) (retSDR4) (Short chain dehydrogenase/reductase family 34C member 1) (Protein SDR34C1)	2.4352	2.98714	2.59581	2.67272	477270000	51368000	43561000	190733000	0	0
Q9CXJ4	Abcb8	Mitochondrial potassium channel ATP-binding subunit (ATP-binding cassette sub-family B member 8, mitochondrial) (ABCB8) (Mitochondrial sulfonylurea-receptor) (MITOSUR)	4.5467	2.30501	1.49063	2.78078	114300000	35144000	9685100	5.3043e+07	1	0
Q9CXJ1	Ears2	Probable glutamate--tRNA ligase, mitochondrial (EC 6.1.1.17) (Glutamyl-tRNA synthetase) (GluRS)	3.51918	*	3.5383	3.52874	156350000	100820000	39671000	98947000	1	1
Q9CXI0	Coq5	2-methoxy-6-polyprenyl-1,4-benzoquinol methylase, mitochondrial (EC 2.1.1.201) (Ubiquinone biosynthesis methyltransferase COQ5)		5.4302	2.54014	3.98517		123820000	31528000	77674000	1	1
Q9CXF4	Tbc1d15	TBC1 domain family member 15 (GTPase-activating protein RAB7) (GAP for RAB7) (Rab7-GAP)	2.03867	1.68828	0.861851	1.5296	64913000	13161000	15834000	3.13027e+07	0	0
Q9CXD6	Mcur1	Mitochondrial calcium uniporter regulator 1 (MCU regulator 1) (Coiled-coil domain-containing protein 90A, mitochondrial)	1.85487	3.34584	3.05799	2.7529	1.4986e+09	279840000	222310000	6.66917e+08	1	0
Q9CX86	Hnrnpa0	Heterogeneous nuclear ribonucleoprotein A0 (hnRNP A0)	1.41051	0.979976	1.55853	1.31634	728190000	16585000	44566000	2.63114e+08	0	0
Q9CX30	Yif1b	Protein YIF1B (YIP1-interacting factor homolog B)	2.02596	0.536765	1.84645	1.46972	53665000	18250000	27710000	3.32083e+07	0	0
Q9CWU2	Zdhhc13	Palmitoyltransferase ZDHHC13 (EC 2.3.1.225) (Huntingtin-interacting protein 14-related protein) (HIP14-related protein) (Zinc finger DHHC domain-containing protein 13) (DHHC-13)	2.47851		1.84534	2.16193	26037000		7928800	16982900	0	0
Q9CWK8	Snx2	Sorting nexin-2	1.85457	4.565	1.89699	2.77219	292490000	39889000	23643000	118674000	0	0
Q9CWH5	Trmt11	tRNA (guanine(10)-N2)-methyltransferase homolog (EC 2.1.1.-) (tRNA guanosine-2'-O-methyltransferase TRM11 homolog)	-0.336669	1.76718	2.78916	1.40655	3778000	2012200	2775200	2.85513e+06	0	0
Q9CWG8	Ndufaf7	Protein arginine methyltransferase NDUFAF7, mitochondrial (EC 2.1.1.320) (NADH dehydrogenase [ubiquinone] complex I, assembly factor 7) (Protein midA homolog)	2.04807	3.38533	2.91189	2.78176	607800000	174680000	127160000	3.03213e+08	1	0
Q9CVB6	Arpc2	Actin-related protein 2/3 complex subunit 2 (Arp2/3 complex 34 kDa subunit) (p34-ARC)	1.67583	*		1.67583	215310000	25005000		120157500	0	0
Q9CRD0	Ociad1	OCIA domain-containing protein 1	2.94896	3.98032	3.95804	3.62911	3.0554e+09	1.5138e+09	1390100000	1.98643e+09	1	1
Q9CR76	Tmem186	Transmembrane protein 186	3.85599	*	2.16578	3.01088	730760000	91218000	99196000	307058000	1	1
Q9CR67	Tmem33	Transmembrane protein 33 (Protein DB83)	3.31451	4.23347	3.7224	3.75679	2637900000	370040000	544820000	1.18425e+09	0	1
Q9CR64	Tmem167a	Protein kish-A (Transmembrane protein 167) (Transmembrane protein 167A)		3.91167	2.77629	3.34398		207100000	145540000	176320000	0	1
Q9CR62	Slc25a11	Mitochondrial 2-oxoglutarate/malate carrier protein (OGCP) (alpha-oxoglutarate carrier) (Solute carrier family 25 member 11) (SLC25A11)	3.54972	4.62626	4.08429	4.08676	12543000000	3.1817e+09	2.97e+09	6.23157e+09	1	1
Q9CR60	Golt1b	Vesicle transport protein GOT1B (Golgi transport 1 homolog B)	2.36316	*	*	2.36316	62722000	21255000	13021000	3.23327e+07	0	0
Q9CR59	Gadd45gip1	Large ribosomal subunit protein mL64 (39S ribosomal protein L59, mitochondrial) (MRP-L59) (Growth arrest and DNA damage-inducible proteins-interacting protein 1)	2.53331	3.39031		2.96181	108850000	44109000		76479500	1	0
Q9CR58	Slc25a30	Kidney mitochondrial carrier protein 1 (Solute carrier family 25 member 30)	0.0247236	4.36156	1.49205	1.95944	149490000	52221000	9514300	7.04084e+07	1	0
Q9CR57	Rpl14	Large ribosomal subunit protein eL14 (60S ribosomal protein L14)	1.55185	2.5759		2.06388	224020000	43955000		133987500	0	0
Q9CR24	Nudt8	Mitochondrial coenzyme A diphosphatase NUDT8 (EC 3.6.1.-) (Nucleoside diphosphate-linked moiety X motif 8) (Nudix motif 8)	3.6703	*	3.38798	3.52914	211020000	10018000	38414000	86484000	1	1
Q9CQY6	Uqcc2	Ubiquinol-cytochrome-c reductase complex assembly factor 2 (Mitochondrial nucleoid factor 1) (Mitochondrial protein M19)	2.01993	5.44849	4.96603	4.14481	191130000	53318000	35606000	9.33513e+07	1	1
Q9CQY5	Magt1	Magnesium transporter protein 1 (MagT1) (Dolichyl-diphosphooligosaccharide--protein glycosyltransferase subunit MAGT1) (Oligosaccharyl transferase subunit MAGT1) (Implantation-associated protein) (IAP)	1.51547	3.29031	2.88512	2.56364	1076700000	291110000	252770000	5.40193e+08	0	0
Q9CQX2	Cyb5b	Cytochrome b5 type B (Cytochrome b5 outer mitochondrial membrane isoform)	3.40723	3.91053	3.71063	3.67613	3.7849e+09	1211000000	741800000	1.91257e+09	1	1
Q9CQW1	Ykt6	Synaptobrevin homolog YKT6 (EC 2.3.1.-)	3.39494		*	3.39494	81446000		7212100	44329050	0	1
Q9CQV8	Ywhab	14-3-3 protein beta/alpha (Protein kinase C inhibitor protein 1) (KCIP-1) [Cleaved into: 14-3-3 protein beta/alpha, N-terminally processed]	2.83758	-2.72559	-0.332909	-0.0736398	524800000	217120000	189250000	310390000	0	0
Q9CQV4	Retreg3	Reticulophagy regulator 3	2.49455	1.71954	3.85328	2.68912	457910000	279510000	155570000	2.97663e+08	0	0
Q9CQU3	Rer1	Protein RER1	2.72578	3.01785	2.18013	2.64125	1.885e+09	353620000	312120000	8.50247e+08	0	0
Q9CQS4	Slc25a46	Mitochondrial outer membrane protein SLC25A46 (Solute carrier family 25 member 46)	3.52848	3.62876	0.133739	2.43033	196710000	34637000	39804000	9.03837e+07	1	0
Q9CQR4	Acot13	Acyl-coenzyme A thioesterase 13 (Acyl-CoA thioesterase 13) (EC 3.1.2.-) (Hotdog-fold thioesterase superfamily member 2) (Palmitoyl-CoA hydrolase) (EC 3.1.2.2) (Thioesterase superfamily member 2) (THEM2)	4.10002	3.00475	6.18284	4.4292	1416300000	538290000	431490000	795360000	1	1
Q9CQQ7	Atp5pb	ATP synthase F(0) complex subunit B1, mitochondrial (ATP synthase peripheral stalk-membrane subunit b) (ATP synthase subunit b) (ATPase subunit b)	4.02833	4.4769	4.14139	4.21554	2629700000	708280000	564120000	1300700000	1	1
Q9CQN6	Tmem14c	Transmembrane protein 14C	2.53952	1.95204	1.80671	2.09942	163250000	52745000	56979000	9.09913e+07	1	0
Q9CQN1	Trap1	Heat shock protein 75 kDa, mitochondrial (HSP 75) (TNFR-associated protein 1) (Tumor necrosis factor type 1 receptor-associated protein) (TRAP-1)	3.73889	4.23115	3.86564	3.94523	3.1191e+09	2814800000	2248100000	2.72733e+09	1	1
Q9CQJ8	Ndufb9	NADH dehydrogenase [ubiquinone] 1 beta subcomplex subunit 9 (Complex I-B22) (CI-B22) (NADH-ubiquinone oxidoreductase B22 subunit)	4.35333	5.60872	4.00867	4.65691	1209300000	181320000	228650000	5.39757e+08	1	1
Q9CQI6	Cotl1	Coactosin-like protein	2.06621	1.59113	1.92539	1.86091	516530000	40321000	128040000	228297000	0	0
Q9CQH3	Ndufb5	NADH dehydrogenase [ubiquinone] 1 beta subcomplex subunit 5, mitochondrial (Complex I-SGDH) (CI-SGDH) (NADH-ubiquinone oxidoreductase SGDH subunit)	3.03407	2.86546	3.38054	3.09336	518460000	134990000	112780000	255410000	1	1
Q9CQG6	Tmem147	BOS complex subunit TMEM147 (Transmembrane protein 147)		2.98811	2.03826	2.51319		20304000	19028000	19666000	0	0
Q9CQE1	Nipsnap3b	Protein NipSnap homolog 3B (NipSnap3B) (NipSnap-related protein) (Protein NipSnap homolog 3A) (NipSnap3A)	2.68602	3.14298	2.99504	2.94135	2.0951e+09	543690000	470650000	1.03648e+09	1	0
Q9CQC6	Bzw1	eIF5-mimic protein 2 (Basic leucine zipper and W2 domain-containing protein 1)	2.51625	*	*	2.51625	400740000	23218000	5066000	143008000	0	0
Q9CQB5	Cisd2	CDGSH iron-sulfur domain-containing protein 2 (MitoNEET-related 1 protein) (Miner1) (Nervous system overexpressed protein 70)	0.833284	2.52979	1.03946	1.46751	307510000	33109000	13519000	118046000	1	0
Q9CQA3	Sdhb	Succinate dehydrogenase [ubiquinone] iron-sulfur subunit, mitochondrial (EC 1.3.5.1) (Iron-sulfur subunit of complex II) (Ip)	2.42198	3.78338	2.89136	3.03224	915540000	414620000	461640000	5.97267e+08	1	1
Q9CQ92	Fis1	Mitochondrial fission 1 protein (FIS1 homolog) (Tetratricopeptide repeat protein 11) (TPR repeat protein 11)	4.31568	3.06477	3.17693	3.51913	478980000	50928000	36272000	1.88727e+08	1	1
Q9CQ85	Timm22	Mitochondrial import inner membrane translocase subunit Tim22	1.70691	2.95225	1.98911	2.21609	336320000	165750000	76175000	1.92748e+08	1	0
Q9CQ65	Mtap	S-methyl-5'-thioadenosine phosphorylase (EC 2.4.2.28) (5'-methylthioadenosine phosphorylase) (MTA phosphorylase) (MTAP) (MTAPase)	1.18487	1.43765	1.93528	1.51926	157530000	35458000	66474000	8.64873e+07	0	0
Q9CQ60	Pgls	6-phosphogluconolactonase (6PGL) (EC 3.1.1.31)	2.84459	2.69774	3.99899	3.18044	785320000	32362000	78606000	2.98763e+08	0	1
Q9CQ54	Ndufc2	NADH dehydrogenase [ubiquinone] 1 subunit C2 (Complex I-B14.5b) (CI-B14.5b) (NADH-ubiquinone oxidoreductase subunit B14.5b)	3.01246	3.98245	2.05264	3.01585	381730000	44135000	60815000	1.62227e+08	1	1
Q9CPY7	Lap3	Cytosol aminopeptidase (EC 3.4.11.1) (Cysteinylglycine-S-conjugate dipeptidase) (EC 3.4.13.23) (Leucine aminopeptidase 3) (LAP-3) (Leucyl aminopeptidase) (Peptidase S) (Proline aminopeptidase) (EC 3.4.11.5) (Prolyl aminopeptidase)	2.05463		3.21569	2.63516	14920000		21239000	18079500	1	0
Q9CPV4	Glod4	Glyoxalase domain-containing protein 4	3.0986	3.12483	2.96677	3.0634	1.6019e+09	479190000	484090000	8.5506e+08	1	1
Q9CPU4	Mgst3	Glutathione S-transferase 3, mitochondrial (EC 2.5.1.-) (Glutathione peroxidase MGST3) (EC 1.11.1.-) (LTC4 synthase MGST3) (EC 4.4.1.20)	3.58882	3.26882	3.16575	3.34113	407770000	26216000	69605000	1.67864e+08	1	1
Q9CPR5	Mrpl15	Large ribosomal subunit protein uL15m (39S ribosomal protein L15, mitochondrial) (L15mt) (MRP-L15)	3.16187	3.77747	3.73466	3.558	891140000	179380000	187700000	4.19407e+08	1	1
Q9CPR4	Rpl17	Large ribosomal subunit protein uL22 (60S ribosomal protein L17)	0.800528		0.850178	0.825353	352580000		10315000	181447500	0	0
Q9CPQ8	Atp5mg	ATP synthase subunit g, mitochondrial (ATPase subunit g) (ATP synthase membrane subunit g)	4.56548	*	*	4.56548	285060000	23315000	23756000	1.1071e+08	1	1
Q9CPP6	Ndufa5	NADH dehydrogenase [ubiquinone] 1 alpha subcomplex subunit 5 (Complex I subunit B13) (Complex I-13kD-B) (CI-13kD-B) (NADH-ubiquinone oxidoreductase 13 kDa-B subunit)	0.597474	5.28341	4.61343	3.49811	389690000	51374000	64072000	1.68379e+08	1	1
Q9BCZ4	Selenos	Selenoprotein S (SelS) (Minor histocompatibility antigen H47)	2.04838	1.24627	1.51518	1.60328	246000000	192800000	279600000	2.39467e+08	0	0
Q99PV0	Prpf8	Pre-mRNA-processing-splicing factor 8 (Splicing factor Prp8)	1.40184	0.508644	0.624469	0.844984	340180000	3094400	8685000	117319800	0	0
Q99PU8	Dhx30	ATP-dependent RNA helicase DHX30 (EC 3.6.4.13) (DEAH box protein 30)	-2.20889	2.18004	*	-0.0144219	10878000	5251300	17419000	1.11828e+07	1	0
Q99PT1	Arhgdia	Rho GDP-dissociation inhibitor 1 (Rho GDI 1) (GDI-1) (Rho-GDI alpha)	2.27893	1.36193	1.44503	1.6953	473380000	44114000	57408000	191634000	0	0
Q99PL5	Rrbp1	Ribosome-binding protein 1 (Ribosome receptor protein) (RRp) (mRRp)	2.03816	1.6851	1.21967	1.64764	40169000	6954100	10183000	1.9102e+07	0	0
Q99P88	Nup155	Nuclear pore complex protein Nup155 (155 kDa nucleoporin) (Nucleoporin Nup155)	2.03957	1.83728	1.5634	1.81342	867590000	50270000	74990000	330950000	0	0
Q99P81	Abcg3	ATP-binding cassette sub-family G member 3	1.9979	5.87249	2.55861	3.47633	248790000	112210000	62808000	1.41269e+08	0	1
Q99P72	Rtn4	Reticulon-4 (Neurite outgrowth inhibitor) (Nogo protein)	1.63931	3.10108	1.61454	2.11831	36784000	53343000	26991000	3.90393e+07	0	0
Q99NB9	Sf3b1	Splicing factor 3B subunit 1 (Pre-mRNA-splicing factor SF3b 155 kDa subunit) (SF3b155) (Spliceosome-associated protein 155) (SAP 155)	1.16584	1.78647	0.149284	1.03387	118000000	7603500	9729200	45110900	0	0
Q99NB1	Acss1	Acetyl-coenzyme A synthetase 2-like, mitochondrial (EC 6.2.1.1) (Acetate--CoA ligase 2) (Acetyl-CoA synthetase 2) (AceCS2) (Acyl-CoA synthetase short-chain family member 1) (Propionate--CoA ligase) (EC 6.2.1.17)	3.38558	3.25084	3.41281	3.34975	1.8627e+09	826640000	856840000	1.18206e+09	1	1
Q99N87	Mrps5	Small ribosomal subunit protein uS5m (28S ribosomal protein S5, mitochondrial) (MRP-S5) (S5mt)	3.14977	2.7224	4.36137	3.41118	466370000	84562000	60179000	2.03704e+08	1	1
Q99N84	Mrps18b	Small ribosomal subunit protein mS40 (28S ribosomal protein S18-2, mitochondrial) (MRP-S18-2) (28S ribosomal protein S18b, mitochondrial) (MRP-S18-b) (Mrps18-b) (S18mt-b)	2.68179	3.25219	2.16307	2.69902	85423000	46483000	28831000	53579000	1	0
Q99N69	Lpxn	Leupaxin	0.121265	-0.0517891	0.367688	0.145721	236670000	112450000	268250000	205790000	0	0
Q99N16	Cyp4f3	Cytochrome P450 4F3 (CYPIVF3) (Leukotriene-B(4) omega-1/omega-2 hydroxylase)	2.49228	4.5895	4.42979	3.83719	2639700000	1.4892e+09	1442600000	1.85717e+09	0	1
Q99MR8	Mccc1	Methylcrotonoyl-CoA carboxylase subunit alpha, mitochondrial (MCCase subunit alpha) (EC 6.4.1.4) (3-methylcrotonyl-CoA carboxylase 1) (3-methylcrotonyl-CoA carboxylase biotin-containing subunit) (3-methylcrotonyl-CoA:carbon dioxide ligase subunit alpha)	-0.852438	-0.276889	-0.412549	-0.513959	4547700000	2.0191e+09	2742000000	3.10293e+09	1	0
Q99MR6	Srrt	Serrate RNA effector molecule homolog (Arsenite-resistance protein 2)	-0.88831	1.50945	0.683644	0.43493	239540000	16560000	18990000	9.16967e+07	0	0
Q99MN9	Pccb	Propionyl-CoA carboxylase beta chain, mitochondrial (PCCase subunit beta) (EC 6.4.1.3) (Propanoyl-CoA:carbon dioxide ligase subunit beta)	3.51711	3.50581	2.22559	3.08283	3.8566e+09	1258500000	1129500000	2.08153e+09	1	1
Q99MK8	Grk2	Beta-adrenergic receptor kinase 1 (Beta-ARK-1) (EC 2.7.11.15) (G-protein-coupled receptor kinase 2)	2.29734	-0.696249	2.28373	1.29494	189680000	145320000	130810000	155270000	0	0
Q99ME9	Gtpbp4	GTP-binding protein 4 (Chronic renal failure gene protein) (GTP-binding protein NGB) (Nucleolar GTP-binding protein 1)	1.29127	2.20768		1.74947	34264000	27424000		30844000	0	0
Q99M87	Dnaja3	DnaJ homolog subfamily A member 3, mitochondrial (DnaJ protein Tid-1) (mTid-1) (Tumorous imaginal discs protein Tid56 homolog)	0.812672		-0.291743	0.260465	73327000		31470000	52398500	1	0
Q99LX0	Park7	Parkinson disease protein 7 homolog (Maillard deglycase) (Parkinsonism-associated deglycase) (Protein DJ-1) (DJ-1) (Protein/nucleic acid deglycase DJ-1) (EC 3.1.2.-, EC 3.5.1.-, EC 3.5.1.124)	1.41145	2.94358	2.98528	2.44677	836080000	283370000	210220000	4.43223e+08	1	0
Q99LR1	Abhd12	Lysophosphatidylserine lipase ABHD12 (EC 3.1.1.-) (2-arachidonoylglycerol hydrolase ABHD12) (Abhydrolase domain-containing protein 12) (Monoacylglycerol lipase ABHD12) (EC 3.1.1.23) (Oxidized phosphatidylserine lipase ABHD12) (EC 3.1.-.-)	2.85067	4.16122	4.11058	3.70749	1422400000	532870000	594590000	8.49953e+08	1	1
Q99LP6	Grpel1	GrpE protein homolog 1, mitochondrial (Mt-GrpE#1)	3.53231	4.57604	4.06683	4.0584	718970000	67592000	69431000	285331000	1	1
Q99LI2	Clcc1	Chloride channel CLIC-like protein 1	1.36118	5.77705	5.08954	4.07592	415990000	150080000	143540000	2.36537e+08	0	1
Q99LH2	Ptdss1	Phosphatidylserine synthase 1 (PSS-1) (PtdSer synthase 1) (EC 2.7.8.29) (Serine-exchange enzyme I)	3.52723	2.47309	3.1345	3.04494	139170000	33466000	25344000	6.59933e+07	0	1
Q99LG2	Tnpo2	Transportin-2 (Karyopherin beta-2b)	3.76025	4.3793		4.06977	54617000	10573000		32595000	0	1
Q99LD4	Gps1	COP9 signalosome complex subunit 1 (SGN1) (Signalosome subunit 1) (G protein pathway suppressor 1) (GPS-1) (JAB1-containing signalosome subunit 1)		2.01861	0.0193165	1.01896		2541000	5827100	4184050	0	0
Q99LC5	Etfa	Electron transfer flavoprotein subunit alpha, mitochondrial (Alpha-ETF)	3.23439	3.3887	3.38576	3.33628	4338400000	1196100000	905750000	2146750000	1	1
Q99LC3	Ndufa10	NADH dehydrogenase [ubiquinone] 1 alpha subcomplex subunit 10, mitochondrial (Complex I-42kD) (CI-42kD) (NADH-ubiquinone oxidoreductase 42 kDa subunit)	2.60053	2.40468	2.57025	2.52515	948700000	211420000	241420000	467180000	1	0
Q99L43	Cds2	Phosphatidate cytidylyltransferase 2 (EC 2.7.7.41) (CDP-DAG synthase 2) (CDP-DG synthase 2) (CDP-diacylglycerol synthase 2) (CDS 2) (CDP-diglyceride pyrophosphorylase 2) (CDP-diglyceride synthase 2) (CTP:phosphatidate cytidylyltransferase 2)	3.362	3.15616	2.86715	3.12844	3.1652e+09	1232700000	683410000	1.69377e+09	0	1
Q99L13	Hibadh	3-hydroxyisobutyrate dehydrogenase, mitochondrial (HIBADH) (EC 1.1.1.31)	1.80074	1.14599	1.96892	1.63855	104060000	34538000	55801000	6.47997e+07	1	0
Q99L04	Dhrs1	Dehydrogenase/reductase SDR family member 1 (EC 1.1.1.-) (Short chain dehydrogenase/reductase family 19C member 1) (Protein SDR19C1)	2.0732	2.30636	1.9553	2.11162	135470000	20051000	18992000	58171000	1	0
Q99KU0	Vmp1	Vacuole membrane protein 1 (NF-E2-inducible protein 2) (Protein ni-2)		4.51453	4.20856	4.36155		95323000	296890000	196106500	0	1
Q99KP6	Prpf19	Pre-mRNA-processing factor 19 (EC 2.3.2.27) (Nuclear matrix protein 200) (PRP19/PSO4 homolog) (RING-type E3 ubiquitin transferase PRP19) (Senescence evasion factor)	1.4167	1.70881	1.5186	1.54804	189220000	21616000	15670000	75502000	0	0
Q99KK9	Hars2	Histidine--tRNA ligase, mitochondrial (EC 6.1.1.21) (Histidine--tRNA ligase-like) (Histidyl-tRNA synthetase) (HisRS)	2.34348	0.585295	0.180035	1.03627	1.504e+09	368950000	454490000	7.75813e+08	1	0
Q99KI0	Aco2	Aconitate hydratase, mitochondrial (Aconitase) (EC 4.2.1.3) (Citrate hydro-lyase)	2.13534	2.74271	1.88161	2.25322	3.1698e+09	934780000	646030000	1.58354e+09	1	0
Q99KE1	Me2	NAD-dependent malic enzyme, mitochondrial (NAD-ME) (EC 1.1.1.38) (Malic enzyme 2)	3.66619	3.64084	3.22039	3.50914	4989900000	2.0214e+09	1.7074e+09	2.90623e+09	1	1
Q99K48	Nono	Non-POU domain-containing octamer-binding protein (NonO protein)	1.30331	1.87958	1.54745	1.57678	578560000	126710000	159090000	288120000	0	0
Q99JY9	Actr3	Actin-related protein 3 (Actin-like protein 3)	1.74209	2.14122	1.47468	1.786	1.4848e+09	608280000	421830000	8.38303e+08	0	0
Q99JY4	Trabd	TraB domain-containing protein	3.20181	3.50554	5.19231	3.96655	846410000	242420000	387310000	4.92047e+08	0	1
Q99JY3	Gimap4	GTPase IMAP family member 4 (Immunity-associated nucleotide 1 protein) (IAN-1) (Immunity-associated protein 4)	2.07544	2.98227	2.57977	2.54583	2618100000	862850000	760340000	1.41376e+09	0	0
Q99JY0	Hadhb	Trifunctional enzyme subunit beta, mitochondrial (TP-beta) [Includes: 3-ketoacyl-CoA thiolase (EC 2.3.1.155) (EC 2.3.1.16) (Acetyl-CoA acyltransferase) (Beta-ketothiolase)]	4.58577	4.27116	2.80497	3.8873	25010000000	7.0605e+09	6.3425e+09	1.28043e+10	1	1
Q99JX7	Nxf1	Nuclear RNA export factor 1 (Tip-associated protein) (Tip-associating protein) (mRNA export factor TAP)	2.22533	0.356573	1.98398	1.52196	115740000	37487000	21303000	5.81767e+07	0	0
Q99JX4	Eif3m	Eukaryotic translation initiation factor 3 subunit M (eIF3m) (PCI domain-containing protein 1)	3.78521	1.45011		2.61766	102710000	14477000		58593500	0	0
Q99JT2	Stk26	Serine/threonine-protein kinase 26 (EC 2.7.11.1) (Mammalian STE20-like protein kinase 4) (MST-4) (STE20-like kinase MST4) (Serine/threonine-protein kinase MST4)	2.16869	0.921847	2.48236	1.85763	132920000	7539700	4602800	4.83542e+07	0	0
Q99JT1	Gatb	Glutamyl-tRNA(Gln) amidotransferase subunit B, mitochondrial (Glu-AdT subunit B) (EC 6.3.5.-) (Cytochrome c oxidase assembly factor PET112 homolog)	0.38012	4.11329	3.99769	2.83036	240560000	262600000	179440000	2.27533e+08	1	0
Q99JR1	Sfxn1	Sideroflexin-1	4.40727	4.4838	4.93111	4.60739	11024000000	3.7227e+09	4.0121e+09	6.25293e+09	1	1
Q99JH8	Kdelr1	ER lumen protein-retaining receptor 1 (KDEL endoplasmic reticulum protein retention receptor 1) (KDEL receptor 1)		2.01567	1.54094	1.7783		269600000	117150000	193375000	0	0
Q99JB2	Stoml2	Stomatin-like protein 2, mitochondrial (SLP-2) (mslp2)	1.49901	*	2.47058	1.98479	658260000	39563000	85551000	2.61125e+08	1	0
Q99J99	Mpst	3-mercaptopyruvate sulfurtransferase (MST) (EC 2.8.1.2)	2.18131	0.678689	1.6365	1.49883	385490000	200950000	179470000	2.55303e+08	1	0
Q99J93	Ifitm2	Interferon-induced transmembrane protein 2 (Dispanin subfamily A member 2c) (DSPA2c) (Fragilis protein 3)	2.51456	8.43507	1.83803	4.26255	70422000	26411000	27385000	41406000	0	1
Q99J72	Apobec3	DNA dC->dU-editing enzyme APOBEC-3 (EC 3.5.4.38) (Apolipoprotein B mRNA-editing complex 3) (Arp3) (CEM-15) (CEM15)	1.55378	1.64196	2.23684	1.81086	282570000	56616000	127570000	1.55585e+08	0	0
Q99J56	Derl1	Derlin-1 (Degradation in endoplasmic reticulum protein 1) (Der1-like protein 1)	3.01554	3.09676	2.23073	2.78101	1165200000	182460000	193630000	5.13763e+08	0	0
Q99J47	Dhrs7b	Dehydrogenase/reductase SDR family member 7B (EC 1.1.-.-) (Short-chain dehydrogenase/reductase family 32C member 1) (Protein SDR32C1)	2.56542	1.42082	0.421348	1.4692	216160000	123810000	151220000	163730000	1	0
Q99J39	Mlycd	Malonyl-CoA decarboxylase, mitochondrial (MCD) (EC 4.1.1.9)	2.01127	4.72237	3.76416	3.49927	995790000	305850000	261510000	521050000	1	1
Q99J27	Slc33a1	Acetyl-coenzyme A transporter 1 (AT-1) (Acetyl-CoA transporter 1) (Solute carrier family 33 member 1)	0.330344		1.89218	1.11126	113680000		51626000	82653000	0	0
Q99J25	Mrm1	rRNA methyltransferase 1, mitochondrial (EC 2.1.1.-) (16S rRNA (guanosine(1145)-2'-O)-methyltransferase) (16S rRNA [Gm1145] 2'-O-methyltransferase)		2.50207	2.5336	2.51783		25668000	3874700	14771350	1	0
Q99020	Hnrnpab	Heterogeneous nuclear ribonucleoprotein A/B (hnRNP A/B) (CArG-binding factor-A) (CBF-A)	1.67007	1.68784	4.56969	2.64253	208520000	7905200	21905000	79443400	0	0
Q93092	Taldo1	Transaldolase (EC 2.2.1.2)	1.7928	0.776901	0.610318	1.06001	738920000	25078000	27036000	263678000	0	0
Q925N2	Sfxn2	Sideroflexin-2	4.05995	4.38458	5.44584	4.63013	3.3116e+09	742830000	663490000	1.57264e+09	1	1
Q925N0	Sfxn5	Sideroflexin-5	2.50794	5.13214	3.52252	3.72087	69241000	35869000	45521000	5.02103e+07	1	1
Q925I1	Atad3	ATPase family AAA domain-containing protein 3 (AAA-ATPase TOB3)	3.20069	2.96993	2.83202	3.00088	4493000000	2.066e+09	1.8019e+09	2.78697e+09	1	1
Q924Z4	Cers2	Ceramide synthase 2 (CerS2) (LAG1 longevity assurance homolog 2) (Sphingosine N-acyltransferase CERS2) (EC 2.3.1.24) (Translocating chain-associating membrane protein homolog 3) (TRAM homolog 3) (Tumor metastasis-suppressor gene 1 protein) (Very-long-chain ceramide synthase CERS2) (EC 2.3.1.297)	2.23943	*	2.54903	2.39423	1.0272e+09	58966000	196260000	4.27475e+08	0	0
Q924L1	Letmd1	LETM1 domain-containing protein 1 (Cervical cancer receptor) (MCC-32)	3.28339	4.4923	3.86833	3.88134	3.1618e+09	676400000	458270000	1.43216e+09	1	1
Q924C1	Xpo5	Exportin-5 (Exp5) (Ran-binding protein 21)	1.64637	4.38581	2.69346	2.90855	36714000	47280000	45257000	4.30837e+07	0	0
Q923Z3	Mto1	Protein MTO1 homolog, mitochondrial	-1.63188		*	-1.63188	57222000		54031000	55626500	1	0
Q923K4	Gtpbp3	tRNA modification GTPase GTPBP3, mitochondrial (GTP-binding protein 3)	5.04644	5.76422	3.0683	4.62632	141880000	85189000	67878000	9.83157e+07	1	1
Q922Y2	Trim59	Tripartite motif-containing protein 59 (EC 2.3.2.27) (RING finger protein 1)	0.833627	2.49646	3.42326	2.25112	24895000	29396000	25815000	26702000	0	0
Q922S4	Pde2a	cGMP-dependent 3',5'-cyclic phosphodiesterase (EC 3.1.4.17) (Cyclic GMP-stimulated phosphodiesterase) (CGS-PDE) (cGSPDE)	2.83754	2.01877		2.42816	28096000	38605000		33350500	1	0
Q922R8	Pdia6	Protein disulfide-isomerase A6 (EC 5.3.4.1) (Thioredoxin domain-containing protein 7)	0.542457	0.500966	0.488178	0.510534	260530000	71051000	115670000	1.49084e+08	0	0
Q922Q8	Lrrc59	Leucine-rich repeat-containing protein 59 [Cleaved into: Leucine-rich repeat-containing protein 59, N-terminally processed]	3.17603	4.43793	3.47379	3.69592	4.1458e+09	2614600000	1.4883e+09	2.74957e+09	0	1
Q922Q4	Pycr2	Pyrroline-5-carboxylate reductase 2 (P5C reductase 2) (P5CR 2) (EC 1.5.1.2)	4.20153	5.6306	5.05941	4.96385	3.1655e+09	877200000	1209600000	1.75077e+09	1	1
Q922Q1	Mtarc2	Mitochondrial amidoxime reducing component 2 (mARC2) (EC 1.7.-.-) (Molybdenum cofactor sulfurase C-terminal domain-containing protein 2) (MOSC domain-containing protein 2) (Moco sulfurase C-terminal domain-containing protein 2)	1.94355	2.55336	1.84437	2.11376	774570000	184030000	153190000	3.70597e+08	1	0
Q922J9	Far1	Fatty acyl-CoA reductase 1 (EC 1.2.1.84)	0.926777	2.71322	2.19793	1.94597	608670000	149610000	222900000	327060000	0	0
Q922H2	Pdk3	[Pyruvate dehydrogenase (acetyl-transferring)] kinase isozyme 3, mitochondrial (EC 2.7.11.2) (Pyruvate dehydrogenase kinase isoform 3)	2.31033	2.6318	4.29507	3.07907	518960000	194140000	291620000	3.34907e+08	1	1
Q922E6	Fastkd2	FAST kinase domain-containing protein 2, mitochondrial	1.60969	1.50571	2.3484	1.82127	144960000	21970000	31812000	6.62473e+07	1	0
Q922D4	Ppp6r3	Serine/threonine-protein phosphatase 6 regulatory subunit 3 (SAPS domain family member 3)		2.09249	2.0449	2.06869		43514000	5583500	24548750	0	0
Q922B2	Dars1	Aspartate--tRNA ligase, cytoplasmic (EC 6.1.1.12) (Aspartyl-tRNA synthetase) (AspRS)	1.6316	*	1.96756	1.79958	172110000	20422000	14431000	6.89877e+07	0	0
Q922B1	Macrod1	ADP-ribose glycohydrolase MACROD1 (MACRO domain-containing protein 1) (O-acetyl-ADP-ribose deacetylase MACROD1) (EC 3.1.1.106) (Protein LRP16) ([Protein ADP-ribosylaspartate] hydrolase MACROD1) (EC 3.2.2.-) ([Protein ADP-ribosylglutamate] hydrolase MACROD1) (EC 3.2.2.-)	4.17627	*	4.29171	4.23399	185350000	40609000	64540000	96833000	1	1
Q921Y4	Mfsd5	Molybdate-anion transporter (Major facilitator superfamily domain-containing protein 5) (Molybdate transporter 2 homolog)	0.762955	2.61873		1.69084	92644000	18879000		55761500	0	0
Q921T2	Tor1aip1	Torsin-1A-interacting protein 1 (Lamina-associated polypeptide 1B) (LAP1B)	1.89022	1.68835	1.27311	1.61723	1443100000	393900000	409120000	7.48707e+08	0	0
Q921R4	Dnajc14	DnaJ homolog subfamily C member 14	1.21593	4.71368	-1.35761	1.524	30142000	9119600	14920000	1.80605e+07	0	0
Q921Q3	Alg1	Chitobiosyldiphosphodolichol beta-mannosyltransferase (EC 2.4.1.142) (Asparagine-linked glycosylation protein 1 homolog) (Beta-1,4-mannosyltransferase) (GDP-Man:GlcNAc2-PP-dolichol mannosyltransferase) (GDP-mannose-dolichol diphosphochitobiose mannosyltransferase)	2.04189	3.9251	1.44194	2.46964	45008000	28546000	3213500	2.55892e+07	0	0
Q921M7	Cyrib	CYFIP-related Rac1 interactor B (Protein FAM49B)	2.47703	2.5509	2.39419	2.47404	1.0473e+09	201970000	262910000	5.0406e+08	1	0
Q921M3	Sf3b3	Splicing factor 3B subunit 3 (Pre-mRNA-splicing factor SF3b 130 kDa subunit) (SF3b130) (Spliceosome-associated protein 130) (SAP 130)	1.631	2.22515	0.878019	1.57806	149540000	256690000	165050000	1.90427e+08	0	0
Q921H9	Coa7	Cytochrome c oxidase assembly factor 7 (Beta-lactamase hcp-like protein) (Respiratory chain assembly factor 1) (Sel1 repeat-containing protein 1)		4.37401	1.55408	2.96404		17571000	16327000	16949000	1	0
Q921H8	Acaa1a	3-ketoacyl-CoA thiolase A, peroxisomal (EC 2.3.1.16) (Acetyl-CoA C-myristoyltransferase) (EC 2.3.1.155) (Acetyl-CoA acyltransferase A) (EC 2.3.1.9) (Beta-ketothiolase A) (Peroxisomal 3-oxoacyl-CoA thiolase A)	1.50573	2.29195	1.52819	1.77529	447250000	493830000	228360000	3.89813e+08	1	0
Q921G7	Etfdh	Electron transfer flavoprotein-ubiquinone oxidoreductase, mitochondrial (ETF-QO) (ETF-ubiquinone oxidoreductase) (EC 1.5.5.1) (Electron-transferring-flavoprotein dehydrogenase) (ETF dehydrogenase)	2.87284	4.49517	3.97784	3.78195	3.6355e+09	1.968e+09	1.9974e+09	2.53363e+09	1	1
Q921F2	Tardbp	TAR DNA-binding protein 43 (TDP-43)	0.372577	1.84967	1.47597	1.23274	410240000	165270000	168140000	2.47883e+08	1	0
Q920Q4	Vps16	Vacuolar protein sorting-associated protein 16 homolog (mVPS16)	0.471914	-1.97415		-0.751117	37872000	5856000		21864000	0	0
Q920A9	Fcrla	Fc receptor-like A (Fc receptor homolog expressed in B-cells) (Fc receptor-like and mucin-like protein 1) (Fc receptor-like protein) (Fc receptor-related protein X) (FcRX)	1.54032	1.99174	1.59039	1.70748	97074000	2576400	52460000	5.07035e+07	0	0
Q920A7	Afg3l1	AFG3-like protein 1 (EC 3.4.24.-)	2.41098	6.89467	3.46864	4.2581	316570000	66432000	31161000	1.38054e+08	1	1
Q91ZW3	Smarca5	SWI/SNF-related matrix-associated actin-dependent regulator of chromatin subfamily A member 5 (EC 3.6.4.-) (Sucrose nonfermenting protein 2 homolog) (mSnf2h)	2.06173	1.62334		1.84254	16441000	39728000		28084500	0	0
Q91ZV0	Mia2	Melanoma inhibitory activity protein 2 (CTAGE family member 5 ER export factor)	2.75464	4.37909	3.03568	3.38981	1081300000	493180000	219170000	5.97883e+08	0	1
Q91ZE0	Tmlhe	Trimethyllysine dioxygenase, mitochondrial (EC 1.14.11.8) (Epsilon-trimethyllysine 2-oxoglutarate dioxygenase) (TML hydroxylase) (TML-alpha-ketoglutarate dioxygenase) (TML dioxygenase) (TMLD)	1.61853	*	*	1.61853	71923000	16663000	7125100	31903700	1	0
Q91ZA3	Pcca	Propionyl-CoA carboxylase alpha chain, mitochondrial (PCCase subunit alpha) (EC 6.4.1.3) (Propanoyl-CoA:carbon dioxide ligase subunit alpha)	-0.339308	-0.099079	-0.467834	-0.302074	13581000000	6.0248e+09	4463600000	8.02313e+09	1	0
Q91Z92	B3galt6	Beta-1,3-galactosyltransferase 6 (Beta-1,3-GalTase 6) (Beta3Gal-T6) (Beta3GalT6) (EC 2.4.1.134) (GAG GalTII) (Galactosyltransferase II) (Galactosylxylosylprotein 3-beta-galactosyltransferase) (UDP-Gal:betaGal beta 1,3-galactosyltransferase polypeptide 6)	1.23195	*		1.23195	21948000	4212500		13080250	0	0
Q91YY4	Atpaf2	ATP synthase mitochondrial F1 complex assembly factor 2	4.18735	1.25403		2.72069	40074000	3865000		21969500	1	0
Q91YX5	Lpgat1	Acyl-CoA:lysophosphatidylglycerol acyltransferase 1 (2-acylglycerophosphocholine O-acyltransferase) (EC 2.3.1.62) (Acyl-CoA:monoacylglycerol acyltransferase LPGAT1) (EC 2.3.1.22) (Lysophospholipid acyltransferase 7) (LPLAT7) (EC 2.3.1.-) (Stearoyl-CoA:1-lyso-2-acyl-PE acyltransferase)	1.16758	2.07705	1.99202	1.74555	43424000	10333000	8568500	2.07752e+07	0	0
Q91YT0	Ndufv1	NADH dehydrogenase [ubiquinone] flavoprotein 1, mitochondrial (EC 7.1.1.2) (Complex I-51kD) (CI-51kD) (NADH-ubiquinone oxidoreductase 51 kDa subunit)	1.95903	3.26112	3.40761	2.87592	367090000	300140000	391430000	3.52887e+08	1	0
Q91YR7	Prpf6	Pre-mRNA-processing factor 6 (PRP6 homolog) (U5 snRNP-associated 102 kDa protein) (U5-102 kDa protein)	1.20129	0.835807		1.01855	14975000	7210100		11092550	0	0
Q91YQ5	Rpn1	Dolichyl-diphosphooligosaccharide--protein glycosyltransferase subunit 1 (Dolichyl-diphosphooligosaccharide--protein glycosyltransferase 67 kDa subunit) (Ribophorin I) (RPN-I) (Ribophorin-1)	2.23192	1.97134	1.60009	1.93445	2364100000	451500000	373950000	1.06318e+09	0	0
Q91YP2	Nln	Neurolysin, mitochondrial (EC 3.4.24.16) (Microsomal endopeptidase) (MEP) (Mitochondrial oligopeptidase M) (Neurotensin endopeptidase)	2.04724	0.0978624	1.36586	1.17032	195010000	319440000	73118000	195856000	1	0
Q91YP0	L2hgdh	L-2-hydroxyglutarate dehydrogenase, mitochondrial (EC 1.1.99.2) (Duranin)	2.3895	3.16073	*	2.77512	55641000	25826000	11897000	3.11213e+07	1	0
Q91YM4	Tbrg4	FAST kinase domain-containing protein 4 (Protein TBRG4) (Transforming growth factor beta regulator 4)	2.69075	4.99708	3.94506	3.87763	674770000	250440000	219480000	3.81563e+08	1	1
Q91YH5	Atl3	Atlastin-3 (EC 3.6.5.-)	3.08841	4.57151	3.99778	3.8859	2768400000	1266000000	1346100000	1793500000	0	1
Q91XB7	Yif1a	Protein YIF1A (YIP1-interacting factor homolog A)	3.956	4.29636		4.12618	74678000	21474000		48076000	0	1
Q91WU5	As3mt	Arsenite methyltransferase (EC 2.1.1.137) (Methylarsonite methyltransferase) (S-adenosyl-L-methionine:arsenic(III) methyltransferase)	0.785054	2.50231	2.79992	2.0291	13513000	18106000	9604800	1.37413e+07	0	0
Q91WS0	Cisd1	CDGSH iron-sulfur domain-containing protein 1 (Cysteine transaminase CISD1) (EC 2.6.1.3) (MitoNEET)		1.19896	2.30734	1.75315		20357000	55590000	37973500	1	0
Q91WN4	Kmo	Kynurenine 3-monooxygenase (EC 1.14.13.9) (Kynurenine 3-hydroxylase)	-0.1889	0.467965	0.223233	0.167433	1.9915e+09	1.5685e+09	823960000	1.46132e+09	1	0
Q91WM2	Hdhd5	Haloacid dehalogenase-like hydrolase domain-containing 5 (Cat eye syndrome critical region protein 5 homolog)	1.86155	4.60706	4.72649	3.7317	472670000	66441000	99078000	2.1273e+08	1	1
Q91WK2	Eif3h	Eukaryotic translation initiation factor 3 subunit H (eIF3h) (Eukaryotic translation initiation factor 3 subunit 3) (eIF-3-gamma) (eIF3 p40 subunit)	2.54849	*	3.65105	3.09977	21788000	23944000	22277000	2.26697e+07	0	1
Q91WJ8	Fubp1	Far upstream element-binding protein 1 (FBP) (FUSE-binding protein 1)	0.884661	0.6822	1.02092	0.862592	20906000	7812400	7968700	1.2229e+07	0	0
Q91WD5	Ndufs2	NADH dehydrogenase [ubiquinone] iron-sulfur protein 2, mitochondrial (EC 7.1.1.2) (Complex I-49kD) (CI-49kD) (NADH-ubiquinone oxidoreductase 49 kDa subunit)	1.29631	1.37696	1.30684	1.3267	218760000	75576000	78710000	1.24349e+08	1	0
Q91W98	Slc15a4	Solute carrier family 15 member 4 (Peptide/histidine transporter 1)		2.88482	2.10494	2.49488		10735000	9745300	10240150	0	0
Q91W52	Tmem19	Transmembrane protein 19	3.17397	3.97771	3.30294	3.48487	768510000	60731000	33370000	287537000	0	1
Q91W50	Csde1	Cold shock domain-containing protein E1	1.71058		3.62075	2.66566	49673000		6056100	27864550	0	0
Q91W34	Rusf1	RUS family member 1	2.50975	*	*	2.50975	373060000	122050000	38667000	1.77926e+08	0	0
Q91VX9	Tmem168	Transmembrane protein 168	1.46575	3.23958	3.8816	2.86231	159170000	52640000	23269000	7.83597e+07	0	0
Q91VU0	Fam3c	Protein FAM3C (Interleukin-like EMT inducer)	1.50935	3.15109	6.73403	3.79816	104000000	40329000	29030000	5.77863e+07	0	1
Q91VS7	Mgst1	Microsomal glutathione S-transferase 1 (Microsomal GST-1) (EC 2.5.1.18) (Microsomal GST-I)	1.73449	2.95477	3.68702	2.79209	59611000	9178100	28992000	32593700	1	0
Q91VR2	Atp5f1c	ATP synthase subunit gamma, mitochondrial (ATP synthase F1 subunit gamma) (F-ATPase gamma subunit)	2.56721	3.43224	3.07155	3.02367	1205300000	56324000	94055000	451893000	1	1
Q91VM9	Ppa2	Inorganic pyrophosphatase 2, mitochondrial (EC 3.6.1.1) (Pyrophosphate phospho-hydrolase 2) (PPase 2)	3.53788	3.83705	3.50571	3.62688	1425700000	600530000	487590000	837940000	1	1
Q91VI7	Rnh1	Ribonuclease inhibitor (Ribonuclease/angiogenin inhibitor 1)	1.82305	1.05054	1.12584	1.33315	357190000	86678000	93042000	178970000	0	0
Q91VH2	Snx9	Sorting nexin-9	2.84874		*	2.84874	80732000		6639100	43685550	0	0
Q91VD9	Ndufs1	NADH-ubiquinone oxidoreductase 75 kDa subunit, mitochondrial (EC 7.1.1.2) (Complex I-75kD) (CI-75kD)	3.08382	5.10687	4.92791	4.37287	5367200000	2.9257e+09	3.0095e+09	3.76747e+09	1	1
Q91VC9	Ghitm	Growth hormone-inducible transmembrane protein (Mitochondrial morphology and cristae structure 1) (MICS1)	1.77456	3.36113	2.58519	2.57363	182340000	51475000	62620000	9.88117e+07	1	0
Q91VA6	Poldip2	Polymerase delta-interacting protein 2	2.03231	4.90509	3.54451	3.49397	1139800000	194220000	250190000	528070000	1	1
Q91V92	Acly	ATP-citrate synthase (EC 2.3.3.8) (ATP-citrate (pro-S-)-lyase) (Citrate cleavage enzyme)	1.35549	1.38859	2.091	1.61169	38316000	5620300	9505000	1.78138e+07	1	0
Q91V64	Isoc1	Isochorismatase domain-containing protein 1	2.99619	3.42174	3.59724	3.33839	2.0651e+09	720940000	581420000	1.12249e+09	0	1
Q91V61	Sfxn3	Sideroflexin-3	3.99495	4.55124	3.77884	4.10834	7.9872e+09	3.3023e+09	2547000000	4.61217e+09	1	1
Q91V04	Tram1	Translocating chain-associated membrane protein 1 (Protein TRAM1)	4.07355	2.4487	2.13798	2.88674	3.7403e+09	551110000	525400000	1.6056e+09	0	0
Q91V01	Lpcat3	Lysophospholipid acyltransferase 5 (LPLAT 5) (EC 2.3.1.-) (1-acylglycerophosphocholine O-acyltransferase) (EC 2.3.1.23) (1-acylglycerophosphoethanolamine O-acyltransferase) (EC 2.3.1.n7) (1-acylglycerophosphoserine O-acyltransferase) (EC 2.3.1.n6) (Lysophosphatidylcholine acyltransferase) (LPCAT) (Lyso-PC acyltransferase) (Lysophosphatidylcholine acyltransferase 3) (Lyso-PC acyltransferase 3) (mL…	0.829231	1.89886	2.02257	1.58355	364480000	64634000	36316000	1.55143e+08	0	0
Q8VIJ6	Sfpq	Splicing factor, proline- and glutamine-rich (DNA-binding p52/p100 complex, 100 kDa subunit) (Polypyrimidine tract-binding protein-associated-splicing factor) (PSF) (PTB-associated-splicing factor)	1.74008	-0.0409386	0.422866	0.707336	563950000	13376000	37511000	2.04946e+08	0	0
Q8VI75	Ipo4	Importin-4 (Imp4) (Importin-4a) (Imp4a) (Ran-binding protein 4) (RanBP4)	1.23989		2.99707	2.11848	112460000		52225000	82342500	0	0
Q8VHL0	Slc14a1	Urea transporter 1 (Solute carrier family 14 member 1) (Urea transporter B) (UT-B) (Urea transporter, erythrocyte)		2.74026	1.99127	2.36577		14753000	17101000	15927000	0	0
Q8VHE0	Sec63	Translocation protein SEC63 homolog	1.98544	3.61074	2.8294	2.80853	411110000	249970000	239120000	3.00067e+08	0	0
Q8VEM8	Slc25a3	Solute carrier family 25 member 3 (Phosphate carrier protein, mitochondrial) (Phosphate transport protein) (PTP)	4.51142	4.90071	4.44606	4.6194	72780000000	17368000000	19278000000	3.64753e+10	1	1
Q8VEK3	Hnrnpu	Heterogeneous nuclear ribonucleoprotein U (hnRNP U) (Scaffold-attachment factor A) (SAF-A)	0.756419	-0.537876	-0.147857	0.0235621	1.5418e+09	405570000	458200000	8.01857e+08	0	0
Q8VEJ9	Vps4a	Vacuolar protein sorting-associated protein 4A (EC 3.6.4.6)	3.00587	1.17355		2.08971	11138000	23398000		17268000	0	0
Q8VE97	Srsf4	Serine/arginine-rich splicing factor 4 (Splicing factor, arginine/serine-rich 4)	0.91045		0.889458	0.899954	75486000		5176200	40331100	0	0
Q8VE95		UPF0598 protein C8orf82 homolog	2.98289	3.47094	3.93554	3.46312	119020000	84856000	70823000	9.15663e+07	1	1
Q8VE91	Retreg1	Reticulophagy regulator 1 (Reticulophagy receptor 1)	1.34439	3.50877		2.42658	118290000	36700000		77495000	0	0
Q8VDS8	Stx18	Syntaxin-18	1.90423	4.8036	4.38303	3.69695	352310000	121000000	41117000	1.71476e+08	0	1
Q8VDP6	Cdipt	CDP-diacylglycerol--inositol 3-phosphatidyltransferase (EC 2.7.8.11) (Phosphatidylinositol synthase) (PI synthase) (PtdIns synthase)	4.06528	6.95757	4.64782	5.22356	3.2209e+09	724900000	706440000	1.55075e+09	0	1
Q8VDN2	Atp1a1	Sodium/potassium-transporting ATPase subunit alpha-1 (Na(+)/K(+) ATPase alpha-1 subunit) (EC 7.2.2.13) (Sodium pump subunit alpha-1)	2.88016	3.44052	2.5544	2.95836	6.8831e+09	1443300000	1403000000	3.24313e+09	0	0
Q8VDM4	Psmd2	26S proteasome non-ATPase regulatory subunit 2 (26S proteasome regulatory subunit RPN1) (26S proteasome regulatory subunit S2) (26S proteasome subunit p97)	2.33197		3.97192	3.15194	235760000		6080500	120920250	0	1
Q8VDL4	Adpgk	ADP-dependent glucokinase (ADP-GK) (ADPGK) (EC 2.7.1.147)	4.10746	4.41966	3.95572	4.16095	6.1044e+09	2.9588e+09	2438400000	3.83387e+09	0	1
Q8VDK1	Nit1	Deaminated glutathione amidase (dGSH amidase) (EC 3.5.1.128) (Nitrilase homolog 1)	1.41672	*	2.10931	1.76302	628040000	95731000	59040000	260937000	1	0
Q8VDI9	Alg9	Alpha-1,2-mannosyltransferase ALG9 (EC 2.4.1.259) (EC 2.4.1.261) (Dol-P-Man:Man(6)GlcNAc(2)-PP-Dol alpha-1,2-mannosyltransferase) (Dol-P-Man:Man(8)GlcNAc(2)-PP-Dol alpha-1,2-mannosyltransferase)	2.95578	2.33352	2.47388	2.58772	321590000	186840000	77697000	1.95376e+08	0	0
Q8VDD5	Myh9	Myosin-9 (Cellular myosin heavy chain, type A) (Myosin heavy chain 9) (Myosin heavy chain, non-muscle IIa) (Non-muscle myosin heavy chain A) (NMMHC-A) (Non-muscle myosin heavy chain IIa) (NMMHC II-a) (NMMHC-IIA)	1.22846	0.822318	0.665157	0.905311	10163000000	1.7196e+09	1.7949e+09	4.55917e+09	0	0
Q8VDC0	Lars2	Probable leucine--tRNA ligase, mitochondrial (EC 6.1.1.4) (Leucyl-tRNA synthetase) (LeuRS)	1.11976	2.20687	2.17867	1.8351	320250000	66190000	98823000	1.61754e+08	1	0
Q8VDB2	Alg12	Dol-P-Man:Man(7)GlcNAc(2)-PP-Dol alpha-1,6-mannosyltransferase (EC 2.4.1.260) (Asparagine-linked glycosylation protein 12 homolog) (Dolichyl-P-Man:Man(7)GlcNAc(2)-PP-dolichyl-alpha-1,6-mannosyltransferase) (Mannosyltransferase ALG12 homolog)		3.57165	2.00272	2.78718		29199000	24993000	27096000	0	0
Q8VCW8	Acsf2	Medium-chain acyl-CoA ligase ACSF2, mitochondrial (EC 6.2.1.2)	3.97659	4.63749	4.56122	4.39177	15064000000	6.4527e+09	6.2033e+09	9.24e+09	1	1
Q8VCW4	Unc93b1	Protein unc-93 homolog B1 (Unc-93B1)	2.42813	2.76183	1.67447	2.28814	492200000	244280000	124390000	2.86957e+08	0	0
Q8VCT3	Rnpep	Aminopeptidase B (AP-B) (EC 3.4.11.6) (Arginine aminopeptidase) (Arginyl aminopeptidase) (Cytosol aminopeptidase IV)	1.31163	3.56195	2.43868	2.43742	105070000	13760000	19026000	45952000	0	0
Q8VCM8	Ncln	BOS complex subunit NCLN (Nicalin) (Nicastrin-like protein)	3.7356	2.0928	2.25549	2.69463	323480000	33318000	8096900	1.21632e+08	0	0
Q8VCM4	Lipt1	Lipoyltransferase 1, mitochondrial (EC 2.3.1.-) (Lipoate biosynthesis protein) (Lipoate-protein ligase) (Lipoyl ligase)	1.51498	-0.793891		0.360542	117950000	9178400		63564200	1	0
Q8VCI0	Plbd1	Phospholipase B-like 1 (EC 3.1.1.-) (LAMA-like protein 1) (Lamina ancestor homolog 1) (Phospholipase B domain-containing protein 1) [Cleaved into: Phospholipase B-like 1 chain A; Phospholipase B-like 1 chain B; Phospholipase B-like 1 chain C]	1.61189	2.11863	1.7737	1.83474	336950000	162330000	167840000	2.22373e+08	0	0
Q8VCH8	Ubxn4	UBX domain-containing protein 4 (Erasin) (UBX domain-containing protein 2)	1.11012	1.30671	1.06576	1.16086	106190000	83136000	61159000	83495000	0	0
Q8VCF0	Mavs	Mitochondrial antiviral-signaling protein (MAVS) (CARD adapter inducing interferon beta) (Cardif) (Interferon beta promoter stimulator protein 1) (IPS-1) (Virus-induced-signaling adapter) (VISA)	2.67384	3.82823	3.29461	3.26556	75248000	56768000	13601000	48539000	1	1
Q8VCB1	Ndc1	Nucleoporin NDC1 (Transmembrane protein 48)	2.0988	2.61571	2.18674	2.30042	77005000	38607000	34096000	4.99027e+07	0	0
Q8VC65	Nrm	Nurim (Nuclear envelope membrane protein) (Nuclear rim protein)	3.20871	3.56121	3.9148	3.56157	2675100000	495580000	499110000	1.22326e+09	0	1
Q8VBZ3	Clptm1	Putative lipid scramblase CLPTM1 (Cleft lip and palate transmembrane protein 1 homolog) (Thymic epithelial cell surface antigen)	2.62487	2.75565	2.73197	2.70416	802000000	367130000	390480000	519870000	0	0
Q8VBZ0	Dhrsx	Dehydrogenase/reductase SDR family member on chromosome X homolog (EC 1.1.-.-) (DHRSXY) (SCAD family protein)	*	*	0.186449	0.186449	67065000	10541000	23401000	33669000	0	0
Q8VBT0	Tmx1	Thioredoxin-related transmembrane protein 1 (Thioredoxin domain-containing protein 1)	1.07196	2.92633	2.39934	2.13254	1.9542e+09	487880000	432230000	9.58103e+08	0	0
Q8R5J9	Arl6ip5	PRA1 family protein 3 (ADP-ribosylation factor-like protein 6-interacting protein 5) (ARL-6-interacting protein 5) (Aip-5) (Addicsin) (GTRAP3-18) (Glutamate transporter EAAC1-interacting protein) (Prenylated Rab acceptor protein 2) (Protein JWa)	2.81329	2.01093	1.94505	2.25642	525190000	847960000	534990000	6.36047e+08	0	0
Q8R502	Lrrc8c	Volume-regulated anion channel subunit LRRC8C (Factor for adipocyte differentiation 158) (Leucine-rich repeat-containing protein 8C)	1.5793	4.94734	2.20546	2.9107	84663000	8875800	18768000	37435600	0	0
Q8R4N0	Clybl	Citramalyl-CoA lyase, mitochondrial (EC 4.1.3.25) ((3S)-malyl-CoA thioesterase) (EC 3.1.2.30) (Beta-methylmalate synthase) (EC 2.3.3.-) (Citrate lyase subunit beta-like protein, mitochondrial) (Citrate lyase beta-like) (Malate synthase) (EC 2.3.3.9)	0.834017	6.75629	5.24461	4.2783	45846000	11431000	8327500	2.18682e+07	1	1
Q8R4K2	Irak4	Interleukin-1 receptor-associated kinase 4 (IRAK-4) (EC 2.7.11.1)	1.68993	1.78298		1.73646	5125800	2901800		4013800	0	0
Q8R4H9	Slc30a5	Proton-coupled zinc antiporter SLC30A5 (Solute carrier family 30 member 5) (Zinc transporter 5) (ZnT-5)	2.49605	4.539	3.18764	3.40756	197640000	99183000	59713000	1.18845e+08	0	1
Q8R480	Nup85	Nuclear pore complex protein Nup85 (85 kDa nucleoporin) (FROUNT) (Nucleoporin Nup85) (Pericentrin-1)	2.20474	1.54236	2.57624	2.10778	227380000	82721000	109800000	139967000	0	0
Q8R3S6	Exoc1	Exocyst complex component 1 (Exocyst complex component Sec3)	1.79364	2.17458	2.89607	2.2881	27899000	23273000	20159000	23777000	0	0
Q8R3Q0	Saraf	Store-operated calcium entry-associated regulatory factor (SARAF) (SOCE-associated regulatory factor) (Transmembrane protein 66)	0.227563		*	0.227563	152340000		21833000	87086500	0	0
Q8R3K3	Ptcd2	Pentatricopeptide repeat-containing protein 2, mitochondrial	2.32677	2.20747	1.85657	2.13027	373340000	8401300	106210000	1.6265e+08	1	0
Q8R3I9	B3gnt8	UDP-GlcNAc:betaGal beta-1,3-N-acetylglucosaminyltransferase 8 (BGnT-8) (Beta-1,3-Gn-T8) (Beta-1,3-N-acetylglucosaminyltransferase 8) (Beta3Gn-T8) (EC 2.4.1.-)	3.46204	2.16567		2.81386	10583000	9826400		10204700	0	0
Q8R3F5	Mcat	Malonyl-CoA-acyl carrier protein transacylase, mitochondrial (MCT) (EC 2.3.1.39) (Mitochondrial malonyltransferase) ([Acyl-carrier-protein] malonyltransferase)	3.07126	5.525	4.77646	4.45757	992220000	426370000	405320000	607970000	1	1
Q8R310	Tmcc3	Transmembrane and coiled-coil domain protein 3	0.842	2.07138	3.35979	2.09106	57664000	100180000	71236000	76360000	0	0
Q8R307	Vps18	Vacuolar protein sorting-associated protein 18 homolog	0.596816	2.84851		1.72266	14476000	25394000		19935000	0	0
Q8R2Y8	Ptrh2	Peptidyl-tRNA hydrolase 2, mitochondrial (PTH 2) (EC 3.1.1.29)	3.73606	3.68563	3.57253	3.66474	2376100000	135260000	133580000	8.81647e+08	1	1
Q8R2U0	Seh1l	Nucleoporin SEH1 (GATOR complex protein SEH1) (Nup107-160 subcomplex subunit SEH1)	1.97362		2.16188	2.06775	45414000		15129000	30271500	0	0
Q8R2R6	Mtg1	Mitochondrial ribosome-associated GTPase 1 (GTP-binding protein 7) (Mitochondrial GTPase 1)	1.75817		4.89184	3.325	27164000		78096000	52630000	1	1
Q8R2Q4	Gfm2	Ribosome-releasing factor 2, mitochondrial (RRF2mt) (Elongation factor G 2, mitochondrial) (EF-G2mt) (mEF-G 2)	1.72831	-0.776459	1.19456	0.71547	328600000	67849000	190000000	195483000	1	0
Q8R1S0	Coq6	Ubiquinone biosynthesis monooxygenase COQ6, mitochondrial (EC 1.14.13.-) (Coenzyme Q10 monooxygenase 6)	-0.170646	4.92508	4.84426	3.19956	402350000	49493000	89072000	180305000	1	1
Q8R1R3	Stard7	StAR-related lipid transfer protein 7, mitochondrial (START domain-containing protein 7) (StARD7)	1.66458	2.33203		1.9983	77147000	18852000		47999500	1	0
Q8R1K1	Ubac2	Ubiquitin-associated domain-containing protein 2 (UBA domain-containing protein 2) (Phosphoglycerate dehydrogenase-like protein 1)	2.21003	3.26665	2.9945	2.82373	1325500000	107020000	111000000	5.14507e+08	0	0
Q8R1I1	Uqcr10	Cytochrome b-c1 complex subunit 9 (Complex III subunit 9) (Complex III subunit X) (Cytochrome c1 non-heme 7 kDa protein) (Ubiquinol-cytochrome c reductase complex 7.2 kDa protein)		2.11739	2.23936	2.17837		32121000	28555000	30338000	1	0
Q8R1B4	Eif3c	Eukaryotic translation initiation factor 3 subunit C (eIF3c) (Eukaryotic translation initiation factor 3 subunit 8) (eIF3 p110)	1.34661		1.85437	1.60049	125730000		25518000	75624000	0	0
Q8R164	Bphl	Valacyclovir hydrolase (VACVase) (Valacyclovirase) (EC 3.1.-.-) (Biphenyl hydrolase-like protein)	3.77002	4.79299	5.27279	4.61193	2516200000	560050000	693920000	1.25672e+09	1	1
Q8R123	Flad1	FAD synthase (EC 2.7.7.2) (FAD pyrophosphorylase) (FMN adenylyltransferase) (Flavin adenine dinucleotide synthase) [Includes: Molybdenum cofactor biosynthesis protein-like region; FAD synthase region]	2.50823	4.52594	6.07277	4.36898	207110000	128340000	93367000	142939000	1	1
Q8R0X7	Sgpl1	Sphingosine-1-phosphate lyase 1 (S1PL) (SP-lyase 1) (SPL 1) (mSPL) (EC 4.1.2.27) (Sphingosine-1-phosphate aldolase)	2.46822	3.06314	2.66299	2.73145	3.5258e+09	1100900000	1123300000	1.91667e+09	0	0
Q8R0G9	Nup133	Nuclear pore complex protein Nup133 (133 kDa nucleoporin) (Nucleoporin Nup133)	0.51762	3.84278	3.26668	2.54236	160510000	207070000	205680000	1.91087e+08	0	0
Q8R081	Hnrnpl	Heterogeneous nuclear ribonucleoprotein L (hnRNP L)	1.2736	1.62559	0.628038	1.17574	715910000	512440000	361870000	5.30073e+08	0	0
Q8QZY1	Eif3l	Eukaryotic translation initiation factor 3 subunit L (eIF3l) (66 kDa tyrosine-rich heat shock protein) (67 kDa polymerase-associated factor) (Eukaryotic translation initiation factor 3 subunit 6-interacting protein) (Eukaryotic translation initiation factor 3 subunit E-interacting protein) (HSP-66Y) (PAF67)	1.77762	3.25689	3.33051	2.78834	276730000	42046000	44155000	120977000	0	0
Q8QZT1	Acat1	Acetyl-CoA acetyltransferase, mitochondrial (EC 2.3.1.9) (Acetoacetyl-CoA thiolase)	3.19971	3.40444	3.11819	3.24078	9362300000	2818900000	2693900000	4.95837e+09	1	1
Q8K4X7	Agpat4	1-acyl-sn-glycerol-3-phosphate acyltransferase delta (EC 2.3.1.51) (1-acylglycerol-3-phosphate O-acyltransferase 4) (1-AGP acyltransferase 4) (1-AGPAT 4) (Lysophosphatidic acid acyltransferase delta) (LPAAT-delta)	2.96166	2.85857	2.41847	2.74624	363920000	64421000	98613000	1.75651e+08	1	0
Q8K4I3	Arhgef6	Rho guanine nucleotide exchange factor 6 (Alpha-PIX) (Rac/Cdc42 guanine nucleotide exchange factor 6)	1.95423	4.22786	1.94896	2.71035	335160000	54839000	72223000	154074000	0	0
Q8K4F5	Abhd11	Protein ABHD11 (EC 3.-.-.-) (Alpha/beta hydrolase domain-containing protein 11) (Abhydrolase domain-containing protein 11) (Williams-Beuren syndrome chromosomal region 21 protein homolog)	1.94853	4.87861		3.41357	95175000	34145000		64660000	1	1
Q8K411	Pitrm1	Presequence protease, mitochondrial (EC 3.4.24.-) (Pitrilysin metalloproteinase 1)	2.19152	4.02497	3.18232	3.13293	3.7503e+09	1.7344e+09	1.5038e+09	2.3295e+09	1	1
Q8K3G5	Vrk3	Inactive serine/threonine-protein kinase VRK3 (Serine/threonine-protein pseudokinase VRK3) (Vaccinia-related kinase 3)		2.47016	3.14215	2.80615		11844000	12968000	12406000	0	0
Q8K370	Acad10	Acyl-CoA dehydrogenase family member 10 (ACAD-10) (EC 1.3.99.-)	2.05877	5.34544	5.38933	4.26452	180160000	112820000	51134000	1.14705e+08	1	1
Q8K358	Pigu	Phosphatidylinositol glycan anchor biosynthesis class U protein (Cell division cycle protein 91-like 1) (Protein CDC91-like 1) (GPI transamidase component PIG-U)	1.13458	2.04718	1.79504	1.65893	370960000	102510000	44610000	1.72693e+08	0	0
Q8K2V6	Ipo11	Importin-11 (Imp11) (Ran-binding protein 11) (RanBP11)	3.20083	7.42253	4.89426	5.17254	153830000	88337000	74742000	1.05636e+08	0	1
Q8K2T1	Nmral1	NmrA-like family domain-containing protein 1	2.27066		1.45363	1.86215	138070000		13347000	75708500	0	0
Q8K2H4	Acap1	Arf-GAP with coiled-coil, ANK repeat and PH domain-containing protein 1 (Centaurin-beta-1) (Cnt-b1)	3.54818	3.84788	1.83214	3.07607	680550000	737510000	169640000	5.29233e+08	0	1
Q8K2C9	Hacd3	Very-long-chain (3R)-3-hydroxyacyl-CoA dehydratase 3 (EC 4.2.1.134) (3-hydroxyacyl-CoA dehydratase 3) (HACD3) (Butyrate-induced protein 1) (B-ind1) (Protein-tyrosine phosphatase-like A domain-containing protein 1)	2.65232	2.96967	3.09676	2.90625	828030000	514540000	617110000	6.53227e+08	0	0
Q8K2B3	Sdha	Succinate dehydrogenase [ubiquinone] flavoprotein subunit, mitochondrial (EC 1.3.5.1) (Flavoprotein subunit of complex II) (Fp)	3.82622	3.69414	3.95258	3.82431	6.3249e+09	2.113e+09	1.9615e+09	3.46647e+09	1	1
Q8K2A8	Alg3	Dol-P-Man:Man(5)GlcNAc(2)-PP-Dol alpha-1,3-mannosyltransferase (EC 2.4.1.258) (Asparagine-linked glycosylation protein 3 homolog) (Dol-P-Man-dependent alpha(1-3)-mannosyltransferase) (Dolichyl-P-Man:Man(5)GlcNAc(2)-PP-dolichyl mannosyltransferase) (Dolichyl-phosphate-mannose--glycolipid alpha-mannosyltransferase) (Not56-like protein)	3.4794	3.18826	2.74618	3.13795	161400000	43677000	33029000	7.93687e+07	0	1
Q8K245	Uvrag	UV radiation resistance-associated protein	2.70759	*	0.543119	1.62535	59777000	14018000	7725500	27173500	0	0
Q8K1Z0	Coq9	Ubiquinone biosynthesis protein COQ9, mitochondrial	4.20562	*	*	4.20562	134470000	11570000	17926000	5.46553e+07	1	1
Q8K1X4	Nckap1l	Nck-associated protein 1-like (Hematopoietic protein 1)	1.73639	2.16386	2.20143	2.03389	867120000	118060000	143150000	376110000	0	0
Q8K1R3	Pnpt1	Polyribonucleotide nucleotidyltransferase 1, mitochondrial (EC 2.7.7.8) (3'-5' RNA exonuclease OLD35) (PNPase old-35) (Polynucleotide phosphorylase 1) (PNPase 1) (Polynucleotide phosphorylase-like protein)	3.60137	4.17272	3.65938	3.81116	6.3541e+09	428960000	509200000	2.43075e+09	1	1
Q8K1N1	Pnpla8	Calcium-independent phospholipase A2-gamma (EC 3.1.1.-) (EC 3.1.1.5) (Intracellular membrane-associated calcium-independent phospholipase A2 gamma) (iPLA2-gamma) (Patatin-like phospholipase domain-containing protein 8)	1.53034		3.35187	2.4411	123970000		26148000	75059000	1	0
Q8K1M6	Dnm1l	Dynamin-1-like protein (EC 3.6.5.5) (Dynamin family member proline-rich carboxyl-terminal domain less) (Dymple) (Dynamin-related protein 1)	1.88634	4.43211	0.221727	2.18006	244350000	46035000	42271000	1.10885e+08	1	0
Q8K1C0	Angel2	Protein angel homolog 2	1.84226	1.27082	1.01294	1.37534	183560000	8512800	72475000	88182600	1	0
Q8K1B8	Fermt3	Fermitin family homolog 3 (Kindlin-3) (Unc-112-related protein 2)	2.37786	2.66029	1.99762	2.34526	265480000	92030000	92507000	1.50006e+08	0	0
Q8K0Z7	Taco1	Translational activator of cytochrome c oxidase 1 (Coiled-coil domain-containing protein 44) (Translational activator of mitochondrially-encoded cytochrome c oxidase 1)	3.21491	3.31214		3.26352	234280000	120450000		177365000	1	1
Q8K0D5	Gfm1	Elongation factor G, mitochondrial (EF-Gmt) (Elongation factor G 1, mitochondrial) (mEF-G 1) (Elongation factor G1)	0.793596	*	5.25	3.0218	88909000	83614000	89276000	8.72663e+07	1	1
Q8K0C4	Cyp51a1	Lanosterol 14-alpha demethylase (LDM) (EC 1.14.14.154) (CYPLI) (Cytochrome P450 51A1) (CYP51) (Cytochrome P450-14DM) (Cytochrome P45014DM) (Cytochrome P450LI) (Sterol 14-alpha demethylase)	2.31183	2.20074	2.63812	2.38356	202090000	5824600	51935000	8.66165e+07	0	0
Q8JZY4	Prorp	Mitochondrial ribonuclease P catalytic subunit (EC 3.1.26.5) (Mitochondrial ribonuclease P protein 3) (Mitochondrial RNase P protein 3)	0.197154	*	*	0.197154	85148000	17125000	12373000	3.82153e+07	1	0
Q8JZU2	Slc25a1	Tricarboxylate transport protein, mitochondrial (Citrate transport protein) (CTP) (Solute carrier family 25 member 1) (Tricarboxylate carrier protein)	4.42155	4.76065	4.16084	4.44768	5578600000	1295600000	885960000	2586720000	1	1
Q8JZR0	Acsl5	Long-chain-fatty-acid--CoA ligase 5 (EC 6.2.1.3) (Arachidonate--CoA ligase) (EC 6.2.1.15) (Long-chain acyl-CoA synthetase 5) (LACS 5)	2.38949	2.73365	2.53653	2.55322	1.6645e+09	1086300000	883170000	1.21132e+09	1	0
Q8JZQ9	Eif3b	Eukaryotic translation initiation factor 3 subunit B (eIF3b) (Eukaryotic translation initiation factor 3 subunit 9) (eIF-3-eta) (eIF3 p116)	1.94947	-4.12977	-4.31446	-2.16492	106990000	14935000	12776000	4.49003e+07	0	0
Q8JZQ2	Afg3l2	AFG3-like protein 2 (EC 3.4.24.-)	2.28977	3.0857	2.75286	2.70944	131320000	169240000	163660000	154740000	1	0
Q8JZN5	Acad9	Complex I assembly factor ACAD9, mitochondrial (Acyl-CoA dehydrogenase family member 9) (ACAD-9) (EC 1.3.8.-)	2.55995	2.55211	2.7203	2.61079	1.8946e+09	668950000	744420000	1.10266e+09	1	0
Q8CJG0	Ago2	Protein argonaute-2 (Argonaute2) (mAgo2) (EC 3.1.26.n2) (Argonaute RISC catalytic component 2) (Eukaryotic translation initiation factor 2C 2) (eIF-2C 2) (eIF2C 2) (Piwi/argonaute family protein meIF2C2) (Protein slicer)	2.11551	2.23622	1.30779	1.88651	323590000	136990000	54773000	1.71784e+08	0	0
Q8CIH5	Plcg2	1-phosphatidylinositol 4,5-bisphosphate phosphodiesterase gamma-2 (EC 3.1.4.11) (Phosphoinositide phospholipase C-gamma-2) (Phospholipase C-gamma-2) (PLC-gamma-2)	2.12323	*	3.40659	2.76491	73554000	24566000	45794000	4.79713e+07	0	0
Q8CIE6	Copa	Coatomer subunit alpha (Alpha-coat protein) (Alpha-COP) [Cleaved into: Xenin (Xenopsin-related peptide); Proxenin]	0.133035	0.608807	2.41395	1.05193	371670000	68997000	16385000	1.52351e+08	0	0
Q8CI78	Rmnd1	Required for meiotic nuclear division protein 1 homolog	1.73164	*	3.98127	2.85645	14953000	23051000	41774000	2.65927e+07	1	0
Q8CI32	Bag5	BAG family molecular chaperone regulator 5 (BAG-5) (Bcl-2-associated athanogene 5)	1.52816	3.64973	1.74541	2.30777	41760000	35542000	18396000	3.18993e+07	0	0
Q8CHT0	Aldh4a1	Delta-1-pyrroline-5-carboxylate dehydrogenase, mitochondrial (P5C dehydrogenase) (EC 1.2.1.88) (Aldehyde dehydrogenase family 4 member A1) (L-glutamate gamma-semialdehyde dehydrogenase)	2.34446	2.65922	2.10133	2.36834	93108000	18837000	46472000	5.28057e+07	1	0
Q8CHK3	Mboat7	Lysophospholipid acyltransferase 7 (LPLAT 7) (EC 2.3.1.-) (1-acylglycerophosphatidylinositol O-acyltransferase) (Bladder and breast carcinoma-overexpressed gene 1 protein) (Leukocyte receptor cluster member 4) (Lysophosphatidylinositol acyltransferase 1) (LPIAT1) (Membrane-bound O-acyltransferase domain-containing protein 7) (O-acyltransferase domain-containing protein 7) (m-mboa-7)	1.87017	2.16248	2.21597	2.08287	451010000	162720000	190070000	2.67933e+08	0	0
Q8CGP2	Hist1h2bp	Histone H2B type 1-P	2.30715	2.03406	1.51284	1.95135	1442100000	1393600000	1343300000	1393000000	0	0
Q8CGK3	Lonp1	Lon protease homolog, mitochondrial (EC 3.4.21.53) (Lon protease-like protein) (LONP) (Mitochondrial ATP-dependent protease Lon) (Serine protease 15)	1.14888	3.06446	1.80243	2.00525	389910000	129900000	85632000	201814000	1	0
Q8CGC7	Eprs1	Bifunctional glutamate/proline--tRNA ligase (Bifunctional aminoacyl-tRNA synthetase) [Includes: Glutamate--tRNA ligase (EC 6.1.1.17) (Glutamyl-tRNA synthetase) (GluRS); Proline--tRNA ligase (EC 6.1.1.15) (Prolyl-tRNA synthetase) (ProRS)]	1.84109	0.658582	-0.266444	0.744411	215700000	11164000	11482000	7.94487e+07	0	0
Q8CG76	Akr7a2	Aflatoxin B1 aldehyde reductase member 2 (EC 1.1.1.n11) (Succinic semialdehyde reductase) (SSA reductase)		1.7076	1.07041	1.38901		25792000	11761000	18776500	1	0
Q8CG72	Adprs	ADP-ribosylhydrolase ARH3 (ADP-ribose glycohydrolase ARH3) (ADP-ribosylhydrolase 3) (O-acetyl-ADP-ribose deacetylase ARH3) (EC 3.5.1.-) (Poly(ADP-ribose) glycohydrolase ARH3) (EC 3.2.1.143) ([Protein ADP-ribosylarginine] hydrolase-like protein 2) ([Protein ADP-ribosylserine] hydrolase) (EC 3.2.2.-)	2.55575	3.50213	*	3.02894	59491000	10897000	46086000	3.88247e+07	1	1
Q8CFJ7	Slc25a45	Solute carrier family 25 member 45	2.14562	3.1488	2.04993	2.44812	194050000	63920000	51852000	103274000	1	0
Q8CFI5	Pars2	Probable proline--tRNA ligase, mitochondrial (EC 6.1.1.15) (Prolyl-tRNA synthetase) (ProRS)	4.75589	1.60768	1.80379	2.72245	65037000	27427000	26283000	3.95823e+07	1	0
Q8CEC0	Nup88	Nuclear pore complex protein Nup88 (88 kDa nucleoporin) (Nucleoporin Nup88)	-0.187104	2.8399	1.95516	1.53599	412130000	81778000	146100000	213336000	0	0
Q8CD26	Slc35e1	Solute carrier family 35 member E1	3.09431	5.21612	3.75086	4.02043	235340000	44457000	44248000	108015000	0	1
Q8CC88	Vwa8	von Willebrand factor A domain-containing protein 8	2.03568	*	2.54827	2.29197	20033000	29709000	7856800	19199600	1	0
Q8CB65	Nemp2	Nuclear envelope integral membrane protein 2	1.6045	0.0148054		0.80965	62241000	12439000		37340000	0	0
Q8CB44	Gramd4	GRAM domain-containing protein 4 (Death-inducing protein)		5.66296	2.42347	4.04321		16574000	14824000	15699000	1	1
Q8CAQ8	Immt	MICOS complex subunit Mic60 (Mitochondrial inner membrane protein) (Mitofilin)	1.95629	2.70751	2.39427	2.35269	2.9511e+09	1.516e+09	1.0408e+09	1.83597e+09	1	0
Q8CAK1	Iba57	Putative transferase CAF17 homolog, mitochondrial (EC 2.1.-.-) (Iron-sulfur cluster assembly factor homolog)	3.47715	4.58509	6.0301	4.69745	1366600000	496340000	273650000	7.12197e+08	1	1
Q8CAA7	Pgm2l1	Glucose 1,6-bisphosphate synthase (EC 2.7.1.106) (Phosphoglucomutase-2-like 1)	3.07388	2.6249	3.36206	3.02028	226920000	10936000	13159000	8.36717e+07	0	1
Q8C9V1	Tbc1d10c	Carabin (TBC1 domain family member 10C)	2.2198	1.35856	1.16082	1.57973	216070000	98192000	74494000	1.29585e+08	0	0
Q8C5Q4	Grsf1	G-rich sequence factor 1 (GRSF-1)	4.9641	*	5.17362	5.06886	180470000	11376000	25522000	72456000	1	1
Q8C5H8	Nadk2	NAD kinase 2, mitochondrial (EC 2.7.1.23) (Mitochondrial NAD kinase) (NAD kinase domain-containing protein 1, mitochondrial)	2.03854	1.57317	1.17023	1.59398	369270000	32901000	73298000	1.5849e+08	1	0
Q8C570	Rae1	mRNA export factor (Rae1 protein homolog) (mRNA-associated protein mrnp 41)	2.59164	1.31828	*	1.95496	212740000	30413000	25320000	89491000	0	0
Q8C522	Endod1	Endonuclease domain-containing 1 protein (EC 3.1.30.-)	2.25236	3.73669	3.37366	3.1209	500760000	210960000	231950000	3.14557e+08	0	1
Q8C3X8	Lmf2	Lipase maturation factor 2 (Transmembrane protein 112B) (Transmembrane protein 153)	1.69895	2.41751	2.84832	2.32159	545890000	109590000	23681000	226387000	0	0
Q8C3X2	Ccdc90b	Coiled-coil domain-containing protein 90B, mitochondrial	3.75311	3.15684	3.48652	3.46549	469250000	47675000	107140000	2.08022e+08	1	1
Q8C3J5	Dock2	Dedicator of cytokinesis protein 2 (Protein Hch)	0.928265	1.67394	1.7813	1.46117	1454700000	95033000	140430000	5.63388e+08	0	0
Q8C3B8	Rft1	Protein RFT1 homolog	2.76378		1.94788	2.35583	163070000		3998900	83534450	0	0
Q8C2K5	Rasal3	RAS protein activator like-3	2.06436	2.60188	1.74702	2.13775	236640000	269900000	133920000	2.13487e+08	0	0
Q8C2K1	Def6	Differentially expressed in FDCP 6 (DEF-6) (IRF4-binding protein) (SWAP-70-like adapter of T-cells)		2.67499	3.15076	2.91288		26967000	11090000	19028500	0	0
Q8C166	Cpne1	Copine-1 (Copine I)	1.85404	3.02374	2.32396	2.40058	805590000	105530000	69603000	3.26908e+08	0	0
Q8C147	Dock8	Dedicator of cytokinesis protein 8	1.37689	0.438297	1.67115	1.16211	166680000	23073000	33624000	74459000	0	0
Q8C129	Lnpep	Leucyl-cystinyl aminopeptidase (Cystinyl aminopeptidase) (EC 3.4.11.3) (Oxytocinase) (OTase)	0.843264		0.204051	0.523658	161360000		28789000	95074500	0	0
Q8C0L0	Tmx4	Thioredoxin-related transmembrane protein 4 (Thioredoxin domain-containing protein 13)	3.87603	4.78133	4.28387	4.31375	1165400000	544270000	357270000	688980000	0	1
Q8C0K5	Slc25a16	Solute carrier family 25 member 16 (Graves disease carrier protein homolog) (GDC) (Mitochondrial solute carrier protein homolog)	2.37785	2.69144		2.53464	110080000	14202000		62141000	1	0
Q8C0I1	Agps	Alkyldihydroxyacetonephosphate synthase, peroxisomal (Alkyl-DHAP synthase) (EC 2.5.1.26) (Alkylglycerone-phosphate synthase)	0.595905		0.759934	0.67792	70275000		3475900	36875450	0	0
Q8C079	Strip1	Striatin-interacting protein 1 (Protein FAM40A)	4.49588	2.77572	4.81305	4.02822	61204000	196180000	10505000	8.92963e+07	0	1
Q8BZ03	Prkd2	Serine/threonine-protein kinase D2 (EC 2.7.11.13) (nPKC-D2)	2.21311	1.35774	1.96308	1.84464	40167000	109910000	95360000	8.18123e+07	0	0
Q8BYY4	Ttc39b	Tetratricopeptide repeat protein 39B (TPR repeat protein 39B)	2.18262	0.721027	1.37286	1.4255	69604000	11222000	12931000	3.12523e+07	0	0
Q8BYW1	Arhgap25	Rho GTPase-activating protein 25 (Rho-type GTPase-activating protein 25)	2.53221	0.288249	2.24491	1.68846	184580000	15030000	40913000	8.01743e+07	0	0
Q8BYM8	Cars2	Probable cysteine--tRNA ligase, mitochondrial (EC 6.1.1.16) (Cysteinyl-tRNA synthetase) (CysRS)		*	4.12475	4.12475		25053000	16428000	20740500	1	1
Q8BYL4	Yars2	Tyrosine--tRNA ligase, mitochondrial (EC 6.1.1.1) (Tyrosyl-tRNA synthetase) (TyrRS)	3.09732	4.01944	3.50656	3.5411	158610000	137350000	96182000	130714000	1	1
Q8BYK4	Rdh12	Retinol dehydrogenase 12 (EC 1.1.1.300)	1.12683	2.66959	2.19023	1.99555	706410000	112400000	190260000	3.36357e+08	0	0
Q8BY89	Slc44a2	Choline transporter-like protein 2 (Solute carrier family 44 member 2)	1.39612	1.38147	1.56911	1.4489	84385000	29753000	32764000	4.89673e+07	0	0
Q8BXZ1	Tmx3	Protein disulfide-isomerase TMX3 (EC 5.3.4.1) (Thioredoxin domain-containing protein 10) (Thioredoxin-related transmembrane protein 3)	1.91808	3.14302	2.96197	2.67436	2162500000	709780000	359680000	1077320000	0	0
Q8BXV2	Bri3bp	BRI3-binding protein (I3-binding protein)	3.59624	3.9317	3.6635	3.73048	1.624e+09	910740000	626840000	1.05386e+09	1	1
Q8BXQ2	Pigt	GPI transamidase component PIG-T (Neuronal development-associated protein 7) (Phosphatidylinositol-glycan biosynthesis class T protein)	2.71886	*	3.35587	3.03736	580280000	28628000	38883000	2.1593e+08	0	1
Q8BXN9	Tmem87a	Transmembrane protein 87A	2.40017	2.63946	2.61161	2.55041	221060000	55500000	40626000	1.05729e+08	0	0
Q8BXL7	Arfrp1	ADP-ribosylation factor-related protein 1 (ARF-related protein 1)	2.43691	5.02891	7.26582	4.91055	20266000	2062100	6957500	9.76187e+06	0	1
Q8BXA5	Clptm1l	Lipid scramblase CLPTM1L (Cisplatin resistance-related protein 9) (CRR9p) (Cleft lip and palate transmembrane protein 1-like protein) (CLPTM1-like protein)	2.64574	2.81287	3.40082	2.95314	1.4885e+09	226530000	261940000	6.5899e+08	0	0
Q8BWT1	Acaa2	3-ketoacyl-CoA thiolase, mitochondrial (EC 2.3.1.16) (Acetyl-CoA acetyltransferase) (EC 2.3.1.9) (Acetyl-CoA acyltransferase) (Acyl-CoA hydrolase, mitochondrial) (EC 3.1.2.-, EC 3.1.2.1, EC 3.1.2.2) (Beta-ketothiolase) (Mitochondrial 3-oxoacyl-CoA thiolase)	2.94073	3.83075	3.38981	3.38709	22409000000	6.8031e+09	6.6102e+09	1.19408e+10	1	1
Q8BWM0	Ptges2	Prostaglandin E synthase 2 (EC 5.3.99.3) (GATE-binding factor 1) (GBF-1) (Microsomal prostaglandin E synthase 2) (mPGES-2) [Cleaved into: Prostaglandin E synthase 2 truncated form]	2.63657	3.15097	2.08642	2.62465	219600000	84805000	61780000	1.22062e+08	1	0
Q8BWF2	Gimap5	GTPase IMAP family member 5 (GTPase of the immunity-associated protein 5) (Immunity-associated nucleotide 4-like 1 protein) (Immunity-associated protein 3)	2.65204	2.42317	2.76391	2.61304	368070000	157670000	98238000	2.07993e+08	0	0
Q8BVK9	Sp110	Sp110 nuclear body protein (Intracellular pathogen resistance protein 1)	1.43644	1.09066	1.11919	1.21543	63641000	153450000	303050000	1.7338e+08	0	0
Q8BVI4	Qdpr	Dihydropteridine reductase (EC 1.5.1.34) (HDHPR) (Quinoid dihydropteridine reductase)	3.34367	3.72753	-1.05995	2.00375	594290000	357030000	337280000	4.29533e+08	1	0
Q8BVE3	Atp6v1h	V-type proton ATPase subunit H (V-ATPase subunit H) (Vacuolar proton pump subunit H)	1.56578	1.92977	4.06128	2.51894	41173000	17704000	30811000	29896000	0	0
Q8BVA2	Tmem222	Transmembrane protein 222	3.59774	*	*	3.59774	301070000	38886000	26167000	122041000	0	1
Q8BV49	Pyhin1	Pyrin and HIN domain-containing protein 1 (Interferon-inducible protein 209) (Ifi-209) (Interferon-inducible protein X) (Interferon-inducible protein p209)	0.73121	1.62632	1.75649	1.37134	351080000	204860000	162920000	239620000	0	0
Q8BU88	Mrpl22	Large ribosomal subunit protein uL22m (39S ribosomal protein L22, mitochondrial) (L22mt) (MRP-L22)	1.1479		*	1.1479	15817000		1903500	8860250	1	0
Q8BU33	Ilvbl	2-hydroxyacyl-CoA lyase 2 (EC 4.1.2.-) (Acetolactate synthase-like protein) (IlvB-like protein)	1.28994	4.95133	2.33474	2.85867	76121000	75456000	45422000	6.56663e+07	0	0
Q8BU14	Sec62	Translocation protein SEC62 (Translocation protein 1) (TP-1)	3.96955	4.15411	4.04196	4.0552	2538800000	1120800000	1109300000	1.58963e+09	0	1
Q8BTX9	Hsdl1	Inactive hydroxysteroid dehydrogenase-like protein 1	3.4054	3.85047	4.02591	3.76059	5747500000	741920000	635520000	2374980000	1	1
Q8BTM8	Flna	Filamin-A (FLN-A) (Actin-binding protein 280) (ABP-280) (Alpha-filamin) (Endothelial actin-binding protein) (Filamin-1) (Non-muscle filamin)	1.87914	1.9621	1.40262	1.74795	3.9022e+09	521130000	630310000	1.68455e+09	0	0
Q8BSZ2	Ap3s2	AP-3 complex subunit sigma-2 (AP-3 complex subunit sigma-3B) (Adaptor-related protein complex 3 subunit sigma-2) (Sigma-3B-adaptin) (Sigma3B-adaptin) (Sigma-adaptin 3b)	1.87173	2.72371		2.29772	77681000	3077400		40379200	0	0
Q8BS95	Gpr89	Golgi pH regulator (Protein GPR89)	2.2397	1.12672	3.08726	2.15123	71180000	5400100	7110800	2.7897e+07	0	0
Q8BRG8	Tmem209	Transmembrane protein 209	2.36328	2.23445		2.29886	17715000	3357100		10536050	0	0
Q8BPU7	Elmo1	Engulfment and cell motility protein 1 (Protein ced-12 homolog)	2.37311	2.06372	2.90755	2.44813	323500000	10355000	88203000	140686000	0	0
Q8BPS4	Gpr180	Integral membrane protein GPR180	2.11079	4.16272	3.82685	3.36678	174270000	70108000	55513000	9.99637e+07	0	1
Q8BPE4	Tmem177	Transmembrane protein 177	-0.00607027		*	-0.00607027	51465000		8243600	29854300	1	0
Q8BP47	NARS1	Asparagine--tRNA ligase, cytoplasmic (EC 6.1.1.22) (Asparaginyl-tRNA synthetase) (AsnRS) (Asparaginyl-tRNA synthetase 1)	1.76608		1.31075	1.53842	69104000		11608000	40356000	0	0
Q8BP40	Acp6	Lysophosphatidic acid phosphatase type 6 (EC 3.1.3.2) (Acid phosphatase 6, lysophosphatidic) (Acid phosphatase-like protein 1) (PACPL1)	1.13059	3.02786	2.52951	2.22932	110070000	39988000	45667000	6.52417e+07	1	0
Q8BNW9	Kbtbd11	Kelch repeat and BTB domain-containing protein 11		*	4.61776	4.61776		28364000	17518000	22941000	0	1
Q8BN21	Vrk2	Serine/threonine-protein kinase VRK2 (EC 2.7.11.1) (Vaccinia-related kinase 2)		2.13945	0.899395	1.51942		15634000	12647000	14140500	1	0
Q8BMS9	Rassf2	Ras association domain-containing protein 2	1.76001	3.81167	1.8224	2.46469	209280000	36884000	69425000	1.05196e+08	0	0
Q8BMS4	Coq3	Ubiquinone biosynthesis O-methyltransferase, mitochondrial (3-demethylubiquinol 3-O-methyltransferase) (EC 2.1.1.64) (Polyprenyldihydroxybenzoate methyltransferase) (EC 2.1.1.114)	4.49382	7.26161	5.76372	5.83971	386130000	168440000	142490000	2.32353e+08	1	1
Q8BMS1	Hadha	Trifunctional enzyme subunit alpha, mitochondrial (Monolysocardiolipin acyltransferase) (EC 2.3.1.-) (TP-alpha) [Includes: Long-chain enoyl-CoA hydratase (EC 4.2.1.17); Long chain 3-hydroxyacyl-CoA dehydrogenase (EC 1.1.1.211)]	3.87165	4.21616	3.82453	3.97078	30813000000	6.6048e+09	7.5025e+09	1.49734e+10	1	1
Q8BML9	Qars1	Glutamine--tRNA ligase (EC 6.1.1.18) (Glutaminyl-tRNA synthetase) (GlnRS)	1.72876		1.84552	1.78714	44788000		10913000	27850500	0	0
Q8BMK4	Ckap4	Cytoskeleton-associated protein 4 (63-kDa cytoskeleton-linking membrane protein) (Climp-63) (p63)	2.52604	1.71232	2.14365	2.12733	49627000	7564000	15703000	24298000	0	0
Q8BMG8	Slc25a32	Mitochondrial folate transporter/carrier (Solute carrier family 25 member 32)	1.67627	3.59552	2.54336	2.60505	669150000	87136000	68222000	274836000	1	0
Q8BMF4	Dlat	Dihydrolipoyllysine-residue acetyltransferase component of pyruvate dehydrogenase complex, mitochondrial (EC 2.3.1.12) (Dihydrolipoamide acetyltransferase component of pyruvate dehydrogenase complex) (Pyruvate dehydrogenase complex component E2) (PDC-E2) (PDCE2)	1.14473	3.80294	3.03109	2.65959	3.2677e+09	1355300000	1418400000	2.0138e+09	1	0
Q8BMD8	Slc25a24	Mitochondrial adenyl nucleotide antiporter SLC25A24 (Small calcium-binding mitochondrial carrier protein 1) (SCaMC-1) (Solute carrier family 25 member 24)	3.16471	1.76982	2.22246	2.38567	116910000	45375000	31130000	6.44717e+07	1	0
Q8BMA6	Srp68	Signal recognition particle subunit SRP68 (SRP68) (Signal recognition particle 68 kDa protein)	1.63468	2.99271	2.61292	2.41344	161110000	76263000	89296000	1.0889e+08	0	0
Q8BM55	Tmem214	Transmembrane protein 214	2.23134	2.49056	2.5505	2.42413	2681200000	758300000	866280000	1435260000	0	0
Q8BLF1	Nceh1	Neutral cholesterol ester hydrolase 1 (NCEH) (EC 3.1.1.-) (Acetylalkylglycerol acetylhydrolase) (2-acetyl MAGE hydrolase) (EC 3.1.1.71) (Arylacetamide deacetylase-like 1) (Chlorpyrifos oxon-binding protein) (CPO-BP)	2.83938	2.99159	2.29692	2.7093	3.0329e+09	274960000	459800000	1.25589e+09	0	0
Q8BKZ9	Pdhx	Pyruvate dehydrogenase protein X component, mitochondrial (Dihydrolipoamide dehydrogenase-binding protein of pyruvate dehydrogenase complex) (Lipoyl-containing pyruvate dehydrogenase complex component X)	-0.864762	0.902271	1.58324	0.540249	438810000	200320000	135360000	2.58163e+08	1	0
Q8BKY8	Mterf2	Transcription termination factor 2, mitochondrial (Mitochondrial transcription termination factor 2) (mTERF2) (mTERF domain-containing protein 3, mitochondrial)	2.31788	3.20047	3.4824	3.00025	220870000	96559000	118270000	145233000	1	1
Q8BKF1	Polrmt	DNA-directed RNA polymerase, mitochondrial (MtRPOL) (EC 2.7.7.6)	2.503		*	2.503	87274000		4648500	45961250	1	0
Q8BKC5	Ipo5	Importin-5 (Imp5) (Importin subunit beta-3) (Karyopherin beta-3) (Ran-binding protein 5) (RanBP5)	2.00127	1.9429	2.46437	2.13618	1.0263e+09	284240000	223680000	5.11407e+08	0	0
Q8BK72	Mrps27	Small ribosomal subunit protein mS27 (28S ribosomal protein S27, mitochondrial) (MRP-S27) (S27mt) (Mitochondrial ribosomal protein S27)	1.95034	3.137	3.45144	2.84626	1.5539e+09	920510000	778120000	1.08418e+09	1	0
Q8BK67	Rcc2	Protein RCC2	1.84458	1.30527	1.57753	1.57579	1215900000	205810000	236250000	5.52653e+08	0	0
Q8BK64	Ahsa1	Activator of 90 kDa heat shock protein ATPase homolog 1 (AHA1)	2.57222	2.56198		2.5671	244360000	48028000		146194000	0	0
Q8BK08	Tmem11	Transmembrane protein 11, mitochondrial (Protein PM1)	2.89545	3.12459	2.50732	2.84246	653070000	213810000	189610000	3.52163e+08	1	0
Q8BJZ4	Mrps35	Small ribosomal subunit protein mS35 (28S ribosomal protein S35, mitochondrial) (MRP-S35) (S35mt)	4.2134	3.73784	3.75111	3.90078	159870000	113950000	105520000	1.26447e+08	1	1
Q8BJU9	Mtrf1l	Peptide chain release factor 1-like, mitochondrial (Mitochondrial translational release factor 1-like)	1.04627		1.17609	1.11118	7945600		11248000	9596800	1	0
Q8BJS4	Sun2	SUN domain-containing protein 2 (Protein unc-84 homolog B) (Sad1/unc-84 protein-like 2)	1.23581	2.07047	1.86448	1.72358	1398100000	532170000	515070000	8.15113e+08	0	0
Q8BJM7	Tyw1	S-adenosyl-L-methionine-dependent tRNA 4-demethylwyosine synthase TYW1 (EC 4.1.3.44) (Radical S-adenosyl methionine and flavodoxin domain-containing protein 1) (tRNA wybutosine-synthesizing protein 1 homolog) (tRNA-yW-synthesizing protein)	2.38275	3.76101	3.10412	3.08263	134800000	170240000	118000000	1.41013e+08	0	1
Q8BJ71	Nup93	Nuclear pore complex protein Nup93 (93 kDa nucleoporin) (CBP-interacting protein 4) (Nucleoporin Nup93)	0.601985	2.18961	0.992389	1.26133	144800000	28057000	10738000	6.11983e+07	0	0
Q8BJ64	Chdh	Choline dehydrogenase, mitochondrial (CDH) (CHD) (EC 1.1.99.1)		2.61822	2.27294	2.44558		49855000	32906000	41380500	1	0
Q8BJ03	Cox15	Cytochrome c oxidase assembly protein COX15 homolog	3.47114	2.40988	2.97424	2.95175	697960000	213050000	404370000	438460000	1	0
Q8BIP0	Dars2	Aspartate--tRNA ligase, mitochondrial (EC 6.1.1.12) (Aspartyl-tRNA synthetase) (AspRS)	2.40804	3.4318	3.90808	3.2493	1223700000	299200000	424610000	649170000	1	1
Q8BIJ7	Rufy1	RUN and FYVE domain-containing protein 1 (Rab4-interacting protein)	2.44703		1.57513	2.01108	55020000		8067900	31543950	0	0
Q8BIJ6	Iars2	Isoleucine--tRNA ligase, mitochondrial (EC 6.1.1.5) (Isoleucyl-tRNA synthetase) (IleRS)	1.84953	2.96604	2.77219	2.52926	4.1145e+09	1.9037e+09	1397100000	2.47177e+09	1	0
Q8BHN3	Ganab	Neutral alpha-glucosidase AB (EC 3.2.1.207) (Alpha-glucosidase 2) (Glucosidase II subunit alpha)	2.4285	2.42617	2.18785	2.34751	1.6901e+09	330740000	511530000	8.44123e+08	0	0
Q8BHF7	Pgs1	CDP-diacylglycerol--glycerol-3-phosphate 3-phosphatidyltransferase, mitochondrial (EC 2.7.8.5) (Phosphatidylglycerophosphate synthase 1) (PGP synthase 1) (Silencer-associated factor)		1.33003	3.36547	2.34775		8804300	10999000	9901650	1	0
Q8BHE8	Maip1	m-AAA protease-interacting protein 1, mitochondrial (Matrix AAA peptidase-interacting protein 1)	2.3124	4.87136	5.27697	4.15358	893780000	283180000	313520000	4.96827e+08	1	1
Q8BHD7	Ptbp3	Polypyrimidine tract-binding protein 3 (Regulator of differentiation 1) (Rod1)	1.62558	2.15295	2.11191	1.96348	315540000	91322000	157400000	1.88087e+08	0	0
Q8BH95	Echs1	Enoyl-CoA hydratase, mitochondrial (mECH) (mECH1) (EC 4.2.1.17) (EC 5.3.3.8) (Enoyl-CoA hydratase 1) (ECHS1) (Short-chain enoyl-CoA hydratase) (SCEH)	1.97291	3.59731	4.61446	3.3949	365760000	337110000	66016000	2.56295e+08	1	1
Q8BH86	Dglucy	D-glutamate cyclase, mitochondrial (EC 4.2.1.48)	2.94933	4.07618	4.42283	3.81611	891650000	266980000	248120000	4.68917e+08	1	1
Q8BH79	Ano10	Anoctamin-10 (Transmembrane protein 16K)	3.20179	*	4.64325	3.92252	196450000	34025000	20792000	8.37557e+07	0	1
Q8BH59	Slc25a12	Electrogenic aspartate/glutamate antiporter SLC25A12, mitochondrial (Solute carrier family 25 member 12)	3.38153	4.96917	3.41058	3.92043	12083000000	6.5419e+09	4818700000	7.81453e+09	1	1
Q8BH24	Tm9sf4	Transmembrane 9 superfamily member 4	2.88301	3.89899	2.68896	3.15699	748460000	227770000	263820000	413350000	0	1
Q8BH07	Arl6ip6	ADP-ribosylation factor-like protein 6-interacting protein 6 (ARL-6-interacting protein 6) (Aip-6)	1.77923	2.87789	*	2.32856	363940000	43418000	7860200	1.38406e+08	0	0
Q8BH04	Pck2	Phosphoenolpyruvate carboxykinase [GTP], mitochondrial (PEPCK-M) (EC 4.1.1.32)	2.00623	2.02365	2.26807	2.09932	379660000	334970000	432200000	3.82277e+08	1	0
Q8BGX2	Timm29	Mitochondrial import inner membrane translocase subunit Tim29 (TIM29)	3.43635	5.02955	4.77128	4.41239	1253800000	605330000	415990000	7.58373e+08	1	1
Q8BGV0	Nars2	Probable asparagine--tRNA ligase, mitochondrial (EC 6.1.1.22) (Asparaginyl-tRNA synthetase) (AsnRS)		2.52044	2.93667	2.72856		20140000	28681000	24410500	1	0
Q8BGS7	Cept1	Choline/ethanolaminephosphotransferase 1 (mCEPT1) (EC 2.7.8.1) (EC 2.7.8.2) (1-alkenyl-2-acylglycerol choline phosphotransferase) (EC 2.7.8.22)	2.94239	2.08217	1.77958	2.26805	929260000	88415000	37275000	351650000	0	0
Q8BGP6	Slc25a40	Probable mitochondrial glutathione transporter SLC25A40 (Solute carrier family 25 member 40)	2.93006	5.70426	4.07752	4.23728	302540000	93593000	62902000	1.53012e+08	1	1
Q8BGH2	Samm50	Sorting and assembly machinery component 50 homolog	2.63248	2.49467	1.58163	2.23626	130610000	122690000	87706000	1.13669e+08	1	0
Q8BGF9	Slc25a44	Solute carrier family 25 member 44	3.57192		*	3.57192	81357000		30541000	55949000	1	1
Q8BGF6	Elmod2	ELMO domain-containing protein 2	2.24222		3.28956	2.76589	23193000		20981000	22087000	0	0
Q8BGC4	Ptgr3	Prostaglandin reductase-3 (PTGR-3) (EC 1.3.1.48) (15-oxoprostaglandin 13-reductase) (Zinc-binding alcohol dehydrogenase domain-containing protein 2)	2.99706	3.16343	2.59858	2.91969	1.0188e+09	204870000	221840000	4.81837e+08	1	0
Q8BGA9	Oxa1l	Mitochondrial inner membrane protein OXA1L (Oxidase assembly 1-like protein) (OXA1-like protein)	2.8024	4.09758	3.10186	3.33395	2449700000	193400000	158080000	9.33727e+08	1	1
Q8BG07	Pld4	5'-3' exonuclease PLD4 (EC 3.1.16.1) (Choline phosphatase 4) (Phosphatidylcholine-hydrolyzing phospholipase D4) (Phospholipase D4) (PLD 4)		1.30159	1.85695	1.57927		34064000	52916000	43490000	0	0
Q8BG05	Hnrnpa3	Heterogeneous nuclear ribonucleoprotein A3 (hnRNP A3)	1.21364	0.678248	0.416171	0.769354	2.011e+09	213610000	224910000	8.16507e+08	0	0
Q8BFZ9	Erlin2	Erlin-2 (Endoplasmic reticulum lipid raft-associated protein 2) (Stomatin-prohibitin-flotillin-HflC/K domain-containing protein 2) (SPFH domain-containing protein 2)	1.66643	3.58984	3.34453	2.86693	1.824e+09	229230000	340260000	7.9783e+08	0	0
Q8BFZ3	Actbl2	Beta-actin-like protein 2 (Kappa-actin)	1.93549	*		1.93549	1.905e+09	36921000		9.7096e+08	0	0
Q8BFY9	Tnpo1	Transportin-1 (Importin beta-2) (Karyopherin beta-2)	2.45435	1.61722	3.41029	2.49395	927110000	541870000	618600000	695860000	0	0
Q8BFR5	Tufm	Elongation factor Tu, mitochondrial	2.53286	3.07531	2.43986	2.68267	2808800000	811580000	706830000	1.4424e+09	1	0
Q8BFP9	Pdk1	[Pyruvate dehydrogenase (acetyl-transferring)] kinase isozyme 1, mitochondrial (EC 2.7.11.2) (Pyruvate dehydrogenase kinase isoform 1) (PDH kinase 1)	2.51476	3.77791	3.46897	3.25388	1209700000	567150000	579360000	7.85403e+08	1	1
Q80ZW2	Them6	Protein THEM6	3.03003	2.32364	1.74931	2.36766	1.7891e+09	156430000	141970000	6.95833e+08	0	0
Q80ZK0	Mrps10	Small ribosomal subunit protein uS10m (28S ribosomal protein S10, mitochondrial) (MRP-S10) (S10mt)	1.39701	0.488229	1.21969	1.03498	418050000	20613000	50075000	1.62913e+08	1	0
Q80YV4	Pank4	4'-phosphopantetheine phosphatase (EC 3.1.3.-) (Inactive pantothenic acid kinase 4) (mPanK4)	1.45472		3.91521	2.68497	33871000		15998000	24934500	0	0
Q80YD1	Supv3l1	ATP-dependent RNA helicase SUPV3L1, mitochondrial (EC 3.6.4.13) (Suppressor of var1 3-like protein 1) (SUV3-like protein 1)	3.33299	4.01808	3.10979	3.48695	481910000	137880000	164390000	2.61393e+08	1	1
Q80Y81	Elac2	Zinc phosphodiesterase ELAC protein 2 (EC 3.1.26.11) (ElaC homolog protein 2) (Ribonuclease Z 2) (RNase Z 2) (tRNA 3 endonuclease 2) (tRNase Z 2)	2.5234	3.65489	4.13999	3.43943	203780000	43834000	53880000	100498000	1	1
Q80Y14	Glrx5	Glutaredoxin-related protein 5, mitochondrial (Monothiol glutaredoxin-5)	4.84901	5.09004	4.00808	4.64904	1408500000	2603100000	1.6106e+09	1.87407e+09	1	1
Q80XR2	Atp2c1	Calcium-transporting ATPase type 2C member 1 (ATPase 2C1) (EC 7.2.2.10) (ATP-dependent Ca(2+) pump PMR1) (Ca(2+)/Mn(2+)-ATPase 2C1) (Secretory pathway Ca(2+)-transporting ATPase type 1) (SPCA1)	2.63307	3.77105	2.30762	2.90391	46625000	33531000	6864100	29006700	0	0
Q80XN0	Bdh1	D-beta-hydroxybutyrate dehydrogenase, mitochondrial (EC 1.1.1.30) (3-hydroxybutyrate dehydrogenase) (BDH)	3.52725	4.41306	3.69646	3.87892	2881100000	1.6895e+09	1217000000	1.9292e+09	1	1
Q80XL7	Mppe1	Metallophosphoesterase 1 (EC 3.1.-.-) (Post-GPI attachment to proteins factor 5)	1.2553	2.63974	2.03863	1.97789	80851000	6326300	42162000	43113100	0	0
Q80X41	Vrk1	Serine/threonine-protein kinase VRK1 (EC 2.7.11.1) (Serine/threonine-protein kinase 51PK) (Vaccinia-related kinase 1)	-1.43231	-0.109107	1.72364	0.0607394	43753000	18279000	24347000	28793000	0	0
Q80WQ2	Vac14	Protein VAC14 homolog	1.89851	2.18314	2.62567	2.23577	205860000	8577800	74480000	9.63059e+07	0	0
Q80WJ7	Mtdh	Protein LYRIC (3D3/LYRIC) (Lysine-rich CEACAM1 co-isolated protein) (Metadherin) (Metastasis adhesion protein)	2.26257	1.80078	2.18601	2.08312	45738000	12758000	11656000	23384000	0	0
Q80W54	Zmpste24	CAAX prenyl protease 1 homolog (EC 3.4.24.84) (Farnesylated proteins-converting enzyme 1) (FACE-1) (Prenyl protein-specific endoprotease 1) (Zinc metalloproteinase Ste24 homolog)	3.29409	3.80491	4.08158	3.72686	8665100000	2789800000	4.2288e+09	5.2279e+09	0	1
Q80VH0	Bank1	B-cell scaffold protein with ankyrin repeats (Protein AVIEF)	1.86633	2.32156	3.61213	2.60001	156040000	71192000	74452000	1.00561e+08	0	0
Q80UU9	Pgrmc2	Membrane-associated progesterone receptor component 2	3.14127	4.29012	3.82192	3.7511	531480000	231910000	271910000	345100000	0	1
Q80UP5	Ankrd13a	Ankyrin repeat domain-containing protein 13A	2.47071	3.04638		2.75855	80581000	7780800		44180900	0	0
Q80UM7	Mogs	Mannosyl-oligosaccharide glucosidase (EC 3.2.1.106) (Glucosidase 1) (Glycoprotein-processing glucosidase I)	2.23671	2.58568	4.03344	2.95194	139520000	27178000	9613700	5.87706e+07	0	0
Q80UM3	Naa15	N-alpha-acetyltransferase 15, NatA auxiliary subunit (N-terminal acetyltransferase 1) (NMDA receptor-regulated protein 1) (Protein tubedown-1)	1.20472	2.50055		1.85263	33403000	12722000		23062500	0	0
Q80UJ7	Rab3gap1	Rab3 GTPase-activating protein catalytic subunit (RAB3 GTPase-activating protein 130 kDa subunit) (Rab3-GAP p130) (Rab3-GAP)		2.01855	1.02167	1.52011		4258000	13123000	8690500	0	0
Q80U16	Ripor2	Rho family-interacting cell polarization regulator 2	1.86807	4.52659	1.79309	2.72925	80430000	39770000	5567100	4.19224e+07	0	0
Q80TY0	Fnbp1	Formin-binding protein 1 (Formin-binding protein 17)	0.968819	3.79411	2.85064	2.53786	194160000	103230000	55404000	117598000	0	0
Q80SU7	Gvin1	Interferon-induced very large GTPase 1 (Very large-inducible GTPase-1) (VLIG-1)	0.595879	*		0.595879	116610000	3062100		59836050	0	0
Q7TSQ8	Pdpr	Pyruvate dehydrogenase phosphatase regulatory subunit, mitochondrial (PDPr)	1.09846	2.64126		1.86986	18599000	7943800		13271400	1	0
Q7TQI3	Otub1	Ubiquitin thioesterase OTUB1 (EC 3.4.19.12) (Deubiquitinating enzyme OTUB1) (OTU domain-containing ubiquitin aldehyde-binding protein 1) (Otubain-1) (Ubiquitin-specific-processing protease OTUB1)	1.91996	*		1.91996	136300000	14309000		75304500	0	0
Q7TQ95	Lnpk	Endoplasmic reticulum junction formation protein lunapark (ER junction formation factor lunapark) (Protein ulnaless)	0.481481	2.23941	1.99503	1.57197	53891000	48519000	41708000	4.80393e+07	0	0
Q7TPV4	Mybbp1a	Myb-binding protein 1A (Myb-binding protein of 160 kDa)	1.24704	2.67456	0.682476	1.53469	670550000	88105000	62801000	2.73819e+08	0	0
Q7TPR4	Actn1	Alpha-actinin-1 (Alpha-actinin cytoskeletal isoform) (F-actin cross-linking protein) (Non-muscle alpha-actinin-1)	1.99175	2.86993	2.53987	2.46718	6.2044e+09	3.736e+09	2.9584e+09	4.2996e+09	0	0
Q7TNV0	Dek	Protein DEK	2.31074	1.7104	0.995696	1.67228	143840000	70143000	56226000	9.00697e+07	0	0
Q7TMV3	Fastkd5	FAST kinase domain-containing protein 5, mitochondrial	1.6332	1.62244	2.19718	1.81761	146470000	68941000	90584000	1.01998e+08	1	0
Q7TMK9	Syncrip	Heterogeneous nuclear ribonucleoprotein Q (hnRNP Q) (Glycine- and tyrosine-rich RNA-binding protein) (GRY-RBP) (NS1-associated protein 1) (Synaptotagmin-binding, cytoplasmic RNA-interacting protein) (pp68)	1.17314	1.46566	1.76963	1.46948	328760000	29254000	58196000	1.38737e+08	0	0
Q791V5	Mtch2	Mitochondrial carrier homolog 2 (Met-induced mitochondrial protein)	3.41711	4.25117	3.55328	3.74052	8.2794e+09	4.0445e+09	3.3611e+09	5.22833e+09	1	1
Q791T5	Mtch1	Mitochondrial carrier homolog 1 (Mitochondrial carrier-like protein 1)	2.92011	3.79506	3.82017	3.51178	2354500000	243990000	359860000	9.86117e+08	1	1
Q78PY7	Snd1	Staphylococcal nuclease domain-containing protein 1 (EC 3.1.31.1) (100 kDa coactivator) (p100 co-activator)	1.80565	3.27971	2.57998	2.55511	263130000	94921000	86114000	148055000	1	0
Q78IK4	Apool	MICOS complex subunit Mic27 (Apolipoprotein O-like) (Protein FAM121A)	3.54593	3.38489	3.71933	3.55005	3.6207e+09	491530000	782880000	1.6317e+09	1	1
Q78IK2	Atp5mk	ATP synthase membrane subunit K, mitochondrial (ATP synthase membrane subunit DAPIT, mitochondrial) (Diabetes-associated protein in insulin-sensitive tissues) (Up-regulated during skeletal muscle growth protein 5)	2.9667	5.48847	3.78257	4.07925	598100000	340480000	290630000	4.09737e+08	1	1
Q76MZ3	Ppp2r1a	Serine/threonine-protein phosphatase 2A 65 kDa regulatory subunit A alpha isoform (PP2A subunit A isoform PR65-alpha) (PP2A subunit A isoform R1-alpha)	2.10018	3.43978	3.21539	2.91845	4.0811e+09	492460000	1319100000	1.96422e+09	0	0
Q75N62	Gimap8	GTPase IMAP family member 8 (mGIMAP8) (Immune-associated nucleotide-binding protein 9) (IAN-9) (Immunity-associated protein 8)	1.51714	2.9483	1.66822	2.04455	84247000	83204000	57227000	7.48927e+07	1	0
Q71RI9	Kyat3	Kynurenine--oxoglutarate transaminase 3 (EC 2.6.1.7) (Cysteine-S-conjugate beta-lyase 2) (EC 4.4.1.13) (Kynurenine aminotransferase 3) (Kynurenine aminotransferase III) (KATIII) (Kynurenine--glyoxylate transaminase) (EC 2.6.1.63) (Kynurenine--oxoglutarate transaminase III)	3.49373	5.13442	4.3003	4.30948	482520000	78304000	151770000	2.37531e+08	1	1
Q71B07	Dpy19l3	Probable C-mannosyltransferase DPY19L3 (EC 2.4.1.-) (Dpy-19-like protein 3) (Protein dpy-19 homolog 3)	2.84552		2.8865	2.86601	206430000		8118700	107274350	0	0
Q6ZWX6	Eif2s1	Eukaryotic translation initiation factor 2 subunit 1 (Eukaryotic translation initiation factor 2 subunit alpha) (eIF-2-alpha) (eIF-2A) (eIF-2alpha) (eIF2-alpha)	1.94892		2.3247	2.13681	74476000		19033000	46754500	0	0
Q6ZWV3	Rpl10	Large ribosomal subunit protein uL16 (60S ribosomal protein L10) (Protein QM homolog) (Ribosomal protein L10)	0.600012	1.333	0.973977	0.968996	607080000	297600000	257120000	3.87267e+08	0	0
Q6ZWQ7	Spcs3	Signal peptidase complex subunit 3 (Microsomal signal peptidase 22/23 kDa subunit) (SPC22/23) (SPase 22/23 kDa subunit)	2.87542	2.6771	2.78015	2.77756	261510000	82901000	102290000	1.489e+08	0	0
Q6ZWN5	Rps9	Small ribosomal subunit protein uS4 (40S ribosomal protein S9)	1.03387	1.64135	1.51828	1.39783	236610000	18889000	39742000	9.84137e+07	0	0
Q6ZQK5	Acap2	Arf-GAP with coiled-coil, ANK repeat and PH domain-containing protein 2 (Centaurin-beta-2) (Cnt-b2)	-0.814289	2.57349	3.18924	1.64948	58592000	8039400	21902000	2.95111e+07	0	0
Q6ZQI3	Mlec	Malectin	2.73343	2.10746	2.08091	2.30727	272850000	23138000	68297000	1.21428e+08	0	0
Q6ZQE4	Nemp1	Nuclear envelope integral membrane protein 1	3.78627	3.88425	3.21662	3.62905	1.8921e+09	396170000	454800000	9.14357e+08	0	1
Q6ZQ38	Cand1	Cullin-associated NEDD8-dissociated protein 1 (Cullin-associated and neddylation-dissociated protein 1) (p120 CAND1)	1.60957	2.59175	2.15444	2.11859	785120000	62013000	64558000	303897000	0	0
Q6ZQ08	Cnot1	CCR4-NOT transcription complex subunit 1 (CCR4-associated factor 1)	0.242592	4.12566	1.9457	2.10465	362140000	19673000	13276000	1.31696e+08	0	0
Q6ZPR5	Smpd4	Sphingomyelin phosphodiesterase 4 (EC 3.1.4.12) (Neutral sphingomyelinase 3) (nSMase-3) (nSMase3) (Neutral sphingomyelinase III)	3.58565	1.71539	1.5211	2.27405	172150000	91754000	85397000	1.16434e+08	0	0
Q6TEK5	Vkorc1l1	Vitamin K epoxide reductase complex subunit 1-like protein 1 (VKORC1-like protein 1) (EC 1.17.4.4)	1.79064	0.769552	1.67403	1.41141	212120000	12910000	36397000	8.71423e+07	0	0
Q6Q899	Rigi	Antiviral innate immune response receptor RIG-I (ATP-dependent RNA helicase DDX58) (EC 3.6.4.13) (DEAD box protein 58) (RIG-I-like receptor 1) (RLR-1) (RNA sensor RIG-I) (Retinoic acid-inducible gene 1 protein) (RIG-1) (Retinoic acid-inducible gene I protein) (RIG-I)	1.36084		1.86988	1.61536	111990000		26235000	69112500	0	0
Q6PHZ2	Camk2d	Calcium/calmodulin-dependent protein kinase type II subunit delta (CaM kinase II subunit delta) (CaMK-II subunit delta) (EC 2.7.11.17)	1.41673	2.95002	3.1126	2.49311	430290000	102460000	53595000	1.95448e+08	0	0
Q6PHN9	Rab35	Ras-related protein Rab-35	2.50126		2.37384	2.43755	150230000		39046000	94638000	0	0
Q6PGG2	Gmip	GEM-interacting protein (GMIP)		2.09167	*	2.09167		7088800	8419100	7753950	0	0
Q6PFD9	Nup98	Nuclear pore complex protein Nup98-Nup96 (EC 3.4.21.-) [Cleaved into: Nuclear pore complex protein Nup98 (98 kDa nucleoporin) (Nucleoporin Nup98) (Nup98); Nuclear pore complex protein Nup96 (96 kDa nucleoporin) (Nucleoporin Nup96) (Nup96)]	2.17116	1.72295	2.15385	2.01599	48520000	45496000	40814000	4.49433e+07	0	0
Q6PE15	Abhd10	Palmitoyl-protein thioesterase ABHD10, mitochondrial (EC 3.1.2.22) (Acyl-protein thioesterase ABHD10) (Alpha/beta hydrolase domain-containing protein 10) (Abhydrolase domain-containing protein 10) (Mycophenolic acid acyl-glucuronide esterase, mitochondrial) (EC 3.1.1.93)	2.96488	2.91809	9.33548	5.07281	404480000	32143000	14585000	1.50403e+08	1	1
Q6PE01	Snrnp40	U5 small nuclear ribonucleoprotein 40 kDa protein (U5 snRNP 40 kDa protein) (WD repeat-containing protein 57)	0.853285		0.67701	0.765148	30118000		7684900	18901450	0	0
Q6PDY2	Ado	2-aminoethanethiol dioxygenase (EC 1.13.11.19) (Cysteamine dioxygenase)	2.38537	2.43499	4.83027	3.21688	703410000	46359000	26877000	258882000	0	1
Q6PDQ2	Chd4	Chromodomain-helicase-DNA-binding protein 4 (CHD-4) (EC 3.6.4.12)		0.392774	-0.548599	-0.0779126		7836400	4240000	6038200	0	0
Q6PD26	Pigs	GPI transamidase component PIG-S (Phosphatidylinositol-glycan biosynthesis class S protein)	2.54673	1.67858	2.1554	2.1269	368570000	12583000	34391000	1.38515e+08	0	0
Q6PB66	Lrpprc	Leucine-rich PPR motif-containing protein, mitochondrial (130 kDa leucine-rich protein) (LRP 130) (mLRP130)	2.70719	3.86751	3.45719	3.34397	5635300000	2480900000	1.9174e+09	3.34453e+09	1	1
Q6PAR5	Gapvd1	GTPase-activating protein and VPS9 domain-containing protein 1 (GAPex-5) (Rab5-activating protein 6)	2.0884		1.33853	1.71347	73054000		7463900	40258950	0	0
Q6PA06	Atl2	Atlastin-2 (EC 3.6.5.-) (ADP-ribosylation factor-like protein 6-interacting protein 2) (ARL-6-interacting protein 2) (Aip-2)	1.49306	*	4.42627	2.95966	151290000	43331000	138140000	1.1092e+08	0	0
Q6P8X1	Snx6	Sorting nexin-6 [Cleaved into: Sorting nexin-6, N-terminally processed]	2.945		2.55656	2.75078	132730000		4456500	68593250	0	0
Q6P5F9	Xpo1	Exportin-1 (Exp1) (Chromosome region maintenance 1 protein homolog)	1.67467	2.97311	2.13063	2.25947	1.6173e+09	225510000	176810000	6.73207e+08	0	0
Q6P5E6	Gga2	ADP-ribosylation factor-binding protein GGA2 (Gamma-adaptin-related protein 2) (Golgi-localized, gamma ear-containing, ARF-binding protein 2)	1.55025	*	2.96778	2.25901	96699000	12812000	14319000	4.12767e+07	0	0
Q6P5E4	Uggt1	UDP-glucose:glycoprotein glucosyltransferase 1 (UGT1) (EC 2.4.1.-) (UDP--Glc:glycoprotein glucosyltransferase) (UDP-glucose ceramide glucosyltransferase-like 1)	0.591952	-0.660904		-0.0344757	461380000	16590000		238985000	0	0
Q6P2B1	Tnpo3	Transportin-3	2.42617	2.51042	1.02421	1.98693	300990000	73394000	95664000	1.56683e+08	0	0
Q6P1F6	Ppp2r2a	Serine/threonine-protein phosphatase 2A 55 kDa regulatory subunit B alpha isoform (PP2A subunit B isoform B55-alpha) (PP2A subunit B isoform PR55-alpha) (PP2A subunit B isoform R2-alpha) (PP2A subunit B isoform alpha)	0.445019		3.17951	1.81226	124310000		50860000	87585000	0	0
Q6P069	Sri	Sorcin	2.88252	3.02107	2.2239	2.70916	1.5849e+09	240990000	233030000	6.86307e+08	0	0
Q6NZJ6	Eif4g1	Eukaryotic translation initiation factor 4 gamma 1 (eIF-4-gamma 1) (eIF-4G 1) (eIF-4G1)	2.11458	1.85788	1.6887	1.88705	79186000	4939800	6718100	30281300	0	0
Q6NVF9	Cpsf6	Cleavage and polyadenylation specificity factor subunit 6	0.996815	1.24955	1.65805	1.30147	49774000	10496000	28079000	2.94497e+07	0	0
Q6NVE9	Pptc7	Protein phosphatase PTC7 homolog (EC 3.1.3.16) (T-cell activation protein phosphatase 2C) (TA-PP2C)	3.48717	4.2697	3.71895	3.82527	943230000	323320000	393100000	5.53217e+08	1	1
Q6NSQ9	G6pc3	Glucose-6-phosphatase 3 (G-6-Pase 3) (G6Pase 3) (EC 3.1.3.9) (Ubiquitous glucose-6-phosphatase catalytic subunit-related protein) (glucose-6-phosphatase-beta) (Glc-6-Pase-beta)	1.66997	3.51121	3.76448	2.98189	179660000	74415000	34906000	96327000	0	0
Q6NS82	Retreg2	Reticulophagy regulator 2	2.66797	2.27648		2.47222	68269000	8735900		38502450	0	0
Q6GV12	Kdsr	3-ketodihydrosphingosine reductase (KDS reductase) (EC 1.1.1.102) (3-dehydrosphinganine reductase) (Follicular variant translocation protein 1 homolog) (FVT-1)		1.2362	1.89937	1.56778		7813600	11581000	9697300	0	0
Q6DVA0	Lemd2	LEM domain-containing protein 2 (Nuclear envelope transmembrane protein 25) (NET25)	2.53763	3.57576	2.28217	2.79852	1.0517e+09	372580000	260740000	5.61673e+08	0	0
Q6DID7	Wls	Protein wntless homolog (Integral membrane protein GPR177) (Protein evenness interrupted homolog) (EVI)	1.82431	2.21484		2.01957	111270000	34308000		72789000	0	0
Q6DFW4	Nop58	Nucleolar protein 58 (MSSP) (Nucleolar protein 5) (SIK-similar protein)	1.11317	1.31437	0.93597	1.12117	320760000	86401000	133180000	1.80114e+08	0	0
Q6A0D4	Rftn1	Raftlin (Raft-linking protein)	1.59103	2.63209	0.885236	1.70279	117150000	19592000	6798500	4.78468e+07	0	0
Q6A028	Swap70	Switch-associated protein 70 (SWAP-70)	2.15217	1.56918	1.7019	1.80775	502370000	46549000	18386000	1.89102e+08	0	0
Q6A026	Pds5a	Sister chromatid cohesion protein PDS5 homolog A	0.670472	2.08326	1.10035	1.28469	57065000	13046000	4686700	2.49326e+07	0	0
Q68FD5	Cltc	Clathrin heavy chain 1	1.93219	0.998035	1.12541	1.35188	3.7148e+09	653030000	708900000	1.69224e+09	0	0
Q64737	Gart	Trifunctional purine biosynthetic protein adenosine-3 [Includes: Phosphoribosylamine--glycine ligase (EC 6.3.4.13) (Glycinamide ribonucleotide synthetase) (GARS) (Phosphoribosylglycinamide synthetase); Phosphoribosylformylglycinamidine cyclo-ligase (EC 6.3.3.1) (AIR synthase) (AIRS) (Phosphoribosyl-aminoimidazole synthetase); Phosphoribosylglycinamide formyltransferase (EC 2.1.2.2) (5'-phosphorib…	1.01542		-0.477796	0.268811	71019000		15193000	43106000	0	0
Q64697	Ptprcap	Protein tyrosine phosphatase receptor type C-associated protein (PTPRC-associated protein) (CD45-associated protein) (CD45-AP) (LSM-1)	2.86326		2.79651	2.82988	483420000		36524000	259972000	0	0
Q64685	St6gal1	Beta-galactoside alpha-2,6-sialyltransferase 1 (Alpha 2,6-ST 1) (EC 2.4.3.1) (CMP-N-acetylneuraminate-beta-galactosamide-alpha-2,6-sialyltransferase 1) (ST6Gal I) (ST6GalI) (Sialyltransferase 1)	1.40978	4.50742	2.63294	2.85004	191410000	58393000	42207000	9.73367e+07	0	0
Q64521	Gpd2	Glycerol-3-phosphate dehydrogenase, mitochondrial (GPD-M) (GPDH-M) (EC 1.1.5.3) (Protein TISP38)	1.98318	3.24847	2.87402	2.70189	395720000	378500000	179640000	3.17953e+08	1	0
Q64518	Atp2a3	Sarcoplasmic/endoplasmic reticulum calcium ATPase 3 (SERCA3) (SR Ca(2+)-ATPase 3) (EC 7.2.2.10) (Calcium pump 3)	1.43824	2.54323	1.97956	1.98701	3.5993e+09	1.8919e+09	1.5937e+09	2.36163e+09	0	0
Q64514	Tpp2	Tripeptidyl-peptidase 2 (TPP-2) (EC 3.4.14.10) (Tripeptidyl aminopeptidase) (Tripeptidyl-peptidase II) (TPP-II)	1.83405	*		1.83405	21220000	3339200		12279600	0	0
Q64310	Surf4	Surfeit locus protein 4	2.41874	2.80667	2.18438	2.46993	3.107e+09	946720000	552530000	1.53542e+09	0	0
Q64213	Sf1	Splicing factor 1 (CW17) (Mammalian branch point-binding protein) (BBP) (mBBP) (Transcription factor ZFM1) (mZFM) (Zinc finger gene in MEN1 locus) (Zinc finger protein 162)	0.678591	-0.429721	0.303284	0.184051	35051000	18647000	20412000	2.47033e+07	0	0
Q64133	Maoa	Amine oxidase [flavin-containing] A (EC 1.4.3.21) (EC 1.4.3.4) (Monoamine oxidase type A) (MAO-A)	2.70895	4.76927	2.37288	3.2837	109310000	47456000	31281000	6.26823e+07	1	1
Q64105	Spr	Sepiapterin reductase (SPR) (EC 1.1.1.153)	2.36707	2.53234		2.44971	47297000	11683000		29490000	0	0
Q63850	Nup62	Nuclear pore glycoprotein p62 (62 kDa nucleoporin) (Nucleoporin Nup62)		0.784891	1.86274	1.32382		80004000	55573000	67788500	0	0
Q62523	Zyx	Zyxin		-0.281861	0.198167	-0.0418469		20467000	12864000	16665500	0	0
Q62448	Eif4g2	Eukaryotic translation initiation factor 4 gamma 2 (eIF-4-gamma 2) (eIF-4G 2) (eIF4G 2) (Novel APOBEC-1 target 1) (Translation repressor NAT1) (p97)	2.8469	*	2.65806	2.75248	47196000	1299400	12505000	2.03335e+07	0	0
Q62425	Ndufa4	Cytochrome c oxidase subunit NDUFA4		1.27697	1.9155	1.59624		28733000	31958000	30345500	1	0
Q62422	Ostf1	Osteoclast-stimulating factor 1 (SH3 domain protein 3)	0.695249	4.13163		2.41344	121230000	9136200		65183100	0	0
Q62418	Dbnl	Drebrin-like protein (Actin-binding protein 1) (SH3 domain-containing protein 7)	1.85064	2.26441	1.84563	1.98689	299520000	20702000	31222000	117148000	0	0
Q62318	Trim28	Transcription intermediary factor 1-beta (TIF1-beta) (E3 SUMO-protein ligase TRIM28) (EC 2.3.2.27) (KRAB-A-interacting protein) (KRIP-1) (RING-type E3 ubiquitin transferase TIF1-beta) (Tripartite motif-containing protein 28)	0.672679	0.259995	0.338476	0.423716	170880000	162150000	278400000	203810000	0	0
Q62261	Sptbn1	Spectrin beta chain, non-erythrocytic 1 (Beta-II spectrin) (Embryonic liver fodrin) (Fodrin beta chain)	1.91509	2.89845	2.29511	2.36955	1454200000	295790000	269170000	6.73053e+08	0	0
Q62095	Ddx3y	ATP-dependent RNA helicase DDX3Y (EC 3.6.4.13) (D1Pas1-related sequence 1) (DEAD box protein 3, Y-chromosomal) (DEAD-box RNA helicase DEAD2) (mDEAD2)	-0.149803	2.87624	*	1.36322	16469000	18068000	3559500	1.26988e+07	0	0
Q62087	Pon3	Serum paraoxonase/lactonase 3 (EC 3.1.1.2) (EC 3.1.1.81) (EC 3.1.8.1)	2.2988	5.62487	4.39034	4.10467	133650000	59640000	79414000	9.09013e+07	0	1
Q61990	Pcbp2	Poly(rC)-binding protein 2 (Alpha-CP2) (CTBP) (CBP) (Putative heterogeneous nuclear ribonucleoprotein X) (hnRNP X)	2.28941	2.04818	2.60677	2.31479	1114100000	180480000	188930000	4.94503e+08	0	0
Q61937	Npm1	Nucleophosmin (NPM) (Nucleolar phosphoprotein B23) (Nucleolar protein NO38) (Numatrin)	1.3227	-0.12169	0.984456	0.72849	772740000	116920000	7856100	2.99172e+08	0	0
Q61878	Prg2	Bone marrow proteoglycan (BMPG) (Proteoglycan 2) [Cleaved into: Eosinophil granule major basic protein (EMBP) (MBP)]		1.71679	1.5382	1.6275		102720000	167530000	135125000	0	0
Q61823	Pdcd4	Programmed cell death protein 4 (Protein MA-3) (Topoisomerase-inhibitor suppressed protein)	1.9633	1.81591	1.49746	1.75889	138320000	29422000	83148000	83630000	0	0
Q61792	Lasp1	LIM and SH3 domain protein 1 (LASP-1) (Metastatic lymph node gene 50 protein) (MLN 50)	0.261684	1.17707	0.907037	0.78193	322390000	85262000	18540000	142064000	0	0
Q61753	Phgdh	D-3-phosphoglycerate dehydrogenase (3-PGDH) (EC 1.1.1.95) (A10)	2.63242	3.00424	2.55281	2.72982	2.0136e+09	504650000	457680000	9.91977e+08	0	0
Q61735	Cd47	Leukocyte surface antigen CD47 (Integrin-associated protein) (IAP) (CD antigen CD47)	1.6078	1.64327	1.19849	1.48319	164820000	76591000	86723000	109378000	0	0
Q61712	Dnajc1	DnaJ homolog subfamily C member 1 (DnaJ protein homolog MTJ1)	2.04939	3.79547	*	2.92243	160100000	23495000	11673000	6.50893e+07	0	0
Q61656	Ddx5	Probable ATP-dependent RNA helicase DDX5 (EC 3.6.4.13) (DEAD box RNA helicase DEAD1) (mDEAD1) (DEAD box protein 5) (RNA helicase p68)	1.00078	1.00842	0.620661	0.876619	627320000	164030000	201100000	3.30817e+08	0	0
Q61599	Arhgdib	Rho GDP-dissociation inhibitor 2 (Rho GDI 2) (D4) (Rho-GDI beta)	2.2788	2.33424	2.40385	2.33896	2522500000	172360000	481760000	1.05887e+09	0	0
Q61598	Gdi2	Rab GDP dissociation inhibitor beta (Rab GDI beta) (GDI-3) (Guanosine diphosphate dissociation inhibitor 2) (GDI-2)	2.28626	1.62142	1.89821	1.93529	2520500000	216390000	193800000	9.76897e+08	0	0
Q61578	Fdxr	NADPH:adrenodoxin oxidoreductase, mitochondrial (AR) (Adrenodoxin reductase) (EC 1.18.1.6) (Ferredoxin--NADP(+) reductase) (Ferredoxin reductase)	-1.22582		2.12129	0.447737	32684000		7607000	20145500	1	0
Q61550	Rad21	Double-strand-break repair protein rad21 homolog (mHR21) (Pokeweed agglutinin-binding protein 29) (PW29) (SCC1 homolog) [Cleaved into: 64-kDa C-terminal product (64-kDa carboxy-terminal product)]		1.23136	1.19028	1.21082		2266900	3111000	2688950	0	0
Q61545	Ewsr1	RNA-binding protein EWS	0.833671		0.146397	0.490034	74812000		12301000	43556500	0	0
Q61543	Glg1	Golgi apparatus protein 1 (E-selectin ligand 1) (ESL-1) (Selel) (Golgi sialoglycoprotein MG-160)	0.967176		0.509645	0.73841	5879300		4129300	5004300	0	0
Q61470	Cd37	Leukocyte antigen CD37 (CD antigen CD37)	1.56063	2.13083	1.8441	1.84519	1211700000	100400000	101110000	471070000	0	0
Q61462	Cyba	Cytochrome b-245 light chain (Cytochrome b(558) alpha chain) (Cytochrome b558 subunit alpha) (Neutrophil cytochrome b 22 kDa polypeptide) (Superoxide-generating NADPH oxidase light chain subunit) (p22 phagocyte B-cytochrome) (p22-phox) (p22phox)	2.54315	2.95002	2.55309	2.68209	723740000	339930000	205060000	422910000	0	0
Q61425	Hadh	Hydroxyacyl-coenzyme A dehydrogenase, mitochondrial (HCDH) (EC 1.1.1.35) (Medium and short-chain L-3-hydroxyacyl-coenzyme A dehydrogenase) (Short-chain 3-hydroxyacyl-CoA dehydrogenase)	3.07026	3.84206	3.01348	3.3086	972630000	312430000	323110000	5.36057e+08	1	1
Q61409	Pde3b	cGMP-inhibited 3',5'-cyclic phosphodiesterase 3B (EC 3.1.4.17) (CGIPDE1) (Cyclic GMP-inhibited phosphodiesterase B) (CGI-PDE B)	1.23478	2.01523	3.50163	2.25054	16862000	31968000	31559000	2.67963e+07	0	0
Q61387	Cox7a2l	Cytochrome c oxidase subunit 7A-related protein, mitochondrial (Cytochrome c oxidase subunit VIIa-related protein) (Silica-induced gene 81 protein) (SIG-81) (Supercomplex assembly factor I)	3.53015	2.40349	3.12467	3.01944	76533000	60167000	67602000	6.81007e+07	1	1
Q61335	Bcap31	B-cell receptor-associated protein 31 (BCR-associated protein 31) (Bap31) (p28)	2.75892	2.65868	2.20936	2.54232	3.1384e+09	833960000	685010000	1.55246e+09	0	0
Q61316	Hspa4	Heat shock 70 kDa protein 4 (Heat shock 70-related protein APG-2)	0.819888	1.98242	1.05622	1.28617	136420000	36911000	38570000	7.06337e+07	0	0
Q61263	Soat1	Sterol O-acyltransferase 1 (EC 2.3.1.26) (Acyl-coenzyme A:cholesterol acyltransferase 1) (ACAT-1) (Cholesterol acyltransferase 1)	2.82078	2.89403	3.69112	3.13531	602670000	191210000	306490000	366790000	0	1
Q61233	Lcp1	Plastin-2 (65 kDa macrophage protein) (L-plastin) (Lymphocyte cytosolic protein 1) (LCP-1) (pp65)	2.44533	2.70935	2.24859	2.46776	26341000000	10556000000	11458000000	1.61183e+10	0	0
Q61210	Arhgef1	Rho guanine nucleotide exchange factor 1 (Lbc's second cousin) (Lymphoid blast crisis-like 2)	1.89144	2.30826	2.12221	2.1073	444390000	116630000	47119000	202713000	0	0
Q61207	Psap	Prosaposin (Sulfated glycoprotein 1) (SGP-1) [Cleaved into: Saposin-A; Saposin-B-Val; Saposin-B; Saposin-C; Saposin-D]	2.22429	2.44293	1.93443	2.20055	1168900000	158980000	131360000	4.86413e+08	0	0
Q61164	Ctcf	Transcriptional repressor CTCF (11-zinc finger protein) (CCCTC-binding factor) (CTCFL paralog)		1.40183	0.376145	0.888986		21670000	5409000	13539500	0	0
Q61102	Abcb7	Iron-sulfur clusters transporter ABCB7, mitochondrial (ATP-binding cassette sub-family B member 7, mitochondrial) (ATP-binding cassette transporter 7) (ABC transporter 7 protein)	1.4482	2.89179	1.15715	1.83238	1254400000	214070000	266170000	5.78213e+08	1	0
Q61093	Cybb	Cytochrome b-245 heavy chain (EC 1.-.-.-) (CGD91-phox) (Cytochrome b(558) subunit beta) (Cytochrome b558 subunit beta) (Heme-binding membrane glycoprotein gp91phox) (Neutrophil cytochrome b 91 kDa polypeptide) (gp91-1) (gp91-phox) (p22 phagocyte B-cytochrome)	2.68823	3.19259	2.45812	2.77965	1.5417e+09	978340000	942340000	1.15413e+09	0	0
Q61081	Cdc37	Hsp90 co-chaperone Cdc37 (Hsp90 chaperone protein kinase-targeting subunit) (p50Cdc37) [Cleaved into: Hsp90 co-chaperone Cdc37, N-terminally processed]	3.32861	3.64106	3.1435	3.37106	2.0552e+09	721800000	782980000	1.18666e+09	0	1
Q61070	Ei24	Etoposide-induced protein 2.4 (p53-induced gene 8 protein)	3.47421	1.52684	1.41697	2.13934	343310000	41180000	42091000	1.42194e+08	0	0
Q61029	Tmpo	Lamina-associated polypeptide 2, isoforms beta/delta/epsilon/gamma (Thymopoietin isoforms beta/delta/epsilon/gamma) (TP beta/delta/epsilon/gamma)	1.4802	1.90326	1.85432	1.74593	1.8676e+09	364870000	570540000	9.34337e+08	0	0
Q60972	Rbbp4	Histone-binding protein RBBP4 (Chromatin assembly factor 1 subunit C) (CAF-1 subunit C) (Chromatin assembly factor I p48 subunit) (CAF-I 48 kDa subunit) (CAF-I p48) (Nucleosome-remodeling factor subunit RBAP48) (Retinoblastoma-binding protein 4) (RBBP-4) (Retinoblastoma-binding protein p48)	1.38912	1.08175	1.85223	1.44103	143660000	15444000	43316000	6.74733e+07	0	0
Q60953	Pml	Protein PML	0.531089	1.22565	0.516397	0.757711	560740000	328480000	198980000	3.62733e+08	0	0
Q60936	Coq8a	Atypical kinase COQ8A, mitochondrial (EC 2.7.-.-) (Chaperone activity of bc1 complex-like) (Chaperone-ABC1-like) (Coenzyme Q protein 8A) (aarF domain-containing protein kinase 3)	1.93056	-1.41687	-2.47611	-0.654141	125900000	61493000	42069000	7.64873e+07	1	0
Q60932	Vdac1	Voltage-dependent anion-selective channel protein 1 (VDAC-1) (mVDAC1) (Outer mitochondrial membrane protein porin 1) (Plasmalemmal porin) (Voltage-dependent anion-selective channel protein 5) (VDAC-5) (mVDAC5)	3.91004	1.82671	1.02619	2.25431	6.0253e+09	1.4674e+09	1.9233e+09	3.13867e+09	1	0
Q60931	Vdac3	Voltage-dependent anion-selective channel protein 3 (VDAC-3) (mVDAC3) (Outer mitochondrial membrane protein porin 3)	3.82512	3.75189	3.60148	3.72617	4732100000	2366900000	2149800000	3.08293e+09	1	1
Q60930	Vdac2	Voltage-dependent anion-selective channel protein 2 (VDAC-2) (mVDAC2) (Outer mitochondrial membrane protein porin 2) (Voltage-dependent anion-selective channel protein 6) (VDAC-6) (mVDAC6)	3.96638	3.88029	4.18419	4.01029	12908000000	4.1062e+09	3.3629e+09	6.79237e+09	1	1
Q60875	Arhgef2	Rho guanine nucleotide exchange factor 2 (Guanine nucleotide exchange factor H1) (GEF-H1) (LBC'S first cousin) (Lymphoid blast crisis-like 1) (Oncogene LFC) (Rhobin)	1.87839	1.97794	1.91814	1.92482	18266000	4016500	5852700	9378400	0	0
Q60870	Reep5	Receptor expression-enhancing protein 5 (GP106) (Polyposis locus protein 1 homolog) (Protein TB2 homolog)	2.68425	2.36799	2.18687	2.41303	248350000	22087000	44350000	104929000	0	0
Q60864	Stip1	Stress-induced-phosphoprotein 1 (STI1) (mSTI1) (Hsc70/Hsp90-organizing protein) (Hop)	1.88286	1.69687	2.23099	1.93691	341860000	56686000	86690000	1.61745e+08	0	0
Q60790	Rasa3	Ras GTPase-activating protein 3 (GAP1(IP4BP)) (GapIII) (Ins P4-binding protein)	0.694881	1.43722	2.79655	1.64289	93062000	9890400	15472000	39474800	0	0
Q60766	Irgm1	Immunity-related GTPase family M protein 1 (EC 3.6.5.-) (Interferon-inducible GTPase 3) (Interferon-inducible protein 1) (LPS-stimulated RAW 264.7 macrophage protein 47) (LRG-47)	1.90045	3.42981	2.42059	2.58362	2413800000	266200000	209080000	9.63027e+08	0	0
Q60759	Gcdh	Glutaryl-CoA dehydrogenase, mitochondrial (GCD) (EC 1.3.8.6)	2.29382	*	*	2.29382	23410000	38071000	20693000	2.73913e+07	1	0
Q60749	Khdrbs1	KH domain-containing, RNA-binding, signal transduction-associated protein 1 (GAP-associated tyrosine phosphoprotein p62) (Src-associated in mitosis 68 kDa protein) (Sam68) (p21 Ras GTPase-activating protein-associated p62) (p68)	0.745479	0.649648	0.318124	0.571084	202810000	39513000	24807000	8.90433e+07	0	0
Q60710	Samhd1	Deoxynucleoside triphosphate triphosphohydrolase SAMHD1 (dNTPase) (EC 3.1.5.-) (Interferon-gamma-inducible protein Mg11) (SAM domain and HD domain-containing protein 1) (mSAMHD1)	1.32308	1.80003	1.22667	1.44993	1.5914e+09	707040000	834630000	1.04436e+09	0	0
Q60680	Chuk	Inhibitor of nuclear factor kappa-B kinase subunit alpha (I-kappa-B kinase alpha) (IKK-A) (IKK-alpha) (IkBKA) (IkappaB kinase) (EC 2.7.11.10) (Conserved helix-loop-helix ubiquitous kinase) (I-kappa-B kinase 1) (IKK1) (Nuclear factor NF-kappa-B inhibitor kinase alpha) (NFKBIKA)	2.10309	3.67601	*	2.88955	58915000	9533100	2808200	23752100	0	0
Q60668	Hnrnpd	Heterogeneous nuclear ribonucleoprotein D0 (hnRNP D0) (AU-rich element RNA-binding protein 1)	1.47778	1.00124	-0.553463	0.641851	480530000	57227000	119460000	2.19072e+08	0	0
Q60664	Irag2	Inositol 1,4,5-triphosphate receptor associated 2 (Lymphoid-restricted membrane protein) (Protein Jaw1) [Cleaved into: Processed inositol 1,4,5-triphosphate receptor associated 2]	3.31187	4.31685	4.07693	3.90188	2358200000	566800000	1312300000	1.41243e+09	0	1
Q60631	Grb2	Growth factor receptor-bound protein 2 (Adapter protein GRB2) (SH2/SH3 adapter GRB2)	1.95827	3.31103	1.53369	2.26766	251550000	25578000	15137000	9.74217e+07	0	0
Q60605	Myl6	Myosin light polypeptide 6 (17 kDa myosin light chain) (LC17) (Myosin light chain 3) (MLC-3) (Myosin light chain alkali 3) (Myosin light chain A3) (Smooth muscle and nonmuscle myosin light chain alkali 6)	1.79257	1.67459	1.85401	1.77372	1450300000	426170000	197290000	6.91253e+08	0	0
Q60597	Ogdh	2-oxoglutarate dehydrogenase complex component E1 (E1o) (OGDC-E1) (OGDH-E1) (EC 1.2.4.2) (2-oxoglutarate dehydrogenase, mitochondrial) (Alpha-ketoglutarate dehydrogenase) (Alpha-KGDH-E1) (Thiamine diphosphate (ThDP)-dependent 2-oxoglutarate dehydrogenase)	3.5892	3.38548	3.31654	3.43041	8.1408e+09	3.1186e+09	3.4477e+09	4.90237e+09	1	1
Q5XJY4	Parl	Presenilin-associated rhomboid-like protein, mitochondrial (EC 3.4.21.105) (Mitochondrial intramembrane-cleaving protease PARL) [Cleaved into: P-beta (Pbeta)]	3.75752	3.74878	3.73831	3.7482	1354900000	153330000	105490000	5.37907e+08	1	1
Q5U458	Dnajc11	DnaJ homolog subfamily C member 11	2.54267	4.20292	2.93105	3.22555	1277900000	597080000	485940000	7.86973e+08	1	1
Q5SWU9	Acaca	Acetyl-CoA carboxylase 1 (ACC1) (EC 6.4.1.2) (ACC-alpha) (Acetyl-CoA carboxylase 265)	-0.971125	-1.61682	-1.77217	-1.45337	493290000	37069000	94596000	2.08318e+08	1	0
Q5SWT3	Slc25a35	Solute carrier family 25 member 35	2.65342	3.43307	-0.269847	1.93888	9404000	39530000	39615000	2.95163e+07	1	0
Q5SUA5	Myo1g	Unconventional myosin-Ig	1.21315	1.79974	1.61287	1.54192	826800000	249870000	281180000	4.52617e+08	0	0
Q5SQX6	Cyfip2	Cytoplasmic FMR1-interacting protein 2 (p53-inducible protein 121)	2.21192	2.18462	1.53661	1.97771	971010000	185420000	177670000	444700000	0	0
Q5M8N4	Sdr39u1	Epimerase family protein SDR39U1 (EC 1.1.1.-) (Short-chain dehydrogenase/reductase family 39U member 1)	4.17369	1.53349	1.72895	2.47871	578950000	100460000	145470000	274960000	1	0
Q5HZI9	Slc25a51	Mitochondrial nicotinamide adenine dinucleotide transporter SLC25A51 (Mitochondrial NAD(+) transporter SLC25A51) (Mitochondrial carrier triple repeat protein 1) (Solute carrier family 25 member 51)	1.29511	2.78787	3.18094	2.42131	126570000	36980000	26126000	6.32253e+07	1	0
Q5EG47	Prkaa1	5'-AMP-activated protein kinase catalytic subunit alpha-1 (AMPK subunit alpha-1) (EC 2.7.11.1) (Acetyl-CoA carboxylase kinase) (ACACA kinase) (EC 2.7.11.27) (Hydroxymethylglutaryl-CoA reductase kinase) (HMGCR kinase) (EC 2.7.11.31) (Tau-protein kinase PRKAA1) (EC 2.7.11.26)		2.65882	0.590107	1.62446		66164000	15874000	41019000	0	0
Q566J8	Coq8b	Atypical kinase COQ8B, mitochondrial (EC 2.7.-.-) (AarF domain-containing protein kinase 4) (Coenzyme Q protein 8B)	2.15558		2.34619	2.25088	212530000		17598000	115064000	1	0
Q505D7	Opa3	Optic atrophy 3 protein homolog	1.73408	2.97112	2.94807	2.55109	519960000	106730000	94481000	2.4039e+08	1	0
Q501J6	Ddx17	Probable ATP-dependent RNA helicase DDX17 (EC 3.6.4.13) (DEAD box protein 17)	0.685582	2.03457	1.22579	1.31531	156700000	50938000	41760000	8.31327e+07	0	0
Q4VBD2	Tapt1	Transmembrane anterior posterior transformation protein 1	3.33665	3.0926	3.63551	3.35492	385140000	104420000	97826000	1.95795e+08	0	1
Q4QQM4	Trp53i11	Tumor protein p53-inducible protein 11 (Transformation related protein 53 inducible protein 11) (p53-induced gene 11 protein)	5.12093	3.93605	2.65784	3.90494	4433600000	284620000	802930000	1.84038e+09	0	1
Q4LDD4	Arap1	Arf-GAP with Rho-GAP domain, ANK repeat and PH domain-containing protein 1 (Centaurin-delta-2) (Cnt-d2)	1.94297	*	*	1.94297	63934000	9725000	1604100	25087700	0	0
Q4FZC9	Syne3	Nesprin-3 (KASH domain-containing protein 3) (KASH3) (Nuclear envelope spectrin repeat protein 3)	0.332145	5.52591	3.78384	3.21397	74186000	20561000	30959000	41902000	0	1
Q499X9	Mars2	Methionine--tRNA ligase, mitochondrial (EC 6.1.1.10) (Methionyl-tRNA synthetase 2) (Mitochondrial methionyl-tRNA synthetase) (MtMetRS)	2.25989	5.96416	5.04588	4.42331	265830000	43282000	17876000	108996000	1	1
Q3V3R1	Mthfd1l	Monofunctional C1-tetrahydrofolate synthase, mitochondrial (EC 6.3.4.3) (Formyltetrahydrofolate synthetase)	-1.85082	3.09728	1.3825	0.876318	1.9852e+09	597700000	700630000	1.09451e+09	1	0
Q3V384	Afg1l	AFG1-like ATPase (EC 3.6.-.-) (Lactation elevated protein 1)	0.444444		4.31928	2.38186	27292000		22293000	24792500	1	0
Q3V1L4	Nt5c2	Cytosolic purine 5'-nucleotidase (EC 3.1.3.5) (EC 3.1.3.99) (Cytosolic nucleoside phosphotransferase 5'N) (EC 2.7.1.77)	1.71669	8.36243	2.8412	4.30677	18580000	23597000	6752100	16309700	0	1
Q3UZ39	Lrrfip1	Leucine-rich repeat flightless-interacting protein 1 (LRR FLII-interacting protein 1) (FLI-LRR-associated protein 1) (Flap-1) (H186 FLAP)		3.13944	2.49652	2.81798		6635300	11721000	9178150	0	0
Q3UVK0	Ermp1	Endoplasmic reticulum metallopeptidase 1 (EC 3.4.-.-) (Felix-ina)	2.53729	2.55053	2.61103	2.56628	1.5227e+09	149110000	127350000	5.9972e+08	0	0
Q3UV70	Pdp1	[Pyruvate dehydrogenase [acetyl-transferring]]-phosphatase 1, mitochondrial (PDP 1) (EC 3.1.3.43) (Protein phosphatase 2C) (Pyruvate dehydrogenase phosphatase catalytic subunit 1) (PDPC 1)	2.70983	*		2.70983	116940000	7095200		62017600	1	0
Q3UUQ7	Pgap1	GPI inositol-deacylase (EC 3.1.-.-) (Post-GPI attachment to proteins factor 1)	2.67379	3.14985	2.58445	2.8027	2852200000	507720000	336330000	1.23208e+09	0	0
Q3USJ8	Fchsd2	F-BAR and double SH3 domains protein 2 (Protein nervous wreck 1) (NWK1) (SH3 multiple domains protein 3)		-2.04598	-1.38067	-1.71332		3289000	6622000	4955500	0	0
Q3URS9	Ccdc51	Mitochondrial potassium channel (MITOK) (Coiled-coil domain-containing protein 51)	2.73266	4.98983	4.80489	4.17579	170530000	77525000	41769000	96608000	1	1
Q3URE1	Acsf3	Malonate--CoA ligase ACSF3, mitochondrial (EC 6.2.1.76) (Acyl-CoA synthetase family member 3)	2.99593	2.77628	6.11993	3.96405	710960000	154760000	256130000	373950000	1	1
Q3UQ84	Tars2	Threonine--tRNA ligase, mitochondrial (EC 6.1.1.3) (Threonyl-tRNA synthetase) (ThrRS) (Threonyl-tRNA synthetase-like 1)	3.14451	4.56589	4.03539	3.91527	1.6132e+09	614670000	609080000	9.4565e+08	1	1
Q3UPL0	Sec31a	Protein transport protein Sec31A (SEC31-like protein 1) (SEC31-related protein A)	2.19484	4.22441	2.05317	2.82414	127270000	33791000	50740000	7.06003e+07	0	0
Q3UPF5	Zc3hav1	Zinc finger CCCH-type antiviral protein 1 (ADP-ribosyltransferase diphtheria toxin-like 13) (ARTD13) (Inactive Poly [ADP-ribose] polymerase 13) (PARP13)	1.8695	3.82368	5.99913	3.89744	141690000	50635000	58741000	8.36887e+07	0	1
Q3UNZ8	Cryzl2	Quinone oxidoreductase-like protein 2 (EC 1.-.-.-) (Zeta-crystallin homolog 2)	2.53185	*		2.53185	53859000	76463000		65161000	1	0
Q3UN02	Lclat1	Lysocardiolipin acyltransferase 1 (EC 2.3.1.-) (1-acylglycerol-3-phosphate O-acyltransferase 8) (1-AGP acyltransferase 8) (1-AGPAT 8) (EC 2.3.1.51) (Acyl-CoA:lysocardiolipin acyltransferase 1)	1.42706		2.41941	1.92324	451560000		39318000	245439000	0	0
Q3UMY5	Eml4	Echinoderm microtubule-associated protein-like 4 (EMAP-4)	0.915233	3.32413	1.64373	1.96103	138310000	38046000	25214000	67190000	0	0
Q3UMR5	Mcu	Calcium uniporter protein, mitochondrial	1.90324	3.26947	3.69741	2.95671	444710000	20255000	99087000	1.88017e+08	1	0
Q3ULJ0	Gpd1l	Glycerol-3-phosphate dehydrogenase 1-like protein (EC 1.1.1.8)	2.45861	3.221	2.67873	2.78611	1.9847e+09	461190000	300650000	9.15513e+08	0	0
Q3ULD5	Mccc2	Methylcrotonoyl-CoA carboxylase beta chain, mitochondrial (MCCase subunit beta) (EC 6.4.1.4) (3-methylcrotonyl-CoA carboxylase 2) (3-methylcrotonyl-CoA carboxylase non-biotin-containing subunit) (3-methylcrotonyl-CoA:carbon dioxide ligase subunit beta)		4.30381	2.11928	3.21155		17522000	4529000	11025500	1	1
Q3UJU9	Rmdn3	Regulator of microtubule dynamics protein 3 (RMD-3) (mRMD-3) (Protein FAM82A2) (Protein FAM82C)	2.09744	3.68784	4.00853	3.2646	205890000	99928000	80180000	128666000	1	1
Q3UIU2	Ndufb6	NADH dehydrogenase [ubiquinone] 1 beta subcomplex subunit 6 (Complex I-B17) (CI-B17) (NADH-ubiquinone oxidoreductase B17 subunit)	3.48797	3.62838	5.77464	4.297	97440000	132150000	155890000	1.28493e+08	1	1
Q3UHD6	Snx27	Sorting nexin-27	1.22057	*	4.45	2.83529	117160000	13621000	47499000	5.94267e+07	0	0
Q3UGP8	Alg10b	Putative Dol-P-Glc:Glc(2)Man(9)GlcNAc(2)-PP-Dol alpha-1,2-glucosyltransferase (EC 2.4.1.256) (Alpha-1,2-glucosyltransferase ALG10-A) (Alpha-2-glucosyltransferase ALG10-B) (Asparagine-linked glycosylation protein 10 homolog B)	2.86783	3.16214	3.46282	3.16426	382080000	22258000	23667000	1.42668e+08	0	1
Q3UFY8	Trmt10c	tRNA methyltransferase 10 homolog C (Mitochondrial ribonuclease P protein 1) (Mitochondrial RNase P protein 1) (RNA (guanine-9-)-methyltransferase domain-containing protein 1) (mRNA methyladenosine-N(1)-methyltransferase) (EC 2.1.1.-) (tRNA (adenine(9)-N(1))-methyltransferase) (EC 2.1.1.218) (tRNA (guanine(9)-N(1))-methyltransferase) (EC 2.1.1.221)	1.20084	3.1174	2.92954	2.41593	1.0442e+09	302480000	347030000	5.6457e+08	1	0
Q3UBX0	Tmem109	Transmembrane protein 109 (Mitsugumin-23) (Mg23)	2.36877	2.70381	2.69517	2.58925	330240000	142820000	140180000	2.04413e+08	0	0
Q3U9G9	Lbr	Delta(14)-sterol reductase LBR (Delta-14-SR) (EC 1.3.1.70) (3-beta-hydroxysterol Delta (14)-reductase) (C-14 sterol reductase) (C14SR) (Integral nuclear envelope inner membrane protein) (Lamin-B receptor) (Sterol C14-reductase)	3.55266	3.70983	3.51365	3.59205	68708000000	16343000000	15887000000	33646000000	0	1
Q3U7R1	Esyt1	Extended synaptotagmin-1 (E-Syt1) (Membrane-bound C2 domain-containing protein)	2.86633	2.79895	2.23588	2.63372	9120200000	1.7962e+09	1101500000	4.00597e+09	0	0
Q3U6B2	Gpr183	G-protein coupled receptor 183 (Epstein-Barr virus-induced G-protein coupled receptor 2 homolog) (EBI2) (EBV-induced G-protein coupled receptor 2 homolog)	3.39023	*	1.90464	2.64744	125870000	15485000	18841000	5.33987e+07	0	0
Q3U5Q7	Cmpk2	UMP-CMP kinase 2, mitochondrial (EC 2.7.4.14) (Nucleoside-diphosphate kinase) (EC 2.7.4.6) (Thymidylate kinase LPS-inducible member) (TYKi)	1.36244	2.28642	2.97023	2.20636	362590000	191830000	154530000	2.36317e+08	1	0
Q3U4G3	Xxylt1	Xyloside xylosyltransferase 1 (EC 2.4.2.62) (UDP-xylose:alpha-xyloside alpha-1,3-xylosyltransferase)	2.58346	6.11203	4.60703	4.43417	267610000	149790000	193270000	2.03557e+08	0	1
Q3U2U7	Mettl17	Methyltransferase-like protein 17, mitochondrial (EC 2.1.1.-)		3.51654	*	3.51654		25540000	12939000	19239500	1	1
Q3U2S8	Hvcn1	Voltage-gated hydrogen channel 1 (Hydrogen voltage-gated channel 1) (HV1) (Voltage sensor domain-only protein) (mVSOP)		2.11229	1.54937	1.83083		300650000	282730000	291690000	0	0
Q3U2A8	Vars2	Valine--tRNA ligase, mitochondrial (EC 6.1.1.9) (Valyl-tRNA synthetase) (ValRS)	2.64038	2.81952	3.6342	3.03137	507600000	523260000	319890000	450250000	1	1
Q3U186	Rars2	Probable arginine--tRNA ligase, mitochondrial (EC 6.1.1.19) (Arginyl-tRNA synthetase) (ArgRS)	2.48642	4.98478	3.96443	3.81188	1223600000	293600000	197580000	5.71593e+08	1	1
Q3U0Y2	Tmem35b	Transmembrane protein 35B (ZMYM6 neighbor protein)		2.87882	3.2747	3.07676		7382700	6476400	6929550	0	1
Q3U0V1	Khsrp	Far upstream element-binding protein 2 (FUSE-binding protein 2) (KH type-splicing regulatory protein) (KSRP)	0.551552	1.32274	0.525524	0.799939	409330000	159910000	54220000	207820000	0	0
Q3TZZ7	Esyt2	Extended synaptotagmin-2 (E-Syt2)	2.57889	3.95941	3.78101	3.43977	642830000	339840000	244470000	4.09047e+08	0	1
Q3TYS2	Cybc1	Cytochrome b-245 chaperone 1 (Essential for reactive oxygen species protein) (Eros)	4.27222	3.81727	3.04047	3.70999	5488800000	1.8458e+09	1.8638e+09	3.06613e+09	0	1
Q3TXX3	Zfyve27	Protrudin (Zinc finger FYVE domain-containing protein 27)	2.18525	1.56675	1.60492	1.78564	60821000	8500200	15598000	28306400	0	0
Q3TXS7	Psmd1	26S proteasome non-ATPase regulatory subunit 1 (26S proteasome regulatory subunit RPN2) (26S proteasome regulatory subunit S1)	1.00825	2.06475	3.12521	2.06607	38407000	9417300	20878000	2.29008e+07	0	0
Q3TWL2	Pip4p1	Type 1 phosphatidylinositol 4,5-bisphosphate 4-phosphatase (Type 1 PtdIns-4,5-P2 4-Ptase) (EC 3.1.3.78) (PtdIns-4,5-P2 4-Ptase I) (Transmembrane protein 55B)	3.59851	3.50919		3.55385	458740000	130620000		294680000	0	1
Q3TVP5	Otulinl	Inactive ubiquitin thioesterase OTULINL	2.49585	3.3874	2.89005	2.92443	347720000	322540000	181240000	2.83833e+08	0	0
Q3TUH1	Tamm41	Phosphatidate cytidylyltransferase, mitochondrial (EC 2.7.7.41) (CDP-diacylglycerol synthase) (CDP-DAG synthase) (Mitochondrial translocator assembly and maintenance protein 41 homolog) (TAM41)	1.54719	3.70066	3.65308	2.96698	261710000	61463000	131350000	1.51508e+08	1	0
Q3TQB2	Foxred1	FAD-dependent oxidoreductase domain-containing protein 1 (EC 1.-.-.-)	1.58208	1.3412	1.23575	1.38634	494610000	65466000	102150000	220742000	1	0
Q3TNL8	Itprip	Inositol 1,4,5-trisphosphate receptor-interacting protein	1.99818	3.21701	3.04803	2.7544	537560000	346650000	300620000	3.94943e+08	0	0
Q3TL44	Nlrx1	NLR family member X1	2.75587	2.94882	2.78519	2.82996	166400000	89643000	243360000	1.66468e+08	1	0
Q3TIU4	Pde12	2',5'-phosphodiesterase 12 (2'-PDE) (2-PDE) (EC 3.1.4.-) (Mitochondrial deadenylase) (EC 3.1.13.4)	2.20016	1.47889	-1.27778	0.800423	61977000	17832000	15516000	31775000	1	0
Q3THE2	Myl12b	Myosin regulatory light chain 12B (Myosin regulatory light chain 2-B, smooth muscle isoform) (Myosin regulatory light chain 20 kDa) (MLC20) (Myosin regulatory light chain MRLC2)	0.784221	1.87352	1.576	1.41125	241120000	86546000	60466000	1.29377e+08	0	0
Q3TEA8	Hp1bp3	Heterochromatin protein 1-binding protein 3	2.00367	1.90278	1.90056	1.93567	198600000	398800000	320430000	3.05943e+08	0	0
Q3TDQ1	Stt3b	Dolichyl-diphosphooligosaccharide--protein glycosyltransferase subunit STT3B (Oligosaccharyl transferase subunit STT3B) (STT3-B) (EC 2.4.99.18) (B6dom1 antigen) (Source of immunodominant MHC-associated peptides)	1.53769	2.14023	2.23268	1.9702	362680000	245570000	236080000	2.81443e+08	0	0
Q3TDN2	Faf2	FAS-associated factor 2 (UBX domain-containing protein 8)	1.1097	-0.288667	2.81055	1.21053	62608000	13900000	24842000	3.37833e+07	0	0
Q3TBT3	Sting1	Stimulator of interferon genes protein (mSTING) (Endoplasmic reticulum interferon stimulator) (ERIS) (Mediator of IRF3 activation) (MMITA) (Transmembrane protein 173)	2.04201	2.56511	2.15091	2.25268	1387500000	584250000	414800000	7.95517e+08	1	0
Q3TBD2	Arhgap45	Rho GTPase-activating protein 45 (Minor histocompatibility protein HA-1)	1.76962	2.04533	1.55079	1.78858	576160000	267610000	230060000	3.57943e+08	0	0
Q3TAE8	Alg6	Dolichyl pyrophosphate Man9GlcNAc2 alpha-1,3-glucosyltransferase (EC 2.4.1.267) (Asparagine-linked glycosylation protein 6 homolog) (Dol-P-Glc:Man(9)GlcNAc(2)-PP-Dol alpha-1,3-glucosyltransferase) (Dolichyl-P-Glc:Man9GlcNAc2-PP-dolichyl glucosyltransferase)	1.42379		*	1.42379	75145000		25203000	50174000	0	0
Q3B7Z2	Osbp	Oxysterol-binding protein 1	2.68409	3.09422	3.47852	3.08561	389320000	33789000	93644000	172251000	0	1
Q31125	Slc39a7	Zinc transporter SLC39A7 (Histidine-rich membrane protein Ke4) (Solute carrier family 39 member 7) (Zrt-, Irt-like protein 7) (ZIP7)	3.18798	5.34724	4.17678	4.23733	1275500000	276390000	226270000	592720000	0	1
Q2TPA8	Hsdl2	Hydroxysteroid dehydrogenase-like protein 2 (EC 1.-.-.-)	1.42532	5.83443	4.69327	3.98434	572680000	135280000	82097000	2.63352e+08	1	1
Q14C51	Ptcd3	Small ribosomal subunit protein mS39 (28S ribosomal protein S39, mitochondrial) (MRP-S39) (Pentatricopeptide repeat domain-containing protein 3, mitochondrial)	3.3684	5.7769	4.33211	4.49247	948960000	630110000	368370000	6.49147e+08	1	1
Q14AI6	Rpusd3	Mitochondrial mRNA pseudouridine synthase Rpusd3 (EC 5.4.99.-) (RNA pseudouridylate synthase domain-containing protein 3)	1.47432	*	*	1.47432	156890000	55695000	59394000	9.06597e+07	1	0
Q149F5	Tmem71	Transmembrane protein 71	2.46785	4.5505	3.27379	3.43071	268720000	103250000	87530000	1.53167e+08	0	1
Q11011	Npepps	Puromycin-sensitive aminopeptidase (PSA) (EC 3.4.11.14) (Cytosol alanyl aminopeptidase) (AAP-S)	1.53316	-0.243993	1.88059	1.05659	224010000	68195000	51953000	1.14719e+08	0	0
Q09200	B4galnt1	Beta-1,4 N-acetylgalactosaminyltransferase 1 (EC 2.4.1.92) ((N-acetylneuraminyl)-galactosylglucosylceramide) (GM2/GD2 synthase) (GalNAc-T)	1.95201	3.29364	3.02442	2.75669	183200000	258030000	222250000	221160000	0	0
Q08093	Cnn2	Calponin-2 (Calponin H2, smooth muscle) (Neutral calponin)	1.65163	2.55926	1.75672	1.9892	1446300000	449150000	324940000	740130000	0	0
Q07813	Bax	Apoptosis regulator BAX	3.35165	6.73495	5.33592	5.14084	516370000	139400000	108770000	2.54847e+08	1	1
Q07417	Acads	Short-chain specific acyl-CoA dehydrogenase, mitochondrial (SCAD) (EC 1.3.8.1) (Butyryl-CoA dehydrogenase)	3.84536	5.18346	4.38995	4.47292	14930000000	4332000000	3.7977e+09	7.68657e+09	1	1
Q07076	Anxa7	Annexin A7 (Annexin VII) (Annexin-7) (Synexin)	1.41535	4.67797	2.39808	2.83047	85088000	42964000	24505000	5.08523e+07	0	0
Q05920	Pc	Pyruvate carboxylase, mitochondrial (EC 6.4.1.1) (Pyruvic carboxylase) (PCB)	-0.153765	-0.95371	-1.22633	-0.777935	513830000	124300000	140650000	2.59593e+08	1	0
Q05144	Rac2	Ras-related C3 botulinum toxin substrate 2 (Protein EN-7) (p21-Rac2)	2.31905	1.96544	1.82362	2.03604	4551400000	596500000	569110000	1905670000	0	0
Q03267	Ikzf1	DNA-binding protein Ikaros (Ikaros family zinc finger protein 1) (Lymphoid transcription factor LyF-1)		0.723452	0.522548	0.623		28335000	19904000	24119500	0	0
Q03265	Atp5f1a	ATP synthase subunit alpha, mitochondrial (ATP synthase F1 subunit alpha)	1.47001	2.2839	2.11158	1.95516	3.1046e+09	830320000	746910000	1.56061e+09	1	0
Q02053	Uba1	Ubiquitin-like modifier-activating enzyme 1 (EC 6.2.1.45) (Ubiquitin-activating enzyme E1) (Ubiquitin-activating enzyme E1 X) (Ubiquitin-like modifier-activating enzyme 1 X)	1.22249	0.870981	0.79757	0.963682	1177600000	182790000	386100000	5.82163e+08	1	0
Q01853	Vcp	Transitional endoplasmic reticulum ATPase (TER ATPase) (EC 3.6.4.6) (15S Mg(2+)-ATPase p97 subunit) (Valosin-containing protein) (VCP)	1.83384	2.44306	2.26073	2.17921	922120000	75506000	175500000	391042000	0	0
Q01768	Nme2	Nucleoside diphosphate kinase B (NDK B) (NDP kinase B) (EC 2.7.4.6) (Histidine protein kinase NDKB) (EC 2.7.13.3) (P18) (nm23-M2)	1.89915	2.46915	1.31054	1.89295	750950000	58744000	44170000	2.84621e+08	0	0
Q00PI9	Hnrnpul2	Heterogeneous nuclear ribonucleoprotein U-like protein 2 (MLF1-associated nuclear protein)	0.764927	0.387886	0.572027	0.574947	63334000	79622000	98928000	80628000	0	0
P99029	Prdx5	Peroxiredoxin-5, mitochondrial (EC 1.11.1.24) (Antioxidant enzyme B166) (AOEB166) (Liver tissue 2D-page spot 2D-0014IV) (PLP) (Peroxiredoxin V) (Prx-V) (Peroxisomal antioxidant enzyme) (Thioredoxin peroxidase PMP20) (Thioredoxin-dependent peroxiredoxin 5)	1.87127	2.11533	1.92409	1.97023	2789500000	871300000	843890000	1.50156e+09	1	0
P99026	Psmb4	Proteasome subunit beta type-4 (Low molecular mass protein 3) (Macropain beta chain) (Multicatalytic endopeptidase complex beta chain) (Proteasome beta chain) (Proteasome chain 3)	1.98109	1.59751	2.52466	2.03442	85946000	20120000	29718000	4.52613e+07	0	0
P99024	Tubb5	Tubulin beta-5 chain	1.96493	2.9539	1.9531	2.29064	5449100000	336870000	653140000	2146370000	0	0
P98192	Gnpat	Dihydroxyacetone phosphate acyltransferase (DAP-AT) (DHAP-AT) (EC 2.3.1.42) (Acyl-CoA:dihydroxyacetonephosphateacyltransferase) (Glycerone-phosphate O-acyltransferase)	2.26213	2.32005	2.74547	2.44255	114720000	53775000	78126000	82207000	0	0
P97930	Dtymk	Thymidylate kinase (EC 2.7.4.9) (dTMP kinase)	2.71543		*	2.71543	300980000		11327000	156153500	0	0
P97872	Fmo5	Flavin-containing monooxygenase 5 (FMO 5) (Dimethylaniline monooxygenase [N-oxide-forming] 5) (EC 1.14.13.8) (Dimethylaniline oxidase 5) (Hepatic flavin-containing monooxygenase 5) (NADPH oxidase) (EC 1.6.3.1)	1.2055		2.54319	1.87435	29556000		4868300	17212150	0	0
P97823	Lypla1	Acyl-protein thioesterase 1 (APT-1) (EC 3.1.2.-) (Lysophospholipase 1) (Lysophospholipase I) (LPL-I) (LysoPLA I) (Palmitoyl-protein hydrolase) (EC 3.1.2.22)	0.744051	1.30114	0.866108	0.970432	399390000	132970000	147990000	2.26783e+08	1	0
P97821	Ctsc	Dipeptidyl peptidase 1 (EC 3.4.14.1) (Cathepsin C) (Cathepsin J) (Dipeptidyl peptidase I) (DPP-I) (DPPI) (Dipeptidyl transferase) [Cleaved into: Dipeptidyl peptidase 1 exclusion domain chain (Dipeptidyl peptidase I exclusion domain chain); Dipeptidyl peptidase 1 heavy chain (Dipeptidyl peptidase I heavy chain); Dipeptidyl peptidase 1 light chain (Dipeptidyl peptidase I light chain)]	0.847119	0.96601	0.0946774	0.635936	236700000	60109000	70641000	1.22483e+08	0	0
P97807	Fh	Fumarate hydratase, mitochondrial (Fumarase) (EC 4.2.1.2) (EF-3)	2.39465	3.94107	5.4832	3.93964	104870000	12129000	36428000	5.11423e+07	1	1
P97742	Cpt1a	Carnitine O-palmitoyltransferase 1, liver isoform (CPT1-L) (EC 2.3.1.21) (Carnitine O-palmitoyltransferase I, liver isoform) (CPT I) (CPTI-L) (Carnitine palmitoyltransferase 1A)	2.46759	2.6959	2.5284	2.56396	4839900000	969410000	960300000	2.25654e+09	1	0
P97494	Gclc	Glutamate--cysteine ligase catalytic subunit (EC 6.3.2.2) (GCS heavy chain) (Gamma-ECS) (Gamma-glutamylcysteine synthetase)		*	3.01351	3.01351		3478300	9236500	6357400	0	1
P97461	Rps5	Small ribosomal subunit protein uS7 (40S ribosomal protein S5) [Cleaved into: Small ribosomal subunit protein uS7, N-terminally processed]	1.75316	1.52923	-0.128422	1.05132	272340000	29527000	23427000	1.08431e+08	0	0
P97384	Anxa11	Annexin A11 (Annexin XI) (Annexin-11) (Calcyclin-associated annexin 50) (CAP-50)	1.17527	2.97973		2.0775	37448000	42172000		39810000	0	0
P97372	Psme2	Proteasome activator complex subunit 2 (11S regulator complex subunit beta) (REG-beta) (Activator of multicatalytic protease subunit 2) (Proteasome activator 28 subunit beta) (PA28b) (PA28beta)	1.7488	2.32566	2.28839	2.12095	828600000	79796000	81435000	3.29944e+08	0	0
P97371	Psme1	Proteasome activator complex subunit 1 (11S regulator complex subunit alpha) (REG-alpha) (Activator of multicatalytic protease subunit 1) (Proteasome activator 28 subunit alpha) (PA28a) (PA28alpha)	2.08836	3.29469	2.55763	2.64689	2589300000	223550000	375480000	1.06278e+09	0	0
P97369	Ncf4	Neutrophil cytosol factor 4 (NCF-4) (Neutrophil NADPH oxidase factor 4) (p40-phox) (p40phox)	2.70793		1.52577	2.11685	30681000		4400300	17540650	0	0
P97351	Rps3a	Small ribosomal subunit protein eS1 (40S ribosomal protein S3a) (Protein TU-11)	1.43822		1.33731	1.38777	396290000		28285000	212287500	0	0
P97315	Csrp1	Cysteine and glycine-rich protein 1 (Cysteine-rich protein 1) (CRP) (CRP1)	1.29442	3.23631	-0.327478	1.40108	75651000	18530000	2075600	3.20855e+07	0	0
P97311	Mcm6	DNA replication licensing factor MCM6 (EC 3.6.4.12) (Mis5 homolog)	1.18668	0.353526	1.66719	1.06913	17661000	15106000	33681000	2.21493e+07	0	0
P97287	Mcl1	Induced myeloid leukemia cell differentiation protein Mcl-1 homolog (Bcl-2-related protein EAT/mcl1)	5.56168	*		5.56168	98001000	24040000		61020500	1	1
P85094	Isoc2a	Isochorismatase domain-containing protein 2A	2.58766	3.81333	2.98365	3.12821	14246000000	3.2529e+09	3.2417e+09	6.91353e+09	1	1
P84228	H3c2; H3c3; H3c4; H3c6; H3c7; H3c13; H3c14; H3c15	Histone H3.2 (H3-clustered histone 13) (H3-clustered histone 14) (H3-clustered histone 15) (H3-clustered histone 2) (H3-clustered histone 3) (H3-clustered histone 4) (H3-clustered histone 6) (H3-clustered histone 7)	2.06716	1.64145	1.33549	1.68137	2379300000	3.8489e+09	3.6658e+09	3.298e+09	0	0
P84099	Rpl19	Large ribosomal subunit protein eL19 (60S ribosomal protein L19)	1.16018	1.48053	0.920923	1.18721	283000000	41802000	51631000	1.25478e+08	0	0
P84096	Rhog	Rho-related GTP-binding protein RhoG (Sid 10750)	2.67352	2.47438	2.34603	2.49798	1313100000	193360000	270960000	5.92473e+08	0	0
P84084	Arf5	ADP-ribosylation factor 5	2.49394		3.99613	3.24503	1085000000		183730000	634365000	1	1
P83882	Rpl36a	Large ribosomal subunit protein eL42 (60S ribosomal protein L36a) (60S ribosomal protein L44)	0.422134	-1.34436	0.606074	-0.105385	97761000	22538000	25987000	48762000	0	0
P83093	Stim2	Stromal interaction molecule 2		0.900634	0.870185	0.88541		12813000	17240000	15026500	0	0
P80318	Cct3	T-complex protein 1 subunit gamma (TCP-1-gamma) (CCT-gamma) (Matricin) (mTRiC-P5)	0.986775	2.75898	2.68106	2.14227	330100000	118000000	175210000	207770000	0	0
P80317	Cct6a	T-complex protein 1 subunit zeta (TCP-1-zeta) (CCT-zeta-1)	2.25287	3.19955	2.21332	2.55525	443400000	62705000	106410000	2.04172e+08	0	0
P80316	Cct5	T-complex protein 1 subunit epsilon (TCP-1-epsilon) (CCT-epsilon)	0.787002	*	*	0.787002	169220000	17121000	8322300	6.48878e+07	0	0
P80315	Cct4	T-complex protein 1 subunit delta (TCP-1-delta) (A45) (CCT-delta)	1.94291	0.956852	1.27772	1.39249	385980000	37649000	9904300	144511100	0	0
P80314	Cct2	T-complex protein 1 subunit beta (TCP-1-beta) (CCT-beta)	0.779304	1.41695	1.92098	1.37241	451010000	14892000	19521000	1.61808e+08	0	0
P80313	Cct7	T-complex protein 1 subunit eta (TCP-1-eta) (CCT-eta)	2.31876	2.25434	1.78445	2.11918	595490000	85747000	115100000	2.65446e+08	0	0
P70698	Ctps1	CTP synthase 1 (EC 6.3.4.2) (CTP synthetase 1) (UTP--ammonia ligase 1)	3.23758	0.427012	2.15086	1.93848	263080000	10324000	5539600	92981200	0	0
P70658	Cxcr4	C-X-C chemokine receptor type 4 (CXC-R4) (CXCR-4) (Fusin) (Leukocyte-derived seven transmembrane domain receptor) (LESTR) (Pre-B-cell-derived chemokine receptor) (PB-CKR) (Stromal cell-derived factor 1 receptor) (SDF-1 receptor) (CD antigen CD184)	3.1757	2.1428		2.65925	250860000	8807200		129833600	0	0
P70429	Evl	Ena/VASP-like protein (Ena/vasodilator-stimulated phosphoprotein-like)	1.63626	1.69348	2.32703	1.88559	37387000	9380600	17151000	21306200	0	0
P70406	Ucp2	Dicarboxylate carrier SLC25A8 (Mitochondrial uncoupling protein 2) (UCP 2) (Solute carrier family 25 member 8) (UCPH)	3.74275	*	*	3.74275	401700000	10518000	14244000	142154000	1	1
P70404	Idh3g	Isocitrate dehydrogenase [NAD] subunit gamma 1, mitochondrial (Isocitric dehydrogenase subunit gamma) (NAD(+)-specific ICDH subunit gamma)	3.11254	5.01654	4.51117	4.21342	4760100000	2.9469e+09	1.8145e+09	3.17383e+09	1	1
P70372	Elavl1	ELAV-like protein 1 (Elav-like generic protein) (Hu-antigen R) (HuR) (MelG)	1.21587		1.86675	1.54131	144530000		22158000	83344000	0	0
P70349	Hint1	Adenosine 5'-monophosphoramidase HINT1 (EC 3.9.1.-) (Desumoylating isopeptidase HINT1) (EC 3.4.22.-) (Histidine triad nucleotide-binding protein 1) (Protein kinase C inhibitor 1) (Protein kinase C-interacting protein 1) (PKCI-1)	1.36821	*		1.36821	98479000	38114000		68296500	1	0
P70333	Hnrnph2	Heterogeneous nuclear ribonucleoprotein H2 (hnRNP H2) (Heterogeneous nuclear ribonucleoprotein H') (hnRNP H') [Cleaved into: Heterogeneous nuclear ribonucleoprotein H2, N-terminally processed]	0.490456	2.04426	1.67665	1.40379	42127000	99296000	45098000	6.21737e+07	0	0
P70303	Ctps2	CTP synthase 2 (EC 6.3.4.2) (CTP synthetase 2) (CTPsH) (UTP--ammonia ligase 2)	2.91135	3.33174	4.11634	3.45315	43652000	73438000	47789000	5.49597e+07	0	1
P70302	Stim1	Stromal interaction molecule 1	2.5749	3.81337	2.84721	3.07849	2.0692e+09	889790000	698200000	1.21906e+09	0	1
P70296	Pebp1	Phosphatidylethanolamine-binding protein 1 (PEBP-1) (HCNPpp) [Cleaved into: Hippocampal cholinergic neurostimulating peptide (HCNP)]	-0.468414	0.543845		0.0377151	119790000	10861000		65325500	0	0
P70295	Aup1	Lipid droplet-regulating VLDL assembly factor AUP1 (Ancient ubiquitous protein 1)	2.06107	1.66134	1.89676	1.87306	253520000	55617000	87132000	1.3209e+08	0	0
P70245	Ebp	3-beta-hydroxysteroid-Delta(8),Delta(7)-isomerase (EC 5.3.3.5) (Cholestenol Delta-isomerase) (Delta(8)-Delta(7) sterol isomerase) (D8-D7 sterol isomerase) (Emopamil-binding protein)	3.38158	5.99055	7.88203	5.75139	3.3478e+09	735520000	407730000	1.49702e+09	0	1
P70227	Itpr3	Inositol 1,4,5-trisphosphate receptor type 3 (IP3 receptor isoform 3) (IP3R 3) (InsP3R3) (Type 3 inositol 1,4,5-trisphosphate receptor) (Type 3 InsP3 receptor)	1.90664	2.85115	2.3659	2.37456	1086600000	195850000	93007000	4.58486e+08	0	0
P70224	Gimap1	GTPase IMAP family member 1 (Immune-associated protein 38) (IAP38) (Immunity-associated protein 1)	2.33865	2.77376	2.84652	2.65298	1241000000	210590000	183290000	544960000	0	0
P70218	Map4k1	Mitogen-activated protein kinase kinase kinase kinase 1 (EC 2.7.11.1) (Hematopoietic progenitor kinase) (HPK) (MAPK/ERK kinase kinase kinase 1) (MEK kinase kinase 1) (MEKKK 1)	2.00273		2.22819	2.11546	155790000		6977600	81383800	0	0
P70168	Kpnb1	Importin subunit beta-1 (Karyopherin subunit beta-1) (Nuclear factor p97) (Pore targeting complex 97 kDa subunit) (PTAC97) (SCG)	2.85344	2.0393	1.92598	2.27291	1104900000	288600000	320830000	5.71443e+08	0	0
P68510	Ywhah	14-3-3 protein eta	2.69237	2.37916	2.10963	2.39372	392880000	50494000	64927000	1.69434e+08	0	0
P68404	Prkcb	Protein kinase C beta type (PKC-B) (PKC-beta) (EC 2.7.11.13)	0.498691	1.3243	1.05413	0.959039	18029000	38373000	82365000	4.62557e+07	0	0
P68372	Tubb4b	Tubulin beta-4B chain (Tubulin beta-2C chain)	1.96027	2.20721	1.99803	2.05517	771730000	1.7526e+09	2.0613e+09	1.52854e+09	0	0
P68368	Tuba4a	Tubulin alpha-4A chain (EC 3.6.5.-) (Alpha-tubulin 4) (Alpha-tubulin isotype M-alpha-4) (Tubulin alpha-4 chain)	1.41435	3.30763		2.36099	328750000	34047000		181398500	0	0
P68254	Ywhaq	14-3-3 protein theta (14-3-3 protein tau)	2.13272	2.51163	2.66475	2.43636	1369700000	88328000	85219000	5.14416e+08	0	0
P68040	Rack1	Small ribosomal subunit protein RACK1 (12-3) (Guanine nucleotide-binding protein subunit beta-2-like 1) (Receptor for activated C kinase) (Receptor of activated protein C kinase 1) (Receptor of activated protein kinase C 1) (p205) [Cleaved into: Small ribosomal subunit protein RACK1, N-terminally processed (Guanine nucleotide-binding protein subunit beta-2-like 1, N-terminally processed) (Recepto…	1.68357	2.22785	1.88954	1.93365	2.0465e+09	562590000	532730000	1.04727e+09	0	0
P68037	Ube2l3	Ubiquitin-conjugating enzyme E2 L3 (EC 2.3.2.23) (E2 ubiquitin-conjugating enzyme L3) (UbcM4) (Ubiquitin carrier protein L3) (Ubiquitin-protein ligase L3)	1.61633	3.66262		2.63947	368740000	41690000		205215000	0	0
P67778	Phb1	Prohibitin 1 (B-cell receptor-associated protein 32) (BAP 32)	1.12606	2.42879	2.2819	1.94558	282060000	78903000	104150000	1.55038e+08	1	0
P63330	Ppp2ca	Serine/threonine-protein phosphatase 2A catalytic subunit alpha isoform (PP2A-alpha) (EC 3.1.3.16)	2.05739	*		2.05739	146360000	16238000		81299000	0	0
P63328	Ppp3ca	Protein phosphatase 3 catalytic subunit alpha (EC 3.1.3.16) (CAM-PRP catalytic subunit) (Calcineurin A alpha) (Calmodulin-dependent calcineurin A subunit alpha isoform) (CNA alpha) (Serine/threonine-protein phosphatase 2B catalytic subunit alpha isoform)	1.82854		0.996387	1.41246	176470000		1587100	89028550	0	0
P63323	Rps12	Small ribosomal subunit protein eS12 (40S ribosomal protein S12)	1.79225	2.44641	2.46316	2.23394	225720000	18333000	21500000	8.85177e+07	0	0
P63280	Ube2i	SUMO-conjugating enzyme UBC9 (EC 2.3.2.-) (RING-type E3 SUMO transferase UBC9) (SUMO-protein ligase) (Ubiquitin carrier protein 9) (mUBC9) (Ubiquitin carrier protein I) (Ubiquitin-conjugating enzyme E2 I) (Ubiquitin-protein ligase I)	1.72082	1.20976		1.46529	110160000	32708000		71434000	0	0
P63254	Crip1	Cysteine-rich protein 1 (CRP-1) (Cysteine-rich intestinal protein) (CRIP)	0.610878	0.064248	-0.0845895	0.196846	117760000	19515000	10466000	49247000	0	0
P63158	Hmgb1	High mobility group protein B1 (High mobility group protein 1) (HMG-1)	2.10891	2.39613	1.45098	1.98534	3.5742e+09	261800000	214800000	1.35027e+09	0	0
P63101	Ywhaz	14-3-3 protein zeta/delta (Protein kinase C inhibitor protein 1) (KCIP-1) (SEZ-2)	2.72745	2.6614	2.44107	2.60997	8.3878e+09	1.5434e+09	1.7505e+09	3.8939e+09	0	0
P63085	Mapk1	Mitogen-activated protein kinase 1 (MAP kinase 1) (MAPK 1) (EC 2.7.11.24) (ERT1) (Extracellular signal-regulated kinase 2) (ERK-2) (MAP kinase isoform p42) (p42-MAPK) (Mitogen-activated protein kinase 2) (MAP kinase 2) (MAPK 2)	2.32226	3.49084		2.90655	364960000	38475000		201717500	0	0
P63038	Hspd1	60 kDa heat shock protein, mitochondrial (EC 5.6.1.7) (60 kDa chaperonin) (Chaperonin 60) (CPN60) (HSP-65) (Heat shock protein 60) (HSP-60) (Hsp60) (Mitochondrial matrix protein P1)	2.08786	1.66504	1.36591	1.70627	9864400000	4.2415e+09	4354500000	6.15347e+09	1	0
P63037	Dnaja1	DnaJ homolog subfamily A member 1 (DnaJ protein homolog 2) (Heat shock 40 kDa protein 4) (Heat shock protein J2) (HSJ-2)	2.02213		2.60593	2.31403	58791000		28726000	43758500	1	0
P63017	Hspa8	Heat shock cognate 71 kDa protein (EC 3.6.4.10) (Heat shock 70 kDa protein 8)	2.116	1.85829	1.79684	1.92371	2818200000	743500000	797660000	1453120000	0	0
P62983	Rps27a	Ubiquitin-ribosomal protein eS31 fusion protein (Ubiquitin carboxyl extension protein 80) [Cleaved into: Ubiquitin; Small ribosomal subunit protein eS31 (40S ribosomal protein S27a)]	1.83068	1.76126	2.07246	1.88813	1399800000	614800000	793300000	9.35967e+08	0	0
P62962	Pfn1	Profilin-1 (Profilin I)	1.64758	2.09565	1.79139	1.84487	4800200000	1159500000	1.5145e+09	2.4914e+09	0	0
P62918	Rpl8	Large ribosomal subunit protein uL2 (60S ribosomal protein L8)	0.902306	1.86032	1.13103	1.29788	325570000	104010000	63385000	1.64322e+08	0	0
P62908	Rps3	Small ribosomal subunit protein uS3 (EC 4.2.99.18) (40S ribosomal protein S3)	0.70393	1.05012	1.64611	1.13339	1137600000	88067000	97239000	4.40969e+08	1	0
P62897	Cycs	Cytochrome c, somatic	2.54706	1.71526	1.59808	1.95346	323640000	506160000	460800000	430200000	1	0
P62880	Gnb2	Guanine nucleotide-binding protein G(I)/G(S)/G(T) subunit beta-2 (G protein subunit beta-2) (Transducin beta chain 2)	2.00588		1.87302	1.93945	459790000		48553000	254171500	0	0
P62835	Rap1a	Ras-related protein Rap-1A (EC 3.6.5.2) (Ras-related protein Krev-1)	2.27484		2.44451	2.35967	1110700000		137250000	623975000	0	0
P62827	Ran	GTP-binding nuclear protein Ran (EC 3.6.5.-) (GTPase Ran) (Ras-like protein TC4) (Ras-related nuclear protein)	1.95775	1.61141	1.65042	1.73986	1233500000	384290000	529810000	7.15867e+08	0	0
P62821	Rab1A	Ras-related protein Rab-1A (EC 3.6.5.2) (YPT1-related protein)	1.90808	1.59689	1.83205	1.77901	408110000	115660000	108750000	210840000	0	0
P62814	Atp6v1b2	V-type proton ATPase subunit B, brain isoform (V-ATPase subunit B 2) (Endomembrane proton pump 58 kDa subunit) (Vacuolar proton pump subunit B 2)		4.02517	5.34031	4.68274		17944000	27319000	22631500	0	1
P62806	H4c1; H4c2; H4c3; H4c4; H4c6; H4c8; H4c9; H4c11; H4c12; Hist1h4m; H4c14; H4c16	Histone H4	1.46177	1.44868	1.02257	1.311	1203200000	1.0293e+09	1357000000	1.1965e+09	0	0
P62754	Rps6	Small ribosomal subunit protein eS6 (40S ribosomal protein S6) (Phosphoprotein NP33)	0.814508	1.08288	1.22188	1.03976	126570000	49957000	58476000	7.83343e+07	0	0
P62748	Hpcal1	Hippocalcin-like protein 1 (Neural visinin-like protein 3) (NVL-3) (NVP-3) (Visinin-like protein 3) (VILIP-3)	3.07005	*	4.29065	3.68035	129800000	16394000	41289000	6.24943e+07	0	1
P62717	Rpl18a	Large ribosomal subunit protein eL20 (60S ribosomal protein L18a)	1.94976	*	1.03343	1.4916	1.0216e+09	15412000	21830000	3.52947e+08	0	0
P62702	Rps4x	Small ribosomal subunit protein eS4 (40S ribosomal protein S4, X isoform)	1.1239	1.17149	0.59009	0.961824	628240000	42954000	65529000	2.45574e+08	0	0
P62342	Selenot	Thioredoxin reductase-like selenoprotein T (SelT) (EC 1.8.1.9)	0.686601	1.00061	0.589578	0.758929	643650000	213690000	169050000	342130000	0	0
P62281	Rps11	Small ribosomal subunit protein uS17 (40S ribosomal protein S11)	0.611802	1.70174	1.95004	1.42119	470660000	12151000	41857000	1.74889e+08	0	0
P62267	Rps23	Small ribosomal subunit protein uS12 (40S ribosomal protein S23)	0.89325	1.3092		1.10122	158750000	26349000		92549500	0	0
P62259	Ywhae	14-3-3 protein epsilon (14-3-3E)	2.82958	2.99304	3.03931	2.95398	794750000	203090000	283090000	4.26977e+08	0	0
P62242	Rps8	Small ribosomal subunit protein eS8 (40S ribosomal protein S8)	0.0857783	2.05259	1.11609	1.08482	310270000	153420000	129370000	1.97687e+08	0	0
P62137	Ppp1ca	Serine/threonine-protein phosphatase PP1-alpha catalytic subunit (PP-1A) (EC 3.1.3.16)	1.7259		2.07324	1.89957	598360000		66323000	332341500	0	0
P62075	Timm13	Mitochondrial import inner membrane translocase subunit Tim13	2.93748	3.5438	3.0626	3.18129	119890000	44672000	53097000	72553000	1	1
P61979	Hnrnpk	Heterogeneous nuclear ribonucleoprotein K (hnRNP K)	0.924662	0.889208	1.1283	0.980725	1.5438e+09	453390000	253250000	7.50147e+08	0	0
P61804	Dad1	Dolichyl-diphosphooligosaccharide--protein glycosyltransferase subunit DAD1 (Oligosaccharyl transferase subunit DAD1) (Defender against cell death 1) (DAD-1)	3.13775	3.17222	2.71776	3.00924	785330000	357850000	387520000	5.10233e+08	0	1
P61750	Arf4	ADP-ribosylation factor 4	3.27739	3.42546	1.77835	2.82707	341920000	173580000	47373000	1.87624e+08	0	0
P61620	Sec61a1	Protein transport protein Sec61 subunit alpha isoform 1 (Sec61 alpha-1)	3.22647	2.99755	2.47715	2.90039	2641700000	621520000	614480000	1.29257e+09	0	0
P61358	Rpl27	Large ribosomal subunit protein eL27 (60S ribosomal protein L27)	2.46919		1.68087	2.07503	228320000		66529000	147424500	0	0
P61222	Abce1	ATP-binding cassette sub-family E member 1 (RNase L inhibitor) (EC 3.6.5.-) (Ribonuclease 4 inhibitor) (RNS4I)		1.66492	1.20425	1.43458		2513900	5557900	4035900	1	0
P61211	Arl1	ADP-ribosylation factor-like protein 1	2.17564	3.91327	*	3.04446	122800000	25158000	2746400	50234800	0	1
P61205	Arf3	ADP-ribosylation factor 3	2.01041	3.37975	1.96441	2.45153	88581000	77962000	71639000	79394000	0	0
P61161	Actr2	Actin-related protein 2 (Actin-like protein 2)	2.07343	3.62525	2.46502	2.72123	495340000	121790000	213560000	2.76897e+08	0	0
P61028	Rab8b	Ras-related protein Rab-8B	2.20016	3.78819	2.31271	2.76702	73525000	8187600	6255400	2.93227e+07	0	0
P61027	Rab10	Ras-related protein Rab-10 (EC 3.6.5.2)	2.28842	2.78753	2.43707	2.50434	912510000	355960000	149200000	4.72557e+08	0	0
P60904	Dnajc5	DnaJ homolog subfamily C member 5 (Cysteine string protein) (CSP) (Cysteine-string protein isoform alpha)	4.57176	3.68043	3.96671	4.07297	108840000	143530000	120970000	1.24447e+08	0	1
P60843	Eif4a1	Eukaryotic initiation factor 4A-I (eIF-4A-I) (eIF4A-I) (EC 3.6.4.13) (ATP-dependent RNA helicase eIF4A-1)	2.2438	2.04073	1.69413	1.99289	935590000	164400000	167690000	422560000	0	0
P60766	Cdc42	Cell division control protein 42 homolog (EC 3.6.5.2) (G25K GTP-binding protein)	0.634707	3.14053	0.447025	1.40742	817580000	116210000	44677000	3.26156e+08	0	0
P60335	Pcbp1	Poly(rC)-binding protein 1 (Alpha-CP1) (Heterogeneous nuclear ribonucleoprotein E1) (hnRNP E1)	1.41588	2.17447	1.69456	1.76164	1.5896e+09	702950000	917500000	1.07002e+09	0	0
P60229	Eif3e	Eukaryotic translation initiation factor 3 subunit E (eIF3e) (Eukaryotic translation initiation factor 3 subunit 6) (MMTV integration site 6) (Mammary tumor-associated protein INT-6) (Viral integration site protein INT-6) (eIF-3 p48)	1.72319	3.19794	3.32072	2.74728	384050000	163350000	203000000	2.50133e+08	0	0
P59999	Arpc4	Actin-related protein 2/3 complex subunit 4 (Arp2/3 complex 20 kDa subunit) (p20-ARC)	2.43025	2.33041	1.40928	2.05665	285550000	26266000	7639300	106485100	0	0
P59017	Bcl2l13	Bcl-2-like protein 13 (Bcl2-L-13) (Bcl-rambo) (Protein Mil1)	3.23641	4.09089	3.49268	3.60666	74476000	106070000	94828000	9.17913e+07	1	1
P58749	Tm6sf1	Transmembrane 6 superfamily member 1	2.1528	0.564516	1.31169	1.34301	116100000	38744000	52891000	69245000	0	0
P58742	Aaas	Aladin (Adracalin)	3.07095	1.29701	2.71318	2.36038	236510000	20588000	123140000	126746000	0	0
P58389	Ptpa	Serine/threonine-protein phosphatase 2A activator (EC 5.2.1.8) (PP2A, subunit B', PR53 isoform) (Phosphotyrosyl phosphatase activator) (PTPA) (Serine/threonine-protein phosphatase 2A regulatory subunit 4) (Serine/threonine-protein phosphatase 2A regulatory subunit B')	2.23604	2.99957	3.15863	2.79808	393070000	62758000	112730000	1.89519e+08	0	0
P58281	Opa1	Dynamin-like 120 kDa protein, mitochondrial (EC 3.6.5.5) (Large GTP-binding protein) (LargeG) (Optic atrophy protein 1 homolog) [Cleaved into: Dynamin-like 120 kDa protein, form S1]	1.7527	3.211	2.92461	2.62944	161290000	84394000	41790000	9.58247e+07	1	0
P58252	Eef2	Elongation factor 2 (EF-2) (EC 3.6.5.-)	1.93235	1.99841	1.68188	1.87088	7.0629e+09	1290500000	1.5109e+09	3.2881e+09	0	0
P58044	Idi1	Isopentenyl-diphosphate Delta-isomerase 1 (EC 5.3.3.2) (Isopentenyl pyrophosphate isomerase 1) (IPP isomerase 1) (IPPI1)		4.26672	2.45788	3.3623		71876000	16563000	44219500	1	1
P58021	Tm9sf2	Transmembrane 9 superfamily member 2	2.19056	3.06805	2.33394	2.53085	2.1131e+09	535380000	698090000	1.11552e+09	0	0
P57780	Actn4	Alpha-actinin-4 (Non-muscle alpha-actinin 4)	2.72809	3.1102	2.2556	2.69796	2507600000	1.0691e+09	726470000	1.43439e+09	0	0
P57776	Eef1d	Elongation factor 1-delta (EF-1-delta)	3.42662		1.7932	2.60991	112430000		15504000	63967000	0	0
P57759	Erp29	Endoplasmic reticulum resident protein 29 (ERp29)	1.02342	0.504784	0.755327	0.761179	232220000	22599000	45519000	1.00113e+08	0	0
P56959	Fus	RNA-binding protein FUS (Protein pigpen)	1.46761	0.874392		1.171	140870000	13462000		77166000	0	0
P56528	Cd38	ADP-ribosyl cyclase/cyclic ADP-ribose hydrolase 1 (EC 3.2.2.-) (EC 3.2.2.6) (2'-phospho-ADP-ribosyl cyclase) (2'-phospho-ADP-ribosyl cyclase/2'-phospho-cyclic-ADP-ribose transferase) (EC 2.4.99.20) (2'-phospho-cyclic-ADP-ribose transferase) (ADP-ribosyl cyclase 1) (ADPRC 1) (Cyclic ADP-ribose hydrolase 1) (cADPR hydrolase 1) (I-19) (NIM-R5 antigen) (CD antigen CD38)	0.548995	2.91253	2.03021	1.83058	47576000	47136000	24454000	39722000	0	0
P56480	Atp5f1b	ATP synthase subunit beta, mitochondrial (EC 7.1.2.2) (ATP synthase F1 subunit beta)	3.86991	4.63722	4.3322	4.27978	17584000000	7.2812e+09	6.6377e+09	1.0501e+10	1	1
P56399	Usp5	Ubiquitin carboxyl-terminal hydrolase 5 (EC 3.4.19.12) (Deubiquitinating enzyme 5) (Isopeptidase T) (Ubiquitin thioesterase 5) (Ubiquitin-specific-processing protease 5)	2.03534		0.373647	1.20449	127780000		4195100	65987550	0	0
P56135	Atp5mf	ATP synthase subunit f, mitochondrial (ATP synthase membrane subunit f)	3.20285	3.85417	6.02004	4.35902	1456300000	353750000	1.0184e+09	9.42817e+08	1	1
P55258	Rab8a	Ras-related protein Rab-8A (EC 3.6.5.2) (Oncogene c-mel)	2.84107	2.48851	2.44634	2.59197	1.8209e+09	135490000	151230000	7.0254e+08	0	0
P55096	Abcd3	ATP-binding cassette sub-family D member 3 (EC 3.1.2.-) (EC 7.6.2.-) (68 kDa peroxisomal membrane protein) (PMP68) (70 kDa peroxisomal membrane protein) (PMP70)	2.03962	3.29858	3.55855	2.96558	450030000	130550000	172740000	2.51107e+08	1	0
P54823	Ddx6	Probable ATP-dependent RNA helicase DDX6 (EC 3.6.4.13) (ATP-dependent RNA helicase p54) (DEAD box protein 6) (Oncogene RCK homolog)	2.01352		4.53094	3.27223	69371000		60948000	65159500	0	1
P54729	Nub1	NEDD8 ultimate buster 1 (Negative regulator of ubiquitin-like proteins 1) (Protein BS4)	1.15807		1.69028	1.42418	35942000		3081100	19511550	0	0
P54071	Idh2	Isocitrate dehydrogenase [NADP], mitochondrial (IDH) (EC 1.1.1.42) (ICD-M) (IDP) (NADP(+)-specific ICDH) (Oxalosuccinate decarboxylase)	1.8748	3.59762	1.47207	2.31483	990740000	501990000	641840000	7.11523e+08	1	0
P53996	Cnbp	CCHC-type zinc finger nucleic acid binding protein (Cellular nucleic acid-binding protein) (CNBP) (Zinc finger protein 9)	0.816536	0.303689	2.0492	1.05648	32395000	8646000	74982000	3.86743e+07	0	0
P53994	Rab2a	Ras-related protein Rab-2A (EC 3.6.5.2)	1.31999	1.07955	1.44828	1.28261	137750000	31035000	62845000	77210000	0	0
P53986	Slc16a1	Monocarboxylate transporter 1 (MCT 1) (Solute carrier family 16 member 1)	2.22351		1.42223	1.82287	216140000		8243100	112191550	0	0
P53810	Pitpna	Phosphatidylinositol transfer protein alpha isoform (PI-TP-alpha) (PtdIns transfer protein alpha) (PtdInsTP alpha)	2.74907	2.24296	3.90279	2.96494	1.6124e+09	409950000	318070000	7.8014e+08	0	0
P53702	Hccs	Holocytochrome c-type synthase (EC 4.4.1.17) (Cytochrome c-type heme lyase) (CCHL)	2.54963	*	2.1661	2.35786	90106000	5064400	42516000	4.58955e+07	1	0
P53395	Dbt	Lipoamide acyltransferase component of branched-chain alpha-keto acid dehydrogenase complex, mitochondrial (EC 2.3.1.168) (Branched-chain alpha-keto acid dehydrogenase complex component E2) (BCKAD-E2) (BCKADE2) (Dihydrolipoamide acetyltransferase component of branched-chain alpha-keto acid dehydrogenase complex) (Dihydrolipoamide branched chain transacylase) (Dihydrolipoyllysine-residue (2-methyl…	3.15153	3.43227	2.7851	3.12297	376340000	116250000	84782000	1.92457e+08	1	1
P53026	Rpl10a	Large ribosomal subunit protein uL1 (60S ribosomal protein L10a) (CSA-19) (Neural precursor cell expressed developmentally down-regulated protein 6) (NEDD-6)	1.28339		1.00051	1.14195	88526000		7709900	48117950	0	0
P52875	Tmem165	Transmembrane protein 165 (TPA-regulated locus protein) (Transmembrane protein PFT27) (Transmembrane protein TPARL)	4.28769	*	2.74824	3.51797	390580000	27000000	9202300	1.42261e+08	0	1
P52825	Cpt2	Carnitine O-palmitoyltransferase 2, mitochondrial (EC 2.3.1.21) (Carnitine palmitoyltransferase II) (CPT II)	2.86453	2.84059	3.0747	2.92661	4.0307e+09	1172100000	1218700000	2.1405e+09	1	0
P52633	Stat6	Signal transducer and transcription activator 6	1.93938		1.14329	1.54133	24224000		9589000	16906500	0	0
P52480	Pkm	Pyruvate kinase PKM (EC 2.7.1.40) (Pyruvate kinase muscle isozyme) (Threonine-protein kinase PKM2) (EC 2.7.11.1) (Tyrosine-protein kinase PKM2) (EC 2.7.10.2)	1.33557	2.20625	1.11573	1.55252	3.667e+09	842420000	1.0479e+09	1.85244e+09	0	0
P51881	Slc25a5	ADP/ATP translocase 2 (ADP,ATP carrier protein 2) (Adenine nucleotide translocator 2) (ANT 2) (Solute carrier family 25 member 5) [Cleaved into: ADP/ATP translocase 2, N-terminally processed]	6.02834	5.84923	5.85097	5.90951	295560000000	27738000000	89193000000	137497000000	1	1
P51863	Atp6v0d1	V-type proton ATPase subunit d 1 (V-ATPase subunit d 1) (P39) (Physophilin) (V-ATPase 40 kDa accessory protein) (V-ATPase AC39 subunit) (Vacuolar proton pump subunit d 1)	1.79524	1.71277	1.31977	1.60926	89951000	28949000	23015000	47305000	0	0
P51660	Hsd17b4	Peroxisomal multifunctional enzyme type 2 (MFE-2) (17-beta-hydroxysteroid dehydrogenase 4) (17-beta-HSD 4) (D-bifunctional protein) (DBP) (Multifunctional protein 2) (MFP-2) [Cleaved into: (3R)-hydroxyacyl-CoA dehydrogenase (EC 1.1.1.n12); Enoyl-CoA hydratase 2 (EC 4.2.1.107) (EC 4.2.1.119) (3-alpha,7-alpha,12-alpha-trihydroxy-5-beta-cholest-24-enoyl-CoA hydratase)]		0.729341	-0.734053	-0.00235567		2755400	6841800	4798600	1	0
P51175	Ppox	Protoporphyrinogen oxidase (PPO) (EC 1.3.3.4)	1.81961	1.66327	2.2937	1.92553	821610000	266560000	330260000	472810000	1	0
P51174	Acadl	Long-chain specific acyl-CoA dehydrogenase, mitochondrial (LCAD) (EC 1.3.8.8)	3.23953	3.52551	2.73195	3.16566	5434000000	2309900000	1.6646e+09	3.13617e+09	1	1
P51150	Rab7a	Ras-related protein Rab-7a (EC 3.6.5.2)	1.40485	1.53556	1.69068	1.5437	279990000	7802100	21370000	1.03054e+08	1	0
P50544	Acadvl	Very long-chain specific acyl-CoA dehydrogenase, mitochondrial (EC 1.3.8.9) (MVLCAD) (VLCAD)	2.5544	3.1686	2.9661	2.89637	1.868e+09	801560000	891760000	1.18711e+09	1	0
P50543	S100a11	Protein S100-A11 (Calgizzarin) (Endothelial monocyte-activating polypeptide) (EMAP) (Protein S100-C) (S100 calcium-binding protein A11)	1.6761	0.0364271	3.79263	1.83505	427990000	72273000	75643000	1.91969e+08	0	0
P50516	Atp6v1a	V-type proton ATPase catalytic subunit A (V-ATPase subunit A) (EC 7.1.2.2) (V-ATPase 69 kDa subunit) (Vacuolar proton pump subunit alpha)	1.51796	0.376027	1.15409	1.01602	64726000	2024900	8087900	2.49463e+07	0	0
P50247	Ahcy	Adenosylhomocysteinase (AdoHcyase) (EC 3.13.2.1) (CUBP) (Liver copper-binding protein) (S-adenosyl-L-homocysteine hydrolase)	1.77102	1.12474	0.866596	1.25412	642490000	35614000	57990000	2.45365e+08	0	0
P50171	Hsd17b8	(3R)-3-hydroxyacyl-CoA dehydrogenase (EC 1.1.1.n12) (17-beta-hydroxysteroid dehydrogenase 8) (17-beta-HSD 8) (3-ketoacyl-[acyl-carrier-protein] reductase alpha subunit) (KAR alpha subunit) (3-oxoacyl-[acyl-carrier-protein] reductase) (Estradiol 17-beta-dehydrogenase 8) (EC 1.1.1.62) (Protein Ke6) (Ke-6) (Testosterone 17-beta-dehydrogenase 8) (EC 1.1.1.239)	2.47646	4.96716	5.5459	4.32984	739740000	129630000	142900000	3.37423e+08	1	1
P50136	Bckdha	2-oxoisovalerate dehydrogenase subunit alpha, mitochondrial (EC 1.2.4.4) (Branched-chain alpha-keto acid dehydrogenase E1 component alpha chain) (BCKDE1A) (BCKDH E1-alpha)	4.46524	2.44776	2.98544	3.29948	106110000	61802000	73294000	80402000	1	1
P49935	Ctsh	Pro-cathepsin H (Cathepsin B3) (Cathepsin BA) [Cleaved into: Cathepsin H mini chain; Cathepsin H (EC 3.4.22.16); Cathepsin H heavy chain; Cathepsin H light chain]	0.126728	-0.369921	0.385357	0.047388	60599000	23970000	52310000	4.56263e+07	0	0
P49312	Hnrnpa1	Heterogeneous nuclear ribonucleoprotein A1 (hnRNP A1) (HDP-1) (Helix-destabilizing protein) (Single-strand-binding protein) (Topoisomerase-inhibitor suppressed) (hnRNP core protein A1) [Cleaved into: Heterogeneous nuclear ribonucleoprotein A1, N-terminally processed]	1.72707	1.29085	0.89228	1.3034	398920000	18175000	11083000	142726000	0	0
P49290	Epx	Eosinophil peroxidase (EPO) (EC 1.11.1.7) [Cleaved into: Eosinophil peroxidase light chain; Eosinophil peroxidase heavy chain]	0.830603	2.19069	1.69319	1.5715	64123000	72843000	100200000	7.90553e+07	0	0
P49138	Mapkapk2	MAP kinase-activated protein kinase 2 (MAPK-activated protein kinase 2) (MAPKAP kinase 2) (MAPKAP-K2) (MAPKAPK-2) (MK-2) (MK2) (EC 2.7.11.1)	2.50544		2.53946	2.52245	39466000		20877000	30171500	0	0
P48962	Slc25a4	ADP/ATP translocase 1 (ADP,ATP carrier protein 1) (ADP,ATP carrier protein, heart/skeletal muscle isoform T1) (Adenine nucleotide translocator 1) (ANT 1) (Solute carrier family 25 member 4)	5.31569	5.7546	4.60225	5.22418	20823000000	80849000000	6.562e+09	3.6078e+10	1	1
P48760	Fpgs	Folylpolyglutamate synthase, mitochondrial (EC 6.3.2.17) (Folylpoly-gamma-glutamate synthetase) (FPGS) (Tetrahydrofolylpolyglutamate synthase) (Tetrahydrofolate synthase)		3.06429	2.9237	2.99399		10142000	3378500	6760250	1	1
P48410	Abcd1	ATP-binding cassette sub-family D member 1 (EC 3.1.2.-) (EC 7.6.2.-) (Adrenoleukodystrophy protein) (ALDP)	2.50525	3.15849	2.76572	2.80982	343810000	251270000	220790000	2.71957e+08	1	0
P48036	Anxa5	Annexin A5 (Anchorin CII) (Annexin V) (Annexin-5) (Calphobindin I) (CPB-I) (Endonexin II) (Lipocortin V) (Placental anticoagulant protein 4) (PP4) (Placental anticoagulant protein I) (PAP-I) (Thromboplastin inhibitor) (Vascular anticoagulant-alpha) (VAC-alpha)	0.614567		0.350249	0.482408	154840000		7931300	81385650	0	0
P48025	Syk	Tyrosine-protein kinase SYK (EC 2.7.10.2) (Spleen tyrosine kinase)	1.72485	2.07146	1.35307	1.71646	800450000	292210000	349820000	4.80827e+08	0	0
P47963	Rpl13	Large ribosomal subunit protein eL13 (60S ribosomal protein L13) (A52)	0.794871	1.44149	1.4606	1.23232	170300000	50553000	55496000	9.21163e+07	0	0
P47962	Rpl5	Large ribosomal subunit protein uL18 (60S ribosomal protein L5)	2.2222	1.55763	1.28701	1.68895	375340000	86701000	117760000	193267000	0	0
P47955	Rplp1	Large ribosomal subunit protein P1 (60S acidic ribosomal protein P1)	2.70739	4.06703		3.38721	172350000	144360000		158355000	0	1
P47934	Crat	Carnitine O-acetyltransferase (Carnitine acetylase) (EC 2.3.1.137) (EC 2.3.1.7) (Carnitine acetyltransferase) (CAT) (CrAT)	2.23382	*	4.08571	3.15977	41261000	6349900	14188000	2.05996e+07	1	1
P47911	Rpl6	Large ribosomal subunit protein eL6 (60S ribosomal protein L6) (TAX-responsive enhancer element-binding protein 107) (TAXREB107)	2.47783	3.54124	1.8093	2.60946	785510000	206770000	148670000	3.80317e+08	0	0
P47811	Mapk14	Mitogen-activated protein kinase 14 (MAP kinase 14) (MAPK 14) (EC 2.7.11.24) (CRK1) (Mitogen-activated protein kinase p38 alpha) (MAP kinase p38 alpha)	2.32602		*	2.32602	116400000		12776000	64588000	0	0
P47791	Gsr	Glutathione reductase, mitochondrial (GR) (GRase) (EC 1.8.1.7)		2.70465	2.35171	2.52818		9858700	47767000	28812850	1	0
P47758	Srprb	Signal recognition particle receptor subunit beta (SR-beta)	1.26733		1.24495	1.25614	46540000		5893500	26216750	0	0
P47757	Capzb	F-actin-capping protein subunit beta (CapZ beta)	2.0359	2.45936	2.22981	2.24169	2.0955e+09	502000000	458890000	1.0188e+09	0	0
P47753	Capza1	F-actin-capping protein subunit alpha-1 (CapZ alpha-1)	1.74817	2.85532	1.8738	2.1591	500270000	38177000	10823000	183090000	0	0
P47740	Aldh3a2	Aldehyde dehydrogenase family 3 member A2 (EC 1.2.1.3) (EC 1.2.1.94) (Aldehyde dehydrogenase 3) (Fatty aldehyde dehydrogenase)	2.03366	-0.659154	2.67172	1.34874	282450000	501350000	413210000	3.99003e+08	1	0
P47738	Aldh2	Aldehyde dehydrogenase, mitochondrial (EC 1.2.1.3) (AHD-M1) (ALDH class 2) (ALDH-E2) (ALDHI)	3.60281	4.30312	3.81348	3.90647	49906000000	25150000000	21199000000	32085000000	1	1
P47226	Tes	Testin (TES1/TES2)	1.3685	1.12072	1.10278	1.19733	31968000	18978000	16637000	2.25277e+07	0	0
P46978	Stt3a	Dolichyl-diphosphooligosaccharide--protein glycosyltransferase subunit STT3A (Oligosaccharyl transferase subunit STT3A) (STT3-A) (EC 2.4.99.18) (B5) (Integral membrane protein 1)	2.2043	1.97824	1.95545	2.046	1.6845e+09	699410000	621200000	1.0017e+09	0	0
P46467	Vps4b	Vacuolar protein sorting-associated protein 4B (EC 3.6.4.6) (Suppressor of K(+) transport growth defect 1) (Protein SKD1)	2.61117		1.29935	1.95526	205730000		40164000	122947000	0	0
P46062	Sipa1	Signal-induced proliferation-associated protein 1 (Sipa-1) (GTPase-activating protein Spa-1)	2.03491	*	6.13215	4.08353	45090000	8803900	26411000	26768300	0	1
P45952	Acadm	Medium-chain specific acyl-CoA dehydrogenase, mitochondrial (MCAD) (EC 1.3.8.7)	1.15322	1.84764	1.76044	1.5871	462590000	216440000	146250000	2.75093e+08	1	0
P45700	Man1a1	Mannosyl-oligosaccharide 1,2-alpha-mannosidase IA (EC 3.2.1.113) (Man(9)-alpha-mannosidase) (Man9-mannosidase) (Mannosidase alpha class 1A member 1) (Processing alpha-1,2-mannosidase IA) (Alpha-1,2-mannosidase IA)	2.66394	5.19379	5.62911	4.49561	72122000	77549000	181070000	110247000	0	1
P45376	Akr1b1	Aldo-keto reductase family 1 member B1 (EC 1.1.1.300) (EC 1.1.1.372) (EC 1.1.1.54) (Aldehyde reductase) (Aldo-keto reductase family 1 member B3) (Aldose reductase) (AR) (EC 1.1.1.21)	1.15391	2.27171	1.51732	1.64764	3.4906e+09	249830000	173040000	1.30449e+09	0	0
P43404	Zap70	Tyrosine-protein kinase ZAP-70 (EC 2.7.10.2) (70 kDa zeta-chain associated protein) (Syk-related tyrosine kinase)	0.468404	*		0.468404	33246000	1491500		17368750	0	0
P42932	Cct8	T-complex protein 1 subunit theta (TCP-1-theta) (CCT-theta)	1.86149	2.29347	1.6487	1.93455	1171800000	327300000	363500000	6.20867e+08	0	0
P42227	Stat3	Signal transducer and activator of transcription 3 (Acute-phase response factor)		1.29147	2.16064	1.72605		79626000	39133000	59379500	0	0
P42225	Stat1	Signal transducer and activator of transcription 1	1.91465	2.04274	1.18976	1.71571	1.5157e+09	345040000	224770000	6.9517e+08	0	0
P42209	Septin1	Septin-1 (Differentiation protein 6) (Protein Diff6) (Peanut-like protein 3)	0.467957	3.33417	2.20939	2.00384	531890000	131320000	124930000	2.62713e+08	0	0
P42125	Eci1	Enoyl-CoA delta isomerase 1, mitochondrial (EC 5.3.3.8) (3,2-trans-enoyl-CoA isomerase) (Delta(3),Delta(2)-enoyl-CoA isomerase) (D3,D2-enoyl-CoA isomerase) (Dodecenoyl-CoA isomerase)	4.08608	6.21297	5.49864	5.2659	16482000000	3.2382e+09	2855200000	7.52513e+09	1	1
P41241	Csk	Tyrosine-protein kinase CSK (EC 2.7.10.2) (C-Src kinase) (Protein-tyrosine kinase MPK-2) (p50CSK)	1.94281	3.00379	2.19012	2.37891	665530000	89611000	101240000	2.8546e+08	0	0
P41105	Rpl28	Large ribosomal subunit protein eL28 (60S ribosomal protein L28)	0.909899	0.830367	0.697696	0.812654	195050000	7622700	10401000	7.10246e+07	0	0
P40237	Cd82	CD82 antigen (C33 antigen) (IA4) (Inducible membrane protein R2) (Metastasis suppressor Kangai-1 homolog) (CD antigen CD82)	1.43357	2.2638	1.82176	1.83971	233360000	156140000	130750000	1.73417e+08	0	0
P40142	Tkt	Transketolase (TK) (EC 2.2.1.1) (P68)	1.61589	1.43087	1.22833	1.42503	2425500000	293550000	310980000	1010010000	0	0
P40124	Cap1	Adenylyl cyclase-associated protein 1 (CAP 1)	1.81795	1.19773	0.914353	1.31001	2533600000	232200000	219740000	995180000	0	0
P39654	Alox15	Polyunsaturated fatty acid lipoxygenase ALOX15 (12/15-lipoxygenase) (12/15-LO) (Arachidonate 12-lipoxygenase, leukocyte-type) (12-LOX) (L-12LO) (EC 1.13.11.31) (Arachidonate 15-lipoxygenase) (15-LOX) (EC 1.13.11.33) (Arachidonate omega-6 lipoxygenase) (Hepoxilin A3 synthase Alox15) (EC 1.13.11.-) (Linoleate 13S-lipoxygenase) (EC 1.13.11.12)		1.6264	1.79237	1.70938		9193700	7052000	8122850	0	0
P38647	Hspa9	Stress-70 protein, mitochondrial (75 kDa glucose-regulated protein) (GRP-75) (Heat shock 70 kDa protein 9) (Mortalin) (Peptide-binding protein 74) (PBP74) (p66 MOT)	2.69102	3.53748	3.66653	3.29834	4516200000	1.7452e+09	1.7748e+09	2.67873e+09	1	1
P38060	Hmgcl	Hydroxymethylglutaryl-CoA lyase, mitochondrial (HL) (HMG-CoA lyase) (EC 4.1.3.4) (3-hydroxy-3-methylglutarate-CoA lyase)	3.53351	3.77494	4.49916	3.93587	3.8971e+09	676400000	1296000000	1.9565e+09	1	1
P37040	Por	NADPH--cytochrome P450 reductase (CPR) (P450R) (EC 1.6.2.4)	0.304294	1.93403	1.2269	1.15507	27524000	16341000	18711000	2.08587e+07	0	0
P36552	Cpox	Oxygen-dependent coproporphyrinogen-III oxidase, mitochondrial (COX) (Coprogen oxidase) (Coproporphyrinogenase) (EC 1.3.3.3)	2.04212	2.83281	2.39889	2.42461	81225000	14847000	8698900	3.49236e+07	1	0
P36371	Tap2	Antigen peptide transporter 2 (APT2) (EC 7.4.2.14) (ATP-binding cassette sub-family B member 3) (Histocompatibility antigen modifier 2)	2.96206	3.13651	3.18534	3.09464	12393000000	4682700000	4339200000	7138300000	0	1
P35991	Btk	Tyrosine-protein kinase BTK (EC 2.7.10.2) (Agammaglobulinemia tyrosine kinase) (ATK) (B-cell progenitor kinase) (BPK) (Bruton tyrosine kinase) (Kinase EMB)	1.68868		*	1.68868	77615000		2973100	40294050	0	0
P35980	Rpl18	Large ribosomal subunit protein eL18 (60S ribosomal protein L18)	0.951589		0.782525	0.867057	260220000		121330000	190775000	0	0
P35979	Rpl12	Large ribosomal subunit protein uL11 (60S ribosomal protein L12)	1.36334		0.896904	1.13012	71426000		7115700	39270850	0	0
P35821	Ptpn1	Tyrosine-protein phosphatase non-receptor type 1 (EC 3.1.3.48) (Protein-tyrosine phosphatase 1B) (PTP-1B) (Protein-tyrosine phosphatase HA2) (PTP-HA2)	3.78065	4.40331	4.01618	4.06671	12286000000	7.7234e+09	5264000000	8.42447e+09	0	1
P35762	Cd81	CD81 antigen (26 kDa cell surface protein TAPA-1) (Target of the antiproliferative antibody 1) (CD antigen CD81)		1.78546	1.49992	1.64269		141570000	123440000	132505000	0	0
P35700	Prdx1	Peroxiredoxin-1 (EC 1.11.1.24) (Macrophage 23 kDa stress protein) (Osteoblast-specific factor 3) (OSF-3) (Thioredoxin peroxidase 2) (Thioredoxin-dependent peroxide reductase 2) (Thioredoxin-dependent peroxiredoxin 1)	1.66808	2.25448	1.92842	1.95033	2758300000	444710000	365920000	1.18964e+09	0	0
P35585	Ap1m1	AP-1 complex subunit mu-1 (AP-mu chain family member mu1A) (Adaptor protein complex AP-1 subunit mu-1) (Adaptor-related protein complex 1 subunit mu-1) (Clathrin assembly protein complex 1 mu-1 medium chain 1) (Clathrin coat assembly protein AP47) (Clathrin coat-associated protein AP47) (Golgi adaptor HA1/AP1 adaptin mu-1 subunit) (Mu-adaptin 1) (Mu1A-adaptin)	2.49798		2.43781	2.4679	58523000		28516000	43519500	0	0
P35564	Canx	Calnexin	1.82474	2.10177	1.79763	1.90805	1.0419e+09	252490000	220580000	5.0499e+08	0	0
P35550	Fbl	rRNA 2'-O-methyltransferase fibrillarin (EC 2.1.1.-) (Histone-glutamine methyltransferase) (Nucleolar protein 1) (U6 snRNA 2'-O-methyltransferase fibrillarin)	1.73054	0.372393	1.59486	1.2326	455300000	99178000	62005000	2.05494e+08	0	0
P35486	Pdha1	Pyruvate dehydrogenase E1 component subunit alpha, somatic form, mitochondrial (EC 1.2.4.1) (PDHE1-A type I)	0.995831	1.79681	1.6746	1.48908	442260000	156190000	150010000	2.49487e+08	1	0
P35329	Cd22	B-cell receptor CD22 (B-lymphocyte cell adhesion molecule) (BL-CAM) (Sialic acid-binding Ig-like lectin 2) (Siglec-2) (T-cell surface antigen Leu-14) (CD antigen CD22)	2.12244	3.01356	2.41841	2.51814	1315300000	288030000	412270000	6.71867e+08	0	0
P35282	Rab21	Ras-related protein Rab-21 (Rab-12)	1.74372	2.94267		2.3432	299710000	26913000		163311500	0	0
P35278	Rab5c	Ras-related protein Rab-5C (EC 3.6.5.2)	2.29448	1.94598	2.02316	2.08787	1088000000	130050000	214540000	477530000	0	0
P35235	Ptpn11	Tyrosine-protein phosphatase non-receptor type 11 (EC 3.1.3.48) (Protein-tyrosine phosphatase SYP) (SH-PTP2) (SHP-2) (Shp2)	2.25896	*		2.25896	66819000	8002900		37410950	0	0
P34884	Mif	Macrophage migration inhibitory factor (MIF) (EC 5.3.2.1) (Delayed early response protein 6) (DER6) (Glycosylation-inhibiting factor) (GIF) (L-dopachrome isomerase) (L-dopachrome tautomerase) (EC 5.3.3.12) (Phenylpyruvate tautomerase)	0.0289876		-0.149974	-0.0604932	1.6137e+09		280330000	9.47015e+08	0	0
P32067	Ssb	Lupus La protein homolog (La autoantigen homolog) (La ribonucleoprotein)	1.38372		1.01349	1.19861	91585000		7271700	49428350	0	0
P32037	Slc2a3	Solute carrier family 2, facilitated glucose transporter member 3 (Glucose transporter type 3, brain) (GLUT-3)		3.7528	4.27025	4.01152		144780000	87773000	116276500	0	1
P31725	S100a9	Protein S100-A9 (Calgranulin-B) (Leukocyte L1 complex heavy chain) (Migration inhibitory factor-related protein 14) (MRP-14) (p14) (S100 calcium-binding protein A9)	3.13755	4.40642	3.42043	3.6548	19915000000	3.776e+09	3.4636e+09	9.05153e+09	0	1
P30681	Hmgb2	High mobility group protein B2 (High mobility group protein 2) (HMG-2)	0.547837	3.0248	1.70494	1.75919	1.4635e+09	80709000	44889000	5.29699e+08	0	0
P30416	Fkbp4	Peptidyl-prolyl cis-trans isomerase FKBP4 (PPIase FKBP4) (EC 5.2.1.8) (52 kDa FK506-binding protein) (52 kDa FKBP) (FKBP-52) (59 kDa immunophilin) (p59) (FK506-binding protein 4) (FKBP-4) (FKBP59) (HSP-binding immunophilin) (HBI) (Immunophilin FKBP52) (Rotamase) [Cleaved into: Peptidyl-prolyl cis-trans isomerase FKBP4, N-terminally processed]	1.91563		2.47401	2.19482	155390000		22254000	88822000	1	0
P30355	Alox5ap	Arachidonate 5-lipoxygenase-activating protein (FLAP) (MK-886-binding protein)	3.88378	3.24973	3.48797	3.54049	1305000000	212590000	249460000	5.89017e+08	0	1
P29758	Oat	Ornithine aminotransferase, mitochondrial (EC 2.6.1.13) (Ornithine--oxo-acid aminotransferase)	2.15329	2.88517	2.34275	2.46041	850270000	92689000	63074000	3.35344e+08	1	0
P29351	Ptpn6	Tyrosine-protein phosphatase non-receptor type 6 (EC 3.1.3.48) (70Z-SHP) (Hematopoietic cell protein-tyrosine phosphatase) (PTPTY-42) (Protein-tyrosine phosphatase 1C) (PTP-1C) (SH-PTP1) (SHP-1)	2.02245	1.91005	1.56722	1.83324	3.5032e+09	301620000	235230000	1.34668e+09	0	0
P29341	Pabpc1	Polyadenylate-binding protein 1 (PABP-1) (Poly(A)-binding protein 1)	1.86139	1.70885	1.40913	1.65979	47669000	23785000	41345000	3.75997e+07	0	0
P28867	Prkcd	Protein kinase C delta type (EC 2.7.11.13) (Tyrosine-protein kinase PRKCD) (EC 2.7.10.2) (nPKC-delta) [Cleaved into: Protein kinase C delta type regulatory subunit; Protein kinase C delta type catalytic subunit (Sphingosine-dependent protein kinase-1) (SDK1)]	2.41218	5.2082	1.94607	3.18882	297730000	62339000	67921000	1.42663e+08	1	1
P28656	Nap1l1	Nucleosome assembly protein 1-like 1 (Brain protein DN38) (NAP-1-related protein)	2.01162		*	2.01162	118430000		72348000	95389000	0	0
P28474	Adh5	Alcohol dehydrogenase class-3 (EC 1.1.1.1) (Alcohol dehydrogenase 2) (Alcohol dehydrogenase 5) (Alcohol dehydrogenase B2) (ADH-B2) (Alcohol dehydrogenase class-III) (Glutathione-dependent formaldehyde dehydrogenase) (FALDH) (FDH) (GSH-FDH) (EC 1.1.1.-) (S-(hydroxymethyl)glutathione dehydrogenase) (EC 1.1.1.284)	2.05139	2.13444	1.28961	1.82515	291920000	135900000	283820000	2.37213e+08	0	0
P28352	Apex1	DNA-(apurinic or apyrimidinic site) endonuclease (EC 3.1.11.2) (APEX nuclease) (APEN) (Apurinic-apyrimidinic endonuclease 1) (AP endonuclease 1) (REF-1) (Redox factor-1) [Cleaved into: DNA-(apurinic or apyrimidinic site) endonuclease, mitochondrial]	1.52124	1.70471	1.57659	1.60085	221960000	16735000	15048000	84581000	1	0
P28063	Psmb8	Proteasome subunit beta type-8 (EC 3.4.25.1) (Low molecular mass protein 7) (Macropain subunit C13) (Multicatalytic endopeptidase complex subunit C13) (Proteasome component C13) (Proteasome subunit beta-5i)	1.12151	1.71156	1.73342	1.52216	1287000000	453740000	373580000	7.04773e+08	0	0
P27870	Vav1	Proto-oncogene vav (p95vav)	1.3631	2.3646	2.77107	2.16626	759880000	250300000	304010000	4.38063e+08	0	0
P27773	Pdia3	Protein disulfide-isomerase A3 (EC 5.3.4.1) (58 kDa glucose-regulated protein) (58 kDa microsomal protein) (p58) (Disulfide isomerase ER-60) (Endoplasmic reticulum resident protein 57) (ER protein 57) (ERp57) (Endoplasmic reticulum resident protein 60) (ER protein 60) (ERp60)	0.27827	0.634968	0.315444	0.409561	5149900000	1.7304e+09	1443000000	2.77443e+09	0	0
P27659	Rpl3	Large ribosomal subunit protein uL3 (60S ribosomal protein L3) (J1 protein)	1.07599	2.58772	2.11851	1.92741	1.0318e+09	820990000	797970000	8.83587e+08	0	0
P27612	Plaa	Phospholipase A-2-activating protein (PLA2P) (PLAP)	1.69934	-0.503668	1.78176	0.992479	310620000	18671000	130510000	153267000	0	0
P27046	Man2a1	Alpha-mannosidase 2 (EC 3.2.1.114) (Golgi alpha-mannosidase II) (AMan II) (Man II) (Mannosidase alpha class 2A member 1) (Mannosyl-oligosaccharide 1,3-1,6-alpha-mannosidase)	1.49066	2.10528	1.11872	1.57155	85657000	7180100	23483000	3.87734e+07	0	0
P27005	S100a8	Protein S100-A8 (Calgranulin-A) (Chemotactic cytokine CP-10) (Leukocyte L1 complex light chain) (Migration inhibitory factor-related protein 8) (MRP-8) (p8) (Pro-inflammatory S100 cytokine) (S100 calcium-binding protein A8)	2.66933		3.42839	3.04886	262450000		80974000	171712000	0	1
P26638	Sars1	Serine--tRNA ligase, cytoplasmic (EC 6.1.1.11) (Seryl-tRNA synthetase) (SerRS) (Seryl-tRNA(Ser/Sec) synthetase)	1.65914	*	*	1.65914	86837000	16198000	7198600	3.67445e+07	0	0
P26450	Pik3r1	Phosphatidylinositol 3-kinase regulatory subunit alpha (PI3-kinase regulatory subunit alpha) (PI3K regulatory subunit alpha) (PtdIns-3-kinase regulatory subunit alpha) (Phosphatidylinositol 3-kinase 85 kDa regulatory subunit alpha) (PI3-kinase subunit p85-alpha) (PtdIns-3-kinase regulatory subunit p85-alpha)		*	2.42986	2.42986		10983000	12423000	11703000	0	0
P26443	Glud1	Glutamate dehydrogenase 1, mitochondrial (GDH 1) (EC 1.4.1.3)	1.51614	2.2097	1.32703	1.68429	1280100000	394500000	519310000	7.31303e+08	1	0
P26369	U2af2	Splicing factor U2AF 65 kDa subunit (U2 auxiliary factor 65 kDa subunit) (U2 snRNP auxiliary factor large subunit)	1.40097	*		1.40097	173690000	2577700		88133850	0	0
P26041	Msn	Moesin (Membrane-organizing extension spike protein)	1.66286	4.79694	1.42617	2.62866	2627800000	4.1306e+09	238400000	2.33227e+09	0	0
P26040	Ezr	Ezrin (Cytovillin) (Villin-2) (p81)	1.89463	-0.0753696	0.933718	0.917659	199470000	15010000	35648000	83376000	0	0
P26039	Tln1	Talin-1	-1.79868	1.88897	1.52156	0.537285	3.0934e+09	572150000	466540000	1.37736e+09	0	0
P26011	Itgb7	Integrin beta-7 (Integrin beta-P) (M290 IEL antigen)		2.17233	2.92525	2.54879		1901900	2216300	2059100	0	0
P25918	Cd19	B-lymphocyte antigen CD19 (Differentiation antigen CD19) (CD antigen CD19)	1.3745	2.5241	1.88128	1.92663	149360000	20672000	40712000	70248000	0	0
P25911	Lyn	Tyrosine-protein kinase Lyn (EC 2.7.10.2) (V-yes-1 Yamaguchi sarcoma viral related oncogene homolog) (p53Lyn) (p56Lyn)	1.87662	1.22892	1.59347	1.56634	410360000	21785000	8874900	1.47007e+08	0	0
P25444	Rps2	Small ribosomal subunit protein uS5 (40S ribosomal protein S2) (40S ribosomal protein S4) (Protein LLRep3)	0.618818	-0.304044	0.452667	0.255814	482460000	58849000	53084000	198131000	0	0
P24668	M6pr	Cation-dependent mannose-6-phosphate receptor (CD Man-6-P receptor) (CD-MPR) (46 kDa mannose 6-phosphate receptor) (MPR 46)	5.26874	1.98371		3.62622	20054000	15532000		17793000	0	1
P24527	Lta4h	Leukotriene A-4 hydrolase (LTA-4 hydrolase) (EC 3.3.2.6) (Leukotriene A(4) hydrolase) (Tripeptide aminopeptidase LTA4H) (EC 3.4.11.4)	1.82032	2.69536	2.06603	2.1939	1159000000	104120000	152410000	4.71843e+08	0	0
P24452	Capg	Macrophage-capping protein (Actin regulatory protein CAP-G) (Actin-capping protein GCAP39) (Myc basic motif homolog 1)	2.32456	2.60742	2.89564	2.60921	900790000	91851000	114990000	3.6921e+08	0	0
P24369	Ppib	Peptidyl-prolyl cis-trans isomerase B (PPIase B) (EC 5.2.1.8) (CYP-S1) (Cyclophilin B) (Rotamase B) (S-cyclophilin) (SCYLP)	1.47547	1.42373	1.20424	1.36782	133020000	11617000	7070100	5.0569e+07	0	0
P24270	Cat	Catalase (EC 1.11.1.6)	1.19413	2.33133	1.11957	1.54834	281890000	157750000	130230000	1.89957e+08	1	0
P23492	Pnp	Purine nucleoside phosphorylase (PNP) (EC 2.4.2.1) (Inosine phosphorylase) (Inosine-guanosine phosphorylase)	1.1544	-1.51402	-0.700306	-0.353308	191890000	35241000	14954000	80695000	0	0
P23198	Cbx3	Chromobox protein homolog 3 (Heterochromatin protein 1 homolog gamma) (HP1 gamma) (M32) (Modifier 2 protein)	0.192447	1.89672	-0.313981	0.591729	260170000	106720000	91020000	1.52637e+08	0	0
P23116	Eif3a	Eukaryotic translation initiation factor 3 subunit A (eIF3a) (Centrosomin) (Eukaryotic translation initiation factor 3 subunit 10) (eIF-3-theta) (eIF3 p167) (eIF3 p180) (eIF3 p185) (p162)	0.0290796	3.0023	1.35866	1.46335	225010000	28459000	6941000	8.68033e+07	0	0
P22437	Ptgs1	Prostaglandin G/H synthase 1 (EC 1.14.99.1) (Cyclooxygenase-1) (COX-1) (Prostaglandin H2 synthase 1) (PGH synthase 1) (PGHS-1) (PHS 1) (Prostaglandin-endoperoxide synthase 1)	0.909864	1.29671	2.82781	1.67813	269580000	85871000	138570000	1.64674e+08	0	0
P22315	Fech	Ferrochelatase, mitochondrial (EC 4.98.1.1) (Heme synthase) (Protoheme ferro-lyase)	2.73203	4.56479	3.63628	3.64437	663020000	170240000	297620000	376960000	1	1
P21958	Tap1	Antigen peptide transporter 1 (APT1) (EC 7.4.2.14) (ATP-binding cassette sub-family B member 2) (Histocompatibility antigen modifier 1) (Peptide transporter TAP1)	2.05059	2.14147	1.9315	2.04119	3.2937e+09	824360000	960530000	1.69286e+09	0	0
P21855	Cd72	B-cell differentiation antigen CD72 (Lyb-2) (Lymphocyte antigen 32) (Ly-32) (CD antigen CD72)	1.32328	0.17969	0.0711629	0.524712	99556000	27018000	21546000	4.93733e+07	0	0
P21619	Lmnb2	Lamin-B2	2.01504	1.92817	1.643	1.86207	432000000	270770000	207180000	3.03317e+08	0	0
P21300	Akr1b7	Aldo-keto reductase family 1 member B7 (EC 1.1.1.21) (Aldehyde reductase) (AR) (Aldose reductase-related protein 1) (MVDP) (Vas deferens androgen-dependent protein)	1.81932	2.97301	2.67951	2.49061	105070000	15811000	32397000	5.10927e+07	1	0
P21107	Tpm3	Tropomyosin alpha-3 chain (Gamma-tropomyosin) (Tropomyosin-3)	1.25265	1.90658	1.34867	1.50264	1.9827e+09	375370000	318220000	8.92097e+08	0	0
P20491	Fcer1g	High affinity immunoglobulin epsilon receptor subunit gamma (Fc receptor gamma-chain) (FcRgamma) (Fc-epsilon RI-gamma) (IgE Fc receptor subunit gamma) (FceRI gamma)	2.80918	3.7942	3.20555	3.26964	791230000	84422000	98274000	324642000	0	1
P20152	Vim	Vimentin	1.4377	2.77887	2.47017	2.22891	3.8225e+09	1.4681e+09	1.6882e+09	2.32627e+09	0	0
P20108	Prdx3	Thioredoxin-dependent peroxide reductase, mitochondrial (EC 1.11.1.24) (Antioxidant protein 1) (AOP-1) (PRX III) (Perioredoxin-3) (Protein MER5) (Thioredoxin-dependent peroxiredoxin 3)	3.22673	4.55535	4.55141	4.11116	5493000000	1375100000	976080000	2.61473e+09	1	1
P20040		H-2 class II histocompatibility antigen, E-Q beta chain (E-W17)		2.0833	1.66589	1.8746		168430000	166670000	167550000	0	0
P20029	Hspa5	Endoplasmic reticulum chaperone BiP (EC 3.6.4.10) (78 kDa glucose-regulated protein) (GRP-78) (Binding-immunoglobulin protein) (BiP) (Heat shock protein 70 family protein 5) (HSP70 family protein 5) (Heat shock protein family A member 5) (Immunoglobulin heavy chain-binding protein)	2.27556	2.34817	2.29854	2.30743	3.2104e+09	1214800000	1184100000	1.86977e+09	0	0
P19973	Lsp1	Lymphocyte-specific protein 1 (52 kDa phosphoprotein) (pp52) (Lymphocyte-specific antigen WP34) (S37 protein)	1.39841	2.37964	1.53829	1.77211	261360000	148810000	115320000	1.75163e+08	0	0
P19783	Cox4i1	Cytochrome c oxidase subunit 4 isoform 1, mitochondrial (Cytochrome c oxidase polypeptide IV) (Cytochrome c oxidase subunit IV isoform 1) (COX IV-1)	2.20472	2.73722	2.7025	2.54815	288170000	169310000	145730000	201070000	1	0
P19536	Cox5b	Cytochrome c oxidase subunit 5B, mitochondrial (Cytochrome c oxidase polypeptide Vb)	2.00269	3.84343	2.23141	2.69251	255980000	60527000	59718000	1.25408e+08	1	0
P19437	Ms4a1	B-lymphocyte antigen CD20 (B-cell differentiation antigen Ly-44) (Lymphocyte antigen 44) (Membrane-spanning 4-domains subfamily A member 1) (CD antigen CD20)	2.03802	2.19705	2.11629	2.11712	313600000	45186000	92265000	1.5035e+08	0	0
P19258	Mpv17	Protein Mpv17 (Mpv-17)	3.82351	2.78231	3.90398	3.50327	1283600000	121830000	139940000	5.15123e+08	1	1
P19253	Rpl13a	Large ribosomal subunit protein uL13 (60S ribosomal protein L13a) (Transplantation antigen P198) (Tum-P198 antigen)	0.791935	2.27936	1.19359	1.42163	61165000	27415000	43926000	4.41687e+07	0	0
P18760	Cfl1	Cofilin-1 (Cofilin, non-muscle isoform)	1.74133	2.0222	1.78806	1.85053	6.3766e+09	925490000	1.0586e+09	2.7869e+09	0	0
P18654	Rps6ka3	Ribosomal protein S6 kinase alpha-3 (S6K-alpha-3) (EC 2.7.11.1) (90 kDa ribosomal protein S6 kinase 3) (p90-RSK 3) (p90RSK3) (MAP kinase-activated protein kinase 1b) (MAPK-activated protein kinase 1b) (MAPKAP kinase 1b) (MAPKAPK-1b) (Ribosomal S6 kinase 2) (RSK-2) (pp90RSK2)	1.5963	*	2.43595	2.01612	732270000	26063000	82288000	280207000	0	0
P18653	Rps6ka1	Ribosomal protein S6 kinase alpha-1 (S6K-alpha-1) (EC 2.7.11.1) (90 kDa ribosomal protein S6 kinase 1) (p90-RSK 1) (p90RSK1) (p90S6K) (MAP kinase-activated protein kinase 1a) (MAPK-activated protein kinase 1a) (MAPKAP kinase 1a) (MAPKAPK-1a) (Ribosomal S6 kinase 1) (RSK-1)	0.739333	3.6337	2.49309	2.28871	59152000	124520000	59192000	8.09547e+07	0	0
P18242	Ctsd	Cathepsin D (EC 3.4.23.5)	0.840797		1.06346	0.952131	59441000		24235000	41838000	0	0
P17809	Slc2a1	Solute carrier family 2, facilitated glucose transporter member 1 (Glucose transporter type 1, erythrocyte/brain) (GLUT-1) (GT1)		*	1.82372	1.82372		5246700	8177600	6712150	0	0
P17751	Tpi1	Triosephosphate isomerase (TIM) (EC 5.3.1.1) (Methylglyoxal synthase) (EC 4.2.3.3) (Triose-phosphate isomerase)	1.22912	1.78012	2.03708	1.68211	678730000	22260000	159630000	2.86873e+08	0	0
P17742	Ppia	Peptidyl-prolyl cis-trans isomerase A (PPIase A) (EC 5.2.1.8) (Cyclophilin A) (Cyclosporin A-binding protein) (Rotamase A) (SP18) [Cleaved into: Peptidyl-prolyl cis-trans isomerase A, N-terminally processed]	1.8757	1.83048	1.85765	1.85461	4515700000	491090000	516950000	1.84125e+09	0	0
P17710	Hk1	Hexokinase-1 (EC 2.7.1.1) (Hexokinase type I) (HK I) (Hexokinase, tumor isozyme)	2.05035	1.15922	2.23382	1.81446	205650000	46675000	99720000	1.17348e+08	1	0
P17427	Ap2a2	AP-2 complex subunit alpha-2 (100 kDa coated vesicle protein C) (Adaptor protein complex AP-2 subunit alpha-2) (Adaptor-related protein complex 2 subunit alpha-2) (Alpha-adaptin C) (Alpha2-adaptin) (Clathrin assembly protein complex 2 alpha-C large chain) (Plasma membrane adaptor HA2/AP2 adaptin alpha C subunit)	0.530575	4.09825	2.62907	2.4193	318340000	166640000	134100000	206360000	0	0
P17225	Ptbp1	Polypyrimidine tract-binding protein 1 (PTB) (Heterogeneous nuclear ribonucleoprotein I) (hnRNP I)	1.89945	2.15703	2.06326	2.03991	207770000	202700000	118700000	176390000	0	0
P17182	Eno1	Alpha-enolase (EC 4.2.1.11) (2-phospho-D-glycerate hydro-lyase) (Enolase 1) (Non-neural enolase) (NNE)	2.01019	0.869386	0.850527	1.24337	3.4975e+09	490190000	558060000	1.51525e+09	0	0
P16858	Gapdh	Glyceraldehyde-3-phosphate dehydrogenase (GAPDH) (EC 1.2.1.12) (Peptidyl-cysteine S-nitrosylase GAPDH) (EC 2.6.99.-)	1.7547	1.73936	1.66745	1.7205	7.5617e+09	1.791e+09	2510000000	3.95423e+09	0	0
P16546	Sptan1	Spectrin alpha chain, non-erythrocytic 1 (Alpha-II spectrin) (Fodrin alpha chain)	1.94244	2.19812	2.12689	2.08915	1214600000	39315000	47521000	433812000	0	0
P16332	Mmut	Methylmalonyl-CoA mutase, mitochondrial (MCM) (EC 5.4.99.2) (Methylmalonyl-CoA isomerase)	2.9788	6.5513	5.10301	4.87771	333630000	106710000	143560000	1.94633e+08	1	1
P16330	Cnp	2',3'-cyclic-nucleotide 3'-phosphodiesterase (CNP) (CNPase) (EC 3.1.4.37)	3.51289	3.24521	3.67412	3.47741	4.1902e+09	821340000	1.0687e+09	2.02675e+09	0	1
P15530	Cd79b	B-cell antigen receptor complex-associated protein beta chain (B-cell-specific glycoprotein B29) (Ig-beta) (Immunoglobulin-associated B29 protein) (CD antigen CD79b)	1.27719		2.26077	1.76898	198840000		59997000	129418500	0	0
P15379	Cd44	CD44 antigen (Extracellular matrix receptor III) (ECMR-III) (GP90 lymphocyte homing/adhesion receptor) (HUTCH-I) (Hermes antigen) (Hyaluronate receptor) (Lymphocyte antigen 24) (Ly-24) (Phagocytic glycoprotein 1) (PGP-1) (Phagocytic glycoprotein I) (PGP-I) (CD antigen CD44)		2.41635	3.71701	3.06668		12257000	72172000	42214500	0	1
P15307	Rel	Proto-oncogene c-Rel	1.299	2.97842	2.53986	2.27243	394800000	13443000	42781000	1.50341e+08	0	0
P14901	Hmox1	Heme oxygenase 1 (HO-1) (EC 1.14.14.18) (P32 protein) [Cleaved into: Heme oxygenase 1 soluble form]		1.88173	1.47795	1.67984		40548000	24121000	32334500	0	0
P14869	Rplp0	Large ribosomal subunit protein uL10 (60S acidic ribosomal protein P0) (60S ribosomal protein L10E)	2.02366	2.22235	2.2566	2.16754	452440000	11601000	28096000	1.64046e+08	0	0
P14824	Anxa6	Annexin A6 (67 kDa calelectrin) (Annexin VI) (Annexin-6) (Calphobindin-II) (CPB-II) (Chromobindin-20) (Lipocortin VI) (Protein III) (p68) (p70)	1.90763	2.77895	1.7924	2.15966	2487600000	718750000	728530000	1.31163e+09	0	0
P14733	Lmnb1	Lamin-B1	3.30989	4.238	4.13415	3.89401	44268000000	18250000000	21157000000	2.78917e+10	0	1
P14483	H2-Ab1	H-2 class II histocompatibility antigen, A beta chain	2.46429	2.65868	2.78173	2.6349	4.0147e+09	736590000	1.0027e+09	1.918e+09	0	0
P14434	H2-Aa	H-2 class II histocompatibility antigen, A-B alpha chain (IAalpha)		0.998837	1.31958	1.15921		4339900000	2856100000	3598000000	0	0
P14211	Calr	Calreticulin (CRP55) (Calregulin) (Endoplasmic reticulum resident protein 60) (ERp60) (HACBP)	1.93214	2.16389	1.65461	1.91688	1.8272e+09	170120000	169650000	7.22323e+08	0	0
P14206	Rpsa	Small ribosomal subunit protein uS2 (37 kDa laminin receptor precursor) (37LRP) (37 kDa oncofetal antigen) (37/67 kDa laminin receptor) (LRP/LR) (40S ribosomal protein SA) (67 kDa laminin receptor) (67LR) (Laminin receptor 1) (LamR) (Laminin-binding protein precursor p40) (LBP/p40) (OFA/iLRP)	1.72238		1.83013	1.77626	331400000		109220000	220310000	0	0
P14152	Mdh1	Malate dehydrogenase, cytoplasmic (EC 1.1.1.37) (Aromatic alpha-keto acid reductase) (KAR) (EC 1.1.1.96) (Cytosolic malate dehydrogenase)	2.31884	2.84572	2.05153	2.40537	1401200000	65452000	107670000	524774000	0	0
P14148	Rpl7	Large ribosomal subunit protein uL30 (60S ribosomal protein L7)	1.11645		1.84834	1.48239	259720000		43167000	151443500	0	0
P14115	Rpl27a	Large ribosomal subunit protein uL15 (60S ribosomal protein L27a) (L29)	1.06944	0.86142	1.32958	1.08681	620290000	116960000	165990000	301080000	0	0
P13516	Scd1	Acyl-CoA desaturase 1 (EC 1.14.19.1) (Delta(9)-desaturase 1) (Delta-9 desaturase 1) (Fatty acid desaturase 1) (Stearoyl-CoA desaturase 1)	3.71605	3.62336	0.426813	2.58874	601510000	31148000	98459000	2.43706e+08	0	0
P13020	Gsn	Gelsolin (Actin-depolymerizing factor) (ADF) (Brevin)	1.64463	2.11772		1.88117	115090000	10279000		62684500	0	0
P12970	Rpl7a	Large ribosomal subunit protein eL8 (60S ribosomal protein L7a) (Surfeit locus protein 3)	0.777892	*	2.1854	1.48165	107140000	32375000	43251000	60922000	0	0
P12787	Cox5a	Cytochrome c oxidase subunit 5A, mitochondrial (Cytochrome c oxidase polypeptide Va)	3.05627	2.13017	0.645581	1.94401	87757000	77516000	46188000	70487000	1	0
P12382	Pfkl	ATP-dependent 6-phosphofructokinase, liver type (ATP-PFK) (PFK-L) (EC 2.7.1.11) (6-phosphofructokinase type B) (Phosphofructo-1-kinase isozyme B) (PFK-B) (Phosphohexokinase)	1.84519		1.79531	1.82025	159030000		14456000	86743000	0	0
P11983	Tcp1	T-complex protein 1 subunit alpha (TCP-1-alpha) (CCT-alpha) (Tailless complex polypeptide 1A) (TCP-1-A) (Tailless complex polypeptide 1B) (TCP-1-B)	2.29785	2.55289	1.71581	2.18885	795020000	173220000	230350000	399530000	0	0
P11911	Cd79a	B-cell antigen receptor complex-associated protein alpha chain (Ig-alpha) (MB-1 membrane glycoprotein) (Membrane-bound immunoglobulin-associated protein) (Surface IgM-associated protein) (CD antigen CD79a)	0.693904	2.2497	2.60404	1.84921	896440000	418030000	346740000	5.53737e+08	0	0
P11835	Itgb2	Integrin beta-2 (Cell surface adhesion glycoproteins LFA-1/CR3/p150,95 subunit beta) (Complement receptor C3 subunit beta) (CD antigen CD18)	0.184678	1.05493	1.34095	0.860185	240690000	47405000	59745000	1.15947e+08	0	0
P11499	Hsp90ab1	Heat shock protein HSP 90-beta (Heat shock 84 kDa) (HSP 84) (HSP84) (Tumor-specific transplantation 84 kDa antigen) (TSTA)	1.84903	2.09811	1.7112	1.88611	5.9349e+09	832960000	1172600000	2.64682e+09	0	0
P11352	Gpx1	Glutathione peroxidase 1 (GPx-1) (GSHPx-1) (EC 1.11.1.9) (Cellular glutathione peroxidase) (Selenium-dependent glutathione peroxidase 1)	1.87874		1.80652	1.84263	153350000		60662000	107006000	1	0
P11247	Mpo	Myeloperoxidase (MPO) (EC 1.11.2.2) [Cleaved into: Myeloperoxidase light chain; Myeloperoxidase heavy chain]		1.66293	1.48677	1.57485		17585000	46641000	32113000	0	0
P11103	Parp1	Poly [ADP-ribose] polymerase 1 (PARP-1) (EC 2.4.2.30) (ADP-ribosyltransferase diphtheria toxin-like 1) (ARTD1) (DNA ADP-ribosyltransferase PARP1) (EC 2.4.2.-) (NAD(+) ADP-ribosyltransferase 1) (ADPRT 1) (Poly[ADP-ribose] synthase 1) (msPARP) (Protein poly-ADP-ribosyltransferase PARP1) (EC 2.4.2.-) [Cleaved into: Poly [ADP-ribose] polymerase 1, processed C-terminus (Poly [ADP-ribose] polymerase 1,…	1.91162	0.360142	0.559924	0.943896	66973000	24340000	26133000	3.91487e+07	0	0
P10852	Slc3a2	4F2 cell-surface antigen heavy chain (4F2hc) (Solute carrier family 3 member 2) (CD antigen CD98)	0.948301		0.878749	0.913525	24147000		3341800	13744400	0	0
[truncated: 135 more rows]

## Sheet: Tab.3 Overlap of mito proteome
UniProt ID	Gene Name	Protein Name	Kidney dataset	Spleen dataset	Mitochondrial annontation	Matrix	MIM	MOM	IMS
[truncated: 349 more rows]
