# Supplementary material for: Bioorthogonal photocatalytic proximity labeling in primary living samples
Source: Nat Commun. 2024 Mar 28;15:2712. doi: 10.1038/s41467-024-46985-3 (PMC10978841; doi:10.1038/s41467-024-46985-3)
Supplement: Supplementary file 7 — Supplementary Dataset 4 [file 41467_2024_46985_MOESM7_ESM.xlsx]

## Sheet: Description
Table of contents
Tab.1	Experiment#1 CAT-S protein list for obese-diabetic and nondiabetic kidneys
Tab.2	Experiment#2 CAT-S protein list for obese-diabetic and nondiabetic kidneys
Tab.3	Experiment#3 CAT-S protein list for obese-diabetic and nondiabetic kidneys
Tab.4	Combined analysis of 3 experiments
Associated Tab(s)	Column name	Column definition
1,2,3,4	UniProt ID	Uniprot accession ID to the protein
1,2,3,4	Gene Name	Gene name for the protein
1,2,3,4	Protein Name	Recommended name of the protein
1,2,3	Unique peptides	Unique peptide number for the protein in the experiment
1,2,3	Log2(M/L)	Log2-transformed ratio of nondiabetic/control without catalyst (medium/light), representing the extent of photocatalytic labeling for nondiabetic group
1,2,3	Log2(H/L)	Log2-transformed ratio of obese-diabetic/control without catalyst (heavy/light), representing the extent of photocatalytic labeling for obese-diabetic group
1,2,3	Log2(H/M)	Log2-transformed ratio of obese-diabetic/nondiabetic (heavy/medium), representing the relative quantification between captured obese-diabetic and nondiabetic proteomes
1,2,3,4	Mitochondrial annontation	Protein with mitochondrial annotation in either MitoCarta3.0 or UniProt databse (2022/10/13). 1 if yes, 0 if no.
1,2,3	Retain after M/L cutoff	Protein retained in the list after cutoff analysis for M/L ratio (see Methods). 1 if yes, 0 if no.
1,2,3	Retain after H/L cutoff	Protein retained in the list after cutoff analysis for H/L ratio (see Methods). 1 if yes, 0 if no.
1,2,3	Retain in both	Protein retained in the list after cutoff analysis for both H/L and M/L ratio (see Methods). 1 if yes, 0 if no.
4	Exp1 Log2(H/M)	Log2-transformed ratio of obese-diabetic/nondiabetic (heavy/medium) of experiment#1
4	Exp2 Log2(H/M)	Log2-transformed ratio of obese-diabetic/nondiabetic (heavy/medium) of experiment#2
4	Exp3 Log2(H/M)	Log2-transformed ratio of obese-diabetic/nondiabetic (heavy/medium) of experiment#3
4	Average Log2(H/M)	Average of Log2(heavy/medium) values from 3 experiments
4	− log10(P-value)	Transformed P value, from unpaired two-tailed T-test for log2(H/M) values
4	In all Exp	Protein detected in the post-cutoff lists of all 3 experiments. 1 if yes, 0 if no.
4	P<0.05	P value < 0.05, from unpaired two-tailed T-test for log2(H/M) values, 1 if yes, 0 if no.

## Sheet: Tab.1 Experiment#1
UniProt ID	Gene Name	Protein Name	Unique peptides	Log2(M/L)	Log2(H/L)	Log2(H/M)	Mitochondrial annontation	Retain after M/L cutoff	Retain after H/L cutoff	Retain in both
Q9ERU9	Ranbp2	E3 SUMO-protein ligase RanBP2	5	7.21994	5.49509	-1.72485	0	1	1	1
Q9D020	Nt5c3	Cytosolic 5'-nucleotidase 3A	6	4.14926	4.29234	0.0892269	0	1	1	1
P19258	Mpv17	Protein Mpv17	4	3.92941	3.67536	-0.418986	1	1	1	1
Q3URE1	Acsf3	Acyl-CoA synthetase family member 3, mitochondrial	16	3.69577	1.05172	-0.153447	1	1	1	1
Q9D6K8	Fundc2	FUN14 domain-containing protein 2	5	3.57652	2.54293	-0.384716	1	1	1	1
Q8C3X2	Ccdc90b	Coiled-coil domain-containing protein 90B, mitochondrial	11	3.37184	3.21283	-0.0462207	1	1	1	1
Q9DCC8	Tomm20	Mitochondrial import receptor subunit TOM20 homolog	3	3.2491	2.02109	-0.319496	1	1	1	1
Q80Y14	Glrx5	Glutaredoxin-related protein 5, mitochondrial	3	3.2301	3.18688	0.120883	1	1	1	1
Q9D6U8	Fam162a	Family with sequence similarity 162, member a	5	2.92733	3.5986	0.415001	1	1	1	1
Q8BJ03	Cox15	Cytochrome c oxidase assembly protein COX15 homolog	9	2.921	1.93331	-0.642842	1	1	1	1
O35857	Timm44	Mitochondrial import inner membrane translocase subunit TIM44	16	2.90053	2.59209	-0.423952	1	1	1	1
P42125	Eci1	Enoyl-CoA delta isomerase 1, mitochondrial	11	2.89128	2.92941	0.157432	1	1	1	1
Q505D7	Opa3	Optic atrophy 3 protein homolog	5	2.8868	2.22481	-0.110698	1	1	1	1
Q9CXD6	Mcur1	Mitochondrial calcium uniporter regulator 1	9	2.79624	2.2486	-0.341537	1	1	1	1
Q921N7	Tmem70	Transmembrane protein 70, mitochondrial	4	2.71796	2.14101	-0.480841	1	1	1	1
Q8BGX2	Timm29	Mitochondrial import inner membrane translocase subunit Tim29	8	2.67834	2.1903	-0.183408	1	1	1	1
Q9D883	U2af1	U2 small nuclear ribonucleoprotein auxiliary factor (U2AF) 1	3	2.64752	0.429429	-1.35797	0	1	1	1
Q9D1Q4	Dpm3	Dolichol-phosphate mannosyltransferase subunit 3	2	2.62611	2.2097	-0.532533	0	1	1	1
Q9QZD8	Slc25a10	Solute carrier family 25 (mitochondrial carrier, dicarboxylate transporter), member 10	15	2.58072	2.24896	-0.329595	1	1	1	1
Q9WVD5	Slc25a15	Solute carrier family 25 (mitochondrial carrier ornithine transporter), member 15	16	2.56348	2.27405	-0.213471	1	1	1	1
Q9DBH5	Lman2	Vesicular integral-membrane protein VIP36	15	2.56003	1.48171	-0.818503	0	1	1	1
Q64687	St8sia1	Alpha-n-acetyl-neuraminate alpha-2,8-sialyltransferase (sialyltransferase 8a)	2	2.55508	1.92402	-0.631064	0	1	1	1
Q8BVI4	Qdpr	Quinoid dihydropteridine reductase	9	2.53042	1.98255	-0.479351	1	1	1	1
Q8K1A5	Tmem41b	Transmembrane protein 41B	2	2.51984	1.46331	-1.20274	0	1	1	1
Q9Z0S1	Bpnt1	3'(2'),5'-bisphosphate nucleotidase 1	13	2.51586	2.22389	-0.268156	0	1	1	1
P21300	Akr1b7	Aldo-keto reductase family 1, member b7	3	2.49419	1.89426	-0.405948	1	1	1	1
Q99JR1	Sfxn1	Sideroflexin-1/3	10	2.48034	2.56111	0.177471	1	1	1	1
Q8BFZ9	Erlin2	Erlin-2	19	2.44366	1.92186	-0.650159	0	1	1	1
Q9DCY0	Keg1	Glycine n-acyltransferase / glycine n-benzoyltransferase	19	2.43542	1.23076	-1.23657	0	1	1	1
Q9D7J4	Cox20	Cytochrome c oxidase assembly protein subunit 20	3	2.42524	2.38286	-0.0260729	1	1	1	1
Q9Z2I0	Letm1	Mitochondrial proton/calcium exchanger protein	24	2.38665	2.25761	-0.0390139	1	1	1	1
Q78IK4	Apool	MICOS complex subunit Mic27	15	2.34854	2.47757	0.252779	1	1	1	1
Q99KU0	Vmp1	Vacuole membrane protein 1	3	2.34295	1.76477	-0.493845	0	1	1	1
Q8BGA9	Oxa1l	YidC/Oxa1 family membrane protein insertase	6	2.32998	1.7395	-0.538513	1	1	1	1
Q9WTQ8	Timm23	Mitochondrial import inner membrane translocase subunit tim23	5	2.32688	2.18783	-0.171238	1	1	1	1
O88441	Mtx2	Metaxin-2	11	2.31516	2.44522	0.347099	1	1	1	1
Q9DCU9	Hoga1	4-hydroxy-2-oxoglutarate aldolase, mitochondrial	13	2.31237	2.01735	-0.26427	1	1	1	1
Q9D0L7	Armc10	Armadillo repeat-containing protein 10	4	2.30053	1.71383	-0.39876	1	1	1	1
Q8BHE8	Maip1	m-AAA protease-interacting protein 1, mitochondrial	6	2.2776	1.87342	-0.390321	1	1	1	1
P58044	Idi1	Isopentenyl-diphosphate Delta-isomerase 1	3	2.25858	0.849359	-1.61436	1	1	1	1
P68254	Ywhaq	Tyrosine 3-monooxygenase/tryptophan 5-monooxygenase activation protein theta	4	2.25105	2.04974	-0.214056	0	1	1	1
P63030	Mpc1	Mitochondrial pyruvate carrier 1	3	2.22463	2.54345	0.259182	1	1	1	1
P56135	Atp5j2	Atp synthase, h+ transporting, mitochondrial f0 complex, subunit f2	3	2.21701	2.89823	0.688762	1	1	1	1
Q91VM9	Ppa2	Inorganic pyrophosphatase 2, mitochondrial	17	2.20132	1.94931	-0.359916	1	1	1	1
Q8BMS4	Coq3	Ubiquinone biosynthesis O-methyltransferase, mitochondrial	4	2.19566	2.1501	0.0681893	1	1	1	1
Q8VEM8	Slc25a3	Solute carrier family 25 (mitochondrial carrier, phosphate carrier), member 3	16	2.16983	2.26562	0.09815	1	1	1	1
Q8VC65	Nrm	Nurim (nuclear envelope membrane protein)	6	2.16224	1.4105	-0.878321	0	1	1	1
P51881	Slc25a5	Solute carrier family 25 (mitochondrial carrier, adenine nucleotide translocator), member 5	10	2.16092	2.20624	-0.0544672	1	1	1	1
O70503	Hsd17b12	17beta-estradiol 17-dehydrogenase / very-long-chain 3-oxoacyl-CoA reductase	11	2.155	1.33113	-0.902093	0	1	1	1
Q8CI78	Rmnd1	Required for meiotic nuclear division protein 1 homolog	4	2.14724	1.85965	-0.287589	1	1	1	1
Q99JH8	Kdelr1	ER lumen protein-retaining receptor 1	3	2.14274	0.987321	-1.01745	0	1	1	1
Q9DCZ4	Apoo	Apolipoprotein O	7	2.14258	2.62616	0.311038	1	1	1	1
Q9DB70	Fundc1	FUN14 domain-containing protein 1	2	2.10953	2.10326	0.00317044	1	1	1	1
Q8R0F8	Fahd1	Fumarylacetoacetate hydrolase domain containing 1	8	2.10454	2.06956	-0.0642989	1	1	1	1
Q9JI39	Abcb10	ATP-binding cassette sub-family B member 10, mitochondrial	13	2.09366	1.90939	-0.0438244	1	1	1	1
Q925N2	Sfxn2	Sideroflexin-2	11	2.07193	2.42836	0.397036	1	1	1	1
P48962	Slc25a4	Solute carrier family 25 (mitochondrial carrier, adenine nucleotide translocator), member 4	10	2.06705	2.17329	0.0593553	1	1	1	1
Q8BK72	Mrps27	28S ribosomal protein S27, mitochondrial	10	2.06619	1.54067	-0.321081	1	1	1	1
Q9DC16	Ergic1	Endoplasmic reticulum-Golgi intermediate compartment protein 1	6	2.06254	1.08549	-0.941864	0	1	1	1
P61804	Dad1	Dolichyl-diphosphooligosaccharide--protein glycosyltransferase subunit DAD1	3	2.05099	1.03005	-0.826693	0	1	1	1
O55125	Nipsnap1	Protein NipSnap homolog 1	10	2.04729	1.88448	-0.10583	1	1	1	1
P05202	Got2	Glutamatic-oxaloacetic transaminase 2, mitochondrial	26	2.03242	2.02524	0.191184	1	1	1	1
Q9D136	Ogfod3	2-oxoglutarate and iron-dependent oxygenase domain-containing protein 3	7	2.0303	1.3184	-0.602328	0	1	1	1
Q8VDL4	Adpgk	ADP-dependent glucokinase	7	2.02921	1.10185	-0.9155	0	1	1	1
Q8BZ09	Slc25a21	Solute carrier family 25 (mitochondrial 2-oxodicarboxylate transporter), member 21	13	2.02091	1.00115	-0.917842	1	1	1	1
Q8JZU2	Slc25a1	Tricarboxylate transport protein, mitochondrial	11	2.01988	1.56409	-0.372561	1	1	1	1
Q9CZX9	Emc4	ER membrane protein complex subunit 4	7	2.01596	1.6872	-0.363698	0	1	1	1
Q9Z2I8	Suclg2	Succinate--CoA ligase [GDP-forming] subunit beta, mitochondrial	15	2.01514	1.89325	0.00977712	1	1	1	1
Q922Q8	Lrrc59	Leucine-rich repeat-containing protein 59	7	1.98758	1.51723	-0.578822	0	1	1	1
Q9CQ92	Fis1	Mitochondrial fission 1 protein	4	1.98645	2.10719	0.116764	1	1	1	1
Q9QYR9	Acot2	Acyl-coenzyme A thioesterase 2, mitochondrial	7	1.97181	2.25148	0.169412	1	1	1	1
Q91V61	Sfxn3	Sideroflexin-1/3	12	1.96055	2.5122	0.599223	1	1	1	1
Q9CYW4	Hdhd3	Haloacid dehalogenase-like hydrolase domain-containing protein 3	5	1.9455	1.58448	-0.323678	1	1	1	1
Q925N0	Sfxn5	Sideroflexin-5	9	1.939	1.53605	-0.282702	1	1	1	1
Q921G7	Etfdh	Electron transfer flavoprotein-ubiquinone oxidoreductase, mitochondrial	23	1.93685	1.8846	-0.0215993	1	1	1	1
Q9Z2Z6	Slc25a20	Solute carrier family 25 (mitochondrial carnitine/acylcarnitine transporter), member 20/29	17	1.93636	1.84659	0.00575927	1	1	1	1
P35576	G6pc	Glucose-6-phosphatase, catalytic	9	1.93251	1.23076	-0.577143	0	1	1	1
Q9CR62	Slc25a11	Solute carrier family 25 (mitochondrial carrier oxoglutarate carrier), member 11	17	1.92979	1.91678	0.042084	1	1	1	1
P09925	Surf1	Surfeit locus protein 1	4	1.92801	1.64302	-0.156611	1	1	1	1
Q99KR3	Lactb2	Endoribonuclease LACTB2	10	1.92725	1.31968	-0.592702	1	1	1	1
O35166	Gosr2	Golgi SNAP receptor complex member 2	4	1.91846	0.885262	-0.861133	0	1	1	1
Q9D6R2	Idh3a	Isocitrate dehydrogenase [NAD] subunit alpha, mitochondrial	10	1.91548	2.16694	0.325271	1	1	1	1
Q3UIU2	Ndufb6	NADH dehydrogenase [ubiquinone] 1 beta subcomplex subunit 6	3	1.91472	2.26697	0.352307	1	1	1	1
Q9CQH3	Ndufb5	NADH dehydrogenase [ubiquinone] 1 beta subcomplex subunit 5, mitochondrial	5	1.91407	2.07108	0.157044	1	1	1	1
P61211	Arl1	ADP-ribosylation factor-like protein 1	4	1.91368	0.640251	-1.27345	0	1	1	1
Q9R112	Sqrdl	Sulfide:quinone oxidoreductase, mitochondrial	22	1.90045	1.2145	-0.637244	1	1	1	1
Q9Z1P6	Ndufa7	NADH dehydrogenase [ubiquinone] 1 alpha subcomplex subunit 7	5	1.89956	1.89929	0.234256	1	1	1	1
Q9QZH6	Ecsit	Evolutionarily conserved signaling intermediate in Toll pathway, mitochondrial	4	1.89014	1.6893	-0.0477708	1	1	1	1
P0DN34	Ndufb1	NADH dehydrogenase [ubiquinone] 1 beta subcomplex subunit 1	2	1.88386	2.23076	0.513693	1	1	1	1
Q9QZ23	Nfu1	NFU1 iron-sulfur cluster scaffold homolog, mitochondrial	4	1.87515	1.67852	-0.202771	1	1	1	1
Q60932	Vdac1	Voltage-dependent anion-selective channel protein 1	14	1.86596	1.93501	0.0543623	1	1	1	1
Q8BU14	Sec62	SEC62 homolog (S. cerevisiae)	6	1.85324	0.826518	-0.668685	0	1	1	1
Q8R2Y8	Ptrh2	Peptidyl-tRNA hydrolase 2, mitochondrial	4	1.85052	1.60426	-0.242004	1	1	1	1
Q922G0	Slc25a36	Solute carrier family 25, member 33/36	8	1.84647	1.65191	-0.0537932	1	1	1	1
P62075	Timm13	Mitochondrial import inner membrane translocase subunit Tim13	3	1.84225	1.95323	0.111031	1	1	1	1
O55022	Pgrmc1	Membrane-associated progesterone receptor component 1	9	1.82032	1.69274	-0.0792799	1	1	1	1
P45377	Akr1b8	Aldose reductase-related protein 2	2	1.80822	1.22274	-0.411963	0	1	1	1
Q14C51	Ptcd3	Pentatricopeptide repeat domain-containing protein 3, mitochondrial	9	1.80797	1.98006	0.380729	1	1	1	1
O55126	Gbas	Nipsnap homolog 2	11	1.7941	2.45289	0.658828	1	1	1	1
Q9D023	Mpc2	Mitochondrial pyruvate carrier 2	8	1.7914	1.86659	-0.0861398	1	1	1	1
Q9CPP6	Ndufa5	NADH dehydrogenase [ubiquinone] 1 alpha subcomplex subunit 5	3	1.7876	1.95843	0.156914	1	1	1	1
Q9WV68	Decr2	2,4-dienoyl-CoA reductase [(3E)-enoyl-CoA-producing], peroxisomal	2	1.78718	1.83883	0.0515809	0	1	1	1
Q3UNZ8	BC026585	Quinone oxidoreductase-like protein 2	14	1.77905	1.36877	-0.525974	1	1	1	1
Q5M8N4	Sdr39u1	Short chain dehydrogenase/reductase family 39u, member 1	8	1.75813	1.46931	-0.232379	1	1	1	1
P16331	Pah	Phenylalanine-4-hydroxylase	23	1.75578	1.0297	-0.563838	0	1	1	1
Q9CQN1	Trap1	Heat shock protein 75 kDa, mitochondrial	23	1.74463	1.28469	-0.416866	1	1	1	1
Q5XJY4	Parl	Presenilins-associated rhomboid-like protein, mitochondrial	4	1.74188	1.41792	-0.323949	1	1	1	1
Q8VDP6	Cdipt	CDP-diacylglycerol--inositol 3-phosphatidyltransferase	4	1.73881	1.2939	-0.713663	0	1	1	1
Q60931	Vdac3	Voltage-dependent anion-selective channel protein 3	9	1.73868	1.5373	-0.060292	1	1	1	1
Q3UJU9	Rmdn3	Regulator of microtubule dynamics protein 3	9	1.73712	1.36485	-0.413192	1	1	1	1
Q8QZY2	Glyctk	Glycerate 2-kinase	5	1.73157	1.24568	-0.64442	1	1	1	1
Q8BK08	Tmem11	Transmembrane protein 11, mitochondrial	3	1.73075	1.86259	0.133695	1	1	1	1
P70349	Hint1	Histidine triad nucleotide-binding protein 1	3	1.72006	1.05374	-0.694368	1	1	1	1
Q64105	Spr	Sepiapterin reductase	8	1.71923	1.15885	-0.488613	0	1	1	1
P97328	Khk	Ketohexokinase	5	1.71664	0.908352	-0.65524	0	1	1	1
Q99J47	Dhrs7b	Dehydrogenase/reductase (sdr family) member 7b	5	1.7133	1.64842	-0.137156	1	1	1	1
Q9WUR2	Eci2	Enoyl-CoA delta isomerase 2, mitochondrial	8	1.70713	1.46545	-0.413692	1	1	1	1
Q07417	Acads	Short-chain specific acyl-CoA dehydrogenase, mitochondrial	16	1.7015	1.31278	-0.484772	1	1	1	1
Q9D6M3	Slc25a22	Solute carrier family 25 (mitochondrial glutamate transporter), member 18/22	9	1.69697	1.57396	-0.106358	1	1	1	1
Q9CXT8	Pmpcb	Mitochondrial-processing peptidase subunit beta	7	1.69319	1.08604	-0.437311	1	1	1	1
Q8BM55	Tmem214	Transmembrane protein 214	22	1.68733	0.68921	-1.02306	0	1	1	1
Q9CXV1	Sdhd	Succinate dehydrogenase [ubiquinone] cytochrome b small subunit, mitochondrial	2	1.67821	1.71497	0.113434	1	1	1	1
Q5SWT3	Slc25a35	Solute carrier family 25, member 35	14	1.67414	2.11866	0.575022	1	1	1	1
Q60930	Vdac2	Voltage-dependent anion-selective channel protein 2	13	1.67116	1.96148	0.125254	1	1	1	1
Q9D1I2	Card19	Caspase recruitment domain-containing protein 19	3	1.66907	2.02804	0.459746	1	1	1	1
Q9D1B9	Mrpl28	39S ribosomal protein L28, mitochondrial	3	1.66812	1.56643	-0.211331	1	1	1	1
Q8R1G2	Cmbl	Carboxymethylenebutenolidase-like (pseudomonas)	5	1.66785	0.322736	-0.994212	0	1	1	1
Q99J39	Mlycd	Malonyl-CoA decarboxylase, mitochondrial	14	1.66362	0.921589	-0.696424	1	1	1	1
Q9DCM0	Ethe1	Persulfide dioxygenase ETHE1, mitochondrial	9	1.66102	1.31591	-0.383115	1	1	1	1
Q9CRD0	Ociad1	OCIA domain-containing protein 1	10	1.66065	1.38256	0.0278618	1	1	1	1
Q9JIZ0	Cml1	N-acetyltransferase 8 (gcn5-related) family member 1	7	1.65997	0.696439	-0.945054	0	1	1	1
Q8R2Q4	Gfm2	Ribosome-releasing factor 2, mitochondrial	5	1.65164	1.30976	-0.341885	1	1	1	1
Q9CWG8	Ndufaf7	Protein arginine methyltransferase NDUFAF7, mitochondrial	7	1.65109	1.84105	0.190804	1	1	1	1
Q9D964	Gatm	Glycine amidinotransferase (l-arginine:glycine amidinotransferase)	20	1.65017	1.23824	-0.200233	1	1	1	1
Q9CQY5	Magt1	Magnesium transporter protein 1	6	1.64372	0.817705	-0.827948	0	1	1	1
O70404	Vamp8	Vesicle-associated membrane protein 8	4	1.6312	1.0842	-0.546962	0	1	1	1
Q9CZB0	Sdhc	Succinate dehydrogenase complex, subunit c, integral membrane protein	6	1.62845	1.76426	-0.00163117	1	1	1	1
Q9D0G0	Mrps30	28S ribosomal protein S30, mitochondrial	11	1.61814	1.08902	-0.372038	1	1	1	1
Q64133	Maoa	Amine oxidase [flavin-containing] A	11	1.61061	1.94306	0.413269	1	1	1	1
Q8BH59	Slc25a12	Solute carrier family 25 (mitochondrial aspartate/glutamate transporter), member 12/13	23	1.60938	2.16999	0.361881	1	1	1	1
Q8CHQ9	Cml2	N-acetyltransferase 8 (gcn5-related) family member 2	3	1.60772	0.903424	-0.704277	0	1	1	1
Q80XN0	Bdh1	D-beta-hydroxybutyrate dehydrogenase, mitochondrial	14	1.60089	1.19503	-0.448587	1	1	1	1
Q9CQ85	Timm22	Mitochondrial import inner membrane translocase subunit Tim22	5	1.59703	1.83346	-0.0346922	1	1	1	1
Q9D132	Upk1a	Uroplakin-1a	4	1.59178	0.453755	-0.439618	0	1	1	1
Q9CR67	Tmem33	Transmembrane protein 33	6	1.58251	0.810895	-0.688032	0	1	1	1
Q99JY4	Trabd	TraB domain-containing protein	4	1.58241	1.29408	-0.288311	0	1	1	1
Q9JIY7	Nat8	N-acetyltransferase 8	4	1.58169	0.616358	-0.958365	0	1	1	1
Q91VA6	Poldip2	Polymerase (DNA-directed), delta interacting protein 2	7	1.57879	1.19005	-0.360046	1	1	1	1
Q8R3F5	Mcat	Malonyl-CoA-acyl carrier protein transacylase, mitochondrial	6	1.57778	1.53938	-0.038347	1	1	1	1
Q9D6J5	Ndufb8	NADH dehydrogenase [ubiquinone] 1 beta subcomplex subunit 8, mitochondrial	5	1.57647	2.12829	0.6469	1	1	1	1
Q8C172	Cers6	Sphingoid base n-palmitoyltransferase	3	1.56793	0.701061	-0.950899	0	1	1	1
Q8C0L0	Tmx4	Thioredoxin-related transmembrane protein 4	5	1.56155	0.662388	-0.756721	0	1	1	1
Q9CR58	Slc25a30	Solute carrier family 25 (mitochondrial carrier), member 14/30	5	1.55753	1.35609	-0.201477	1	1	1	1
Q9DC61	Pmpca	Mitochondrial-processing peptidase subunit alpha	11	1.55429	1.28848	-0.155904	1	1	1	1
Q91VD9	Ndufs1	NADH-ubiquinone oxidoreductase 75 kDa subunit, mitochondrial	35	1.55144	1.88323	0.402395	1	1	1	1
Q78JT3	Haao	3-hydroxyanthranilate 3,4-dioxygenase	2	1.54176	0.507414	-1.0344	0	1	1	1
Q78KK3	Slc22a18	Solute carrier family 22 member 18	6	1.5371	0.508226	-0.925056	0	1	1	1
Q99MN9	Pccb	Propionyl-CoA carboxylase beta chain, mitochondrial	21	1.53585	1.6318	0.0958569	1	1	1	1
Q791V5	Mtch2	Mitochondrial carrier homolog 2	13	1.53297	1.54868	-0.0959437	1	1	1	1
O54984	Asna1	Guided entry of tail-anchored proteins factor 3, atpase	2	1.53137	1.1783	-0.353045	0	1	1	1
Q9WTP7	Ak3	GTP:AMP phosphotransferase AK3, mitochondrial	12	1.52527	1.81922	0.279768	1	1	1	1
P56395	Cyb5a	Cytochrome b5 type a (microsomal)	5	1.52441	0.875544	-0.697032	0	1	1	1
P62259	Ywhae	Tyrosine 3-monooxygenase/tryptophan 5-monooxygenase activation protein, epsilon polypeptide	7	1.52431	0.977683	-0.623754	0	1	1	1
P09671	Sod2	Superoxide dismutase [Mn], mitochondrial	7	1.52296	1.55252	0.217479	1	1	1	1
Q80W54	Zmpste24	CAAX prenyl protease 1 homolog	13	1.51874	0.94028	-0.435495	0	1	1	1
Q8VBZ3	Clptm1	Cleft lip and palate transmembrane protein 1 homolog	10	1.51733	0.708673	-0.697663	0	1	1	1
Q9DB29	Iah1	Isoamyl acetate-hydrolyzing esterase 1 homolog	7	1.51566	1.02489	-0.175517	0	1	1	1
O35083	Agpat1	1-acylglycerol-3-phosphate O-acyltransferase 1 (lysophosphatidic acid acyltransferase, alpha)	4	1.51415	0.63914	-0.441654	0	1	1	1
P70404	Idh3g	Isocitrate dehydrogenase [NAD] subunit gamma 1, mitochondrial	14	1.49963	1.59067	0.321004	1	1	1	1
P70172	Slc10a2	Solute carrier family 10 (sodium/bile acid cotransporter), member 2	2	1.49754	2.08756	0.650489	0	1	1	1
Q8R404	Mic13	Mitochondrial contact site and cristae organizing system subunit 13	3	1.49621	1.69849	0.234747	1	1	1	1
P57780	Actn4	Actinin alpha 1/4	20	1.49467	1.18669	-0.0350765	0	1	1	1
Q3TC72	Fahd2a	Fumarylacetoacetate hydrolase domain-containing protein 2A	8	1.49319	1.63017	0.125651	1	1	1	1
P60904	Dnajc5	Dnaj heat shock protein family (hsp40) member c5	3	1.49313	1.37368	-0.114816	0	1	1	1
Q8BGP6	Slc25a40	Solute carrier family 25, member 40	7	1.49006	1.29149	-0.0754288	1	1	1	1
Q8VDK1	Nit1	Deaminated glutathione amidase	13	1.488	0.922122	-0.517585	1	1	1	1
Q91YH5	Atl3	Atlastin-3	11	1.48476	0.850079	-0.424049	0	1	1	1
Q9QXX4	Slc25a13	Solute carrier family 25 (mitochondrial carrier, adenine nucleotide translocator), member 13	29	1.48316	1.74988	0.280719	1	1	1	1
Q9CPQ8	Atp5l	ATP synthase, H+ transporting, mitochondrial F0 complex, subunit G	4	1.47254	1.80306	0.246955	1	1	1	1
P62827	Ran	GTP-binding nuclear protein Ran	3	1.47082	0.779722	-0.691103	0	1	1	1
Q791T5	Mtch1	Mitochondrial carrier homolog 1	13	1.46467	1.30211	-0.0209551	1	1	1	1
P61750	Arf4	ADP-ribosylation factor 4	3	1.46341	1.01678	-0.100824	0	1	1	1
Q9EQH3	Vps35	Vacuolar protein sorting-associated protein 35	10	1.44546	0.905736	-0.551141	0	1	1	1
Q9CR24	Nudt8	Nudix (nucleoside diphosphate linked moiety x)-type motif 8	5	1.44536	1.13271	-0.240946	1	1	1	1
Q99LR1	Abhd12	Abhydrolase domain-containing protein 12	5	1.44345	0.682933	-0.821253	1	1	1	1
Q8C3X8	Lmf2	Lipase maturation factor 2	3	1.44339	1.08862	-0.234448	0	1	1	1
Q91W52	Tmem19	Transmembrane protein 19	2	1.43002	0.84543	-0.516285	0	1	1	1
O35855	Bcat2	Branched-chain-amino-acid aminotransferase, mitochondrial	12	1.42562	2.02928	0.69537	1	1	1	1
Q9CQV8	Ywhab	Tyrosine 3-monooxygenase/tryptophan 5-monooxygenase activation protein, beta polypeptide	2	1.41889	1.26346	-0.242226	0	1	1	1
P61620	Sec61a1	Protein transport protein Sec61 subunit alpha isoform 1	5	1.41776	0.792522	-0.672865	0	1	1	1
Q91ZH7	Abhd3	Abhydrolase domain-containing protein 1/3	7	1.417	0.42707	-0.90471	0	1	1	1
Q78IK2	Usmg5	Up-regulated during skeletal muscle growth protein 5	3	1.40964	1.70195	0.346758	1	1	1	1
Q9D1D4	Tmed10	Transmembrane emp24 domain-containing protein 10	3	1.40059	1.05422	-0.34639	0	1	1	1
Q9QXG4	Acss2	Acyl-coa synthetase short-chain family member 2	6	1.3888	0.300534	-0.901904	0	1	1	1
O89104	Sypl2	Synaptophysin-like protein 2	2	1.38786	0.565695	-0.264859	0	1	1	1
Q8VCM8	Ncln	Nicalin	10	1.37957	1.0234	-0.344831	0	1	1	1
P16332	Mut	Methylmalonyl-CoA mutase, mitochondrial	18	1.37762	1.42062	0.0803848	1	1	1	1
Q71RI9	Ccbl2	Kynurenine---oxoglutarate transaminase / cysteine-s-conjugate beta-lyase / glutamine---phenylpyruvate transaminase	9	1.37729	1.75296	0.454176	1	1	1	1
Q8BH86	Dglucy	D-glutamate cyclase, mitochondrial	20	1.3729	1.38604	-0.0961596	1	1	1	1
P17427	Ap2a2	Adaptor-related protein complex 2, alpha 2 subunit	17	1.36866	0.838024	-0.560515	0	1	1	1
O55028	Bckdk	[3-methyl-2-oxobutanoate dehydrogenase [lipoamide]] kinase, mitochondrial	3	1.35614	1.25387	-0.0977026	1	1	1	1
Q99LY9	Ndufs5	NADH dehydrogenase [ubiquinone] iron-sulfur protein 5	2	1.35208	2.11633	0.909504	1	1	1	1
Q99J99	Mpst	Thiosulfate/3-mercaptopyruvate sulfurtransferase	11	1.34869	0.310573	-0.94828	1	1	1	1
Q61941	Nnt	NAD(P) transhydrogenase, mitochondrial	34	1.34687	1.68468	0.497638	1	1	1	1
Q8R115	Tmem82	Transmembrane protein 82	4	1.34523	0.602647	-0.742555	0	1	1	1
P61027	Rab10	RAB10, member RAS oncogene family	4	1.34352	0.678613	-0.238647	0	1	1	1
P20108	Prdx3	Thioredoxin-dependent peroxide reductase, mitochondrial	6	1.34244	1.32682	0.141564	1	1	1	1
P13707	Gpd1	Glycerol-3-phosphate dehydrogenase [NAD(+)], cytoplasmic	15	1.34216	0.810484	-0.475575	0	1	1	1
Q9CZR8	Tsfm	Ts translation elongation factor, mitochondrial	2	1.33239	0.874915	-0.350008	1	1	1	1
Q64471	Gstt1	Glutathione s-transferase, theta 1	2	1.32889	0.936139	-0.303775	0	1	1	1
Q6TCG2	Paqr9	Membrane progesterone receptor epsilon	2	1.3221	0.581207	-0.740866	0	1	1	1
Q8CAK1	Iba57	Putative transferase CAF17 homolog, mitochondrial	2	1.32175	1.34062	-0.242209	1	1	1	1
P63087	Ppp1cc	Serine/threonine-protein phosphatase PP1-gamma catalytic subunit	3	1.32083	0.706022	-0.545635	1	1	1	1
Q9D710	Tmx2	Thioredoxin-related transmembrane protein 2	7	1.31185	0.949946	-0.538283	1	1	1	1
P38060	Hmgcl	Hydroxymethylglutaryl-CoA lyase, mitochondrial	11	1.30661	1.1961	-0.0788379	1	1	1	1
O88986	Gcat	Glycine C-acetyltransferase (2-amino-3-ketobutyrate-coenzyme A ligase)	8	1.30118	1.52502	0.406863	1	1	1	1
Q9WU79	Prodh	Proline dehydrogenase 1, mitochondrial	26	1.29883	1.44795	0.197991	1	1	1	1
P50171	H2-Ke6	Estradiol 17-beta-dehydrogenase 8	10	1.29872	1.29478	-0.00391501	1	1	1	1
Q925I1	Atad3a	ATPase family AAA domain-containing protein 3	20	1.29731	1.61988	0.0716254	1	1	1	1
Q8VCZ9	Prodh2	Proline dehydrogenase (oxidase) 2	8	1.29231	1.63418	0.317304	1	1	1	1
Q8R3G9	Tspan8	Tetraspanin-8	6	1.29037	1.81545	0.769349	0	1	1	1
Q61767	Gm10681	3beta-hydroxy-Delta5-steroid dehydrogenase / steroid Delta-isomerase	6	1.28735	0.796764	-0.596863	1	1	1	1
O88696	Clpp	ATP-dependent Clp protease proteolytic subunit, mitochondrial	7	1.28724	1.46038	0.173383	1	1	1	1
O70325	Gpx4	Phospholipid-hydroperoxide glutathione peroxidase	4	1.28688	1.24385	0.00690837	1	1	1	1
Q99J56	Derl1	Der1-like domain family, member 1	3	1.28505	0.437015	-0.809221	0	1	1	1
Q9D8B4	Ndufa11	Nadh dehydrogenase (ubiquinone) 1 alpha subcomplex subunit 11	5	1.28149	1.56959	0.604261	1	1	1	1
Q5IRJ6	Slc30a9	Zinc transporter 9	3	1.27125	1.61471	0.124328	1	1	1	1
Q922B1	Macrod1	O-acetyl-ADP-ribose deacetylase MACROD1	2	1.26867	1.43883	0.170181	1	1	1	1
Q99JY0	Hadhb	Hydroxyacyl-coa dehydrogenase trifunctional multienzyme complex subunit beta	22	1.26796	1.51642	0.366252	1	1	1	1
P56389	Cda	Cytidine deaminase	3	1.26718	0.369606	-0.906305	0	1	1	1
Q922H2	Pdk3	[Pyruvate dehydrogenase (acetyl-transferring)] kinase isozyme 3, mitochondrial	5	1.26628	0.814673	-0.319172	1	1	1	1
Q8BJ64	Chdh	Choline dehydrogenase, mitochondrial	24	1.26622	1.15296	-0.139601	1	1	1	1
Q3THE2	Myl12b	Myosin, light chain 12b, regulatory	3	1.26592	1.06488	-0.44336	0	1	1	1
Q8VE95	Lrrc24	Leucine-rich repeat-containing protein 24	3	1.2634	1.2135	-0.04989	1	1	1	1
Q9R0X4	Acot9	Acyl-coenzyme A thioesterase 9, mitochondrial	14	1.26243	0.789854	-0.133685	1	1	1	1
Q9DCL9	Paics	Multifunctional protein ADE2	6	1.26207	0.89569	-0.274948	1	1	1	1
P22315	Fech	Protoporphyrin/coproporphyrin ferrochelatase	7	1.26129	1.09619	-0.176104	1	1	1	1
P35505	Fah	Fumarylacetoacetase	8	1.25798	0.468531	-0.915337	0	1	1	1
Q9D938	Tmem160	Transmembrane protein 160	2	1.25755	1.94987	0.171079	0	1	1	1
Q6P069	Sri	Sorcin	3	1.25707	1.00777	-0.238323	0	1	1	1
O35887	Calu	Calumenin	2	1.25465	0.836328	-0.418311	0	1	1	1
Q8BGC4	Zadh2	Prostaglandin reductase-3	8	1.25029	1.24513	-0.0673038	1	1	1	1
Q8BI08	Mal2	Mal, t cell differentiation protein 2	2	1.24975	1.32855	0.0787464	0	1	1	1
P35293	Rab18	RAB18, member RAS oncogene family	5	1.24477	1.22052	0.0681893	0	1	1	1
Q61387	Cox7a2l	Cytochrome c oxidase subunit 7a-related protein, mitochondrial	3	1.2441	0.873892	-0.035387	1	1	1	1
Q8VCR7	Abhd14b	Abhydrolase domain-containing protein 14	3	1.24056	0.671384	-0.569201	0	1	1	1
Q9WV55	Vapa	Vesicle-associated membrane protein-associated protein A	6	1.23762	0.906121	-0.0651137	0	1	1	1
Q91V76	4931406C07Rik	Ester hydrolase C11orf54 homolog	8	1.23426	0.396488	-0.730919	0	1	1	1
Q8K411	Pitrm1	Presequence protease, mitochondrial	17	1.23419	1.44869	0.249021	1	1	1	1
Q91WK5	Gcsh	Glycine cleavage system H protein, mitochondrial	2	1.22959	1.2803	0.245617	1	1	1	1
Q9Z210	Pex11b	Peroxisomal membrane protein 11B	4	1.22922	0.763921	-0.583139	1	1	1	1
Q64516	Gyk	Glycerol kinase	19	1.22749	0.444137	-0.745938	1	1	1	1
B1AR13	Cisd3	CDGSH iron-sulfur domain-containing protein 3, mitochondrial	3	1.22398	0.549127	-0.674867	1	1	1	1
Q9WUQ2	Preb	Prolactin regulatory element-binding protein	3	1.22138	0.671656	-0.507296	0	1	1	1
Q9EQQ2	Yipf5	Protein YIPF5	2	1.21481	0.584963	-0.629858	0	1	1	1
Q920A7	Afg3l1	AFG3-like AAA ATPase 1	3	1.21419	0.536252	-0.395739	1	1	1	1
Q9Z2I9	Sucla2	Succinate--CoA ligase [ADP-forming] subunit beta, mitochondrial	17	1.21226	1.36698	0.253626	1	1	1	1
Q9CQE7	Ergic3	Endoplasmic reticulum-Golgi intermediate compartment protein 3	2	1.20276	1.10024	-0.102496	0	1	1	1
Q9JHW2	Nit2	Nitrilase family, member 2	13	1.19188	0.589188	-0.54414	1	1	1	1
Q60936	Adck3	Atypical kinase COQ8A, mitochondrial	3	1.18415	0.589188	0.162726	1	1	1	1
Q9CYN2	Spcs2	Signal peptidase complex subunit 2 homolog (s. cerevisiae)	6	1.17926	0.615416	-0.706559	0	1	1	1
Q8R164	Bphl	Biphenyl hydrolase-like (serine hydrolase, breast epithelial mucin-associated antigen)	19	1.17306	0.775683	-0.373159	1	1	1	1
Q80UU9	Pgrmc2	Membrane-associated progesterone receptor component 2	6	1.168	0.44297	-0.370695	0	1	1	1
P08249	Mdh2	Malate dehydrogenase 2, NAD (mitochondrial)	16	1.16704	1.44398	0.326077	1	1	1	1
Q9ET30	Tm9sf3	Transmembrane 9 superfamily member 3	11	1.16324	0.481196	-0.793432	0	1	1	1
Q99LX0	Park7	Parkinson disease (autosomal recessive, early onset) 7	6	1.16182	1.19566	-0.0827439	1	1	1	1
P63101	Ywhaz	Tyrosine 3-monooxygenase/tryptophan 5-monooxygenase activation protein, zeta polypeptide	7	1.15982	0.405775	-0.865911	0	1	1	1
Q8CFJ7	Slc25a45	Solute carrier family 25, member 45	10	1.15439	1.21332	0.123136	1	1	1	1
Q9ESW4	Agk	Acylglycerol kinase, mitochondrial	12	1.15166	1.65563	0.233029	1	1	1	1
P48774	Gstm5	Glutathione S-transferase Mu 5	10	1.15134	0.610039	-0.317499	0	1	1	1
Q61335	Bcap31	B-cell receptor-associated protein 31	7	1.14529	0.371057	-0.735259	0	1	1	1
Q9CQX2	Cyb5b	Cytochrome b5 type B	8	1.14248	1.13829	0.0244615	1	1	1	1
Q8BH24	Tm9sf4	Transmembrane 9 superfamily member 4	7	1.14104	0.654252	-0.552918	0	1	1	1
Q91YP0	L2hgdh	L-2-hydroxyglutarate dehydrogenase, mitochondrial	19	1.13829	1.15225	0.100843	1	1	1	1
Q5U458	Dnajc11	DnaJ homolog subfamily C member 11	11	1.1379	1.05922	0.0611541	1	1	1	1
P30275	Ckmt1	Creatine kinase U-type, mitochondrial	9	1.13606	2.2929	1.1281	1	1	1	1
Q924L1	Letmd1	LETM1 domain-containing protein 1	9	1.13271	2.07635	1.07094	1	1	1	1
Q9CZW5	Tomm70a	Translocase of outer mitochondrial membrane 70a	16	1.13139	1.08651	-0.166567	1	1	1	1
O70572	Smpd2	Sphingomyelin phosphodiesterase 2	10	1.12459	0.397036	-0.833387	0	1	1	1
Q9DAM5	Slc25a19	Solute carrier family 25 (mitochondrial thiamine pyrophosphate transporter), member 19	4	1.12214	0.750949	-0.268678	1	1	1	1
D3Z7P3	Gls	Glutaminase kidney isoform, mitochondrial	22	1.12141	1.4225	0.241474	1	1	1	1
Q9QXN5	Miox	Myo-inositol oxygenase	8	1.11989	0.389457	-0.760089	0	1	1	1
Q91WR5	Akr1c21	Aldo-keto reductase family 1 member C21	16	1.1171	0.275365	-1.04412	0	1	1	1
P42925	Pxmp2	Peroxisomal membrane protein 2	3	1.11043	1.09802	-0.234839	1	1	1	1
Q9DCT2	Ndufs3	NADH dehydrogenase [ubiquinone] iron-sulfur protein 3, mitochondrial	9	1.10903	1.8488	0.525367	1	1	1	1
O55234	Psmb5	Proteasome subunit beta type-5	2	1.10621	0.828794	-0.116379	0	1	1	1
Q99K30	Eps8l2	Epidermal growth factor receptor kinase substrate 8-like protein 2	2	1.10554	0.638769	-0.466776	0	1	1	1
Q6ZQI3	Mlec	Malectin	8	1.10467	0.487692	-0.638434	0	1	1	1
P47740	Aldh3a2	Aldehyde dehydrogenase family 3, subfamily a2	13	1.09511	0.410992	-0.640389	1	1	1	1
P52825	Cpt2	Carnitine O-palmitoyltransferase 2, mitochondrial	27	1.09336	0.917852	-0.0355644	1	1	1	1
Q99NB1	Acss1	Acetyl-coenzyme A synthetase 2-like, mitochondrial	21	1.09065	1.75288	0.617957	1	1	1	1
Q9WVM8	Aadat	Kynurenine/alpha-aminoadipate aminotransferase, mitochondrial	5	1.08325	0.379843	-1.13454	1	1	1	1
Q9D8V0	H13	Minor histocompatibility antigen H13	5	1.07916	0.577441	-0.579103	0	1	1	1
Q9CQ69	Uqcrq	Ubiquinol-cytochrome c reductase, complex iii subunit vii	5	1.07334	1.53082	0.694212	1	1	1	1
Q9DB05	Napa	N-ethylmaleimide sensitive fusion protein attachment protein alpha	3	1.07307	3.28263	2.20958	0	1	1	1
Q9CXJ4	Abcb8	Atp-binding cassette sub-family b member 8, mitochondrial	10	1.07073	1.45733	0.306729	1	1	1	1
Q9DBS1	Tmem43	Transmembrane protein 43	4	1.05936	0.792356	-0.26701	0	1	1	1
P00920	Car2	Carbonic anhydrase 2	6	1.05325	1.02942	-0.023871	0	1	1	1
Q9CR51	Atp6v1g1	Atpase, h+ transporting, lysosomal v1 subunit g1	3	1.04509	1.30568	0.197488	0	1	1	1
P62242	Rps8	Small subunit ribosomal protein s8e	4	1.0439	0.730575	-0.174638	0	1	1	1
Q64310	Surf4	Surfeit locus protein 4	5	1.04061	0.586212	-0.526722	0	1	1	1
O70439	Stx7	Syntaxin 7	7	1.03914	0.67084	-0.200614	0	1	1	1
Q9DBU0	Tm9sf1	Transmembrane 9 superfamily member 1	4	1.03569	0.355129	-0.68059	0	1	1	1
Q8BYL4	Yars2	Tyrosyl-trna synthetase 2 (mitochondrial)	3	1.03443	1.05582	0.0214797	1	1	1	1
P52760	Hrsp12	2-iminobutanoate/2-iminopropanoate deaminase	5	1.02751	0.263515	-0.153447	1	1	1	1
Q9DD20	Mettl7b	Methyltransferase-like protein 7B	9	1.02673	0.602267	-0.440988	0	1	1	1
Q6NVE9	Pptc7	PTC7 protein phosphatase homolog (S. cerevisiae)	3	1.02212	1.27751	-0.119228	1	1	1	1
Q9DCX8	Iyd	Iodotyrosine deiodinase 1	9	1.02148	0.920979	-0.0592845	0	1	1	1
Q91WS0	Cisd1	CDGSH iron-sulfur domain-containing protein 1	5	1.01749	0.996244	0.111966	1	1	1	1
Q9CZU6	Cs	Citrate synthase, mitochondrial	15	1.01178	1.42793	0.358734	1	1	1	1
P55258	Rab8a	RAB8A, member RAS oncogene family	3	1.00928	0.77104	-0.196376	0	1	1	1
Q9D880	Timm50	Mitochondrial import inner membrane translocase subunit TIM50	9	1.00562	1.32659	0.145351	1	1	1	1
Q9CQQ7	Atp5f1	ATP synthase F(0) complex subunit B1, mitochondrial	13	1.00216	1.17805	0.469678	1	1	1	1
Q3TNA1	Xylb	Xylulokinase homolog (h. influenzae)	6	1.00058	0.345169	-0.511074	0	1	1	1
Q9D855	Uqcrb	Ubiquinol-cytochrome c reductase binding protein	5	0.998196	1.48923	0.340619	1	1	1	1
Q9CYH2	Fam213a	Redox-regulatory protein FAM213A	9	0.996895	0.469469	-0.659609	1	1	1	1
Q8K1R3	Pnpt1	Polyribonucleotide nucleotidyltransferase 1, mitochondrial	3	0.996823	1.20589	0.371615	1	1	1	1
Q9CQJ8	Ndufb9	NADH dehydrogenase [ubiquinone] 1 beta subcomplex subunit 9	7	0.996099	1.57017	0.743903	1	1	1	1
Q8K0L3	Acsm2	Acyl-coa synthetase medium-chain family member 2	31	0.989066	0.319849	-0.738746	1	1	1	1
Q9D6J6	Ndufv2	NADH dehydrogenase [ubiquinone] flavoprotein 2, mitochondrial	4	0.988557	1.24385	0.426211	1	1	1	1
Q8BXZ1	Tmx3	Thioredoxin-related transmembrane protein 3	5	0.988339	0.53087	-0.457474	0	1	1	1
Q91ZV4	Mogat1	2-acylglycerol O-acyltransferase 1	7	0.986375	0.844948	-0.230956	0	1	1	1
O35609	Scamp3	Secretory carrier-associated membrane protein 3	4	0.983605	0.658463	-0.325142	0	1	1	1
Q91VA0	Acsm1	Acyl-coenzyme A synthetase ACSM1, mitochondrial	20	0.98083	0.849679	-0.217407	1	1	1	1
A2ATU0	Dhtkd1	Probable 2-oxoglutarate dehydrogenase E1 component DHKTD1, mitochondrial	17	0.980757	1.03773	0.0783366	1	1	1	1
Q9JK42	Pdk2	[Pyruvate dehydrogenase (acetyl-transferring)] kinase isozyme 2, mitochondrial	9	0.97519	1.10702	0.0955869	1	1	1	1
P97930	Dtymk	Thymidylate kinase	2	0.97497	1.22527	0.250234	0	1	1	1
Q9QXD6	Fbp1	Fructose-1,6-bisphosphatase 1	15	0.972546	0.29125	-0.794758	0	1	1	1
Q9CQS8	Sec61b	Protein transport protein Sec61 subunit beta	2	0.967833	0.560421	-0.655353	0	1	1	1
P19157	Gstp1	Glutathione s-transferase, pi 1	3	0.960438	0.711671	-0.248776	1	1	1	1
Q9ER88	Dap3	28S ribosomal protein S29, mitochondrial	4	0.95977	0.541118	-0.327475	1	1	1	1
Q9D6Y7	Msra	Mitochondrial peptide methionine sulfoxide reductase	9	0.954941	1.00087	0.111432	1	1	1	1
O35459	Ech1	Delta(3,5)-Delta(2,4)-dienoyl-CoA isomerase, mitochondrial	7	0.954569	1.35823	0.417056	1	1	1	1
Q76MZ3	Ppp2r1a	Serine/threonine-protein phosphatase 2A 65 kDa regulatory subunit A alpha isoform	5	0.945458	0.354565	-0.572759	0	1	1	1
Q60928	Ggt1	Gamma-glutamyltranspeptidase / glutathione hydrolase / leukotriene-c4 hydrolase	15	0.945383	0.766298	-0.21739	0	1	1	1
Q8R0X7	Sgpl1	Sphinganine-1-phosphate aldolase	10	0.944634	0.433066	-0.559133	0	1	1	1
P58021	Tm9sf2	Transmembrane 9 superfamily member 2	5	0.943509	1.05221	0.309525	0	1	1	1
Q60605	Myl6	Myosin, light polypeptide 6, alkali, smooth muscle and non-muscle	4	0.939527	0.853197	-0.101227	0	1	1	1
Q9CZN7	Shmt2	Serine hydroxymethyltransferase	21	0.93644	0.729357	-0.105892	1	1	1	1
Q8R4N0	Clybl	Citramalyl-CoA lyase, mitochondrial	11	0.935384	0.709291	-0.279109	1	1	1	1
P68040	Gnb2l1	Receptor of activated protein C kinase 1	7	0.930018	0.710702	-0.43117	0	1	1	1
P47199	Cryz	Nadph:quinone reductase	11	0.929185	0.854794	-0.0903728	1	1	1	1
O55143	Atp2a2	Atpase, ca++ transporting, cardiac muscle, slow twitch 2	35	0.924328	0.601697	-0.382269	0	1	1	1
Q9QXS8	Cml5	N-acetyltransferase 8 (gcn5-related) family member 5	4	0.920598	0.267596	-0.366318	0	1	1	1
Q3U186	Rars2	Probable arginine--tRNA ligase, mitochondrial	6	0.91892	0.517528	-0.401406	1	1	1	1
Q8BGF6	Elmod2	ELMO domain-containing protein 2	2	0.91747	1.08943	0.171975	0	1	1	1
Q99N87	Mrps5	28S ribosomal protein S5, mitochondrial	3	0.917394	0.9387	-0.12345	1	1	1	1
Q9CPQ1	Cox6c	Cytochrome c oxidase subunit 6C	3	0.908813	1.12188	0.21313	1	1	1	1
A2APT9	Klhdc7a	Kelch domain-containing protein 7a	2	0.908198	0.84326	-0.149745	0	1	1	1
Q8CC88	Vwa8	Von Willebrand factor A domain-containing protein 8	16	0.906044	0.363788	-0.693085	1	1	1	1
Q91XE0	Glyat	Glycine n-acyltransferase / glycine n-benzoyltransferase	19	0.904889	0.888149	0.0574156	1	1	1	1
Q8R0Y8	Slc25a42	Mitochondrial coenzyme A transporter SLC25A42	9	0.90458	0.616075	-0.270747	1	1	1	1
Q2TPA8	Hsdl2	Hydroxysteroid dehydrogenase-like protein 2	6	0.90381	1.07464	0.131721	1	1	1	1
P35762	Cd81	CD81 antigen	3	0.894604	0.721941	-0.162832	0	1	1	1
Q9QZA0	Car5b	Carbonic anhydrase 5B, mitochondrial	4	0.892274	2.07437	1.21064	1	1	1	1
A6H611	Mipep	Mitochondrial intermediate peptidase	6	0.892197	0.793272	-0.195913	1	1	1	1
Q8K1Z0	Coq9	Ubiquinone biosynthesis protein COQ9, mitochondrial	5	0.886277	1.48342	0.313942	1	1	1	1
P56480	Atp5b	Atp synthase, h+ transporting mitochondrial f1 complex, beta subunit	27	0.879235	1.31307	0.445939	1	1	1	1
Q9D9V3	Echdc1	Ethylmalonyl-CoA decarboxylase	2	0.877116	1.07567	0.19862	1	1	1	1
Q91VC9	Ghitm	Growth hormone-inducible transmembrane protein	5	0.876802	0.901881	0.0130692	1	1	1	1
Q3UFF7	Lyplal1	Phospholipase/carboxylesterase	6	0.874679	1.29549	0.389787	1	1	1	1
P03911	mt-Nd4	NADH-ubiquinone oxidoreductase chain 4	4	0.872395	1.30982	0.375846	1	1	1	1
Q60597	Ogdh	Oxoglutarate (alpha-ketoglutarate) dehydrogenase (lipoamide)	46	0.872159	1.12453	0.220949	1	1	1	1
Q6ZQM8	Ugt1a7c	UDP-glucuronosyltransferase 1-7C	15	0.868766	0.399663	-0.546793	0	1	1	1
Q9CPU4	Mgst3	Microsomal glutathione S-transferase 3	6	0.868055	1.46806	0.557974	1	1	1	1
Q5HZI9	Slc25a51	Solute carrier family 25, member 51	8	0.863066	0.742006	-0.274983	1	1	1	1
Q99L43	Cds2	Phosphatidate cytidylyltransferase 2	5	0.861717	0.608242	-0.524085	0	1	1	1
Q99KB8	Hagh	Hydroxyacylglutathione hydrolase, mitochondrial	6	0.85822	0.914029	0.0935602	1	1	1	1
P97494	Gclc	Glutamate-cysteine ligase, catalytic subunit	2	0.853038	0.292782	-0.560281	0	1	1	1
Q8VDC0	Lars2	Probable leucine--tRNA ligase, mitochondrial	10	0.850959	0.449852	-0.549472	1	1	1	1
Q9ESG4	Tmem27	Collectrin, amino acid transport regulator	4	0.850879	1.04879	0.480162	0	1	1	1
P62821	Rab1	RAB1A, member RAS oncogene family	2	0.850719	0.91288	-0.248622	0	1	1	1
Q9WTP6	Ak2	Adenylate kinase 2, mitochondrial	9	0.850479	0.822771	0.0448837	1	1	1	1
Q8BH95	Echs1	Enoyl-CoA hydratase, mitochondrial	10	0.846393	0.949124	0.463832	1	1	1	1
Q9DCS3	Mecr	Enoyl-[acyl-carrier-protein] reductase, mitochondrial	7	0.844386	0.948003	0.0453032	1	1	1	1
Q8K2B3	Sdha	Succinate dehydrogenase [ubiquinone] flavoprotein subunit, mitochondrial	28	0.834549	1.04355	0.206393	1	1	1	1
Q8C5H8	Nadk2	NAD kinase 2, mitochondrial	7	0.830661	1.16098	0.0340748	1	1	1	1
P99029	Prdx5	Peroxiredoxin-5, mitochondrial	11	0.82855	0.518031	-0.381235	1	1	1	1
P50136	Bckdha	Branched chain ketoacid dehydrogenase e1, alpha polypeptide	11	0.827738	0.990955	0.139469	1	1	1	1
Q9CY73	Mrpl44	39S ribosomal protein L44, mitochondrial	5	0.82171	0.570851	-0.250921	1	1	1	1
Q9CQN6	Tmem14c	Transmembrane protein 14C	2	0.817705	0.656542	-0.161169	1	1	1	1
O08914	Faah	Fatty-acid amide hydrolase 1	14	0.817132	0.823831	0.0556122	0	1	1	1
P62245	Rps15a	Small subunit ribosomal protein s15ae	2	0.815248	0.466549	-0.348703	0	1	1	1
Q9D8N0	Eef1g	Eukaryotic translation elongation factor 1 gamma	3	0.810978	0.937118	0.12618	0	1	1	1
Q9D2G2	Dlst	2-oxoglutarate dehydrogenase E2 component (dihydrolipoamide succinyltransferase)	7	0.793355	0.918615	0.190425	1	1	1	1
Q9CQU3	Rer1	Retention in endoplasmic reticulum sorting receptor 1	3	0.791189	0.441165	-0.733387	0	1	1	1
Q61207	Psap	Prosaposin	8	0.785592	0.403922	-0.572051	0	1	1	1
Q9D517	Agpat3	1-acyl-sn-glycerol-3-phosphate acyltransferase gamma	10	0.776441	0.648834	-0.342122	0	1	1	1
Q8BWM0	Ptges2	Prostaglandin E synthase 2	11	0.775008	1.07087	0.359858	1	1	1	1
P62855	Rps26	Small subunit ribosomal protein s26e	2	0.769349	0.544485	-0.22489	0	1	1	1
Q9CQ54	Ndufc2	NADH dehydrogenase [ubiquinone] 1 subunit C2	6	0.765874	0.872553	0.381616	1	1	1	1
P52196	Tst	Thiosulfate/3-mercaptopyruvate sulfurtransferase	9	0.763497	0.476952	-0.178078	1	1	1	1
P84099	Rpl19	Large subunit ribosomal protein l19e	4	0.760264	0.783415	-0.329051	0	1	1	1
Q9DCN2	Cyb5r3	NADH-cytochrome b5 reductase 3	9	0.75873	0.604546	-0.253017	1	1	1	1
Q3TDQ1	Stt3b	STT3, subunit of the oligosaccharyltransferase complex, homolog B (S. cerevisiae)	8	0.758303	0.477263	-0.250989	0	1	1	1
P46978	Stt3a	STT3, subunit of the oligosaccharyltransferase complex, homolog A (S. cerevisiae)	10	0.750778	0.32458	-0.524853	0	1	1	1
Q921H9	Coa7	Cytochrome c oxidase assembly factor 7	4	0.747173	0.503654	-0.0707544	1	1	1	1
Q8C0K5	Slc25a16	Solute carrier family 25 (mitochondrial carrier, graves disease autoantigen), member 16	5	0.745797	0.734742	-0.119761	1	1	1	1
Q9R1J0	Nsdhl	Sterol-4-alpha-carboxylate 3-dehydrogenase, decarboxylating	10	0.744936	0.32964	-0.415249	0	1	1	1
P35278	Rab5c	Ras-related protein Rab-5C	3	0.742265	0.546364	-0.148529	0	1	1	1
P42932	Cct8	Chaperonin containing tcp1, subunit 8 (theta)	11	0.739589	0.473839	-0.265743	0	1	1	1
Q60825	Slc34a1	Solute carrier family 34 (sodium-dependent phosphate cotransporter)	8	0.735262	0.439038	-0.351019	0	1	1	1
Q920R6	Atp6v0a4	Atpase, h+ transporting, lysosomal v0 subunit a4	13	0.731357	0.794769	0.0119249	0	1	1	1
Q8C1E7	Tmem120a	Transmembrane protein 120A	3	0.729531	0.304277	-0.324581	0	1	1	1
Q9QX60	Dguok	Deoxyguanosine kinase, mitochondrial	2	0.72779	0.913952	0.186247	1	1	1	1
P46412	Gpx3	Glutathione peroxidase 3	6	0.726308	0.93327	0.152638	0	1	1	1
Q91YT0	Ndufv1	NADH dehydrogenase [ubiquinone] flavoprotein 1, mitochondrial	19	0.71914	1.24349	0.520045	1	1	1	1
Q9QUI0	Rhoa	Ras homolog gene family, member a	4	0.718877	0.899717	-0.00631839	0	1	1	1
Q80X80	C2cd2l	C2 calcium-dependent domain containing 2-like	3	0.710966	0.690551	-0.00153007	0	1	1	1
Q8BMS1	Hadha	Trifunctional enzyme subunit alpha, mitochondrial	31	0.710085	1.22694	0.57124	1	1	1	1
P99024	Tubb5	Tubulin beta-5 chain	2	0.709908	0.583134	-0.126785	0	1	1	1
Q9EPE9	Atp13a1	Manganese-transporting p-type atpase	5	0.707966	0.938022	0.62742	0	1	1	1
P05064	Aldoa	Fructose-bisphosphate aldolase A	9	0.703012	0.321235	-0.446659	0	1	1	1
Q8BVE3	Atp6v1h	Atpase, h+ transporting, lysosomal v1 subunit h	21	0.700795	0.638398	0.152638	0	1	1	1
Q3TLP5	Echdc2	Enoyl-CoA hydratase domain-containing protein 2, mitochondrial	6	0.696261	1.05082	0.238665	1	1	1	1
Q8K0H1	Slc47a1	Multidrug resistance protein, mate family	6	0.696261	0.747258	-0.338451	0	1	1	1
Q9Z211	Pex11a	Peroxisomal membrane protein 11A	2	0.695014	0.450485	-0.244531	0	1	1	1
P62702	Rps4x	40S ribosomal protein S4, X isoform	3	0.694122	0.277985	-0.242857	0	1	1	1
Q61133	Gstt2	Glutathione s-transferase, theta 2	2	0.693677	0.72465	-0.329957	0	1	1	1
O35566	Cd151	CD151 antigen	2	0.691445	0.85997	0.212632	0	1	1	1
P19536	Gm11273	Component of the cytochrome c oxidase, the last enzyme in the mitochondrial electron transport chain which drives oxidative phosphorylation. The respiratory chain contains 3 multisubunit complexes succinate dehydrogenase (complex II, CII), ubiquinol- cytochrome c oxidoreductase (cytochrome b-c1 complex, complex III, CIII) and cytochrome c oxidase (complex IV, CIV), that cooperate to transfer elec…	3	0.691445	0.752235	0.248292	1	1	1	1
Q6TEK5	Vkorc1l1	Vitamin K epoxide reductase complex subunit 1-like protein 1	2	0.688404	0.789854	-0.226561	0	1	1	1
P50544	Acadvl	Very long-chain specific acyl-CoA dehydrogenase, mitochondrial	27	0.686881	0.886121	0.309642	1	1	1	1
Q5F285	Tmem256	Transmembrane protein 256	2	0.68428	0.531968	0.125916	0	1	1	1
Q8K0Z7	Taco1	Translational activator of cytochrome c oxidase 1	5	0.68419	0.910809	0.226632	1	1	1	1
Q9WUR9	Ak4	Adenylate kinase 4, mitochondrial	9	0.683562	0.360083	-0.33488	1	1	1	1
P47911	Rpl6	60S ribosomal protein L6	7	0.681314	0.257252	-0.167669	0	1	1	1
P68368	Tuba4a	Tubulin alpha-4A chain	4	0.680864	0.852159	0.0180644	0	1	1	1
Q9D7L8	Tmigd1	Transmembrane and immunoglobulin domain-containing protein 1	3	0.680234	0.939377	0.177982	0	1	1	1
P47738	Aldh2	Aldehyde dehydrogenase 2, mitochondrial	24	0.678703	0.932288	0.247685	1	1	1	1
Q921T2	Tor1aip1	Torsin-1A-interacting protein 1	4	0.677441	0.332851	-0.564115	0	1	1	1
O35129	Phb2	Prohibitin-2	7	0.67437	0.573471	0.293253	1	1	1	1
P52480	Pkm	Pyruvate kinase, muscle	6	0.664392	2.43328	1.76888	0	1	1	1
Q99KP3	Cryl1	L-gulonate 3-dehydrogenase	8	0.664392	0.541217	-0.34485	0	1	1	1
Q9CZ13	Uqcrc1	Cytochrome b-c1 complex subunit 1, mitochondrial	15	0.663299	1.29743	0.579856	1	1	1	1
Q8R127	Sccpdh	Saccharopine dehydrogenase-like oxidoreductase	3	0.663117	0.956503	0.261952	0	1	1	1
Q91Z53	Grhpr	Glyoxylate reductase/hydroxypyruvate reductase	8	0.662205	0.626205	-0.108223	1	1	1	1
O54734	Ddost	Dolichyl-diphosphooligosaccharide--protein glycosyltransferase 48 kDa subunit	5	0.662023	0.650305	-0.0641631	0	1	1	1
Q9D687	Slc6a19	Sodium-dependent neutral amino acid transporter B(0)AT1	6	0.658189	0.753947	0.278936	0	1	1	1
P62814	Atp6v1b2	Atpase, h+ transporting, lysosomal v1 subunit b2	15	0.657091	0.762221	0.174406	0	1	1	1
Q80WJ7	Mtdh	Protein LYRIC	2	0.654619	0.820485	0.165815	0	1	1	1
P51174	Acadl	Long-chain specific acyl-CoA dehydrogenase, mitochondrial	12	0.653794	0.774334	0.135404	1	1	1	1
P12970	Rpl7a	Large subunit ribosomal protein l7ae	3	0.649937	0.49252	-0.10067	0	1	1	1
Q9Z1Q2	Abhd16a	Abhydrolase domain containing 16a	11	0.649661	0.716069	-0.0147328	0	1	1	1
P48036	Anxa5	Annexin A5	8	0.645886	0.520548	-0.0753376	0	1	1	1
Q8BFR5	Tufm	Tu translation elongation factor, mitochondrial	17	0.645056	0.817787	0.192447	1	1	1	1
Q9EP69	Sacm1l	SAC1 suppressor of actin mutations 1-like (yeast)	19	0.642471	0.412836	-0.26086	0	1	1	1
Q8CHT0	Aldh4a1	Delta-1-pyrroline-5-carboxylate dehydrogenase, mitochondrial	18	0.641823	0.726308	0.0479571	1	1	1	1
Q9D5T0	Atad1	ATPase family AAA domain-containing protein 1	7	0.640251	0.650213	-0.218112	1	1	1	1
Q8BU33	Ilvbl	Acetolactate synthase-like protein	3	0.640066	0.598842	-0.0412538	0	1	1	1
Q9CQE1	Nipsnap3b	Protein nipsnap homolog 3b	3	0.639973	0.730488	0.0949116	1	1	1	1
Q99LC5	Etfa	Electron transfer flavoprotein subunit alpha, mitochondrial	15	0.63951	0.858299	0.114367	1	1	1	1
Q8BMG8	Slc25a32	Solute carrier family 25 (mitochondrial folate transporter), member 32	5	0.638491	1.0606	-0.145494	1	1	1	1
Q8BGH2	Samm50	Sorting and assembly machinery component 50 homolog	15	0.631523	1.05561	0.355467	1	1	1	1
P03921	mt-Nd5	Nadh-ubiquinone oxidoreductase chain 5	7	0.627887	0.885574	0.45586	1	1	1	1
P97742	Cpt1a	Carnitine O-palmitoyltransferase 1, liver isoform	29	0.627513	0.632175	-0.0699818	1	1	1	1
P11438	Lamp1	Lysosome-associated membrane glycoprotein 1	2	0.621712	0.321466	-0.0362596	0	1	1	1
P47791	Gsr	Glutathione reductase, mitochondrial	11	0.61946	0.328377	-0.271757	1	1	1	1
P43024	Cox6a1	Cytochrome c oxidase subunit 6A1, mitochondrial	2	0.617487	1.25991	0.496309	1	1	1	1
Q9DBX3	Susd2	Sushi domain-containing protein 2	3	0.61551	1.23278	0.669662	0	1	1	1
Q8CAQ8	Immt	Inner membrane protein, mitochondrial	29	0.612022	1.05631	0.445409	1	1	1	1
O08547	Sec22b	Vesicle-trafficking protein SEC22b	5	0.603881	0.305095	-0.298779	0	1	1	1
Q61425	Hadh	Hydroxyacyl-coenzyme A dehydrogenase, mitochondrial	15	0.603692	0.67428	0.140124	1	1	1	1
Q8BWF0	Aldh5a1	Succinate-semialdehyde dehydrogenase, mitochondrial	13	0.60065	0.319965	-0.00891449	1	1	1	1
P70290	Mpp1	55 kDa erythrocyte membrane protein	7	0.595886	0.516419	-0.0292641	0	1	1	1
O09117	Sypl	Synaptophysin-like protein 1	2	0.595313	0.307778	-0.263092	0	1	1	1
Q9D6S7	Mrrf	Ribosome-recycling factor, mitochondrial	3	0.594931	0.328377	-0.266576	1	1	1	1
Q8R086	Suox	Sulfite oxidase, mitochondrial	10	0.59321	0.950618	0.39605	1	1	1	1
P62897	Gm10053	Cytochrome c, somatic	5	0.589188	0.660107	0.0740944	1	1	1	1
P59017	Bcl2l13	BCL2-like 13 (apoptosis facilitator)	3	0.587269	1.07567	0.488309	1	1	1	1
Q9CPY7	Lap3	Leucine aminopeptidase 3	9	0.586116	0.346531	-0.375179	1	1	1	1
Q8JZN5	Acad9	Acyl-CoA dehydrogenase family member 9, mitochondrial	16	0.578697	0.364236	-0.378307	1	1	1	1
Q99JY9	Actr3	Actin-related protein 3	6	0.578504	0.370388	-0.370117	0	1	1	1
Q8BP40	Acp6	Lysophosphatidic acid phosphatase type 6	6	0.576571	0.851519	0.142087	1	1	1	1
P68372	Tubb4b	Tubulin, beta 4b class ivb	4	0.576474	0.552082	-0.020399	0	1	1	1
P06745	Gpi1	Glucose-6-phosphate isomerase 1	7	0.576474	0.272501	-0.300679	0	1	1	1
Q9JIL4	Pdzk1	Na(+)/H(+) exchange regulatory cofactor NHE-RF3	17	0.573084	0.440846	-0.389205	0	1	1	1
P47962	Rpl5	60S ribosomal protein L5	2	0.567837	0.778713	0.210888	0	1	1	1
P47802	Mtx1	Metaxin 1	8	0.567059	0.801241	0.297015	1	1	1	1
P26231	Ctnna1	Catenin (cadherin associated protein), alpha 1	10	0.561986	0.393087	-0.198295	0	1	1	1
Q06185	Atp5k	Atp synthase, h+ transporting, mitochondrial f1f0 complex, subunit e	2	0.561399	1.42584	0.869477	1	1	1	1
P62908	Rps3	40S ribosomal protein S3	7	0.559834	0.573181	0.0648829	1	1	1	1
Q923I7	Slc5a2	Solute carrier family 5 (sodium/glucose cotransporter), member 2	12	0.559737	0.721329	0.181166	0	1	1	1
P47934	Crat	Carnitine O-acetyltransferase	12	0.558072	0.731791	0.144307	1	1	1	1
P14869	Rplp0	Large subunit ribosomal protein lp0	4	0.556503	0.377179	-0.0635449	0	1	1	1
Q9DCS9	Ndufb10	NADH dehydrogenase [ubiquinone] 1 beta subcomplex subunit 10	2	0.545079	0.787182	0.783582	1	1	1	1
Q6ZWN5	Rps9	Small subunit ribosomal protein s9e	5	0.541317	0.291957	-0.249393	0	1	1	1
Q3KNM2	Marchf5	Membrane associated ring-ch-type finger 5	3	0.53824	0.509442	0.0714881	1	1	1	1
O88575	Slc6a20b	Solute carrier family 6 (neurotransmitter transporter, amino acid/orphan) member 15/16/17/18/20	7	0.537843	0.550999	0.220082	0	1	1	1
Q8CGP2	Hist1h2bp	H2B clustered histone 22	4	0.532267	0.394624	-0.363197	0	1	1	1
Q3UQ84	Tars2	Threonine--tRNA ligase, mitochondrial	5	0.530171	0.569977	0.0507455	1	1	1	1
P53994	Rab2a	RAB2A, member RAS oncogene family	2	0.529171	0.411752	-0.0811406	0	1	1	1
Q02819	Nucb1	Nucleobindin-1	9	0.526369	0.266757	-0.406598	0	1	1	1
Q8BWN8	Acot4	Acyl-coenzyme a thioesterase 1/2/4	5	0.522759	0.325502	-0.33428	0	1	1	1
O70577	Slc22a2	Solute carrier family 22 member 2	4	0.521855	0.501821	-0.049039	0	1	1	1
Q8BIJ6	Iars2	Isoleucine--tRNA ligase, mitochondrial	24	0.521051	0.390668	-0.100623	1	1	1	1
Q9DCM2	Gstk1	Glutathione S-transferase kappa 1	11	0.512379	0.948676	0.348346	1	1	1	1
Q9WUB7	Clcnka	Chloride channel protein ClC-Ka	4	0.51167	1.04691	0.873971	0	1	1	1
P19783	Cox4i1	Cytochrome c oxidase subunit 4 isoform 1, mitochondrial	5	0.510456	1.29314	0.64911	1	1	1	1
Q924X2	Cpt1b	Carnitine O-palmitoyltransferase 1, muscle isoform	8	0.506196	1.28149	0.832688	1	1	1	1
Q6P3A8	Bckdhb	2-oxoisovalerate dehydrogenase subunit beta, mitochondrial	9	0.505789	0.969602	0.441377	1	1	1	1
Q62433	Ndrg1	N-myc downstream regulated gene 1	8	0.502534	0.730836	0.206143	0	1	1	1
Q91YQ5	Rpn1	Dolichyl-diphosphooligosaccharide--protein glycosyltransferase subunit 1	12	0.501414	0.271306	-0.38131	0	1	1	1
P62342	Selt	Thioredoxin reductase-like selenoprotein T	4	0.500292	0.298776	-0.507193	0	1	1	1
O70252	Hmox2	Heme oxygenase 2	4	0.498659	0.429964	-0.0532093	0	1	1	1
Q49B93	Slc5a12	Solute carrier family 5 (sodium-coupled monocarboxylate transporter), member 8/12	3	0.485015	0.588133	0.103128	0	1	1	1
Q60766	Irgm1	Immunity-related GTPase family M protein 1	12	0.480886	1.03963	0.865285	0	1	1	1
Q8JZQ2	Afg3l2	AFG3-like AAA ATPase 2	7	0.475292	0.427606	0.0866479	1	1	1	1
Q8BGA8	Acsm5	Acyl-coa synthetase medium-chain family member 5	13	0.473112	0.41684	-0.115285	1	1	1	1
P14131	Rps16	Small subunit ribosomal protein s16e	4	0.472384	0.603027	0.0997665	0	1	1	1
P10649	Gstm1	Glutathione s-transferase, mu 1	7	0.465922	0.716157	0.489543	0	1	1	1
Q6PB66	Lrpprc	Leucine-rich PPR motif-containing protein, mitochondrial	36	0.463832	0.404031	-0.0500692	1	1	1	1
Q9JLZ3	Auh	Methylglutaconyl-CoA hydratase, mitochondrial	6	0.458382	0.635244	0.176961	1	1	1	1
Q9EP89	Lactb	Serine beta-lactamase-like protein LACTB, mitochondrial	9	0.451752	0.568616	-0.291009	1	1	1	1
P17809	Slc2a1	Solute carrier family 2, facilitated glucose transporter member 1	4	0.439357	1.29419	0.834064	0	1	1	1
P00397	mt-Co1	Component of the cytochrome c oxidase, the last enzyme in the mitochondrial electron transport chain which drives oxidative phosphorylation. The respiratory chain contains 3 multisubunit complexes succinate dehydrogenase (complex II, CII), ubiquinol- cytochrome c oxidoreductase (cytochrome b-c1 complex, complex III, CIII) and cytochrome c oxidase (complex IV, CIV), that cooperate to transfer elec…	3	0.436268	0.666847	0.113567	1	1	1	1
Q64521	Gpd2	Glycerol-3-phosphate dehydrogenase, mitochondrial	12	0.429643	0.294194	-0.378701	1	1	1	1
Q91ZE0	Tmlhe	Trimethyllysine dioxygenase, mitochondrial	4	0.428464	0.754802	0.326422	1	1	1	1
B2RSH2	Gnai1	Guanine nucleotide binding protein (g protein), alpha inhibiting 1	6	0.428357	0.422664	0.0869196	0	1	1	1
Q9DB77	Uqcrc2	Cytochrome b-c1 complex subunit 2, mitochondrial	17	0.425567	1.01135	0.726221	1	1	1	1
P14148	Rpl7	60S ribosomal protein L7	7	0.425459	0.454386	0.0546401	0	1	1	1
P97351	Rps3a1	Small subunit ribosomal protein s3ae	4	0.420294	0.278817	-0.140571	0	1	1	1
O09111	Ndufb11	NADH dehydrogenase [ubiquinone] 1 beta subcomplex subunit 11, mitochondrial	4	0.411209	1.07608	0.647453	1	1	1	1
Q9Z0X1	Aifm1	Apoptosis-inducing factor, mitochondrion-associated 1	13	0.407951	0.794853	0.525868	1	1	1	1
Q9CQA3	Sdhb	Succinate dehydrogenase [ubiquinone] iron-sulfur subunit, mitochondrial	11	0.40719	0.656451	0.330788	1	1	1	1
Q9WVT6	Car14	Carbonic anhydrase 14	3	0.405121	1.2787	0.800662	0	1	1	1
Q7TMS5	Abcg2	Atp binding cassette subfamily g member 2 (junior blood group)	11	0.404576	0.401084	0.0822938	1	1	1	1
P08752	Gnai2	Guanine nucleotide binding protein (g protein), alpha inhibiting 2	6	0.399882	0.529271	0.0166389	0	1	1	1
Q9Z1G3	Atp6v1c1	Atpase, h+ transporting, lysosomal v1 subunit c1	12	0.398569	0.738465	0.201132	0	1	1	1
P11352	Gpx1	Glutathione peroxidase 1	7	0.397912	0.973648	0.579759	1	1	1	1
Q04646	Fxyd2	Sodium/potassium-transporting atpase subunit gamma (fxyd domain-containing ion transport regulator 2)	2	0.386259	0.979001	0.652968	0	1	1	1
Q3UZZ6	Sult1d1	Sulfotransferase 1 family member D1	10	0.385597	0.277747	-0.109437	0	1	1	1
Q9DBG6	Rpn2	Dolichyl-diphosphooligosaccharide--protein glycosyltransferase subunit 2	7	0.385265	0.410558	-0.193536	0	1	1	1
P61161	Actr2	Actin-related protein 2	2	0.382391	0.462785	0.0142124	0	1	1	1
Q9ERI6	Rdh14	Retinol dehydrogenase 14 (all-trans and 9-cis)	4	0.376735	1.44148	0.0999011	1	1	1	1
P17563	Selenbp1	Selenium-binding protein 1	14	0.374288	0.327342	-0.0135963	0	1	1	1
Q8QZS1	Hibch	3-hydroxyisobutyryl-CoA hydrolase, mitochondrial	5	0.372506	0.537545	0.306496	1	1	1	1
P01897	H2-L	H-2 class I histocompatibility antigen, L-D alpha chain	3	0.372395	0.745022	0.489132	0	1	1	1
Q8BMF4	Dlat	Dihydrolipoamide S-acetyltransferase (E2 component of pyruvate dehydrogenase complex)	16	0.372284	0.450908	0.131458	1	1	1	1
Q02013	Aqp1	Aquaporin-1	3	0.367483	0.838669	0.458592	0	1	1	1
Q8JZN7	Rhot2	Ras homolog family member t2	6	0.367147	0.645517	0.336969	1	1	1	1
Q9CR68	Uqcrfs1	Ubiquinol-cytochrome c reductase, rieske iron-sulfur polypeptide 1	5	0.362217	1.07601	0.840846	1	1	1	1
Q8CFZ5	Slc22a12	Mfs transporter, oct family, solute carrier family 22 (organic anion/cation transporter), member 12	11	0.359858	0.27965	-0.00724607	0	1	1	1
P70441	Slc9a3r1	Solute carrier family 9 (sodium/hydrogen exchanger), member 3 regulator 1	4	0.353549	0.448055	-0.294668	0	1	1	1
Q8K3J1	Ndufs8	NADH dehydrogenase [ubiquinone] iron-sulfur protein 8, mitochondrial	4	0.352871	0.909965	0.351967	1	1	1	1
Q8JZR0	Acsl5	Acyl-coa synthetase long-chain family member 5	6	0.351176	0.787349	0.394953	1	1	1	1
Q3ULD5	Mccc2	Methylcrotonoyl-CoA carboxylase beta chain, mitochondrial	17	0.344147	0.838589	0.428678	1	1	1	1
Q8CFA2	Amt	Aminomethyltransferase, mitochondrial	7	0.343237	1.2441	0.772815	1	1	1	1
O54909	Rdh16	Cis-retinol androgen dehydrogenase 1	11	0.333653	0.265077	0.147437	0	1	1	1
Q99K67	Aass	Alpha-aminoadipic semialdehyde synthase, mitochondrial	35	0.331132	0.997039	0.665938	1	1	1	1
P53395	Dbt	2-oxoisovalerate dehydrogenase E2 component (dihydrolipoyl transacylase)	14	0.328607	0.397474	-0.253498	1	1	1	1
Q99L13	Hibadh	3-hydroxyisobutyrate dehydrogenase, mitochondrial	11	0.325386	0.374288	0.135798	1	1	1	1
Q9CQR4	Acot13	Acyl-coenzyme A thioesterase 13	3	0.312317	0.418999	0.0797024	1	1	1	1
P58281	Opa1	Dynamin-like 120 kDa protein, mitochondrial	18	0.311619	0.476641	0.185993	1	1	1	1
Q9QXW9	Slc7a8	Solute carrier family 7 (cationic amino acid transporter, y+ system), member 8	4	0.309293	1.12088	0.811553	0	1	1	1
O88576	Slc6a18	Sodium-dependent neutral amino acid transporter B(0)AT3	4	0.304861	0.752406	0.746915	0	1	1	1
Q9DCW4	Etfb	Electron transferring flavoprotein, beta polypeptide	12	0.301822	0.541019	0.313594	1	1	1	1
Q9WVL0	Gstz1	Maleylacetoacetate isomerase	9	0.300768	0.307545	-0.132578	1	1	1	1
P03888	mt-Nd1	NADH-ubiquinone oxidoreductase chain 1	6	0.295253	0.807355	0.478609	1	1	1	1
Q9D0M3	Cyc1	Ubiquinol-cytochrome c reductase cytochrome c1 subunit	11	0.293724	1.08549	0.898711	1	1	1	1
P54071	Idh2	Isocitrate dehydrogenase [NADP], mitochondrial	22	0.285343	0.899562	0.732399	1	1	1	1
Q8BIG7	Comtd1	Catechol O-methyltransferase domain-containing protein 1	4	0.28404	0.61899	0.741402	1	1	1	1
P67778	Phb	Prohibitin 1	10	0.283566	0.712904	0.623586	1	1	1	1
Q62425	Ndufa4	Nadh dehydrogenase (ubiquinone) 1 alpha subcomplex subunit 4	4	0.268554	0.722466	0.445409	1	1	1	1
O08749	Dld	Dihydrolipoyl dehydrogenase, mitochondrial	15	0.263876	0.484808	0.280956	1	1	1	1
Q8K4F5	Abhd11	Protein ABHD11	3	0.263756	0.300299	-0.0192435	1	1	1	1
Q3UNX5	Acsm3	Acyl-coa synthetase medium-chain family member 3	25	2.75965	-0.871522	-3.77103	1	1	0	0
Q99MS3	Mpv17l	Mpv17 transgene, kidney disease mutant-like	7	2.64973	0.0712135	-2.1676	1	1	0	0
P17717	Ugt2b5	Udp glucuronosyltransferase 2 family, polypeptide b5	10	2.23407	-0.137949	-2.44356	0	1	0	0
P11930	Nudt19	Nucleoside diphosphate-linked moiety x motif 19, mitochondrial	16	1.93678	-0.149649	-2.08504	1	1	0	0
Q99LP6	Grpel1	GrpE protein homolog 1, mitochondrial	3	1.80781			1	1	0	0
Q8VBT0	Tmx1	Thioredoxin-related transmembrane protein 1	3	1.72072	0.0824301	-1.55059	0	1	0	0
Q7TNG8	Ldhd	Probable D-lactate dehydrogenase, mitochondrial	17	1.54424	-0.521494	-2.13689	1	1	0	0
Q61081	Cdc37	Cell division cycle protein 37	4	1.32717	0.0619835	-1.57398	0	1	0	0
Q91XE8	Tmem205	Transmembrane protein 205	3	1.29578	0.132906	-1.19126	1	1	0	0
Q9JJW0	Pxmp4	Peroxisomal membrane protein 4	7	1.28499	0.228357	-0.913488	1	1	0	0
P28474	Adh5	Alcohol dehydrogenase class-3	5	1.2806	0.138683	-1.0226	0	1	0	0
P40936	Inmt	Indolethylamine N-methyltransferase	8	1.27143	-0.702304	-2.27397	0	1	0	0
Q99J27	Slc33a1	Mfs transporter, pat family, solute carrier family 33 (acetyl-coa transportor), member 1	6	1.22552	0.0274372	-1.12211	0	1	0	0
A2A8U2	Tmem201	Transmembrane protein 201	6	1.19428	0.0795658	-1.14385	0	1	0	0
Q3U9G9	Lbr	Delta14-sterol reductase (lamin-B receptor)	11	1.17754	-0.0636805	-1.21602	0	1	0	0
Q05421	Cyp2e1	Cytochrome p450, family 2, subfamily e, polypeptide 1	11	1.16382	-0.281807	-1.31441	1	1	0	0
Q99MZ7	Pecr	Peroxisomal trans-2-enoyl-CoA reductase	10	1.16124	0.177726	-1.12853	0	1	0	0
Q91V04	Tram1	Translocating chain-associated membrane protein 1	2	1.14984	0.109695	-1.04014	0	1	0	0
P00329	Adh1	Alcohol dehydrogenase 1 (class I)	8	1.14176	-0.747366	-2.20803	0	1	0	0
O35488	Slc27a2	Solute carrier family 27 (fatty acid transporter), member 2	40	1.1413	0.138552	-1.01476	0	1	0	0
P35700	Prdx1	Peroxiredoxin-1	8	1.13429	0.106482	-0.954585	0	1	0	0
Q91XE4	Acy3	N-acyl-aromatic-L-amino acid amidohydrolase (carboxylate-forming)	12	1.10461	-1.33986	-2.2194	0	1	0	0
Q78JN3	Eci3	Enoyl-CoA delta isomerase 3, peroxisomal	3	1.10219	-1.09671	-1.78518	0	1	0	0
P50172	Hsd11b1	Corticosteroid 11-beta-dehydrogenase isozyme 1	7	1.10165	-1.14612	-1.71767	0	1	0	0
Q9DBG1	Cyp27a1	Sterol 26-hydroxylase, mitochondrial	4	1.09808	0.116764	-0.981309	1	1	0	0
Q922J9	Far1	Alcohol-forming fatty acyl-coa reductase	12	1.09146	-0.315953	-1.47221	0	1	0	0
Q9WU40	Lemd3	Inner nuclear membrane protein man1	3	1.06764	0.224905	-0.686476	0	1	0	0
P55096	Abcd3	ATP-binding cassette sub-family D member 3	27	1.06392	0.172359	-0.853944	1	1	0	0
P60335	Pcbp1	Poly(rC)-binding protein 1	4	1.039	0.251568	-0.818859	0	1	0	0
Q8VCH7	Rdh10	Retinol dehydrogenase 10	4	1.03879	0.253142	-0.818554	0	1	0	0
Q7TNE1	Sugct	Succinate---hydroxymethylglutarate coa-transferase	12	1.01899	0.111566	-0.784707	1	1	0	0
Q9QXZ6	Slco1a1	Solute carrier organic anion transporter family member 1A1	4	1.01621	-1.24243	-2.52127	0	1	0	0
P06801	Me1	Malate dehydrogenase (oxaloacetate-decarboxylating)(nadp+)	6	1.00475	-0.836579	-1.84316	0	1	0	0
O55060	Tpmt	Thiopurine S-methyltransferase	2	0.977097			0	1	0	0
Q61598	Gdi2	Guanosine diphosphate (gdp) dissociation inhibitor 2	7	0.96192	-0.48453	-1.49574	0	1	0	0
P97872	Fmo5	Dimethylaniline monooxygenase [N-oxide-forming] 5	8	0.954866	-0.237371	-0.993666	0	1	0	0
Q8CEC0	Nup88	Nuclear pore complex protein Nup88	4	0.949871	-0.118476	-1.06833	0	1	0	0
P08003	Pdia4	Protein disulfide-isomerase A4	5	0.945083	-0.187871	-1.20002	0	1	0	0
Q9JIY8	Gm11128	N-acetyltransferase 8 (gcn5-related) family member 6	6	0.938022	-0.726066	-1.25082	0	1	0	0
Q8K0C4	Cyp51	Lanosterol 14-alpha demethylase	9	0.92562	-0.788215	-1.6702	0	1	0	0
Q01768	Nme2	NME/NM23 nucleoside diphosphate kinase 2	3	0.920598	0.243913	-0.623243	0	1	0	0
P58252	Eef2	Elongation factor 2	15	0.915865	-0.0375916	-0.863861	0	1	0	0
P16675	Ctsa	Cathepsin a (carboxypeptidase c)	4	0.909043	-0.0325362	-0.941614	0	1	0	0
O09173	Hgd	Homogentisate 1,2-dioxygenase	8	0.908121	0.168514	-0.683831	0	1	0	0
P17751	Tpi1	Triosephosphate isomerase (tim)	9	0.895458	0.0335111	-0.773738	0	1	0	0
Q9CPV4	Glod4	Glyoxalase domain-containing protein 4	8	0.881351	0.229588	-0.698155	1	1	0	0
Q60991	Cyp7b1	Cytochrome p450, family 7, subfamily b, polypeptide 1	4	0.86576			0	1	0	0
Q9Z1Q5	Clic1	Chloride intracellular channel protein 1	6	0.865127	0.224781	-0.552855	0	1	0	0
Q8C025	Chpt1	Diacylglycerol cholinephosphotransferase	3	0.857663	-0.133511	-0.730584	1	1	0	0
P70245	Ebp	Phenylalkylamine ca2+ antagonist (emopamil) binding protein	3	0.854075	-0.0877794	-0.941864	0	1	0	0
O35343	Kpna4	Karyopherin (importin) alpha 4	3	0.849919	-0.677195	-1.32615	0	1	0	0
P36552	Cpox	Oxygen-dependent coproporphyrinogen-III oxidase, mitochondrial	9	0.84543	0.0536674	-0.768961	1	1	0	0
Q99J94	Slco1a6	Solute carrier organic anion transporter family member 1A6	2	0.837297	-0.276555	-1.16709	0	1	0	0
O09174	Amacr	Alpha-methylacyl-CoA racemase	16	0.834954	-0.598501	-1.56367	1	1	0	0
Q80YV2	Zc3hc1	Nuclear-interacting partner of ALK	3	0.829281			0	1	0	0
Q9DBL7	Coasy	Bifunctional coenzyme A synthase	6	0.828144	0.164014	-0.571129	1	1	0	0
Q8C0I1	Agps	Alkyldihydroxyacetonephosphate synthase, peroxisomal	13	0.826681	-0.963363	-1.73586	0	1	0	0
Q9EQ06	Hsd17b11	Estradiol 17-beta-dehydrogenase 11	12	0.82546	-1.22314	-2.15451	0	1	0	0
Q8JZZ0	Ugt3a2	UDP-glucuronosyltransferase 3A2	11	0.824401	-0.26767	-1.0644	0	1	0	0
Q99L04	Dhrs1	Dehydrogenase/reductase (SDR family) member 1	10	0.822281	0.238053	-0.455495	1	1	0	0
P43274	Hist1h1e	H1.4 linker histone, cluster member	2	0.814591	-0.0662612	-0.720018	0	1	0	0
Q8QZT1	Acat1	Acetyl-CoA acetyltransferase, mitochondrial	18	0.813443	-0.0472341	-0.742676	1	1	0	0
Q09324	Gcnt1	Beta-1,3-galactosyl-O-glycosyl-glycoprotein beta-1,6-N-acetylglucosaminyltransferase	6	0.797428	0.217107	-0.622798	0	1	0	0
Q9BCZ4	Vimp	Selenoprotein S	2	0.796182	0.235359	-0.560792	0	1	0	0
Q91WU0	Ces1f	Carboxylesterase 1F	20	0.782912	-0.655717	-1.54288	0	1	0	0
Q60870	Reep5	Receptor expression-enhancing protein 5/6	2	0.780226	-0.276153	-1.66241	0	1	0	0
Q9R0P6	Sec11a	SEC11 homolog A, signal peptidase complex subunit	2	0.773152	-0.10276	-0.87591	0	1	0	0
P17742	Ppia	Peptidyl-prolyl cis-trans isomerase A	6	0.769687	0.218967	-0.462734	0	1	0	0
O09061	Psmb1	Proteasome (prosome, macropain) subunit, beta type 1	5	0.768078	0.209765	-0.526431	0	1	0	0
Q64462	Cyp4b1	Cytochrome P450 4B1	27	0.766553	-0.756404	-1.56956	0	1	0	0
Q3UBX0	Tmem109	Transmembrane protein 109	3	0.763242	-0.198543	-0.96176	0	1	0	0
Q91WL5	Cyp4a12a	Cytochrome p450, family 4, subfamily a, polypeptide 12a	11	0.751635	-0.585626	-1.09807	0	1	0	0
Q8VC30	Dak	Triose/dihydroxyacetone kinase / fad-amp lyase (cyclizing)	9	0.748891	0.188401	-0.25068	0	1	0	0
Q5U5V2	Hykk	Hydroxylysine kinase	8	0.739243	-0.459854	-1.05904	0	1	0	0
P70168	Kpnb1	Karyopherin (importin) beta 1	3	0.733268	-0.0891292	-0.705265	0	1	0	0
Q08857	Cd36	Platelet glycoprotein 4	3	0.729618			0	1	0	0
Q924Z4	Cers2	Ceramide synthetase	4	0.729009	0.000144262	-0.71163	0	1	0	0
Q80W22	Thnsl2	Threonine synthase-like 2 (bacterial)	8	0.728051	0.135272	-0.319226	0	1	0	0
Q8R0Y6	Aldh1l1	Cytosolic 10-formyltetrahydrofolate dehydrogenase	14	0.727616	0.22404	-0.498586	1	1	0	0
P34914	Ephx2	Soluble epoxide hydrolase / lipid-phosphate phosphatase	22	0.711142	-0.147729	-0.744294	1	1	0	0
Q9R1P3	Psmb2	Proteasome (prosome, macropain) subunit, beta type 2	2	0.701416	-0.366113	-0.746204	0	1	0	0
Q9JMH6	Txnrd1	Thioredoxin reductase 1, cytoplasmic	3	0.70044	-0.000577193	-0.496672	1	1	0	0
Q91Y97	Aldob	Fructose-bisphosphate aldolase, class i	16	0.695548	0.0380147	-0.676273	0	1	0	0
Q91YI0	Asl	Argininosuccinate lyase	8	0.680054	-0.00539131	-0.702492	0	1	0	0
Q9CQB5	Cisd2	CDGSH iron-sulfur domain-containing protein 2	5	0.67717	-0.0893134	-0.766455	1	1	0	0
P00848	mt-Atp6	ATP synthase subunit a	2	0.674732	0.166844	-0.0655665	1	1	0	0
P14115	Gm7536	Large subunit ribosomal protein l27ae	2	0.673014	0.118227	-0.451386	0	1	0	0
O88844	Idh1	Isocitrate dehydrogenase 1 (NADP+), soluble	15	0.669843	0.0395596	-0.528032	0	1	0	0
P15864	Hist1h1c	H1.2 linker histone, cluster member	2	0.662844	-0.348537	-1.01138	0	1	0	0
Q8BLF1	Nceh1	Neutral cholesterol ester hydrolase 1	13	0.646255	0.155361	-0.533451	0	1	0	0
Q64442	Sord	L-iditol 2-dehydrogenase	12	0.635708	-0.102543	-0.670245	1	1	0	0
Q8BH00	Aldh8a1	Aldehyde dehydrogenase family 8 member A1	13	0.624616	-0.242055	-0.952629	0	1	0	0
P16460	Ass1	Argininosuccinate synthetase 1	16	0.624522	-0.5973	-1.16621	0	1	0	0
Q8K370	Acad10	Acyl-coenzyme a dehydrogenase family, member 10	30	0.61504	0.164658	-0.325557	1	1	0	0
Q60866	Pter	Phosphotriesterase-related protein	5	0.61306	-0.350798	-0.699701	0	1	0	0
P97823	Lypla1	Acyl-protein thioesterase 1	6	0.604736	-0.000432873	-0.628586	1	1	0	0
Q8C522	Endod1	Endonuclease domain-containing 1 protein	4	0.595313	0.0754642	-0.110931	0	1	0	0
O88876	Dhrs3	Dehydrogenase/reductase (sdr family) member 3	2	0.592158	-0.158429	-0.750615	0	1	0	0
Q9DB25	Alg5	Asparagine-linked glycosylation 5 (dolichyl-phosphate beta-glucosyltransferase)	6	0.591296	-0.374468	-0.700943	0	1	0	0
P70296	Pebp1	Phosphatidylethanolamine-binding protein 1	3	0.585251	-0.440401	-1.02571	0	1	0	0
P55302	Lrpap1	Low density lipoprotein receptor-related protein associated protein 1	7	0.584289	0.123666	-0.520542	0	1	0	0
P14733	Lmnb1	Lamin-B1	14	0.583615	-0.225953	-0.66438	0	1	0	0
P06151	Ldha	L-lactate dehydrogenase a chain	10	0.582556	-0.70776	-0.883476	0	1	0	0
Q9D666	Sun1	Sad1 and UNC84 domain containing 1	2	0.577344	0.147567	-0.549219	0	1	0	0
Q91V01	Lpcat3	Lysophospholipid acyltransferase 5	7	0.572696	0.102994	-0.469749	0	1	0	0
P16125	Ldhb	L-lactate dehydrogenase b chain	14	0.572502	0.22848	-0.45799	1	1	0	0
P28825	Mep1a	Meprin a subunit alpha	13	0.570463	0.215119	-0.319388	0	1	0	0
P80318	Cct3	Chaperonin containing tcp1, subunit 3 (gamma)	4	0.566961	-0.398684	-0.636863	0	1	0	0
P11499	Hsp90ab1	Heat shock protein 90 alpha (cytosolic), class b member 1	8	0.565305	-0.675374	-1.20095	0	1	0	0
P20029	Hspa5	78 kDa glucose-regulated protein	19	0.557778	-0.0133342	-0.45912	0	1	0	0
Q8K0L9	Zbtb20	Zinc finger and BTB domain-containing protein 20	11	0.555325	-0.802839	-1.13495	0	1	0	0
Q9Z1X2	Ptdss2	Phosphatidylserine synthase 2	2	0.553164	0.0423642	-0.510765	0	1	0	0
Q9CY27	Tecr	Very-long-chain enoyl-coa reductase	9	0.551393	0.0432045	-0.686452	0	1	0	0
Q8CG76	Akr7a5	Aldo-keto reductase family 7, member a5 (aflatoxin aldehyde reductase)	10	0.549916	0.160146	-0.395834	1	1	0	0
Q9R0P3	Esd	Esterase d/formylglutathione hydrolase	8	0.543298	-0.0464442	-0.627449	0	1	0	0
P97447	Fhl1	Four and a half lim domains 1, isoform cra_c	4	0.539333	-0.641739	-1.18105	0	1	0	0
Q9QZQ8	H2afy	Core histone macro-H2A.1	6	0.535157	-0.0484122	-0.508752	0	1	0	0
P21981	Tgm2	Protein-glutamine gamma-glutamyltransferase 2	11	0.526069	-0.226949	-0.708679	1	1	0	0
Q9Z2X1	Hnrnpf	Heterogeneous nuclear ribonucleoprotein f/h	4	0.522759	-0.0522067	-0.773393	0	1	0	0
Q8CIF4	Btd	Biotinidase	2	0.520749	-0.0919865	-0.663579	0	1	0	0
Q99LB2	Dhrs4	Dehydrogenase/reductase (sdr family) member 4	8	0.508124	-0.139188	-0.655058	1	1	0	0
P09470	Ace	Angiotensin-converting enzyme	5	0.506399	0.143524	-0.624065	0	1	0	0
Q9DBK0	Acot12	Acyl-coenzyme A thioesterase 12	5	0.503451	-0.244668	-0.748069	0	1	0	0
P14152	Mdh1	Malate dehydrogenase, cytoplasmic	11	0.496309	0.0237521	-0.415923	0	1	0	0
Q8R0G9	Nup133	Nuclear pore complex protein Nup133	3	0.493032	-0.376901	-0.992804	0	1	0	0
Q6DID7	Wls	Wntless wnt ligand secretion mediator	4	0.486766	-0.0821024	-1.10668	0	1	0	0
P63017	Hspa8	Heat shock cognate 71 kDa protein	12	0.481609	-0.437916	-0.92533	0	1	0	0
P62806	Hist1h4j	H4 clustered histone 6	7	0.481506	-0.0433039	-0.485721	0	1	0	0
P50247	Ahcy	S-adenosylhomocysteine hydrolase	7	0.478195	-0.168415	-0.560515	0	1	0	0
O89023	Tpp1	Tripeptidyl-peptidase 1	3	0.475811	-0.0774977	-0.571943	0	1	0	0
P16858	Gapdh	Glyceraldehyde-3-phosphate dehydrogenase	11	0.475396	-0.00991646	-0.579685	0	1	0	0
Q8VHE0	Sec63	Translocation protein SEC63 homolog	3	0.468635	-0.556818	-0.99588	0	1	0	0
P26150	Hsd3b3	Hydroxy-delta-5-steroid dehydrogenase, 3 beta- and steroid delta-isomerase 3	3	0.462995	-0.324563	-3.15869	1	1	0	0
P17225	Ptbp1	Plays a role in pre-mRNA splicing and in the regulation of alternative splicing events. Activates exon skipping of its own pre- mRNA during muscle cell differentiation. Binds to the polypyrimidine tract of introns. May promote RNA looping when bound to two separate polypyrimidine tracts in the same pre-mRNA. May promote the binding of U2 snRNP to pre-mRNA. Cooperates with RAVER1 to modulate switc…	3	0.462681	-1.29764	-0.416288	0	1	0	0
Q8BHN3	Ganab	Mannosyl-oligosaccharide alpha-1,3-glucosidase	7	0.462262	0.128425	-0.225177	0	1	0	0
P10922	H1f0	H1.0 linker histone	4	0.459537	0.0992279	-0.340623	0	1	0	0
Q9DB43	Zfpl1	Zinc finger protein-like 1	2	0.458802	-0.25639	-0.598457	0	1	0	0
Q9JLF6	Tgm1	Protein-glutamine gamma-glutamyltransferase K	2	0.454913			0	1	0	0
Q93092	Taldo1	Transaldolase 1	3	0.452385	-0.125022	-0.530427	0	1	0	0
P15392	Cyp2a4	Cytochrome P450 2A4	6	0.451752	-0.451366	-0.880365	0	1	0	0
P27659	Rpl3	60S ribosomal protein L3	9	0.450802	0.143393	-0.307109	0	1	0	0
P17182	Eno1b	Enolase 1, alpha non-neuron	12	0.449535	-0.0108901	-0.351829	0	1	0	0
P10126	Eef1a1	Eukaryotic translation elongation factor 1 alpha 1	16	0.435949	0.131194	-0.264287	0	1	0	0
Q6DFW4	Nop58	Nucleolar protein 58	5	0.435095	-0.215412	-1.12246	0	1	0	0
Q922R8	Pdia6	Protein disulfide isomerase associated 6	5	0.433387	-0.0155929	-0.357382	0	1	0	0
Q9QXD1	Acox2	3alpha,7alpha,12alpha-trihydroxy-5beta-cholestanoyl-CoA 24-hydroxylase	9	0.432532	-0.589464	-1.14506	0	1	0	0
P18894	Dao	D-amino-acid oxidase	13	0.422018	0.0867838	-0.477663	0	1	0	0
Q8CHK3	Mboat7	Membrane bound o-acyltransferase domain containing 7	4	0.410233	-0.147602	-0.557816	0	1	0	0
P62983	Rps27a	Ubiquitin-40S ribosomal protein S27a	5	0.407407	0.0447438	-0.578909	0	1	0	0
Q3UP75	Ugt3a1	UDP-glucuronosyltransferase 3A1	11	0.399335	-0.508362	-1.15688	0	1	0	0
Q9JII6	Akr1a1	Aldo-keto reductase family 1, member a1 (aldehyde reductase)	17	0.397803	0.103934	-0.333807	0	1	0	0
Q9R0H0	Acox1	Peroxisomal acyl-coenzyme A oxidase 1	31	0.397146	-0.708161	-1.07078	0	1	0	0
Q9DC50	Crot	Peroxisomal carnitine O-octanoyltransferase	15	0.394734	-0.832796	-1.05655	1	1	0	0
P08113	Hsp90b1	Heat shock protein 90, beta (grp94), member 1	21	0.390227	-0.113661	-0.595576	0	1	0	0
Q9DBJ1	Pgam1	2,3-bisphosphoglycerate-dependent phosphoglycerate mutase	4	0.383276	-0.183146	-0.610059	0	1	0	0
Q8K2C9	Ptplad1	Very-long-chain (3R)-3-hydroxyacyl-CoA dehydratase 3	5	0.379732	0.0604625	-0.543383	0	1	0	0
P24270	Cat	Catalase	27	0.379066	-0.091802	-0.529448	1	1	0	0
Q61102	Abcb7	ATP-binding cassette sub-family B member 7, mitochondrial	5	0.369829	0.215492	-0.154329	1	1	0	0
Q61029	Tmpo	Lamina-associated polypeptide 2, isoforms alpha/zeta	9	0.369159	-0.151458	-0.382513	0	1	0	0
Q8R081	Hnrnpl	Heterogeneous nuclear ribonucleoprotein L	3	0.365357	-0.438288	-0.941309	0	1	0	0
P35564	Canx	Calnexin	15	0.361993	0.138814	-0.270086	0	1	0	0
P48678	Lmna	Prelamin-A/C	12	0.361881	-0.643045	-0.747536	0	1	0	0
Q9DBM2	Ehhadh	Peroxisomal bifunctional enzyme	40	0.35682	-0.745164	-1.11807	1	1	0	0
Q5U4D9	Thoc6	THO complex subunit 6 homolog	3	0.356257	-0.554506	-0.590919	0	1	0	0
P51661	Hsd11b2	Corticosteroid 11-beta-dehydrogenase isozyme 2	9	0.351741	0.249142	0.123799	0	1	0	0
P18242	Ctsd	Cathepsin D	6	0.347439	0.249385	0.46874	0	1	0	0
P38647	Hspa9	Stress-70 protein, mitochondrial	22	0.332278	0.23842	-0.130808	1	1	0	0
P32020	Scp2	Non-specific lipid-transfer protein	8	0.319618	-0.0758089	-0.468172	1	1	0	0
O35386	Phyh	Phytanoyl-CoA dioxygenase, peroxisomal	3	0.318693	0.101919	-0.216736	1	1	0	0
Q9CZM2	Rpl15	Large subunit ribosomal protein l15e	4	0.314058	-0.022786	-0.179809	0	1	0	0
Q9WUZ9	Entpd5	Ectonucleoside triphosphate diphosphohydrolase 5	9	0.297015	0.101919	-0.399502	0	1	0	0
Q9D1A2	Cndp2	Cndp dipeptidase 2 (metallopeptidase m20 family)	3	0.294547	-0.89749	-1.19202	0	1	0	0
Q8QZW3	Fam151a	Protein FAM151A	5	0.292782	-0.0646006	-0.480841	0	1	0	0
P49935	Ctsh	Pro-cathepsin H	2	0.292311	-0.245386	-0.478447	0	1	0	0
P35980	Rpl18	60S ribosomal protein L18	2	0.291014	0.217479	-0.00400181	0	1	0	0
Q01853	Vcp	Transitional endoplasmic reticulum ATPase	5	0.287945	-0.0438839	-0.474372	0	1	0	0
Q3TQB2	Foxred1	FAD-dependent oxidoreductase domain-containing protein 1	3	0.283211	0.00733905	-0.139061	1	1	0	0
P70333	Hnrnph2	Heterogeneous nuclear ribonucleoprotein f/h	2	0.276437	-0.0269986	-0.250286	0	1	0	0
P51863	Atp6v0d1	Atpase, h+ transporting, lysosomal v0 subunit d1	8	0.273934	0.172488	0.0688771	0	1	0	0
P09103	P4hb	Prolyl 4-hydroxylase, beta polypeptide	24	0.269751	-0.620202	-1.02965	0	1	0	0
Q8K310	Matr3	Matrin-3	3	0.269153	-0.525164	-0.794357	0	1	0	0
P45952	Acadm	Medium-chain specific acyl-CoA dehydrogenase, mitochondrial	17	0.268075	0.0285692	-0.198709	1	1	0	0
O88587	Comt	Catechol o-methyltransferase	7	0.262313	-0.0676666	-0.729603	1	1	0	0
O88569	Hnrnpa2b1	Heterogeneous nuclear ribonucleoproteins A2/B1	5	0.258338	-0.0409866	-0.44091	0	1	0	0
P09242	Alpl	Alkaline phosphatase, tissue-nonspecific isozyme	4	0.256528	0.028852	-0.227675	1	1	0	0
P22437	Ptgs1	Prostaglandin-endoperoxide synthase 1	9	0.254836	-0.0356235	-0.33867	0	0	0	0
Q9DC51	Gnai3	Guanine nucleotide-binding protein G(k) subunit alpha	5	0.250962	0.430178	0.111833	0	0	1	0
Q9CQ91	Ndufa3	NADH dehydrogenase [ubiquinone] 1 alpha subcomplex subunit 3	4	0.249506	1.16524	1.09775	1	0	1	0
P56391	Cox6b1	Cytochrome c oxidase subunit 6B1	3	0.245739	0.686254	0.554442	1	0	1	0
Q922Q1	Mtarc2	Mitochondrial amidoxime reducing component 2	14	0.237931	0.799336	0.620399	1	0	1	0
P63038	Hspd1	60 kDa heat shock protein, mitochondrial	34	0.236952	-0.137902	-0.381385	1	0	0	0
P14211	Calr	Calreticulin	11	0.234869	0.236707	-0.209045	0	0	0	0
Q9D3D9	Atp5d	Atp synthase, h+ transporting, mitochondrial f1 complex, delta subunit	2	0.228357	0.863146	0.585347	1	0	1	0
Q8K2I3	Fmo2	Dimethylaniline monooxygenase [N-oxide-forming] 2	5	0.228234	-0.0418923	-0.270121	0	0	0	0
P16406	Enpep	Glutamyl aminopeptidase	8	0.226139	0.0192037	0.160662	0	0	0	0
Q921H8	Acaa1a	3-ketoacyl-CoA thiolase A, peroxisomal	7	0.225028	0.0694272	-0.128219	1	0	0	0
P48771	Cox7a2	Cytochrome c oxidase subunit 7A2, mitochondrial	2	0.222557	0.659559	0.339594	1	0	1	0
P51660	Hsd17b4	(3R)-3-hydroxyacyl-CoA dehydrogenase / 3a,7a,12a-trihydroxy-5b-cholest-24-enoyl-CoA hydratase / enoyl-CoA hydratase 2	15	0.221568	-0.115238	-0.291221	1	0	0	0
Q9JIF7	Copb1	Coatomer subunit beta	3	0.219711	0.072586	-0.223374	0	0	0	0
Q8VDG7	Pafah2	Platelet-activating factor acetylhydrolase 2, cytoplasmic	6	0.215492	0.335598	0.269512	0	0	1	0
Q9DCX2	Atp5h	Atp synthase, h+ transporting, mitochondrial f0 complex, subunit d	9	0.212134	0.936139	0.603597	1	0	1	0
Q9D8E6	Rpl4	Large subunit ribosomal protein l4e	10	0.211386	0.0174944	-0.310003	0	0	0	0
P04228	H2-Aa	H-2 class II histocompatibility antigen, A-D alpha chain	2	0.211261	2.71695	2.05186	0	0	1	0
P12787	Cox5a	Cytochrome c oxidase subunit 5A, mitochondrial	5	0.207393	0.839476	0.706729	1	0	1	0
Q9Z1J3	Nfs1	Nitrogen fixation gene 1 (s. cerevisiae)	6	0.207268	0.159887	0.0578315	1	0	0	0
Q9WUM5	Suclg1	Succinate--CoA ligase [ADP/GDP-forming] subunit alpha, mitochondrial	8	0.206893	0.512075	0.444985	1	0	1	0
Q9JLJ2	Aldh9a1	4-trimethylaminobutyraldehyde dehydrogenase	18	0.204892	0.0116388	-0.109546	1	0	0	0
P18572	Bsg	Basigin	3	0.204516	0.584963	0.412077	0	0	1	0
Q91V64	Isoc1	Isochorismatase domain-containing protein 1	5	0.204391	-0.0281456	-0.218682	0	0	0	0
P14094	Atp1b1	Sodium/potassium-transporting ATPase subunit beta-1	11	0.20389	1.15004	1.09248	0	0	1	0
Q921F2	Tardbp	TAR DNA-binding protein 43	6	0.203389	-0.514614	-0.751028	1	0	0	0
P97807	Fh1	Fumarate hydratase, mitochondrial	15	0.203013	0.88409	0.481299	1	0	1	0
Q9CRB9	Chchd3	Coiled-coil-helix-coiled-coil-helix domain-containing protein 3, mitochondrial	5	0.203013	0.800165	0.597126	1	0	1	0
Q9D826	Pipox	Sarcosine oxidase / l-pipecolate oxidase	22	0.201257	-0.238732	-0.412174	0	0	0	0
Q6ZWV3	Rpl10	Ribosomal protein L10	6	0.1995	-0.280124	-0.49769	0	0	0	0
P00405	mt-Co2	Cytochrome c oxidase subunit 2	7	0.198871	0.968054	0.826274	1	0	1	0
P17047	Lamp2	Lysosome-associated membrane glycoprotein 2	2	0.197488	0.281669	0.0842004	0	0	1	0
Q62468	Vil1	Villin-1	22	0.197362	0.0795658	-0.240111	0	0	0	0
Q9DB20	Atp5o	Atp synthase, h+ transporting, mitochondrial f1 complex, o subunit	10	0.195222	1.15101	0.860526	1	0	1	0
O08756	Hsd17b10	3-hydroxyacyl-CoA dehydrogenase / 3-hydroxy-2-methylbutyryl-CoA dehydrogenase	5	0.193078	0.947404	0.621149	1	0	1	0
P24369	Ppib	Peptidyl-prolyl cis-trans isomerase b (cyclophilin b)	3	0.190299	-0.0141644	-0.00948074	0	0	0	0
Q8BKZ9	Pdhx	Pyruvate dehydrogenase protein X component, mitochondrial	7	0.189919	0.444137	0.178364	1	0	1	0
Q9JKL4	Ndufaf3	NADH dehydrogenase [ubiquinone] 1 alpha subcomplex assembly factor 3	2	0.187894	-0.00850809	-0.196409	1	0	0	0
P28271	Aco1	Cytoplasmic aconitate hydratase	3	0.187641	-0.0406601	-0.0875034	0	0	0	0
Q9DCC7	Isoc2b	Isochorismatase domain-containing protein 2b	5	0.184852	-0.392667	-0.790135	0	0	0	0
O88909	Slc22a8	Solute carrier family 22 member 8	7	0.181548	0.757109	0.558268	0	0	1	0
Q99LC3	Ndufa10	NADH dehydrogenase [ubiquinone] 1 alpha subcomplex subunit 10, mitochondrial	13	0.180275	0.704783	0.45249	1	0	1	0
P03893	mt-Nd2	Nadh-ubiquinone oxidoreductase chain 2	3	0.172872	0.386259	0.213378	1	0	1	0
Q8CGA3	Slc43a2	Mfs transporter, lat3 family, solute carrier family 43, member 2	3	0.167872	0.970265	0.896543	0	0	1	0
P29758	Oat	Ornithine aminotransferase, mitochondrial	15	0.167743	0.755486	0.749663	1	0	1	0
P27773	Pdia3	Protein disulfide-isomerase A3	21	0.161952	-0.292422	-0.640411	0	0	0	0
Q9CXS4	Cenpv	Centromere protein V	10	0.161823	-0.827692	-0.962547	0	0	0	0
Q8CGK3	Lonp1	Lon protease homolog, mitochondrial	14	0.160275	0.532467	0.291368	1	0	1	0
P62754	Rps6	Small subunit ribosomal protein s6e	3	0.159371	-0.285038	-0.41808	0	0	0	0
O35409	Folh1	Glutamate carboxypeptidase ii (folate hydrolase 1)	7	0.155102	1.1151	0.896078	0	0	1	0
Q921L3	Tmco1	Transmembrane and coiled-coil domains 1	3	0.153676	0.557189	0.181166	0	0	1	0
Q99LB7	Sardh	Sarcosine dehydrogenase, mitochondrial	17	0.153416	0.623586	0.42191	1	0	1	0
Q9D0K2	Oxct1	Succinyl-CoA:3-ketoacid coenzyme A transferase 1, mitochondrial	15	0.153416	0.322159	0.253747	1	0	1	0
Q8VDN2	Atp1a1	Sodium/potassium-transporting ATPase subunit alpha-1	45	0.152119	1.17524	1.09282	0	0	1	0
P62880	Gnb2	Guanine nucleotide-binding protein G(I)/G(S)/G(T) subunit beta-2	4	0.151209	0.43082	0.102994	0	0	1	0
Q3TEA8	Hp1bp3	Heterochromatin protein 1-binding protein 3	11	0.1503	0.129613	-0.148561	0	0	0	0
Q9DCD0	Pgd	6-phosphogluconate dehydrogenase, decarboxylating	2	0.146134	-0.307394	-0.453538	0	0	0	0
O54749	Cyp2j5	Cytochrome P450, family 2, subfamily j, polypeptide 5	19	0.145351	-0.0446277	-0.0459973	0	0	0	0
Q61543	Glg1	Golgi apparatus protein 1	9	0.138945	-0.376264	-0.448843	0	0	0	0
P61922	Abat	4-aminobutyrate aminotransferase / (S)-3-amino-2-methylpropionate transaminase	20	0.135404	0.667847	0.540424	1	0	1	0
Q8BG51	Rhot1	Ras homolog family member t1	4	0.133827	0.405992	0.272143	1	0	1	0
Q8C3K6	Slc5a1	Solute carrier family 5 (sodium/glucose cotransporter), member 1	5	0.131853	0.233765	-0.194906	0	0	0	0
Q9CQ62	Decr1	2,4-dienoyl-CoA reductase, mitochondrial	11	0.129085	0.33674	0.211386	1	0	1	0
Q8R1I1	Uqcr10	Cytochrome b-c1 complex subunit 9	2	0.127897	0.556601	0.485427	1	0	1	0
P51150	Rab7	RAB7, member RAS oncogene family	9	0.127105	0.088413	0.0604625	1	0	0	0
Q3UEG6	Agxt2	Alanine--glyoxylate aminotransferase 2, mitochondrial	13	0.125916	0.704075	0.571046	1	0	1	0
P35486	Pdha1	Pyruvate dehydrogenase E1 component subunit alpha, somatic form, mitochondrial	18	0.125783	0.618145	0.487486	1	0	1	0
Q9Z2V4	Pck1	Phosphoenolpyruvate carboxykinase, cytosolic [GTP]	10	0.124593	0.529571	0.322274	0	0	1	0
Q60759	Gcdh	Glutaryl-CoA dehydrogenase, mitochondrial	12	0.118626	0.485015	0.401084	1	0	1	0
Q91WD5	Ndufs2	NADH dehydrogenase [ubiquinone] iron-sulfur protein 2, mitochondrial	12	0.11836	0.577248	0.739243	1	0	1	0
Q91WG0	Ces2c	Acylcarnitine hydrolase	13	0.114367	-0.574025	-0.72934	0	0	0	0
P63001	Rac1	Ras-related C3 botulinum toxin substrate 1	2	0.1129	0.33514	0.175429	0	0	1	0
P60843	Eif4a1	Eukaryotic initiation factor 4A-I	3	0.111298	0.227248	-0.416423	0	0	0	0
P62835	Rap1a	Ras-related protein Rap-1A	3	0.110631	0.158854	0.0482362	0	0	0	0
Q9D0E1	Hnrnpm	Heterogeneous nuclear ribonucleoprotein M	11	0.102591	-0.687544	-0.90736	0	0	0	0
O08966	Slc22a1	Solute carrier family 22 member 1	6	0.101516	0.704518	0.642471	0	0	1	0
P98078	Dab2	Disabled 2, mitogen-responsive phosphoprotein	5	0.0990932	-0.253636	-0.418871	0	0	0	0
P26040	Ezr	Villin 2 (ezrin)	4	0.0955869	-0.0777412	-0.191837	0	0	0	0
Q9DC69	Ndufa9	NADH dehydrogenase [ubiquinone] 1 alpha subcomplex subunit 9, mitochondrial	16	0.092884	1.23057	0.714839	1	0	1	0
Q9NYQ2	Hao2	Hydroxyacid oxidase 2	8	0.0881416	0.494979	0.468427	1	0	1	0
Q7TMF3	Ndufa12	NADH dehydrogenase [ubiquinone] 1 alpha subcomplex subunit 12	6	0.0877344	0.689836	0.731096	1	0	1	0
Q8VHG0	Fmo4	Dimethylaniline monooxygenase [N-oxide-forming] 4	5	0.0873271	0.419862	0.325271	0	0	1	0
Q91VR2	Atp5c1	Atp synthase, h+ transporting, mitochondrial f1 complex, gamma polypeptide 1	9	0.0842004	0.537545	0.817296	1	0	1	0
Q3U4I7	Pyroxd2	Pyridine nucleotide-disulfide oxidoreductase domain-containing protein 2	9	0.0807941	0.744936	0.0892269	1	0	1	0
Q9EPL9	Acox3	Acyl-coenzyme a oxidase 3, pristanoyl	25	0.0783366	-0.449001	-0.512226	0	0	0	0
Q8VCH6	Dhcr24	24-dehydrocholesterol reductase	7	0.0683269	0.321235	-0.403217	0	0	1	0
Q9CQZ6	Ndufb3	NADH dehydrogenase [ubiquinone] 1 beta subcomplex subunit 3	3	0.0615688	-0.766873	-0.747609	1	0	0	0
Q00PI9	Hnrnpul2	Heterogeneous nuclear ribonucleoprotein U-like 2	6	0.0590783	-0.443536	-0.849076	0	0	0	0
Q8VEK3	Hnrnpu	Heterogeneous nuclear ribonucleoprotein U	14	0.0561673	-0.677726	-1.02885	0	0	0	0
Q8BTX9	Hsdl1	Inactive hydroxysteroid dehydrogenase-like protein 1	3	0.0514417	-0.0574367	-0.147122	1	0	0	0
Q91Y63	Slc13a3	Solute carrier family 13 (sodium-dependent dicarboxylate transporter), member 2/3/5	3	0.0468403	1.13343	1.07066	0	0	1	0
Q91VS7	Mgst1	Microsomal glutathione S-transferase 1	3	0.0461418	0.647729	0.826843	1	0	1	0
Q9CQH0	Pdzk1ip1	PDZK1 interacting protein 1	2	0.0422241	0.730662	0.259544	0	0	1	0
P52503	Ndufs6	NADH dehydrogenase [ubiquinone] iron-sulfur protein 6, mitochondrial	4	0.0343566	0.672108	0.281194	1	0	1	0
Q8BG05	Hnrnpa3	Heterogeneous nuclear ribonucleoprotein a1/a3	5	0.0325241	-0.820718	-0.692245	0	0	0	0
P25444	Rps2	Small subunit ribosomal protein s2e	5	0.0319597	-0.113458	-0.212868	0	0	0	0
Q9EQ20	Aldh6a1	Methylmalonate-semialdehyde dehydrogenase [acylating], mitochondrial	29	0.0274372	0.587077	0.630592	1	0	1	0
Q9D7B6	Acad8	Isobutyryl-CoA dehydrogenase, mitochondrial	17	0.0180644	0.667029	0.718701	1	0	1	0
P17710	Hk1	Hexokinase-1	13	0.0160684	0.714751	0.758047	1	0	1	0
P02088	Hbb-bs	Hemoglobin, beta adult s chain	4	0.00977712	0.674009	0.415759	0	0	1	0
Q9D0S9	Hint2	Histidine triad nucleotide-binding protein 2, mitochondrial	4	0.00863031	0.449007	0.454071	1	0	1	0
P61979	Hnrnpk	Heterogeneous nuclear ribonucleoprotein K	4	0.00489684	-0.472389	-0.449218	0	0	0	0
Q9Z1K8	Slc7a7	Solute carrier family 7 (cationic amino acid transporter, y+ system), member 7	2	-0.00219456	0.879784	0.641269	0	0	1	0
P07901	Hsp90aa1	Heat shock protein 90, alpha (cytosolic), class a member 1	3	-0.00340878	0.725872	1.00791	1	0	1	0
Q5SWY8	Slc5a10	Solute carrier family 5 (sodium/glucose cotransporter), member 10	7	-0.00445036	0.995304	0.834145	0	0	1	0
P97449	Anpep	Alanyl (membrane) aminopeptidase	19	-0.010861	0.485221	0.329066	0	0	1	0
P09411	Pgk1	Phosphoglycerate kinase 1	10	-0.0160013	-0.201128	-0.472729	0	0	0	0
P50516	Atp6v1a	V-type proton ATPase catalytic subunit A	20	-0.0249568	0.326652	0.402176	0	0	1	0
P10852	Slc3a2	Solute carrier family 3 (activators of dibasic and neutral amino acid transport), member 2	11	-0.0255588	1.05721	1.07149	0	0	1	0
Q9D051	Pdhb	Pyruvate dehydrogenase E1 component subunit beta, mitochondrial	12	-0.0289844	0.564134	0.630778	1	0	1	0
Q61847	Mep1b	Meprin A subunit beta	6	-0.02922	-0.262919	-0.325431	0	0	0	0
O70133	Dhx9	Deah (asp-glu-ala-his) box polypeptide 9	14	-0.0411499	-1.11163	-0.817384	0	0	0	0
Q6P1B1	Xpnpep1	X-prolyl aminopeptidase (aminopeptidase p) 1, soluble	2	-0.0429323	-0.861317	-0.960104	0	0	0	0
Q924D0	Rtn4ip1	Reticulon-4-interacting protein 1, mitochondrial	5	-0.0517879	-0.0995099	-0.245608	1	0	0	0
P37040	Por	NADPH--cytochrome P450 reductase	16	-0.0580073	-0.208444	-0.202871	0	0	0	0
Q9ERS2	Ndufa13	NADH dehydrogenase [ubiquinone] 1 alpha subcomplex subunit 13	4	-0.0609239	1.27816	1.01614	1	0	1	0
P40142	Tkt	Transketolase	6	-0.0692248	-0.123198	-0.200913	0	0	0	0
Q8VCF0	Mavs	Mitochondrial antiviral-signaling protein	4	-0.0707544	0.88495	0.929033	1	0	1	0
P13745	Gsta1	Glutathione S-transferase A1	5	-0.0748209	2.08226	1.83325	0	0	1	0
P50285	Fmo1	Dimethylaniline monooxygenase [N-oxide-forming] 1	23	-0.0799964	-0.014179	0.0164963	0	0	0	0
O88338	Cdh16	Cadherin-16	12	-0.0805302	0.575119	0.74786	0	0	1	0
Q99PG0	Aadac	Arylacetamide deacetylase	11	-0.0821024	-0.122193	-0.0912793	0	0	0	0
Q9D404	Oxsm	3-oxoacyl-[acyl-carrier-protein] synthase, mitochondrial	4	-0.0905879	0.498455	0.277271	1	0	1	0
Q8K0E3	Slc5a11	Solute carrier family 5 (sodium/myo-inositol cotransporter), member 11	2	-0.0943718	0.6291	0.762306	0	0	1	0
Q3URS9	Ccdc51	Coiled-coil domain-containing protein 51	4	-0.101474	-0.310039	-0.208561	1	0	0	0
P07724	Alb	Serum albumin	26	-0.11832	0.656725	0.891108	0	0	1	0
P85094	Isoc2a	Isochorismatase domain-containing protein 2a	9	-0.120796	0.168642	0.366476	1	0	0	0
Q8VCT4	Ces1d	Carboxylesterase 1D	11	-0.12202	-0.0686498	0.12499	0	0	0	0
Q64FW2	Retsat	All-trans-retinol 13,14-reductase	10	-0.122523	-0.397106	-0.192348	0	0	0	0
Q9DC70	Ndufs7	NADH dehydrogenase [ubiquinone] iron-sulfur protein 7, mitochondrial	3	-0.122947	0.970117	0.933875	1	0	1	0
P55014	Slc12a1	Solute carrier family 12 (sodium/potassium/chloride transporter), member 1	6	-0.125368	-0.342141	0.333195	0	0	0	0
Q99KI0	Aco2	Aconitate hydratase, mitochondrial	33	-0.12625	0.327572	0.556895	1	0	1	0
P11679	Krt8	Keratin, type II cytoskeletal 8	2	-0.127873	0.0230424	0.15082	0	0	0	0
Q6P4T2	Snrnp200	U5 small nuclear ribonucleoprotein 200 kDa helicase	5	-0.129781	-0.161476	-0.0342637	0	0	0	0
Q91WV7	Slc3a1	Solute carrier family 3 (neutral and basic amino acid transporter), member 1	15	-0.134398	0.231064	0.466027	0	0	0	0
P21619	Lmnb2	Lamin-B2	4	-0.137489	-1.01226	-0.969396	0	0	0	0
A2AKK5	Acnat1	Acyl-coenzyme A amino acid N-acyltransferase 1	2	-0.151282	0.214249	0.365469	0	0	0	0
Q8VC69	Slc22a6	Mfs transporter, oct family, solute carrier family 22 (organic anion transporter), member 6	7	-0.153398	0.0186342	0.171975	0	0	0	0
Q9DBL1	Acadsb	Short/branched chain specific acyl-CoA dehydrogenase, mitochondrial	17	-0.15592	0.108491	0.207143	1	0	0	0
Q9CQF9	Pcyox1	Prenylcysteine oxidase	5	-0.165985	-0.0313268	0.146264	0	0	0	0
P21278	Gna11	Guanine nucleotide-binding protein subunit alpha-11	3	-0.176251	0.102591	0.257373	0	0	0	0
P01921	H2-Ab1	H-2 class II histocompatibility antigen, A-D beta chain	5	-0.176446	2.01135	2.08148	0	0	1	0
Q8BWT1	Acaa2	Acetyl-coenzyme a acyltransferase 2 (mitochondrial 3-oxoacyl-coenzyme a thiolase)	27	-0.184867	0.649294	0.878765	1	0	1	0
P12658	Calb1	Calbindin 1	6	-0.190174	1.15743	2.06998	0	0	1	0
Q91W43	Gldc	Glycine dehydrogenase (decarboxylating), mitochondrial	12	-0.197484	0.796016	0.902807	1	0	1	0
Q9JHI5	Ivd	Isovaleryl-CoA dehydrogenase, mitochondrial	18	-0.198494	-0.617698	-0.343513	1	0	0	0
O35286	Dhx15	Pre-mRNA-splicing factor ATP-dependent RNA helicase DHX15	4	-0.201941	-0.474813	-0.27289	0	0	0	0
Q921M3	Sf3b3	Splicing factor 3B subunit 3	3	-0.219253	-0.300413	0.195096	0	0	0	0
Q80XL6	Acad11	Acyl-coenzyme a dehydrogenase family, member 11	16	-0.224402	-0.666782	-0.227709	1	0	0	0
Q68FD5	Cltc	Clathrin, heavy polypeptide (hc)	55	-0.253618	-0.382814	-0.102543	0	0	0	0
Q03265	Atp5a1	Atp synthase, h+ transporting, mitochondrial f1 complex, alpha subunit 1	23	-0.255942	0.577828	0.813196	1	0	1	0
Q9D379	Ephx1	Epoxide hydrolase 1, microsomal	6	-0.262659	-0.226577	0.84559	0	0	0	0
Q9DBF1	Aldh7a1	Alpha-aminoadipic semialdehyde dehydrogenase	19	-0.29138	0.50518	0.706729	1	0	1	0
P70691	Ugt1a2	Udp glucuronosyltransferase 1 family, polypeptide a2	9	-0.297821	1.4305	1.58039	0	0	1	0
P01942	Hba-a2	Hemoglobin alpha, adult chain 2	3	-0.304184	-0.0369106	0.0592168	0	0	0	0
Q64331	Myo6	Myosins are actin-based motor molecules with ATPase activity . Unconventional myosins serve in intracellular movements . Myosin 6 is a reverse-direction motor protein that moves towards the minus-end of actin filaments (By similarity). Has slow rate of actin-activated ADP release due to weak ATP binding (By similarity). Functions in a variety of intracellular processes such as vesicular membrane …	13	-0.318884	-0.424513	-0.166632	0	0	0	0
Q9QY76	Vapb	Vesicle-associated membrane protein, associated protein b and c	6	-0.321351	-0.923058	-0.608056	0	0	0	0
Q9CY50	Ssr1	Translocon-associated protein subunit alpha	2	-0.334171	-0.784955	-0.450794	0	0	0	0
P51175	Ppox	Protoporphyrinogen/coproporphyrinogen iii oxidase	2	-0.338871	-0.206462	0.132379	1	0	0	0
Q9D7N9	Apmap	Adipocyte plasma membrane-associated protein	2	-0.35692	0.394295	0.857105	0	0	1	0
Q9DBT9	Dmgdh	Dimethylglycine dehydrogenase, mitochondrial	7	-0.368681	0.136979	0.59053	1	0	0	0
Q9Z2J0	Slc23a1	Solute carrier family 23 (nucleobase transporters), member 1	6	-0.373907	0.837459	1.32147	0	0	1	0
Q64676	Ugt8a	2-hydroxyacylsphingosine 1-beta-galactosyltransferase	2	-0.39954	0.477574	0.816723	0	0	1	0
Q8BMF3	Me3	Malate dehydrogenase (oxaloacetate-decarboxylating)(nadp+)	3	-0.403885	0.915177	0.747087	1	0	1	0
Q9D172	D10Jhu81e	Glutamine amidotransferase like class 1 domain containing 3a	12	-0.405375	0.0313952	0.55395	1	0	0	0
P53986	Slc16a1	Mfs transporter, mct family, solute carrier family 16 (monocarboxylic acid transporters), member 1	3	-0.414461	0.248656	0.848077	0	0	0	0
Q9QXE0	Hacl1	2-hydroxyacyl-CoA lyase 1	9	-0.458227	0.465191	0.909888	0	0	1	0
P41216	Acsl1	Long-chain-fatty-acid--CoA ligase 1	20	-0.458981	0.240009	0.794021	1	0	0	0
Q99NB9	Sf3b1	Splicing factor 3b, subunit 1	5	-0.475515	-0.645886	-0.300786	0	0	0	0
P10605	Ctsb	Cathepsin B	4	-0.478969	-0.0463697	0.405339	0	0	0	0
P26443	Glud1	Glutamate dehydrogenase 1, mitochondrial	27	-0.491429	0.501108	0.874836	1	0	1	0
P14246	Slc2a2	Solute carrier family 2, facilitated glucose transporter member 2	3	-0.495939	0.604166	1.05457	0	0	1	0
P41731	Cd63	CD63 antigen	2	-0.50179	-1.08189	-0.592941	0	0	0	0
Q9Z0E8	Slc22a5	Mfs transporter, oct family, solute carrier family 22 (organic cation transporter), member 4/5	2	-0.560239	-0.645706	-0.146755	0	0	0	0
Q91WN4	Kmo	Kynurenine 3-monooxygenase	21	-0.585107	-0.138727	0.359184	1	0	0	0
P19253	Rpl13a	Large subunit ribosomal protein l13ae	4	-0.643158	-0.480539	-0.15258	0	0	0	0
P34884	Mif	Macrophage migration inhibitory factor (glycosylation-inhibiting factor)	2	-0.704089	0.00733905	0.779806	0	0	0	0
Q3UVK0	Ermp1	Endoplasmic reticulum metallopeptidase 1	8	-0.744656	-0.625979	0.0871912	0	0	0	0
Q91ZA3	Pcca	Propionyl-CoA carboxylase alpha chain, mitochondrial	41	-0.785726	-0.689753	0.157173	1	0	0	0
Q9D0L4	Adck1	Uncharacterized aarF domain-containing protein kinase 1	5	-0.78824	-0.220581	0.565792	1	0	0	0
Q9CXW4	Rpl11	60S ribosomal protein L11	2	-0.816596	-0.848011	-0.319784	0	0	0	0
A2ARV4	Lrp2	Low-density lipoprotein receptor-related protein 2	64	-0.845546	-0.565481	0.210888	0	0	0	0
Q8BK48	Ces2e	Pyrethroid hydrolase Ces2e	3	-0.870968	-0.798667	0.0723116	0	0	0	0
Q8BYF6	Slc5a8	Solute carrier family 5 (sodium-coupled monocarboxylate transporter), member 8/12	2	-0.898753	-1.5292	-0.210947	0	0	0	0
Q05920	Pcx	Pyruvate carboxylase catalyzes a 2-step reaction, involving the ATP-dependent carboxylation of the covalently attached biotin in the first step and the transfer of the carboxyl group to pyruvate in the second. Catalyzes in a tissue specific manner, the initial reactions of glucose (liver, kidney) and lipid (adipose tissue, liver, brain) synthesis from pyruvate	53	-0.90301	-0.852329	0.028852	1	0	0	0
Q99MR8	Mccc1	Methylcrotonoyl-CoA carboxylase subunit alpha, mitochondrial	33	-0.934786	-0.708727	0.198117	1	0	0	0
Q62261	Sptbn1	Spectrin beta chain, non-erythrocytic 1	37	-0.968379	-0.234601	0.966652	0	0	0	0
Q8VDD5	Myh9	Myosin, heavy polypeptide 9, non-muscle	7	-1.02098	-0.664425	0.286526	0	0	0	0
P16546	Sptan1	Spectrin alpha chain, non-erythrocytic 1	25	-1.03765	-0.132119	0.671837	0	0	0	0
O88343	Slc4a4	Solute carrier family 4 (sodium bicarbonate cotransporter), member 4	14	-1.0523	0.22404	1.40643	0	0	0	0
P80317	Cct6a	Chaperonin containing tcp1, subunit 6a (zeta)	2	-1.27285	0.908659	2.18152	0	0	1	0
O35215	Ddt	D-dopachrome decarboxylase	3	-1.29396	-1.9317	-0.637738	0	0	0	0
Q8VCW8	Acsf2	Acyl-CoA synthetase family member 2, mitochondrial	3	-1.48294	-0.203419	1.27953	1	0	0	0

## Sheet: Tab.2 Experiment#2
UniProt ID	Gene Name	Protein Name	Unique peptides	Log2(M/L)	Log2(H/L)	Log2(H/M)	Mitochondrial annontation	Retain after M/L cutoff	Retain after H/L cutoff	Retain in both
O35857	Timm44	Mitochondrial import inner membrane translocase subunit TIM44	16	3.98313	1.33834	-0.444282	1	1	1	1
Q99MS3	Mpv17l	Mpv17 transgene, kidney disease mutant-like	7	3.69544	1.9731	-1.81644	1	1	1	1
P19258	Mpv17	Protein Mpv17	4	3.45904	4.10936	-0.289034	1	1	1	1
Q9DCY0	Keg1	Glycine n-acyltransferase / glycine n-benzoyltransferase	22	3.25069	1.75305	-1.41955	0	1	1	1
P42125	Eci1	Enoyl-CoA delta isomerase 1, mitochondrial	13	3.21285	3.47871	0.347892	1	1	1	1
Q8BJ03	Cox15	Cytochrome c oxidase assembly protein COX15 homolog	10	3.05422	2.18748	-0.713166	1	1	1	1
Q8BVI4	Qdpr	Quinoid dihydropteridine reductase	9	3.00894	2.73359	-0.253894	1	1	1	1
Q9QZD8	Slc25a10	Solute carrier family 25 (mitochondrial carrier, dicarboxylate transporter), member 10	17	2.96112	2.85044	-0.0848998	1	1	1	1
Q9WTQ8	Timm23	Mitochondrial import inner membrane translocase subunit tim23	4	2.93015	2.87044	-0.156563	1	1	1	1
O55125	Nipsnap1	Protein NipSnap homolog 1	11	2.86851	2.75937	-0.0989536	1	1	1	1
Q9D6M3	Slc25a22	Solute carrier family 25 (mitochondrial glutamate transporter), member 18/22	11	2.8293	2.60319	-0.125935	1	1	1	1
Q8BHE8	Maip1	m-AAA protease-interacting protein 1, mitochondrial	5	2.78207	2.27676	-0.272646	1	1	1	1
Q921N7	Tmem70	Transmembrane protein 70, mitochondrial	4	2.77085	1.99812	-0.754212	1	1	1	1
P51881	Slc25a5	Solute carrier family 25 (mitochondrial carrier, adenine nucleotide translocator), member 5	12	2.75253	2.90779	0.144699	1	1	1	1
Q9D020	Nt5c3	Cytosolic 5'-nucleotidase 3A	6	2.7324	2.84908	0.116631	0	1	1	1
Q9D6S7	Mrrf	Ribosome-recycling factor, mitochondrial	3	2.72962	2.08672	0.0404015	1	1	1	1
Q925N2	Sfxn2	Sideroflexin-2	12	2.72818	2.57761	0.0360461	1	1	1	1
Q9DCU9	Hoga1	4-hydroxy-2-oxoglutarate aldolase, mitochondrial	16	2.72812	2.59039	-0.13914	1	1	1	1
Q9D6K8	Fundc2	FUN14 domain-containing protein 2	5	2.69922	2.54826	-0.102791	1	1	1	1
Q9WVD5	Slc25a15	Solute carrier family 25 (mitochondrial carrier ornithine transporter), member 15	18	2.6643	2.46265	-0.130539	1	1	1	1
Q9D6U8	Fam162a	Family with sequence similarity 162, member a	5	2.61626	3.32955	0.740798	1	1	1	1
Q9D7J4	Cox20	Cytochrome c oxidase assembly protein subunit 20	5	2.61075	2.66387	0.165944	1	1	1	1
P58044	Idi1	Isopentenyl-diphosphate Delta-isomerase 1	6	2.59732	0.902344	-1.42496	1	1	1	1
Q9QYR9	Acot2	Acyl-coenzyme A thioesterase 2, mitochondrial	8	2.58398	2.66671	0.448161	1	1	1	1
Q9DCC8	Tomm20	Mitochondrial import receptor subunit TOM20 homolog	3	2.56291	2.67331	0.267116	1	1	1	1
Q99JR1	Sfxn1	Sideroflexin-1/3	10	2.55895	2.64715	0.277271	1	1	1	1
Q9CR24	Nudt8	Nudix (nucleoside diphosphate linked moiety x)-type motif 8	6	2.52519	1.32291	-0.108674	1	1	1	1
Q8BIP0	Dars2	Aspartate--tRNA ligase, mitochondrial	3	2.52354	2.11533	-0.408206	1	1	1	1
Q9D1Q4	Dpm3	Dolichol-phosphate mannosyltransferase subunit 3	3	2.51944	2.37114	-0.148289	0	1	1	1
Q9CQH3	Ndufb5	NADH dehydrogenase [ubiquinone] 1 beta subcomplex subunit 5, mitochondrial	4	2.49324	2.78469	0.369383	1	1	1	1
Q80Y14	Glrx5	Glutaredoxin-related protein 5, mitochondrial	3	2.46294	2.52409	0.165172	1	1	1	1
Q8BGX2	Timm29	Mitochondrial import inner membrane translocase subunit Tim29	8	2.45864	2.31875	-0.0858948	1	1	1	1
Q8JZU2	Slc25a1	Tricarboxylate transport protein, mitochondrial	10	2.45386	2.18507	-0.101552	1	1	1	1
Q8BH86	Dglucy	D-glutamate cyclase, mitochondrial	26	2.447	1.9812	-0.501974	1	1	1	1
Q5M8N4	Sdr39u1	Short chain dehydrogenase/reductase family 39u, member 1	8	2.4453	2.1281	-0.566784	1	1	1	1
Q9CQR4	Acot13	Acyl-coenzyme A thioesterase 13	4	2.43962	2.66873	0.202261	1	1	1	1
Q8K0Z7	Taco1	Translational activator of cytochrome c oxidase 1	4	2.43547	1.12895	0.252173	1	1	1	1
Q9Z2I0	Letm1	Mitochondrial proton/calcium exchanger protein	20	2.42975	2.20533	-0.22238	1	1	1	1
Q8BZ09	Slc25a21	Solute carrier family 25 (mitochondrial 2-oxodicarboxylate transporter), member 21	12	2.42884	1.30012	-0.957888	1	1	1	1
P05202	Got2	Glutamatic-oxaloacetic transaminase 2, mitochondrial	27	2.41064	2.42002	0.141171	1	1	1	1
Q9DBH5	Lman2	Vesicular integral-membrane protein VIP36	16	2.40458	1.82579	-0.549113	0	1	1	1
Q8C3X2	Ccdc90b	Coiled-coil domain-containing protein 90B, mitochondrial	11	2.3944	2.29358	-0.185458	1	1	1	1
Q8BFZ9	Erlin2	Erlin-2	20	2.39372	1.99689	-0.336355	0	1	1	1
Q99KR3	Lactb2	Endoribonuclease LACTB2	12	2.38888	1.56223	-0.76295	1	1	1	1
Q78IK4	Apool	MICOS complex subunit Mic27	14	2.38808	2.72838	0.40621	1	1	1	1
Q9CR62	Slc25a11	Solute carrier family 25 (mitochondrial carrier oxoglutarate carrier), member 11	15	2.37047	2.35668	0.0153548	1	1	1	1
Q9JKL4	Ndufaf3	NADH dehydrogenase [ubiquinone] 1 alpha subcomplex assembly factor 3	6	2.36821	2.25357	-0.295057	1	1	1	1
Q9DCZ4	Apoo	Apolipoprotein O	5	2.35817	2.9018	0.599889	1	1	1	1
Q80XN0	Bdh1	D-beta-hydroxybutyrate dehydrogenase, mitochondrial	14	2.34162	1.12691	-1.1613	1	1	1	1
Q9CWG8	Ndufaf7	Protein arginine methyltransferase NDUFAF7, mitochondrial	5	2.34062	2.07618	-0.264443	1	1	1	1
Q99J39	Mlycd	Malonyl-CoA decarboxylase, mitochondrial	14	2.33211	1.6338	-0.706371	1	1	1	1
Q3UNZ8	BC026585	Quinone oxidoreductase-like protein 2	14	2.32674	1.77766	-0.675351	1	1	1	1
Q9CXD6	Mcur1	Mitochondrial calcium uniporter regulator 1	10	2.31484	1.95751	-0.102868	1	1	1	1
Q3UIU2	Ndufb6	NADH dehydrogenase [ubiquinone] 1 beta subcomplex subunit 6	3	2.31014	2.78683	0.427392	1	1	1	1
O70503	Hsd17b12	17beta-estradiol 17-dehydrogenase / very-long-chain 3-oxoacyl-CoA reductase	11	2.30717	1.01042	-1.05325	0	1	1	1
P63030	Mpc1	Mitochondrial pyruvate carrier 1	3	2.30463	2.47832	0.201759	1	1	1	1
Q9Z0S1	Bpnt1	3'(2'),5'-bisphosphate nucleotidase 1	12	2.30346	1.7988	-0.270834	0	1	1	1
Q7TNE1	Sugct	Succinate---hydroxymethylglutarate coa-transferase	13	2.29408	1.13973	-0.996311	1	1	1	1
A2ASZ8	Slc25a25	Calcium-binding mitochondrial carrier protein SCaMC-2	2	2.29066	2.71293	0.422233	1	1	1	1
Q07417	Acads	Short-chain specific acyl-CoA dehydrogenase, mitochondrial	16	2.2806	1.55026	-0.805938	1	1	1	1
Q9D6R2	Idh3a	Isocitrate dehydrogenase [NAD] subunit alpha, mitochondrial	15	2.26894	2.49743	0.24306	1	1	1	1
Q8VEM8	Slc25a3	Solute carrier family 25 (mitochondrial carrier, phosphate carrier), member 3	17	2.26616	2.44313	0.195096	1	1	1	1
Q921G7	Etfdh	Electron transfer flavoprotein-ubiquinone oxidoreductase, mitochondrial	23	2.25849	1.81036	-0.275821	1	1	1	1
Q9Z2I8	Suclg2	Succinate--CoA ligase [GDP-forming] subunit beta, mitochondrial	16	2.25629	2.07632	-0.00138565	1	1	1	1
Q8VDL4	Adpgk	ADP-dependent glucokinase	7	2.24741	1.38797	-0.912809	0	1	1	1
Q9D0G0	Mrps30	28S ribosomal protein S30, mitochondrial	14	2.24525	1.49682	-0.390529	1	1	1	1
Q91ZV0	Mia2	Melanoma inhibitory activity 2	3	2.23294	0.930094	-1.09271	0	1	1	1
Q91VM9	Ppa2	Inorganic pyrophosphatase 2, mitochondrial	16	2.23033	2.05846	-0.207794	1	1	1	1
P48962	Slc25a4	Solute carrier family 25 (mitochondrial carrier, adenine nucleotide translocator), member 4	10	2.21384	2.8224	0.551688	1	1	1	1
O88441	Mtx2	Metaxin-2	12	2.20711	2.4722	0.353436	1	1	1	1
Q8VDK1	Nit1	Deaminated glutathione amidase	12	2.18482	1.36446	-0.644623	1	1	1	1
Q925N0	Sfxn5	Sideroflexin-5	12	2.18199	1.77682	-0.430295	1	1	1	1
Q8BH59	Slc25a12	Solute carrier family 25 (mitochondrial aspartate/glutamate transporter), member 12/13	20	2.15685	2.11187	0.204266	1	1	1	1
P43274	Hist1h1e	H1.4 linker histone, cluster member	2	2.15607	0.280362	-1.88747	0	1	1	1
Q8VDP6	Cdipt	CDP-diacylglycerol--inositol 3-phosphatidyltransferase	4	2.14509	2.0742	-0.252587	0	1	1	1
O35166	Gosr2	Golgi SNAP receptor complex member 2	4	2.12694	1.84338	-0.185934	0	1	1	1
Q91W52	Tmem19	Transmembrane protein 19	2	2.10564	1.5966	-0.389697	0	1	1	1
Q8BJ64	Chdh	Choline dehydrogenase, mitochondrial	24	2.09126	1.48445	-0.593616	1	1	1	1
Q9DCM0	Ethe1	Persulfide dioxygenase ETHE1, mitochondrial	10	2.08658	1.85288	-0.115129	1	1	1	1
P09925	Surf1	Surfeit locus protein 1	5	2.08634	1.99791	-0.0551116	1	1	1	1
Q9D0L7	Armc10	Armadillo repeat-containing protein 10	8	2.08277	1.7376	-0.308269	1	1	1	1
Q8CI78	Rmnd1	Required for meiotic nuclear division protein 1 homolog	4	2.07758	1.44583	-0.597714	1	1	1	1
Q922G0	Slc25a36	Solute carrier family 25, member 33/36	9	2.07286	1.90389	-0.1786	1	1	1	1
Q9R112	Sqrdl	Sulfide:quinone oxidoreductase, mitochondrial	23	2.05457	1.62012	-0.515027	1	1	1	1
Q9DC16	Ergic1	Endoplasmic reticulum-Golgi intermediate compartment protein 1	7	2.04939	1.15153	-0.95115	0	1	1	1
Q9Z1P6	Ndufa7	NADH dehydrogenase [ubiquinone] 1 alpha subcomplex subunit 7	4	2.04932	3.26647	0.554147	1	1	1	1
P38060	Hmgcl	Hydroxymethylglutaryl-CoA lyase, mitochondrial	9	2.04586	1.85048	-0.219992	1	1	1	1
Q8R0F8	Fahd1	Fumarylacetoacetate hydrolase domain containing 1	8	2.0438	1.92402	-0.165855	1	1	1	1
Q9CQN1	Trap1	Heat shock protein 75 kDa, mitochondrial	26	2.02892	1.20777	-0.767388	1	1	1	1
Q9D1B9	Mrpl28	39S ribosomal protein L28, mitochondrial	4	2.02443	1.58621	-0.990194	1	1	1	1
Q9Z2Z6	Slc25a20	Solute carrier family 25 (mitochondrial carnitine/acylcarnitine transporter), member 20/29	17	2.02329	2.33785	0.401084	1	1	1	1
Q9D8B4	Ndufa11	Nadh dehydrogenase (ubiquinone) 1 alpha subcomplex subunit 11	4	2.01899	2.09082	0.199123	1	1	1	1
Q99J47	Dhrs7b	Dehydrogenase/reductase (sdr family) member 7b	6	2.0161	1.38648	-0.510169	1	1	1	1
Q8BU14	Sec62	SEC62 homolog (S. cerevisiae)	5	2.0131	1.49149	-0.643	0	1	1	1
Q8BK72	Mrps27	28S ribosomal protein S27, mitochondrial	15	2.01296	1.81566	-0.277219	1	1	1	1
Q3UJU9	Rmdn3	Regulator of microtubule dynamics protein 3	11	2.01167	1.60819	-0.455139	1	1	1	1
Q9CRD0	Ociad1	OCIA domain-containing protein 1	7	2.00418	1.84748	0.0186342	1	1	1	1
Q9CRA7	Atp5s	Atp synthase, h+ transporting, mitochondrial f0 complex, subunit s	4	1.99675	2.27793	0.281194	1	1	1	1
Q8VBT0	Tmx1	Thioredoxin-related transmembrane protein 1	4	1.97831	1.00461	-0.973696	0	1	1	1
Q8BGA9	Oxa1l	YidC/Oxa1 family membrane protein insertase	7	1.9703	1.27471	-0.818961	1	1	1	1
O55028	Bckdk	[3-methyl-2-oxobutanoate dehydrogenase [lipoamide]] kinase, mitochondrial	7	1.95338	1.69862	-0.0954042	1	1	1	1
Q91VA6	Poldip2	Polymerase (DNA-directed), delta interacting protein 2	7	1.95177	1.79556	-0.234211	1	1	1	1
Q99KU0	Vmp1	Vacuole membrane protein 1	2	1.93719	1.6089	-0.178763	0	1	1	1
Q8R4N0	Clybl	Citramalyl-CoA lyase, mitochondrial	10	1.9355	1.46331	-0.315486	1	1	1	1
Q9D136	Ogfod3	2-oxoglutarate and iron-dependent oxygenase domain-containing protein 3	5	1.93285	1.32602	-0.679712	0	1	1	1
B1AR13	Cisd3	CDGSH iron-sulfur domain-containing protein 3, mitochondrial	5	1.92934	1.60036	-0.206878	1	1	1	1
Q64133	Maoa	Amine oxidase [flavin-containing] A	8	1.92372	2.36244	0.503959	1	1	1	1
Q9CZB0	Sdhc	Succinate dehydrogenase complex, subunit c, integral membrane protein	5	1.92102	2.03612	0.0832474	1	1	1	1
Q9DC61	Pmpca	Mitochondrial-processing peptidase subunit alpha	14	1.91987	1.58448	-0.377295	1	1	1	1
O55126	Gbas	Nipsnap homolog 2	7	1.90916	2.57197	0.799916	1	1	1	1
Q9WUR2	Eci2	Enoyl-CoA delta isomerase 2, mitochondrial	7	1.89511	1.64791	-0.257011	1	1	1	1
Q91XE8	Tmem205	Transmembrane protein 205	2	1.88792	1.23634	-0.625044	1	1	1	1
Q9JJW0	Pxmp4	Peroxisomal membrane protein 4	7	1.88741	0.944559	-0.999625	1	1	1	1
P52825	Cpt2	Carnitine O-palmitoyltransferase 2, mitochondrial	27	1.88108	1.51172	-0.166827	1	1	1	1
Q99MN9	Pccb	Propionyl-CoA carboxylase beta chain, mitochondrial	23	1.87739	1.65604	-0.144202	1	1	1	1
Q71RI9	Ccbl2	Kynurenine---oxoglutarate transaminase / cysteine-s-conjugate beta-lyase / glutamine---phenylpyruvate transaminase	10	1.87586	2.21126	0.335369	1	1	1	1
Q91VD9	Ndufs1	NADH-ubiquinone oxidoreductase 75 kDa subunit, mitochondrial	33	1.86762	1.87963	0.14965	1	1	1	1
Q9R1Q6	Tmem176b	Transmembrane protein 176B	2	1.85232	1.15121	-0.701107	0	1	1	1
Q9CR21	Ndufab1	Nadh dehydrogenase (ubiquinone) 1 alpha/beta subcomplex 1, acyl-carrier protein	3	1.85092	2.466	0.030548	1	1	1	1
Q9CPP6	Ndufa5	NADH dehydrogenase [ubiquinone] 1 alpha subcomplex subunit 5	5	1.848	2.31374	0.345623	1	1	1	1
Q3TC72	Fahd2a	Fumarylacetoacetate hydrolase domain-containing protein 2A	8	1.84788	1.69421	-0.130634	1	1	1	1
Q505D7	Opa3	Optic atrophy 3 protein homolog	4	1.83568	1.77476	0.00144197	1	1	1	1
Q8BK08	Tmem11	Transmembrane protein 11, mitochondrial	4	1.82766	2.0767	0.0932897	1	1	1	1
Q9QZH6	Ecsit	Evolutionarily conserved signaling intermediate in Toll pathway, mitochondrial	8	1.82542	1.29007	-0.47698	1	1	1	1
Q9QXX4	Slc25a13	Solute carrier family 25 (mitochondrial carrier, adenine nucleotide translocator), member 13	29	1.82114	2.01867	0.119688	1	1	1	1
P61804	Dad1	Dolichyl-diphosphooligosaccharide--protein glycosyltransferase subunit DAD1	3	1.82085	1.41251	-0.429654	0	1	1	1
Q8VE95	Lrrc24	Leucine-rich repeat-containing protein 24	5	1.81676	2.39854	0.453333	1	1	1	1
P09671	Sod2	Superoxide dismutase [Mn], mitochondrial	8	1.81562	1.79523	0.0478175	1	1	1	1
Q9CXT8	Pmpcb	Mitochondrial-processing peptidase subunit beta	8	1.81553	1.26159	-0.521639	1	1	1	1
Q91VA0	Acsm1	Acyl-coenzyme A synthetase ACSM1, mitochondrial	20	1.81443	1.30918	-0.464903	1	1	1	1
Q922Q8	Lrrc59	Leucine-rich repeat-containing protein 59	7	1.80612	1.55778	-0.422134	0	1	1	1
Q9CYW4	Hdhd3	Haloacid dehalogenase-like hydrolase domain-containing protein 3	6	1.80265	1.60819	-0.108674	1	1	1	1
Q9DCT2	Ndufs3	NADH dehydrogenase [ubiquinone] iron-sulfur protein 3, mitochondrial	8	1.79876	1.92926	-0.0209258	1	1	1	1
Q9D6J5	Ndufb8	NADH dehydrogenase [ubiquinone] 1 beta subcomplex subunit 8, mitochondrial	6	1.7961	2.25302	0.501617	1	1	1	1
Q91YP0	L2hgdh	L-2-hydroxyglutarate dehydrogenase, mitochondrial	18	1.79464	1.34733	-0.352087	1	1	1	1
Q8BGP6	Slc25a40	Solute carrier family 25, member 40	5	1.79431	1.68176	-0.193635	1	1	1	1
Q78IK2	Usmg5	Up-regulated during skeletal muscle growth protein 5	3	1.79327	2.19248	0.389677	1	1	1	1
Q791T5	Mtch1	Mitochondrial carrier homolog 1	12	1.7876	1.91957	0.432318	1	1	1	1
Q921H9	Coa7	Cytochrome c oxidase assembly factor 7	3	1.78224	1.97684	0.136454	1	1	1	1
Q9DCS2	Mettl26	Methyltransferase-like 26	2	1.77985	0.899021	-1.76601	0	1	1	1
P35576	G6pc	Glucose-6-phosphatase, catalytic	8	1.77657	1.53117	0.256165	0	1	1	1
O55022	Pgrmc1	Membrane-associated progesterone receptor component 1	7	1.76277	2.0684	0.513188	1	1	1	1
O88696	Clpp	ATP-dependent Clp protease proteolytic subunit, mitochondrial	5	1.76094	1.85096	0.0522768	1	1	1	1
P56135	Atp5j2	Atp synthase, h+ transporting, mitochondrial f0 complex, subunit f2	3	1.75916	2.63981	0.779722	1	1	1	1
Q80W54	Zmpste24	CAAX prenyl protease 1 homolog	14	1.75847	1.34829	-0.601059	0	1	1	1
P20108	Prdx3	Thioredoxin-dependent peroxide reductase, mitochondrial	7	1.747	1.94512	0.203264	1	1	1	1
P70404	Idh3g	Isocitrate dehydrogenase [NAD] subunit gamma 1, mitochondrial	14	1.73483	1.85826	0.284751	1	1	1	1
A2ATU0	Dhtkd1	Probable 2-oxoglutarate dehydrogenase E1 component DHKTD1, mitochondrial	20	1.73461	1.33651	-0.283229	1	1	1	1
Q99LY9	Ndufs5	NADH dehydrogenase [ubiquinone] iron-sulfur protein 5	2	1.7287	2.75211	1.0234	1	1	1	1
Q9R0X4	Acot9	Acyl-coenzyme A thioesterase 9, mitochondrial	17	1.72058	1.25496	-0.472609	1	1	1	1
P97328	Khk	Ketohexokinase	5	1.72041	1.08916	-0.69101	0	1	1	1
Q9WU79	Prodh	Proline dehydrogenase 1, mitochondrial	24	1.71901	1.80194	0.144046	1	1	1	1
Q8R2Y8	Ptrh2	Peptidyl-tRNA hydrolase 2, mitochondrial	3	1.71255	1.67021	-0.0316069	1	1	1	1
Q3U186	Rars2	Probable arginine--tRNA ligase, mitochondrial	6	1.71119	1.60554	-0.469849	1	1	1	1
Q60932	Vdac1	Voltage-dependent anion-selective channel protein 1	11	1.70801	1.64205	-0.0106284	1	1	1	1
P16332	Mut	Methylmalonyl-CoA mutase, mitochondrial	23	1.70363	1.09207	-0.419662	1	1	1	1
Q9CQQ7	Atp5f1	ATP synthase F(0) complex subunit B1, mitochondrial	11	1.70279	1.78039	0.266996	1	1	1	1
Q920A7	Afg3l1	AFG3-like AAA ATPase 1	3	1.70177	1.26358	-0.786024	1	1	1	1
Q61767	Gm10681	3beta-hydroxy-Delta5-steroid dehydrogenase / steroid Delta-isomerase	6	1.70119	0.761881	-0.352953	1	1	1	1
Q14C51	Ptcd3	Pentatricopeptide repeat domain-containing protein 3, mitochondrial	11	1.69639	1.49201	-0.204383	1	1	1	1
Q791V5	Mtch2	Mitochondrial carrier homolog 2	13	1.68943	1.66289	0.0444641	1	1	1	1
Q8BYL4	Yars2	Tyrosyl-trna synthetase 2 (mitochondrial)	5	1.68527	1.5564	-0.313369	1	1	1	1
Q60931	Vdac3	Voltage-dependent anion-selective channel protein 3	7	1.68163	1.68576	0.0133551	1	1	1	1
Q60930	Vdac2	Voltage-dependent anion-selective channel protein 2	13	1.67338	1.94332	0.301354	1	1	1	1
Q8K0L3	Acsm2	Acyl-coa synthetase medium-chain family member 2	31	1.65938	0.496411	-1.22149	1	1	1	1
D3Z7P3	Gls	Glutaminase kidney isoform, mitochondrial	23	1.6554	1.78002	0.170053	1	1	1	1
Q8BM55	Tmem214	Transmembrane protein 214	19	1.65237	0.639417	-0.993494	0	1	1	1
Q9CZU6	Cs	Citrate synthase, mitochondrial	16	1.64672	1.65439	0.0783366	1	1	1	1
O35855	Bcat2	Branched-chain-amino-acid aminotransferase, mitochondrial	12	1.64011	2.47752	1.08706	1	1	1	1
Q64105	Spr	Sepiapterin reductase	8	1.63575	1.29784	-0.286093	0	1	1	1
Q3V384	Lace1	Peroxisome-assembly atpase	8	1.63003	1.31272	-0.276188	1	1	1	1
Q8BGC4	Zadh2	Prostaglandin reductase-3	7	1.61528	1.20088	-0.334826	1	1	1	1
O35083	Agpat1	1-acylglycerol-3-phosphate O-acyltransferase 1 (lysophosphatidic acid acyltransferase, alpha)	3	1.61315	1.51909	-0.0829884	0	1	1	1
Q8VCM8	Ncln	Nicalin	8	1.60421	1.08936	-0.460648	0	1	1	1
Q9JIZ0	Cml1	N-acetyltransferase 8 (gcn5-related) family member 1	6	1.5966	1.15484	-0.375422	0	1	1	1
Q8CAK1	Iba57	Putative transferase CAF17 homolog, mitochondrial	2	1.59254	1.53541	-0.0571665	1	1	1	1
Q9CR67	Tmem33	Transmembrane protein 33	6	1.58429	1.27781	-0.255822	0	1	1	1
P55096	Abcd3	ATP-binding cassette sub-family D member 3	28	1.5758	0.335483	-1.25501	1	1	1	1
Q9CXV1	Sdhd	Succinate dehydrogenase [ubiquinone] cytochrome b small subunit, mitochondrial	2	1.57299	2.28093	0.50518	1	1	1	1
Q9CQ54	Ndufc2	NADH dehydrogenase [ubiquinone] 1 subunit C2	4	1.56789	1.5101	0.00934717	1	1	1	1
Q9JHW2	Nit2	Nitrilase family, member 2	14	1.56769	1.50162	-0.284405	1	1	1	1
Q91V61	Sfxn3	Sideroflexin-1/3	11	1.5654	2.3512	0.996172	1	1	1	1
Q9D6Y7	Msra	Mitochondrial peptide methionine sulfoxide reductase	9	1.55587	1.02708	-0.386374	1	1	1	1
Q91ZH7	Abhd3	Abhydrolase domain-containing protein 1/3	4	1.54715	0.677801	-0.869385	0	1	1	1
Q6ZWY3	Rps27l	Small subunit ribosomal protein s27e	2	1.54142	0.882526	-0.658948	0	1	1	1
A6H611	Mipep	Mitochondrial intermediate peptidase	9	1.53953	1.09106	-0.455257	1	1	1	1
Q61081	Cdc37	Cell division cycle protein 37	3	1.53481	0.355467	-1.17932	0	1	1	1
Q9DB29	Iah1	Isoamyl acetate-hydrolyzing esterase 1 homolog	7	1.53292	1.16298	-0.293041	0	1	1	1
Q5XJY4	Parl	Presenilins-associated rhomboid-like protein, mitochondrial	2	1.52997	1.39769	-0.0539579	1	1	1	1
Q9CZN7	Shmt2	Serine hydroxymethyltransferase	21	1.52707	0.985136	-0.485681	1	1	1	1
P61620	Sec61a1	Protein transport protein Sec61 subunit alpha isoform 1	6	1.52401	0.711407	-0.539855	0	1	1	1
Q3URE1	Acsf3	Acyl-CoA synthetase family member 3, mitochondrial	21	1.51561	1.08052	-0.393236	1	1	1	1
Q9DD20	Mettl7b	Methyltransferase-like protein 7B	7	1.51506	1.07991	-0.421187	0	1	1	1
A2AIL4	Ndufaf6	Nadh dehydrogenase [ubiquinone] 1 alpha subcomplex assembly factor 6	3	1.49718	0.995231	-0.501933	1	1	1	1
Q3V1L4	Nt5c2	Cytosolic purine 5'-nucleotidase	8	1.49529	1.29202	0.0513025	0	1	1	1
P50171	H2-Ke6	Estradiol 17-beta-dehydrogenase 8	11	1.49293	1.68639	0.127501	1	1	1	1
Q9Z2I9	Sucla2	Succinate--CoA ligase [ADP-forming] subunit beta, mitochondrial	20	1.48893	1.35862	0.0143553	1	1	1	1
Q8C0L0	Tmx4	Thioredoxin-related transmembrane protein 4	3	1.48398	1.70385	0.139993	0	1	1	1
Q9JI39	Abcb10	ATP-binding cassette sub-family B member 10, mitochondrial	12	1.48362	1.73305	0.0615688	1	1	1	1
Q9CQJ8	Ndufb9	NADH dehydrogenase [ubiquinone] 1 beta subcomplex subunit 9	8	1.47825	2.18257	0.494774	1	1	1	1
Q922B1	Macrod1	O-acetyl-ADP-ribose deacetylase MACROD1	4	1.47508	1.75142	0.276318	1	1	1	1
Q99J56	Derl1	Der1-like domain family, member 1	3	1.47233	0.753861	-0.828434	0	1	1	1
Q5HZI9	Slc25a51	Solute carrier family 25, member 51	9	1.47166	1.36474	-0.196194	1	1	1	1
Q91WK5	Gcsh	Glycine cleavage system H protein, mitochondrial	3	1.46874	1.58761	0.0659858	1	1	1	1
Q99L04	Dhrs1	Dehydrogenase/reductase (SDR family) member 1	13	1.46869	0.799087	-0.657673	1	1	1	1
P10639	Txn1	Thioredoxin	2	1.4666	0.728225	-0.789337	0	1	1	1
Q2TPA8	Hsdl2	Hydroxysteroid dehydrogenase-like protein 2	7	1.46503	1.52135	0.00647756	1	1	1	1
Q9DCS3	Mecr	Enoyl-[acyl-carrier-protein] reductase, mitochondrial	6	1.45828	1.13442	-0.0482034	1	1	1	1
Q9D023	Mpc2	Mitochondrial pyruvate carrier 2	8	1.45807	1.73409	0.435202	1	1	1	1
Q925I1	Atad3a	ATPase family AAA domain-containing protein 3	17	1.45765	1.32602	-0.0604424	1	1	1	1
Q8C025	Chpt1	Diacylglycerol cholinephosphotransferase	3	1.45628	0.465086	-1.03564	1	1	1	1
Q8C172	Cers6	Sphingoid base n-palmitoyltransferase	3	1.44837	0.625645	-0.561345	0	1	1	1
P22315	Fech	Protoporphyrin/coproporphyrin ferrochelatase	13	1.44615	1.15381	-0.293235	1	1	1	1
Q8R164	Bphl	Biphenyl hydrolase-like (serine hydrolase, breast epithelial mucin-associated antigen)	19	1.44308	1.16768	-0.37947	1	1	1	1
Q60597	Ogdh	Oxoglutarate (alpha-ketoglutarate) dehydrogenase (lipoamide)	47	1.43904	1.36233	-0.0404524	1	1	1	1
Q61941	Nnt	NAD(P) transhydrogenase, mitochondrial	34	1.43861	1.69283	0.3122	1	1	1	1
Q91YH5	Atl3	Atlastin-3	15	1.43851	1.03548	-0.410006	0	1	1	1
Q9CPV4	Glod4	Glyoxalase domain-containing protein 4	12	1.42986	1.00159	-0.635293	1	1	1	1
P61750	Arf4	ADP-ribosylation factor 4	4	1.42304	0.744678	-0.510498	0	1	1	1
Q9ERS2	Ndufa13	NADH dehydrogenase [ubiquinone] 1 alpha subcomplex subunit 13	3	1.41673	2.47345	0.771294	1	1	1	1
Q8QZY2	Glyctk	Glycerate 2-kinase	6	1.40936	0.559345	-0.847258	1	1	1	1
P08249	Mdh2	Malate dehydrogenase 2, NAD (mitochondrial)	16	1.40741	1.60758	0.177216	1	1	1	1
P56395	Cyb5a	Cytochrome b5 type a (microsomal)	5	1.40026	0.736475	-0.617897	0	1	1	1
Q9D964	Gatm	Glycine amidinotransferase (l-arginine:glycine amidinotransferase)	20	1.39988	1.41479	0.166458	1	1	1	1
P16331	Pah	Phenylalanine-4-hydroxylase	25	1.39944	0.808344	-0.609266	0	1	1	1
Q91ZV4	Mogat1	2-acylglycerol O-acyltransferase 1	7	1.39917	0.727093	-0.559175	0	1	1	1
Q9CYN2	Spcs2	Signal peptidase complex subunit 2 homolog (s. cerevisiae)	3	1.39912	0.651408	-0.869385	0	1	1	1
Q64310	Surf4	Surfeit locus protein 4	5	1.39676	0.928048	-0.543131	0	1	1	1
P68254	Ywhaq	Tyrosine 3-monooxygenase/tryptophan 5-monooxygenase activation protein theta	5	1.39204	1.36199	-0.215144	0	1	1	1
O08914	Faah	Fatty-acid amide hydrolase 1	13	1.38891	1.12988	-0.0624899	0	1	1	1
Q8VBZ3	Clptm1	Cleft lip and palate transmembrane protein 1 homolog	9	1.38228	0.715806	-0.519259	0	1	1	1
P61982	Ywhag	Tyrosine 3-monooxygenase/tryptophan 5-monooxygenase activation protein, gamma polypeptide	2	1.37984	0.664665	-0.61116	0	1	1	1
P12970	Rpl7a	Large subunit ribosomal protein l7ae	4	1.37189	1.33222	-0.704253	0	1	1	1
Q9CQY5	Magt1	Magnesium transporter protein 1	7	1.36955	0.919302	-0.450912	0	1	1	1
Q61335	Bcap31	B-cell receptor-associated protein 31	7	1.36289	0.613343	-0.84495	0	1	1	1
Q9ESW4	Agk	Acylglycerol kinase, mitochondrial	12	1.35106	1.42937	0.0583858	1	1	1	1
P60904	Dnajc5	Dnaj heat shock protein family (hsp40) member c5	3	1.34704	1.33508	0.0258793	0	1	1	1
Q78KK3	Slc22a18	Solute carrier family 22 member 18	7	1.34517	0.425137	-0.822274	0	1	1	1
Q924L1	Letmd1	LETM1 domain-containing protein 1	10	1.34409	2.09791	0.574634	1	1	1	1
Q6P6M5	Pex11g	Peroxisomal biogenesis factor 11 gamma	4	1.33999	0.378068	-0.961845	0	1	1	1
O88986	Gcat	Glycine C-acetyltransferase (2-amino-3-ketobutyrate-coenzyme A ligase)	9	1.33971	1.76146	0.709291	1	1	1	1
Q60766	Irgm1	Immunity-related GTPase family M protein 1	5	1.33628	0.543892	-0.587273	0	1	1	1
Q9DCL9	Paics	Multifunctional protein ADE2	7	1.3352	1.17274	-0.315056	1	1	1	1
Q91XE0	Glyat	Glycine n-acyltransferase / glycine n-benzoyltransferase	19	1.32659	1.19937	-0.186689	1	1	1	1
Q6ZQI3	Mlec	Malectin	8	1.32452	0.407842	-1.12023	0	1	1	1
Q9CQU3	Rer1	Retention in endoplasmic reticulum sorting receptor 1	5	1.32418	0.466862	-0.734539	0	1	1	1
Q9CPQ8	Atp5l	ATP synthase, H+ transporting, mitochondrial F0 complex, subunit G	4	1.32389	1.64247	0.361319	1	1	1	1
P00397	mt-Co1	Component of the cytochrome c oxidase, the last enzyme in the mitochondrial electron transport chain which drives oxidative phosphorylation. The respiratory chain contains 3 multisubunit complexes succinate dehydrogenase (complex II, CII), ubiquinol- cytochrome c oxidoreductase (cytochrome b-c1 complex, complex III, CIII) and cytochrome c oxidase (complex IV, CIV), that cooperate to transfer elec…	4	1.31788	1.27429	0.0606008	1	1	1	1
O08547	Sec22b	Vesicle-trafficking protein SEC22b	3	1.31783	1.36776	0.0499095	0	1	1	1
Q99JH8	Kdelr1	ER lumen protein-retaining receptor 1	2	1.31336	0.976657	-0.31865	0	1	1	1
Q9D710	Tmx2	Thioredoxin-related transmembrane protein 2	6	1.31255	1.14952	-0.124519	1	1	1	1
Q9D1D4	Tmed10	Transmembrane emp24 domain-containing protein 10	3	1.3104	1.29013	-0.168269	0	1	1	1
Q5F285	Tmem256	Transmembrane protein 256	3	1.3097	0.679694	0.219711	0	1	1	1
Q99LX0	Park7	Parkinson disease (autosomal recessive, early onset) 7	6	1.29672	0.865523	-0.186771	1	1	1	1
Q9QXS8	Cml5	N-acetyltransferase 8 (gcn5-related) family member 5	2	1.2966	0.790522	-0.506127	0	1	1	1
P61205	Arf3	ADP-ribosylation factor 3	2	1.29613	1.15406	-0.274512	0	1	1	1
P42925	Pxmp2	Peroxisomal membrane protein 2	3	1.2959	0.728487	-0.61998	1	1	1	1
Q9D7P6	Iscu	Iron-sulfur cluster assembly enzyme ISCU, mitochondrial	2	1.29566	1.03605	-0.259668	1	1	1	1
Q8K2B3	Sdha	Succinate dehydrogenase [ubiquinone] flavoprotein subunit, mitochondrial	28	1.29196	1.25641	-0.0445384	1	1	1	1
Q9ET30	Tm9sf3	Transmembrane 9 superfamily member 3	9	1.29184	0.497638	-0.804753	0	1	1	1
Q99LC5	Etfa	Electron transfer flavoprotein subunit alpha, mitochondrial	15	1.28511	1.14841	-0.107135	1	1	1	1
P47740	Aldh3a2	Aldehyde dehydrogenase family 3, subfamily a2	15	1.27417	0.65581	-1.0206	1	1	1	1
Q99JY4	Trabd	TraB domain-containing protein	5	1.27095	1.17389	-0.0970852	0	1	1	1
P63101	Ywhaz	Tyrosine 3-monooxygenase/tryptophan 5-monooxygenase activation protein, zeta polypeptide	9	1.26027	0.719841	-0.578542	0	1	1	1
Q9CZR8	Tsfm	Ts translation elongation factor, mitochondrial	5	1.25991	1.21294	-0.173124	1	1	1	1
Q9QZ23	Nfu1	NFU1 iron-sulfur cluster scaffold homolog, mitochondrial	4	1.25689	1.31649	-0.305664	1	1	1	1
P62259	Ywhae	Tyrosine 3-monooxygenase/tryptophan 5-monooxygenase activation protein, epsilon polypeptide	7	1.25102	0.942083	-0.284528	0	1	1	1
P13707	Gpd1	Glycerol-3-phosphate dehydrogenase [NAD(+)], cytoplasmic	17	1.24367	0.703278	-0.577336	0	1	1	1
Q99J27	Slc33a1	Mfs transporter, pat family, solute carrier family 33 (acetyl-coa transportor), member 1	7	1.23964	0.433066	-1.05481	0	1	1	1
Q9Z2Y8	Prosc	Pyridoxal phosphate homeostasis protein	2	1.23879	0.500088	-0.73865	1	1	1	1
P47199	Cryz	Nadph:quinone reductase	10	1.2386	1.07128	-0.188743	1	1	1	1
Q6PB66	Lrpprc	Leucine-rich PPR motif-containing protein, mitochondrial	45	1.23769	1.15374	-0.173271	1	1	1	1
Q9D0D3	Mtpap	Poly(A) RNA polymerase, mitochondrial	6	1.23665	0.746743	-0.490456	1	1	1	1
Q8R115	Tmem82	Transmembrane protein 82	4	1.23358	0.706995	-0.262261	0	1	1	1
Q8VCR3	Tmem242	Transmembrane protein 242	2	1.23254	0.955387	-0.277184	1	1	1	1
Q9WTP7	Ak3	GTP:AMP phosphotransferase AK3, mitochondrial	11	1.22836	1.25659	-0.083982	1	1	1	1
Q9WV55	Vapa	Vesicle-associated membrane protein-associated protein A	5	1.22052	0.811635	-0.123088	0	1	1	1
P17427	Ap2a2	Adaptor-related protein complex 2, alpha 2 subunit	11	1.22039	0.741402	-0.560196	0	1	1	1
Q9QXG4	Acss2	Acyl-coa synthetase short-chain family member 2	10	1.21748	0.269512	-1.02991	0	1	1	1
Q9CZX9	Emc4	ER membrane protein complex subunit 4	5	1.21164	0.776441	-0.270051	0	1	1	1
O35609	Scamp3	Secretory carrier-associated membrane protein 3	5	1.21157	0.882995	0.0724489	0	1	1	1
Q5SWT3	Slc25a35	Solute carrier family 25, member 35	13	1.20708	1.73725	0.522257	1	1	1	1
P51175	Ppox	Protoporphyrinogen/coproporphyrinogen iii oxidase	4	1.20702	1.09011	-0.116895	1	1	1	1
P03921	mt-Nd5	Nadh-ubiquinone oxidoreductase chain 5	6	1.20552	1.41711	0.227002	1	1	1	1
Q9CQX2	Cyb5b	Cytochrome b5 type B	8	1.20477	1.45896	0.29537	1	1	1	1
Q8BPE4	Tmem177	Transmembrane protein 177	2	1.20207	2.1818	-0.110511	1	1	1	1
Q91ZE0	Tmlhe	Trimethyllysine dioxygenase, mitochondrial	5	1.19875	1.13803	-0.0607584	1	1	1	1
Q8C3X8	Lmf2	Lipase maturation factor 2	2	1.19799	0.558464	-0.63949	0	1	1	1
Q8CFJ7	Slc25a45	Solute carrier family 25, member 45	11	1.19144	1.30305	0.172872	1	1	1	1
Q9CQ92	Fis1	Mitochondrial fission 1 protein	4	1.18834	1.19308	0.273576	1	1	1	1
Q8C5H8	Nadk2	NAD kinase 2, mitochondrial	10	1.17747	1.35569	0.057277	1	1	1	1
Q64516	Gyk	Glycerol kinase	20	1.17581	0.504366	-0.704206	1	1	1	1
Q9D0L4	Adck1	Uncharacterized aarF domain-containing protein kinase 1	8	1.16986	2.22802	0.504264	1	1	1	1
Q9D2G2	Dlst	2-oxoglutarate dehydrogenase E2 component (dihydrolipoamide succinyltransferase)	8	1.1696	1.0695	-0.127415	1	1	1	1
Q8R1V4	Tmed4	Transmembrane emp24 domain-containing protein 4	2	1.15659	0.970412	-0.186229	0	1	1	1
Q8BIJ6	Iars2	Isoleucine--tRNA ligase, mitochondrial	22	1.15562	0.690909	-0.507829	1	1	1	1
Q9CR51	Atp6v1g1	Atpase, h+ transporting, lysosomal v1 subunit g1	2	1.15406	1.35986	0.238787	0	1	1	1
Q02013	Aqp1	Aquaporin-1	4	1.15394	1.26231	0.110764	0	1	1	1
Q8BMS1	Hadha	Trifunctional enzyme subunit alpha, mitochondrial	29	1.15004	1.432	0.367818	1	1	1	1
O55142	Rpl35a	Large subunit ribosomal protein l35ae	2	1.14841	0.639047	-0.509368	0	1	1	1
P53395	Dbt	2-oxoisovalerate dehydrogenase E2 component (dihydrolipoyl transacylase)	12	1.14431	0.788519	-0.505533	1	1	1	1
Q9DBJ1	Pgam1	2,3-bisphosphoglycerate-dependent phosphoglycerate mutase	5	1.14424	0.792022	-0.294986	0	1	1	1
P61027	Rab10	RAB10, member RAS oncogene family	3	1.14176	0.900567	-0.255736	0	1	1	1
O55143	Atp2a2	Atpase, ca++ transporting, cardiac muscle, slow twitch 2	31	1.14039	0.673918	-0.453222	0	1	1	1
Q8BLF1	Nceh1	Neutral cholesterol ester hydrolase 1	13	1.13875	0.329755	-0.812106	0	1	1	1
P03911	mt-Nd4	NADH-ubiquinone oxidoreductase chain 4	6	1.13514	1.25272	0.271545	1	1	1	1
Q99JI6	Rap1b	Ras-related protein Rap-1b	2	1.13429	1.0125	-0.0493823	0	1	1	1
Q99JY0	Hadhb	Hydroxyacyl-coa dehydrogenase trifunctional multienzyme complex subunit beta	19	1.13054	1.64399	0.508631	1	1	1	1
Q8R0Y8	Slc25a42	Mitochondrial coenzyme A transporter SLC25A42	7	1.13027	0.806943	-0.173726	1	1	1	1
Q3TLP5	Echdc2	Enoyl-CoA hydratase domain-containing protein 2, mitochondrial	8	1.13014	0.939001	-0.127778	1	1	1	1
P47738	Aldh2	Aldehyde dehydrogenase 2, mitochondrial	26	1.12572	1.21611	0.0615688	1	1	1	1
Q76MZ3	Ppp2r1a	Serine/threonine-protein phosphatase 2A 65 kDa regulatory subunit A alpha isoform	5	1.1171	1.0606	0.185613	0	1	1	1
Q9DBE8	Alg2	Asparagine-linked glycosylation 2 (alpha-1,3-mannosyltransferase)	2	1.11137	0.481816	-0.413346	0	1	1	1
P47934	Crat	Carnitine O-acetyltransferase	11	1.10125	0.942383	-0.129276	1	1	1	1
P70168	Kpnb1	Karyopherin (importin) beta 1	2	1.09936	0.562768	-0.505513	0	1	1	1
Q8K411	Pitrm1	Presequence protease, mitochondrial	19	1.09815	1.4426	0.292664	1	1	1	1
Q8K0H1	Slc47a1	Multidrug resistance protein, mate family	4	1.09606	0.575216	-0.543278	0	1	1	1
P11983	Tcp1	T-complex protein 1 subunit alpha	4	1.09511	0.660837	-0.434266	0	1	1	1
P52760	Hrsp12	2-iminobutanoate/2-iminopropanoate deaminase	6	1.09356	0.686792	-0.266542	1	1	1	1
Q9D880	Timm50	Mitochondrial import inner membrane translocase subunit TIM50	8	1.09275	1.39303	0.205518	1	1	1	1
Q8BMS4	Coq3	Ubiquinone biosynthesis O-methyltransferase, mitochondrial	5	1.0916	1.69635	0.436908	1	1	1	1
Q9CXJ4	Abcb8	Atp-binding cassette sub-family b member 8, mitochondrial	6	1.09085	1.60696	0.498966	1	1	1	1
P56480	Atp5b	Atp synthase, h+ transporting mitochondrial f1 complex, beta subunit	26	1.09004	1.28493	0.207143	1	1	1	1
Q9DCX8	Iyd	Iodotyrosine deiodinase 1	5	1.08787	1.05005	0.171463	0	1	1	1
Q99KB8	Hagh	Hydroxyacylglutathione hydrolase, mitochondrial	8	1.08243	0.727703	-0.308645	1	1	1	1
Q99N87	Mrps5	28S ribosomal protein S5, mitochondrial	2	1.07977	1.14718	0.0673634	1	1	1	1
Q8BGA8	Acsm5	Acyl-coa synthetase medium-chain family member 5	16	1.07717	1.04173	-0.199984	1	1	1	1
P03888	mt-Nd1	NADH-ubiquinone oxidoreductase chain 1	5	1.07649	1.34443	0.330903	1	1	1	1
Q8BI08	Mal2	Mal, t cell differentiation protein 2	2	1.07114	0.941858	-0.129324	0	1	1	1
Q8BH24	Tm9sf4	Transmembrane 9 superfamily member 4	6	1.05748	0.332851	-0.689357	0	1	1	1
Q8K1Z0	Coq9	Ubiquinone biosynthesis protein COQ9, mitochondrial	7	1.05436	1.19264	0.170053	1	1	1	1
Q9EP69	Sacm1l	SAC1 suppressor of actin mutations 1-like (yeast)	16	1.05429	0.830499	-0.295447	0	1	1	1
Q8BH95	Echs1	Enoyl-CoA hydratase, mitochondrial	10	1.05256	0.851359	0.0568609	1	1	1	1
Q91VC9	Ghitm	Growth hormone-inducible transmembrane protein	4	1.05179	1.01735	-0.0755352	1	1	1	1
Q920R6	Atp6v0a4	Atpase, h+ transporting, lysosomal v0 subunit a4	11	1.04879	0.860605	-0.0189219	0	1	1	1
Q8C3K6	Slc5a1	Solute carrier family 5 (sodium/glucose cotransporter), member 1	6	1.04663	0.404358	-0.727212	0	1	1	1
Q99NB1	Acss1	Acetyl-coenzyme A synthetase 2-like, mitochondrial	23	1.04222	1.85699	0.973281	1	1	1	1
Q8BMG8	Slc25a32	Solute carrier family 25 (mitochondrial folate transporter), member 32	3	1.04005	1.10682	0.0666748	1	1	1	1
P50518	Atp6v1e1	Atpase, h+ transporting, lysosomal v1 subunit e1	6	1.03984	1.30369	0.470615	0	1	1	1
P62897	Gm10053	Cytochrome c, somatic	5	1.03076	0.271306	-0.554464	1	1	1	1
Q3TDQ1	Stt3b	STT3, subunit of the oligosaccharyltransferase complex, homolog B (S. cerevisiae)	6	1.02892	0.346305	-0.486024	0	1	1	1
P0DN34	Ndufb1	NADH dehydrogenase [ubiquinone] 1 beta subcomplex subunit 1	2	1.02496	1.80116	0.741834	1	1	1	1
O35386	Phyh	Phytanoyl-CoA dioxygenase, peroxisomal	4	1.02432	0.938474	-0.246977	1	1	1	1
Q3TNA1	Xylb	Xylulokinase homolog (h. influenzae)	8	1.01192	0.453017	-0.617853	0	1	1	1
Q9ES97	Rtn3	Reticulon-3	2	1.01014	0.806448	-0.203751	0	1	1	1
Q9CZW5	Tomm70a	Translocase of outer mitochondrial membrane 70a	15	1.01014	0.641916	-0.148177	1	1	1	1
Q3U9G9	Lbr	Delta14-sterol reductase (lamin-B receptor)	14	1.00605	0.276556	-0.667653	0	1	1	1
P97742	Cpt1a	Carnitine O-palmitoyltransferase 1, liver isoform	23	1.00468	0.876095	-0.0843797	1	1	1	1
Q9JLZ3	Auh	Methylglutaconyl-CoA hydratase, mitochondrial	5	1.00353	1.15491	0.325732	1	1	1	1
O70439	Stx7	Syntaxin 7	7	1.0031	0.616169	-0.317553	0	1	1	1
Q7TMS5	Abcg2	Atp binding cassette subfamily g member 2 (junior blood group)	8	1.00295	0.433173	-0.485539	1	1	1	1
Q78JT3	Haao	3-hydroxyanthranilate 3,4-dioxygenase	5	1.00173	0.861003	-0.819088	0	1	1	1
A2A8U2	Tmem201	Transmembrane protein 201	6	1.00144	0.844064	-0.0855426	0	1	1	1
P12787	Cox5a	Cytochrome c oxidase subunit 5A, mitochondrial	4	1.00115	1.2784	0.368936	1	1	1	1
P51174	Acadl	Long-chain specific acyl-CoA dehydrogenase, mitochondrial	14	0.999784	0.969012	-0.0820413	1	1	1	1
P47962	Rpl5	60S ribosomal protein L5	7	0.999567	0.2806	-0.773072	0	1	1	1
Q8VDC0	Lars2	Probable leucine--tRNA ligase, mitochondrial	14	0.995521	0.304978	-0.46943	1	1	1	1
Q9Z1Q5	Clic1	Chloride intracellular channel protein 1	7	0.994073	0.455544	-0.50275	0	1	1	1
Q99J99	Mpst	Thiosulfate/3-mercaptopyruvate sulfurtransferase	13	0.993203	0.310805	-0.699045	1	1	1	1
Q61133	Gstt2	Glutathione s-transferase, theta 2	3	0.992116	0.847596	-0.128219	0	1	1	1
Q9WUQ2	Preb	Prolactin regulatory element-binding protein	4	0.990882	0.357608	-0.590419	0	1	1	1
P52196	Tst	Thiosulfate/3-mercaptopyruvate sulfurtransferase	9	0.988339	0.620868	-0.356827	1	1	1	1
Q3URS9	Ccdc51	Coiled-coil domain-containing protein 51	3	0.986083	0.918768	-0.0673341	1	1	1	1
Q9EP89	Lactb	Serine beta-lactamase-like protein LACTB, mitochondrial	9	0.985646	0.570269	-0.608716	1	1	1	1
Q64521	Gpd2	Glycerol-3-phosphate dehydrogenase, mitochondrial	14	0.985136	0.267356	-0.851183	1	1	1	1
Q99K67	Aass	Alpha-aminoadipic semialdehyde synthase, mitochondrial	33	0.984845	1.25229	0.331132	1	1	1	1
Q9CZ13	Uqcrc1	Cytochrome b-c1 complex subunit 1, mitochondrial	15	0.98178	1.14639	0.165044	1	1	1	1
P70245	Ebp	Phenylalkylamine ca2+ antagonist (emopamil) binding protein	3	0.978342	1.08154	0.103128	0	1	1	1
P50544	Acadvl	Very long-chain specific acyl-CoA dehydrogenase, mitochondrial	30	0.977463	0.946731	-0.00476877	1	1	1	1
Q3UMR5	Mcu	Calcium uniporter protein, mitochondrial	5	0.97541	0.656359	-0.479211	1	1	1	1
Q61425	Hadh	Hydroxyacyl-coenzyme A dehydrogenase, mitochondrial	16	0.974529	0.884481	-0.0865686	1	1	1	1
P70349	Hint1	Histidine triad nucleotide-binding protein 1	3	0.972766	0.87208	-0.101087	1	1	1	1
Q9CQV8	Ywhab	Tyrosine 3-monooxygenase/tryptophan 5-monooxygenase activation protein, beta polypeptide	3	0.972619	0.870818	-0.309824	0	1	1	1
Q9WV85	Nme3	Nucleoside diphosphate kinase 3	2	0.969307	0.383829	-0.244805	1	1	1	1
Q9DCM2	Gstk1	Glutathione S-transferase kappa 1	10	0.965987	1.33434	0.421371	1	1	1	1
Q9ERN0	Scamp2	Secretory carrier-associated membrane protein 2	2	0.957469	0.793521	-0.224166	0	1	1	1
Q91V76	4931406C07Rik	Ester hydrolase C11orf54 homolog	11	0.957023	0.260267	-0.716955	0	1	1	1
P62821	Rab1	RAB1A, member RAS oncogene family	3	0.955834	0.68428	-0.235484	0	1	1	1
Q6P1B1	Xpnpep1	X-prolyl aminopeptidase (aminopeptidase p) 1, soluble	3	0.953824	0.341758	-0.612064	0	1	1	1
Q9DBG6	Rpn2	Dolichyl-diphosphooligosaccharide--protein glycosyltransferase subunit 2	9	0.950468	0.521855	-0.686174	0	1	1	1
Q9QXD6	Fbp1	Fructose-1,6-bisphosphatase 1	16	0.942608	0.574634	-0.519735	0	1	1	1
Q9DAM5	Slc25a19	Solute carrier family 25 (mitochondrial thiamine pyrophosphate transporter), member 19	3	0.940956	1.00223	-0.272071	1	1	1	1
Q9QXN5	Miox	Myo-inositol oxygenase	9	0.940129	0.587173	-0.427421	0	1	1	1
Q8BFR5	Tufm	Tu translation elongation factor, mitochondrial	19	0.93644	0.49416	-0.391191	1	1	1	1
P58021	Tm9sf2	Transmembrane 9 superfamily member 2	5	0.936063	0.67717	-0.294402	0	1	1	1
Q8BWM0	Ptges2	Prostaglandin E synthase 2	9	0.933195	1.33245	0.353549	1	1	1	1
Q9QZA0	Car5b	Carbonic anhydrase 5B, mitochondrial	3	0.927896	1.96599	1.1277	1	1	1	1
Q9WVL0	Gstz1	Maleylacetoacetate isomerase	9	0.925392	0.460795	-0.343092	1	1	1	1
Q9D8N0	Eef1g	Eukaryotic translation elongation factor 1 gamma	6	0.92372	0.603692	-0.320072	0	1	1	1
Q99LB7	Sardh	Sarcosine dehydrogenase, mitochondrial	16	0.920522	0.86378	-0.0110936	1	1	1	1
Q6ZQM8	Ugt1a7c	UDP-glucuronosyltransferase 1-7C	15	0.918081	0.433387	-0.549831	0	1	1	1
P47911	Rpl6	60S ribosomal protein L6	8	0.916094	0.415759	-0.668432	0	1	1	1
P17225	Ptbp1	Plays a role in pre-mRNA splicing and in the regulation of alternative splicing events. Activates exon skipping of its own pre- mRNA during muscle cell differentiation. Binds to the polypyrimidine tract of introns. May promote RNA looping when bound to two separate polypyrimidine tracts in the same pre-mRNA. May promote the binding of U2 snRNP to pre-mRNA. Cooperates with RAVER1 to modulate switc…	4	0.915712	0.411426	-0.376564	0	1	1	1
O08709	Prdx6	Peroxiredoxin 6	7	0.91533	0.358621	-0.566186	1	1	1	1
P17809	Slc2a1	Solute carrier family 2, facilitated glucose transporter member 1	2	0.914641	1.71914	0.788017	0	1	1	1
Q6P3A8	Bckdhb	2-oxoisovalerate dehydrogenase subunit beta, mitochondrial	6	0.905351	1.10822	0.192825	1	1	1	1
Q9DCX2	Atp5h	Atp synthase, h+ transporting, mitochondrial f0 complex, subunit d	8	0.904735	1.09484	0.273098	1	1	1	1
Q9JK42	Pdk2	[Pyruvate dehydrogenase (acetyl-transferring)] kinase isozyme 2, mitochondrial	11	0.903732	1.04313	0.188401	1	1	1	1
P48774	Gstm5	Glutathione S-transferase Mu 5	9	0.899872	0.826111	-0.0711181	0	1	1	1
Q91WU5	As3mt	Arsenite methyltransferase	3	0.89964	0.7122	-0.188315	0	1	1	1
Q8JZV9	Bdh2	3-hydroxybutyrate dehydrogenase type 2	3	0.89933	0.505484	-0.344996	0	1	1	1
Q8BKZ9	Pdhx	Pyruvate dehydrogenase protein X component, mitochondrial	6	0.894527	0.529071	-0.319532	1	1	1	1
Q99L43	Cds2	Phosphatidate cytidylyltransferase 2	3	0.893052	0.679334	-0.29504	0	1	1	1
Q8CHT0	Aldh4a1	Delta-1-pyrroline-5-carboxylate dehydrogenase, mitochondrial	18	0.892585	0.587557	-0.305004	1	1	1	1
Q91Z53	Grhpr	Glyoxylate reductase/hydroxypyruvate reductase	11	0.892508	0.427177	-0.521266	1	1	1	1
O35566	Cd151	CD151 antigen	2	0.890641	1.04271	0.0319597	0	1	1	1
Q922E6	Fastkd2	FAST kinase domain-containing protein 2, mitochondrial	4	0.888928	0.515612	-0.373252	1	1	1	1
Q922H2	Pdk3	[Pyruvate dehydrogenase (acetyl-transferring)] kinase isozyme 3, mitochondrial	7	0.888617	0.262674	-0.626001	1	1	1	1
Q8BMF4	Dlat	Dihydrolipoamide S-acetyltransferase (E2 component of pyruvate dehydrogenase complex)	15	0.876487	0.542407	-0.269182	1	1	1	1
Q8R3G9	Tspan8	Tetraspanin-8	5	0.875466	1.4982	0.830093	0	1	1	1
P43024	Cox6a1	Cytochrome c oxidase subunit 6A1, mitochondrial	2	0.874443	1.24343	0.354452	1	1	1	1
Q9D855	Uqcrb	Ubiquinol-cytochrome c reductase binding protein	3	0.872395	1.20583	0.257855	1	1	1	1
Q99L13	Hibadh	3-hydroxyisobutyrate dehydrogenase, mitochondrial	11	0.871371	0.580145	-0.139395	1	1	1	1
Q9D0M3	Cyc1	Ubiquinol-cytochrome c reductase cytochrome c1 subunit	11	0.868845	1.15685	0.288299	1	1	1	1
Q8R2U0	Seh1l	SEH1-like (S. cerevisiae	3	0.868529	0.721941	-0.0105703	0	1	1	1
Q8C0K5	Slc25a16	Solute carrier family 25 (mitochondrial carrier, graves disease autoantigen), member 16	6	0.860208	0.926075	-0.0357419	1	1	1	1
Q9Z1Q2	Abhd16a	Abhydrolase domain containing 16a	9	0.854794	0.856149	0.107018	0	1	1	1
P62908	Rps3	40S ribosomal protein S3	6	0.853357	0.480886	-0.269199	1	1	1	1
Q8CFZ5	Slc22a12	Mfs transporter, oct family, solute carrier family 22 (organic anion/cation transporter), member 12	9	0.852079	0.337311	-0.602175	0	1	1	1
Q60825	Slc34a1	Solute carrier family 34 (sodium-dependent phosphate cotransporter)	10	0.851199	0.905736	0.0285692	0	1	1	1
P14869	Rplp0	Large subunit ribosomal protein lp0	5	0.849119	0.517427	-0.652652	0	1	1	1
Q91YP2	Nln	Neurolysin, mitochondrial	3	0.848638	0.711583	-0.137092	1	1	1	1
P50136	Bckdha	Branched chain ketoacid dehydrogenase e1, alpha polypeptide	11	0.842054	0.949647	-0.23897	1	1	1	1
Q9DCN2	Cyb5r3	NADH-cytochrome b5 reductase 3	7	0.842054	0.329985	-0.487662	1	1	1	1
Q8CFA2	Amt	Aminomethyltransferase, mitochondrial	6	0.836732	1.74515	0.89243	1	1	1	1
Q5SWY8	Slc5a10	Solute carrier family 5 (sodium/glucose cotransporter), member 10	5	0.835439	0.719665	-0.0283958	0	1	1	1
Q6TEK5	Vkorc1l1	Vitamin K epoxide reductase complex subunit 1-like protein 1	3	0.83212	0.526169	-0.257459	0	1	1	1
Q9ESG4	Tmem27	Collectrin, amino acid transport regulator	3	0.8292	0.760519	0.0504669	0	1	1	1
Q9CQA3	Sdhb	Succinate dehydrogenase [ubiquinone] iron-sulfur subunit, mitochondrial	11	0.824727	0.848558	0.196103	1	1	1	1
Q9D517	Agpat3	1-acyl-sn-glycerol-3-phosphate acyltransferase gamma	8	0.82171	0.706729	-0.115004	0	1	1	1
Q91VR2	Atp5c1	Atp synthase, h+ transporting, mitochondrial f1 complex, gamma polypeptide 1	8	0.820485	0.929564	0.313478	1	1	1	1
P47791	Gsr	Glutathione reductase, mitochondrial	11	0.817214	0.361319	-0.346812	1	1	1	1
Q6NSQ9	G6pc3	Glucose 6 phosphatase, catalytic, 3	3	0.816723	1.1135	0.29678	0	1	1	1
Q8QZS1	Hibch	3-hydroxyisobutyryl-CoA hydrolase, mitochondrial	11	0.815985	0.589476	-0.319478	1	1	1	1
P68368	Tuba4a	Tubulin alpha-4A chain	3	0.815493	0.843823	0.159242	0	1	1	1
Q9WTP6	Ak2	Adenylate kinase 2, mitochondrial	8	0.813032	0.819505	0.0200577	1	1	1	1
Q60936	Adck3	Atypical kinase COQ8A, mitochondrial	7	0.812539	0.776525	-0.0304277	1	1	1	1
O35459	Ech1	Delta(3,5)-Delta(2,4)-dienoyl-CoA isomerase, mitochondrial	8	0.811307	1.10434	0.423632	1	1	1	1
Q8BGH2	Samm50	Sorting and assembly machinery component 50 homolog	16	0.807437	0.962512	0.151859	1	1	1	1
Q9WUR9	Ak4	Adenylate kinase 4, mitochondrial	8	0.8062	0.377068	-0.500259	1	1	1	1
Q91Y97	Aldob	Fructose-bisphosphate aldolase, class i	17	0.803227	0.267236	-0.607639	0	1	1	1
Q99KP3	Cryl1	L-gulonate 3-dehydrogenase	10	0.795684	0.301939	-0.439148	0	1	1	1
P57780	Actn4	Actinin alpha 1/4	20	0.795434	0.624803	0.105276	0	1	1	1
P30275	Ckmt1	Creatine kinase U-type, mitochondrial	8	0.795268	1.91758	1.1111	1	1	1	1
Q80UU9	Pgrmc2	Membrane-associated progesterone receptor component 2	4	0.795102	0.879627	-0.0828815	0	1	1	1
P08752	Gnai2	Guanine nucleotide binding protein (g protein), alpha inhibiting 2	4	0.794104	0.667211	-0.0700878	0	1	1	1
Q9CQ91	Ndufa3	NADH dehydrogenase [ubiquinone] 1 alpha subcomplex subunit 3	4	0.791439	0.506297	-0.197617	1	1	1	1
Q924Z4	Cers2	Ceramide synthetase	3	0.789521	0.282025	-0.523297	0	1	1	1
Q9DB77	Uqcrc2	Cytochrome b-c1 complex subunit 2, mitochondrial	16	0.788185	1.07039	0.273098	1	1	1	1
Q3ULD5	Mccc2	Methylcrotonoyl-CoA carboxylase beta chain, mitochondrial	17	0.78266	0.864731	-0.00905966	1	1	1	1
P05201	Got1	Glutamic-oxaloacetic transaminase 1, soluble	3	0.77947	0.487898	-0.065642	0	1	1	1
P19783	Cox4i1	Cytochrome c oxidase subunit 4 isoform 1, mitochondrial	6	0.778881	1.22521	0.347552	1	1	1	1
Q6ZWV3	Rpl10	Ribosomal protein L10	5	0.771632	0.33182	-0.485822	0	1	1	1
Q3UFF7	Lyplal1	Phospholipase/carboxylesterase	6	0.767401	1.89712	1.12644	1	1	1	1
Q5U458	Dnajc11	DnaJ homolog subfamily C member 11	12	0.764346	0.886043	-0.0129557	1	1	1	1
Q923I7	Slc5a2	Solute carrier family 5 (sodium/glucose cotransporter), member 2	13	0.763072	1.0418	0.379177	0	1	1	1
Q9D3D9	Atp5d	Atp synthase, h+ transporting, mitochondrial f1 complex, delta subunit	2	0.762221	1.08216	0.314755	1	1	1	1
P47802	Mtx1	Metaxin 1	8	0.761966	0.796182	0.0957219	1	1	1	1
P17742	Ppia	Peptidyl-prolyl cis-trans isomerase A	7	0.7589	0.403595	-0.319352	0	1	1	1
P45952	Acadm	Medium-chain specific acyl-CoA dehydrogenase, mitochondrial	14	0.757706	0.285461	-0.428935	1	1	1	1
Q9CPU4	Mgst3	Microsomal glutathione S-transferase 3	5	0.756596	1.98539	1.26189	1	1	1	1
Q3UEG6	Agxt2	Alanine--glyoxylate aminotransferase 2, mitochondrial	17	0.753348	1.00432	0.345623	1	1	1	1
P16125	Ldhb	L-lactate dehydrogenase b chain	16	0.750263	0.337083	-0.517482	1	1	1	1
O35129	Phb2	Prohibitin-2	8	0.748204	0.628354	0.0540844	1	1	1	1
Q8CGK3	Lonp1	Lon protease homolog, mitochondrial	12	0.744506	0.657091	-0.0472341	1	1	1	1
Q61102	Abcb7	ATP-binding cassette sub-family B member 7, mitochondrial	5	0.742869	0.524966	-0.135935	1	1	1	1
P02088	Hbb-bs	Hemoglobin, beta adult s chain	5	0.739243	1.0467	0.346758	0	1	1	1
Q8K1R3	Pnpt1	Polyribonucleotide nucleotidyltransferase 1, mitochondrial	5	0.736735	0.869792	-0.0261316	1	1	1	1
Q99PT1	Arhgdia	Rho gdp dissociation inhibitor (gdi) alpha	2	0.736388	0.451963	-0.182377	0	1	1	1
Q9NYQ2	Hao2	Hydroxyacid oxidase 2	7	0.734482	0.6054	-0.233396	1	1	1	1
Q9DB25	Alg5	Asparagine-linked glycosylation 5 (dolichyl-phosphate beta-glucosyltransferase)	4	0.724738	0.726134	0.00129784	0	1	1	1
O70325	Gpx4	Phospholipid-hydroperoxide glutathione peroxidase	5	0.722204	0.937796	0.0791562	1	1	1	1
Q8VC69	Slc22a6	Mfs transporter, oct family, solute carrier family 22 (organic anion transporter), member 6	6	0.71914	0.758218	0.0278618	0	1	1	1
Q99LC3	Ndufa10	NADH dehydrogenase [ubiquinone] 1 alpha subcomplex subunit 10, mitochondrial	12	0.717737	0.712376	0.0648829	1	1	1	1
Q60759	Gcdh	Glutaryl-CoA dehydrogenase, mitochondrial	10	0.717386	0.609282	0.0378742	1	1	1	1
P35278	Rab5c	Ras-related protein Rab-5C	5	0.717123	0.316262	-0.215345	0	1	1	1
P62342	Selt	Thioredoxin reductase-like selenoprotein T	4	0.709026	0.422986	-0.217139	0	1	1	1
Q9DC69	Ndufa9	NADH dehydrogenase [ubiquinone] 1 alpha subcomplex subunit 9, mitochondrial	18	0.708938	1.08841	0.344147	1	1	1	1
P14206	Rpsa	Small subunit ribosomal protein sae	3	0.70558	0.284277	-0.550169	0	1	1	1
Q91YI0	Asl	Argininosuccinate lyase	8	0.704606	0.876252	0.171719	0	1	1	1
Q8BP40	Acp6	Lysophosphatidic acid phosphatase type 6	9	0.702214	0.313478	-0.276206	1	1	1	1
P53994	Rab2a	RAB2A, member RAS oncogene family	6	0.695281	1.57299	-0.189993	0	1	1	1
O08749	Dld	Dihydrolipoyl dehydrogenase, mitochondrial	15	0.69323	0.552377	-0.23817	1	1	1	1
P14131	Rps16	Small subunit ribosomal protein s16e	3	0.693052	0.360083	-0.362881	0	1	1	1
P19536	Gm11273	Component of the cytochrome c oxidase, the last enzyme in the mitochondrial electron transport chain which drives oxidative phosphorylation. The respiratory chain contains 3 multisubunit complexes succinate dehydrogenase (complex II, CII), ubiquinol- cytochrome c oxidoreductase (cytochrome b-c1 complex, complex III, CIII) and cytochrome c oxidase (complex IV, CIV), that cooperate to transfer elec…	2	0.692963	0.658189	0.205643	1	1	1	1
P62983	Rps27a	Ubiquitin-40S ribosomal protein S27a	4	0.691713	0.344828	-1.01293	0	1	1	1
P67778	Phb	Prohibitin 1	10	0.688315	1.02134	0.266637	1	1	1	1
P61458	Pcbd1	Pterin-4-alpha-carbinolamine dehydratase	2	0.681224	0.268554	-0.471369	0	1	1	1
Q9CQ69	Uqcrq	Ubiquinol-cytochrome c reductase, complex iii subunit vii	5	0.680504	1.3518	0.507921	1	1	1	1
O35409	Folh1	Glutamate carboxypeptidase ii (folate hydrolase 1)	8	0.671022	1.23665	0.565597	0	1	1	1
O70577	Slc22a2	Solute carrier family 22 member 2	4	0.671022	0.504773	-0.303935	0	1	1	1
P63001	Rac1	Ras-related C3 botulinum toxin substrate 1	2	0.663026	0.887135	0.22404	0	1	1	1
P00920	Car2	Carbonic anhydrase 2	7	0.660198	1.14718	0.651959	0	1	1	1
Q7TMF3	Ndufa12	NADH dehydrogenase [ubiquinone] 1 alpha subcomplex subunit 12	4	0.659103	0.745366	0.471031	1	1	1	1
Q80WJ7	Mtdh	Protein LYRIC	2	0.654252	0.269392	-0.384904	0	1	1	1
Q9Z1G3	Atp6v1c1	Atpase, h+ transporting, lysosomal v1 subunit c1	11	0.645978	0.762306	0.116365	0	1	1	1
Q9CQE1	Nipsnap3b	Protein nipsnap homolog 3b	3	0.645148	0.499272	-0.0913562	1	1	1	1
P62702	Rps4x	40S ribosomal protein S4, X isoform	5	0.641639	0.299948	-0.35135	0	1	1	1
P68372	Tubb4b	Tubulin, beta 4b class ivb	4	0.640251	0.37128	-0.324473	0	1	1	1
Q3UZZ6	Sult1d1	Sulfotransferase 1 family member D1	11	0.640066	0.509645	-0.14757	0	1	1	1
P48771	Cox7a2	Cytochrome c oxidase subunit 7A2, mitochondrial	2	0.638954	0.82546	0.25411	1	1	1	1
Q7M6Y3	Picalm	Phosphatidylinositol-binding clathrin assembly protein	4	0.635336	1.92983	-0.232972	0	1	1	1
Q9CQ62	Decr1	2,4-dienoyl-CoA reductase, mitochondrial	10	0.633106	0.580049	0.000432744	1	1	1	1
Q9DCS9	Ndufb10	NADH dehydrogenase [ubiquinone] 1 beta subcomplex subunit 10	4	0.631896	0.842054	0.23008	1	1	1	1
P62814	Atp6v1b2	Atpase, h+ transporting, lysosomal v1 subunit b2	16	0.630871	0.565305	-0.0980577	0	1	1	1
Q9DB20	Atp5o	Atp synthase, h+ transporting, mitochondrial f1 complex, o subunit	9	0.626486	1.03048	0.398569	1	1	1	1
Q9D0K2	Oxct1	Succinyl-CoA:3-ketoacid coenzyme A transferase 1, mitochondrial	15	0.624709	0.309758	-0.244241	1	1	1	1
P61922	Abat	4-aminobutyrate aminotransferase / (S)-3-amino-2-methylpropionate transaminase	23	0.619648	0.687061	0.0809305	1	1	1	1
P23359	Bmp7	Bone morphogenetic protein 7	2	0.618615	1.21959	0.519844	0	1	1	1
P26039	Tln1	Talin-1	2	0.617769	0.312084	-0.684063	0	1	1	1
P97807	Fh1	Fumarate hydratase, mitochondrial	13	0.614945	0.300534	-0.213721	1	1	1	1
Q6ZWN5	Rps9	Small subunit ribosomal protein s9e	4	0.607011	0.332278	-0.478708	0	1	1	1
Q9Z210	Pex11b	Peroxisomal membrane protein 11B	6	0.606916	0.591392	-0.428042	1	1	1	1
P18572	Bsg	Basigin	4	0.600745	0.334911	-0.812992	0	1	1	1
P62880	Gnb2	Guanine nucleotide-binding protein G(I)/G(S)/G(T) subunit beta-2	6	0.599318	0.436268	-0.163042	0	1	1	1
P16406	Enpep	Glutamyl aminopeptidase	14	0.599223	0.557091	0.0203422	0	1	1	1
P51150	Rab7	RAB7, member RAS oncogene family	8	0.596554	0.457647	-0.227523	1	1	1	1
P10649	Gstm1	Glutathione s-transferase, mu 1	7	0.596076	0.830661	0.0190614	0	1	1	1
Q9Z0X1	Aifm1	Apoptosis-inducing factor, mitochondrion-associated 1	15	0.595886	0.447844	-0.153222	1	1	1	1
Q3U4I7	Pyroxd2	Pyridine nucleotide-disulfide oxidoreductase domain-containing protein 2	9	0.584289	1.42686	0.55768	1	1	1	1
Q8VDG7	Pafah2	Platelet-activating factor acetylhydrolase 2, cytoplasmic	8	0.572405	0.481919	-0.204798	0	1	1	1
P54071	Idh2	Isocitrate dehydrogenase [NADP], mitochondrial	23	0.572211	0.851999	0.443182	1	1	1	1
P03893	mt-Nd2	Nadh-ubiquinone oxidoreductase chain 2	3	0.569686	0.882917	0.322505	1	1	1	1
Q8R1S0	Coq6	Ubiquinone biosynthesis monooxygenase COQ6, mitochondrial	3	0.56472	0.701505	0.200881	1	1	1	1
Q9Z2J0	Slc23a1	Solute carrier family 23 (nucleobase transporters), member 1	4	0.562572	0.456701	-0.0605778	0	1	1	1
P62806	Hist1h4j	H4 clustered histone 6	8	0.562279	0.366476	-0.193222	0	1	1	1
Q91WD5	Ndufs2	NADH dehydrogenase [ubiquinone] iron-sulfur protein 2, mitochondrial	12	0.550802	0.689478	0.107956	1	1	1	1
P35762	Cd81	CD81 antigen	3	0.546857	0.82122	0.223917	0	1	1	1
Q8BVE3	Atp6v1h	Atpase, h+ transporting, lysosomal v1 subunit h	13	0.545079	0.55454	-0.111773	0	1	1	1
Q9CPQ1	Cox6c	Cytochrome c oxidase subunit 6C	5	0.541911	0.665484	0.142217	1	1	1	1
Q91YT0	Ndufv1	NADH dehydrogenase [ubiquinone] flavoprotein 1, mitochondrial	19	0.541118	0.870029	0.316841	1	1	1	1
Q8CGP2	Hist1h2bp	H2B clustered histone 22	4	0.537545	0.488618	-0.172555	0	1	1	1
P00405	mt-Co2	Cytochrome c oxidase subunit 2	7	0.527471	1.15704	0.475396	1	1	1	1
O08756	Hsd17b10	3-hydroxyacyl-CoA dehydrogenase / 3-hydroxy-2-methylbutyryl-CoA dehydrogenase	6	0.521754	0.615699	0.129745	1	1	1	1
P51863	Atp6v0d1	Atpase, h+ transporting, lysosomal v0 subunit d1	9	0.521252	0.425244	-0.106715	0	1	1	1
P62492	Rab11a	RAB11A, member RAS oncogene family	2	0.519844	0.961623	0.441802	0	1	1	1
Q8R404	Mic13	Mitochondrial contact site and cristae organizing system subunit 13	3	0.51783	0.671565	0.367371	1	1	1	1
Q91VS7	Mgst1	Microsomal glutathione S-transferase 1	4	0.514501	1.42051	1.19925	1	1	1	1
Q9CR76	Tmem186	Transmembrane protein 186	3	0.512783	0.675093	0.16221	1	1	1	1
Q9ERI6	Rdh14	Retinol dehydrogenase 14 (all-trans and 9-cis)	5	0.50853	0.62882	-0.0116607	1	1	1	1
Q9D687	Slc6a19	Sodium-dependent neutral amino acid transporter B(0)AT1	6	0.507211	0.99675	0.77197	0	1	1	1
O09111	Ndufb11	NADH dehydrogenase [ubiquinone] 1 beta subcomplex subunit 11, mitochondrial	4	0.500292	0.698041	0.133564	1	1	1	1
P97930	Dtymk	Thymidylate kinase	5	0.491289	2.03485	0.88924	0	1	1	1
P12815	Pdcd6	Programmed cell death protein 6	2	0.486457	0.859652	0.373175	0	1	1	1
Q8BWF0	Aldh5a1	Succinate-semialdehyde dehydrogenase, mitochondrial	14	0.484396	1.03816	-0.408684	1	1	1	1
Q8CAQ8	Immt	Inner membrane protein, mitochondrial	30	0.479748	0.662114	0.208143	1	1	1	1
Q99JY9	Actr3	Actin-related protein 3	4	0.478092	0.734829	-0.201477	0	1	1	1
P85094	Isoc2a	Isochorismatase domain-containing protein 2a	9	0.476641	0.905813	0.399991	1	1	1	1
Q9QUI0	Rhoa	Ras homolog gene family, member a	2	0.469365	0.694479	-0.25398	0	1	1	1
O70252	Hmox2	Heme oxygenase 2	5	0.455965	0.815166	0.252537	0	1	1	1
P56391	Cox6b1	Cytochrome c oxidase subunit 6B1	5	0.452595	0.698396	0.172359	1	1	1	1
Q9WUM5	Suclg1	Succinate--CoA ligase [ADP/GDP-forming] subunit alpha, mitochondrial	8	0.45133	0.306262	0.00100953	1	1	1	1
Q9DC70	Ndufs7	NADH dehydrogenase [ubiquinone] iron-sulfur protein 7, mitochondrial	4	0.44668	0.741489	0.827575	1	1	1	1
Q8VCF0	Mavs	Mitochondrial antiviral-signaling protein	3	0.444349	0.982218	0.567156	1	1	1	1
Q62425	Ndufa4	Nadh dehydrogenase (ubiquinone) 1 alpha subcomplex subunit 4	4	0.442333	1.08366	0.447632	1	1	1	1
Q04646	Fxyd2	Sodium/potassium-transporting atpase subunit gamma (fxyd domain-containing ion transport regulator 2)	2	0.442227	1.27554	0.85599	0	1	1	1
Q922Q1	Mtarc2	Mitochondrial amidoxime reducing component 2	14	0.442015	0.951588	0.523662	1	1	1	1
Q8VDN2	Atp1a1	Sodium/potassium-transporting ATPase subunit alpha-1	42	0.435842	1.19434	0.893518	0	1	1	1
Q62433	Ndrg1	N-myc downstream regulated gene 1	9	0.432425	0.687329	0.3744	0	1	1	1
Q9CR68	Uqcrfs1	Ubiquinol-cytochrome c reductase, rieske iron-sulfur polypeptide 1	4	0.431142	0.85583	0.275841	1	1	1	1
Q62261	Sptbn1	Spectrin beta chain, non-erythrocytic 1	34	0.427606	0.299948	0.421371	0	1	1	1
Q8K3J1	Ndufs8	NADH dehydrogenase [ubiquinone] iron-sulfur protein 8, mitochondrial	5	0.424277	1.36754	0.943209	1	1	1	1
Q03265	Atp5a1	Atp synthase, h+ transporting, mitochondrial f1 complex, alpha subunit 1	24	0.413377	0.498966	0.187261	1	1	1	1
Q924X2	Cpt1b	Carnitine O-palmitoyltransferase 1, muscle isoform	5	0.404031	1.37139	0.871844	1	1	1	1
P11881	Itpr1	Inositol 1,4,5-trisphosphate receptor type 1	2	0.403268	0.305912	0.00891709	0	1	1	1
Q9DBT9	Dmgdh	Dimethylglycine dehydrogenase, mitochondrial	10	0.397693	0.475085	0.281431	1	1	1	1
Q921L3	Tmco1	Transmembrane and coiled-coil domains 1	3	0.396488	0.396159	-0.23011	0	1	1	1
Q9DCW4	Etfb	Electron transferring flavoprotein, beta polypeptide	10	0.395831	0.257735	-0.0983356	1	1	1	1
Q8R086	Suox	Sulfite oxidase, mitochondrial	10	0.394734	0.728312	0.291721	1	1	1	1
Q61029	Tmpo	Lamina-associated polypeptide 2, isoforms alpha/zeta	7	0.37829	0.350724	-0.0379026	0	1	1	1
Q06185	Atp5k	Atp synthase, h+ transporting, mitochondrial f1f0 complex, subunit e	2	0.375957	0.559932	0.118758	1	1	1	1
P30115	Gsta3	Glutathione s-transferase, alpha 3	2	0.370276	0.833902	0.52657	0	1	1	1
Q9CRB9	Chchd3	Coiled-coil-helix-coiled-coil-helix domain-containing protein 3, mitochondrial	4	0.365581	0.54666	0.228357	1	1	1	1
Q91WS0	Cisd1	CDGSH iron-sulfur domain-containing protein 1	4	0.358059	0.497944	0.0835197	1	1	1	1
P35486	Pdha1	Pyruvate dehydrogenase E1 component subunit alpha, somatic form, mitochondrial	16	0.330329	0.512075	0.130404	1	1	1	1
Q9Z0M5	Lipa	Lysosomal acid lipase/cholesteryl ester hydrolase	2	0.31313	0.266277	-0.0468167	0	1	1	1
P11352	Gpx1	Glutathione peroxidase 1	9	0.312433	0.838669	0.437441	1	1	1	1
P14246	Slc2a2	Solute carrier family 2, facilitated glucose transporter member 2	3	0.299479	1.31904	0.951812	0	1	1	1
P26231	Ctnna1	Catenin (cadherin associated protein), alpha 1	7	0.2929	0.579856	0.222557	0	1	1	1
Q8R1I1	Uqcr10	Cytochrome b-c1 complex subunit 9	3	0.291604	0.551984	0.188907	1	1	1	1
Q9Z2V4	Pck1	Phosphoenolpyruvate carboxykinase, cytosolic [GTP]	18	0.281669	0.305795	0.049352	0	1	1	1
P40142	Tkt	Transketolase	13	0.280956	0.421479	0.0861044	0	1	1	1
Q91Y63	Slc13a3	Solute carrier family 13 (sodium-dependent dicarboxylate transporter), member 2/3/5	2	0.274172	1.26766	1.10856	0	1	1	1
Q9EQ20	Aldh6a1	Methylmalonate-semialdehyde dehydrogenase [acylating], mitochondrial	29	0.27023	0.462995	0.190931	1	1	1	1
Q3UNX5	Acsm3	Acyl-coa synthetase medium-chain family member 3	27	3.39506	-1.03928	-5.00685	1	1	0	0
P11930	Nudt19	Nucleoside diphosphate-linked moiety x motif 19, mitochondrial	17	2.38918	-0.269825	-2.65308	1	1	0	0
P17717	Ugt2b5	Udp glucuronosyltransferase 2 family, polypeptide b5	9	2.27665	-0.00272927	-2.53274	0	1	0	0
Q7TNG8	Ldhd	Probable D-lactate dehydrogenase, mitochondrial	15	2.00375	-0.87509	-3.01427	1	1	0	0
Q9DBE0	Csad	Cysteine sulfinic acid decarboxylase	6	1.67491	-0.336063	-2.02909	0	1	0	0
Q78JN3	Eci3	Enoyl-CoA delta isomerase 3, peroxisomal	4	1.58761	-0.253051	-1.56269	0	1	0	0
Q99MZ7	Pecr	Peroxisomal trans-2-enoyl-CoA reductase	12	1.58463	-0.0489792	-1.63469	0	1	0	0
Q76M72	Slc22a27	Solute carrier family 22 member 27	3	1.52462	-0.762877	-2.12835	0	1	0	0
O35488	Slc27a2	Solute carrier family 27 (fatty acid transporter), member 2	38	1.48718	0.242084	-1.211	0	1	0	0
P40936	Inmt	Indolethylamine N-methyltransferase	11	1.4813	-0.707124	-2.41265	0	1	0	0
Q9QXZ6	Slco1a1	Solute carrier organic anion transporter family member 1A1	7	1.44562	-1.19919	-2.19258	0	1	0	0
P00329	Adh1	Alcohol dehydrogenase 1 (class I)	13	1.41175	-1.19614	-2.70642	0	1	0	0
Q9JIY7	Nat8	N-acetyltransferase 8	5	1.39424	0.247563	-0.76869	0	1	0	0
O54734	Ddost	Dolichyl-diphosphooligosaccharide--protein glycosyltransferase 48 kDa subunit	3	1.38515		-0.972365	0	1	0	0
Q91XE4	Acy3	N-acyl-aromatic-L-amino acid amidohydrolase (carboxylate-forming)	13	1.36429	-1.60999	-3.09826	0	1	0	0
Q9DBL7	Coasy	Bifunctional coenzyme A synthase	9	1.35163	0.256286	-1.12227	1	1	0	0
Q8CC88	Vwa8	Von Willebrand factor A domain-containing protein 8	31	1.31759	0.0856966	-0.979885	1	1	0	0
Q5U5V2	Hykk	Hydroxylysine kinase	7	1.30918	-0.115191	-1.49635	0	1	0	0
Q8K0C4	Cyp51	Lanosterol 14-alpha demethylase	10	1.29048	-0.164836	-1.67309	0	1	0	0
P06801	Me1	Malate dehydrogenase (oxaloacetate-decarboxylating)(nadp+)	12	1.28588	-0.418485	-1.72204	0	1	0	0
Q8VCH7	Rdh10	Retinol dehydrogenase 10	3	1.28078	-0.0499646	-1.33072	0	1	0	0
O09174	Amacr	Alpha-methylacyl-CoA racemase	17	1.231	-0.808589	-2.30258	1	1	0	0
Q9EQ06	Hsd17b11	Estradiol 17-beta-dehydrogenase 11	13	1.19705	-1.62447	-2.93898	0	1	0	0
Q8VCR7	Abhd14b	Abhydrolase domain-containing protein 14	4	1.18542	0.0839282	-1.11457	0	1	0	0
O55060	Tpmt	Thiopurine S-methyltransferase	9	1.18492	0.0409625	-1.17286	0	1	0	0
P60766	Cdc42	Cell division control protein 42 homolog	2	1.18447	-0.105303	-1.00381	0	1	0	0
Q9D1A2	Cndp2	Cndp dipeptidase 2 (metallopeptidase m20 family)	10	1.1737	0.131194	-1.78617	0	1	0	0
Q99J94	Slco1a6	Solute carrier organic anion transporter family member 1A6	3	1.13711	-0.435339	-1.57248	0	1	0	0
Q64462	Cyp4b1	Cytochrome P450 4B1	29	1.13231	-1.03009	-2.33388	0	1	0	0
Q6PDD0	Ugt2a1	UDP-glucuronosyltransferase 2A1	2	1.12664	-0.869438	-1.87753	0	1	0	0
Q61171	Prdx2	Peroxiredoxin 2/4	2	1.1115	0.0196308	-1.09191	1	1	0	0
P35505	Fah	Fumarylacetoacetase	12	1.10205	0.0434845	-1.10457	0	1	0	0
P42932	Cct8	Chaperonin containing tcp1, subunit 8 (theta)	6	1.0795	0.248292	-0.831255	0	1	0	0
P97494	Gclc	Glutamate-cysteine ligase, catalytic subunit	4	1.06295	-0.585237	-1.52687	0	1	0	0
P28825	Mep1a	Meprin a subunit alpha	8	1.05693	-0.403275	-1.59309	0	1	0	0
Q9D7L8	Tmigd1	Transmembrane and immunoglobulin domain-containing protein 1	2	1.0504	-0.177148	-1.22756	0	1	0	0
P34914	Ephx2	Soluble epoxide hydrolase / lipid-phosphate phosphatase	19	1.03816	0.0958569	-1.20237	1	1	0	0
P68040	Gnb2l1	Receptor of activated protein C kinase 1	6	1.03527	0.0475384	-0.508834	0	1	0	0
Q91WR5	Akr1c21	Aldo-keto reductase family 1 member C21	17	1.03175	0.201132	-0.822707	0	1	0	0
Q9CWS0	Ddah1	N(G),N(G)-dimethylarginine dimethylaminohydrolase 1	3	1.02588	-0.0378582	-1.06374	0	1	0	0
P56389	Cda	Cytidine deaminase	4	1.02219	-0.0148931	-0.932526	0	1	0	0
Q91WU0	Ces1f	Carboxylesterase 1F	18	1.01028	-1.16443	-2.3524	0	1	0	0
P50247	Ahcy	S-adenosylhomocysteine hydrolase	15	0.984553	-0.0713757	-1.15213	0	1	0	0
Q9JL56	Gde1	Glycerophosphoinositol glycerophosphodiesterase	3	0.982948			0	1	0	0
P51855	Gss	Glutathione synthetase	5	0.978269	0.0709388	-1.03153	0	1	0	0
Q922R8	Pdia6	Protein disulfide isomerase associated 6	5	0.958657	-0.193882	-0.579943	0	1	0	0
Q8QZT1	Acat1	Acetyl-CoA acetyltransferase, mitochondrial	15	0.955015	0.173767	-0.88977	1	1	0	0
Q9EQH3	Vps35	Vacuolar protein sorting-associated protein 35	8	0.953898	0.207768	-0.581994	0	1	0	0
Q8JZN5	Acad9	Acyl-CoA dehydrogenase family member 9, mitochondrial	15	0.942158	0.157432	-0.787991	1	1	0	0
P32020	Scp2	Non-specific lipid-transfer protein	8	0.940956	-0.157045	-1.22915	1	1	0	0
P14211	Calr	Calreticulin	9	0.935988	-0.136632	-0.982876	0	1	0	0
Q9DBK0	Acot12	Acyl-coenzyme A thioesterase 12	7	0.931154	-0.641379	-1.65572	0	1	0	0
P17751	Tpi1	Triosephosphate isomerase (tim)	9	0.929412	0.129876	-0.734947	0	1	0	0
Q9JIY8	Gm11128	N-acetyltransferase 8 (gcn5-related) family member 6	5	0.922807	-0.036955	-0.699021	0	1	0	0
O70572	Smpd2	Sphingomyelin phosphodiesterase 2	6	0.916247	-0.669097	-1.86849	0	1	0	0
Q9JIL4	Pdzk1	Na(+)/H(+) exchange regulatory cofactor NHE-RF3	16	0.913186	0.156008	-0.632383	0	1	0	0
P06151	Ldha	L-lactate dehydrogenase a chain	12	0.912727	-0.0777412	-1.26157	0	1	0	0
Q8R0Y6	Aldh1l1	Cytosolic 10-formyltetrahydrofolate dehydrogenase	24	0.896543	0.214747	-0.748384	1	1	0	0
O09173	Hgd	Homogentisate 1,2-dioxygenase	14	0.895923	0.0304067	-0.917025	0	1	0	0
Q9CY73	Mrpl44	39S ribosomal protein L44, mitochondrial	8	0.89344	0.105276	-0.407019	1	1	0	0
Q01768	Nme2	NME/NM23 nucleoside diphosphate kinase 2	4	0.89243	0.091666	-0.779001	0	1	0	0
Q61937	Npm1	Nucleophosmin	4	0.887759	0.219587	0.848237	0	1	0	0
Q8C0I1	Agps	Alkyldihydroxyacetonephosphate synthase, peroxisomal	14	0.887603	-1.24257	-1.9596	0	1	0	0
P19253	Rpl13a	Large subunit ribosomal protein l13ae	3	0.886043	-0.555863	-1.34942	0	1	0	0
Q05421	Cyp2e1	Cytochrome p450, family 2, subfamily e, polypeptide 1	12	0.877587	-0.59318	-1.60942	1	1	0	0
Q61598	Gdi2	Guanosine diphosphate (gdp) dissociation inhibitor 2	14	0.874522	-0.361509	-1.05874	0	1	0	0
Q922J9	Far1	Alcohol-forming fatty acyl-coa reductase	9	0.872711	-0.63776	-1.52479	0	1	0	0
Q8R1G2	Cmbl	Carboxymethylenebutenolidase-like (pseudomonas)	5	0.859652	0.230572	-0.533556	0	1	0	0
Q60866	Pter	Phosphotriesterase-related protein	10	0.857424	-0.150946	-0.74773	0	1	0	0
Q8CG76	Akr7a5	Aldo-keto reductase family 7, member a5 (aflatoxin aldehyde reductase)	11	0.857105	0.0718999	-0.755722	1	1	0	0
P35700	Prdx1	Peroxiredoxin-1	9	0.848157	-0.0145287	-0.870888	0	1	0	0
Q9DC50	Crot	Peroxisomal carnitine O-octanoyltransferase	14	0.848077	-1.12102	-1.84908	1	1	0	0
Q9CPY7	Lap3	Leucine aminopeptidase 3	11	0.84543	-0.282579	-1.36971	1	1	0	0
P18760	Cfl1	Cofilin-1	4	0.841732	0.149129	-0.855431	0	1	0	0
Q91WL5	Cyp4a12a	Cytochrome p450, family 4, subfamily a, polypeptide 12a	10	0.840363	0.188401	-0.348923	0	1	0	0
P38647	Hspa9	Stress-70 protein, mitochondrial	22	0.837459	0.214871	-0.585994	1	1	0	0
P99029	Prdx5	Peroxiredoxin-5, mitochondrial	12	0.837459	0.205768	-0.551522	1	1	0	0
Q8K370	Acad10	Acyl-coenzyme a dehydrogenase family, member 10	34	0.833902	0.228849	-0.602876	1	1	0	0
Q60928	Ggt1	Gamma-glutamyltranspeptidase / glutathione hydrolase / leukotriene-c4 hydrolase	16	0.832688	-0.0886382	-0.955508	0	1	0	0
P36552	Cpox	Oxygen-dependent coproporphyrinogen-III oxidase, mitochondrial	10	0.832525	-0.123324	-1.03599	1	1	0	0
Q08857	Cd36	Platelet glycoprotein 4	2	0.824157	-1.19367	-1.8779	0	1	0	0
P21981	Tgm2	Protein-glutamine gamma-glutamyltransferase 2	13	0.813196	-0.279722	-1.02471	1	1	0	0
Q9QY76	Vapb	Vesicle-associated membrane protein, associated protein b and c	4	0.79975	0.192825	-0.606957	0	1	0	0
P14152	Mdh1	Malate dehydrogenase, cytoplasmic	10	0.799336	0.226139	-0.601518	0	1	0	0
Q99LB2	Dhrs4	Dehydrogenase/reductase (sdr family) member 4	8	0.799087	-0.182115	-1.09962	1	1	0	0
Q8BH00	Aldh8a1	Aldehyde dehydrogenase family 8 member A1	15	0.793688	-0.474693	-1.10364	0	1	0	0
P16460	Ass1	Argininosuccinate synthetase 1	18	0.793355	-0.200681	-0.972251	0	1	0	0
Q9CY27	Tecr	Very-long-chain enoyl-coa reductase	7	0.793105	-0.00236796	-0.807427	0	1	0	0
Q91YQ5	Rpn1	Dolichyl-diphosphooligosaccharide--protein glycosyltransferase subunit 1	13	0.790021	0.206393	-0.412769	0	1	0	0
Q8R5J9	Arl6ip5	Adp-ribosylation factor-like 6 interacting protein 5	3	0.788602	0.107018	-0.681492	0	1	0	0
P60335	Pcbp1	Poly(rC)-binding protein 1	5	0.788017	0.191563	-0.541513	0	1	0	0
P97823	Lypla1	Acyl-protein thioesterase 1	7	0.759752	-0.0734236	-0.958673	1	1	0	0
P98197	Atp11a	Probable phospholipid-transporting ATPase IH	4	0.755144			0	1	0	0
P58252	Eef2	Elongation factor 2	18	0.751892	-0.154121	-1.02005	0	1	0	0
Q9DCC7	Isoc2b	Isochorismatase domain-containing protein 2b	4	0.750435	0.000865357	-0.779076	0	1	0	0
Q9DCG6	Pbld1	Phenazine biosynthesis-like domain-containing protein 2	4	0.746657	0.146916	-0.481223	0	1	0	0
Q61207	Psap	Prosaposin	5	0.743644	-0.226611	-0.966658	0	1	0	0
Q80W22	Thnsl2	Threonine synthase-like 2 (bacterial)	12	0.732139	0.227864	-0.453301	0	1	0	0
Q9WUZ9	Entpd5	Ectonucleoside triphosphate diphosphohydrolase 5	10	0.726482	0.0246034	-0.524272	0	1	0	0
P05064	Aldoa	Fructose-bisphosphate aldolase A	9	0.724912	0.245252	-0.531657	0	1	0	0
Q64442	Sord	L-iditol 2-dehydrogenase	14	0.723078	0.115566	-0.561622	1	1	0	0
Q8JZZ0	Ugt3a2	UDP-glucuronosyltransferase 3A2	11	0.717649	-0.450479	-1.30764	0	1	0	0
Q9R0P3	Esd	Esterase d/formylglutathione hydrolase	10	0.715278	-0.00528995	-0.646428	0	1	0	0
Q93092	Taldo1	Transaldolase 1	5	0.714663	-0.0245312	-0.684758	0	1	0	0
P11499	Hsp90ab1	Heat shock protein 90 alpha (cytosolic), class b member 1	14	0.710525	-0.295854	-1.33145	0	1	0	0
P07901	Hsp90aa1	Heat shock protein 90, alpha (cytosolic), class a member 1	9	0.705757	-0.193239	-1.13476	1	1	0	0
P97447	Fhl1	Four and a half lim domains 1, isoform cra_c	7	0.703544	-0.865096	-1.41581	0	1	0	0
P16858	Gapdh	Glyceraldehyde-3-phosphate dehydrogenase	11	0.695548	0.147567	-0.612505	0	1	0	0
Q9EPL9	Acox3	Acyl-coenzyme a oxidase 3, pristanoyl	22	0.694301	-0.601146	-1.41458	0	1	0	0
Q9DCD0	Pgd	6-phosphogluconate dehydrogenase, decarboxylating	6	0.688852	-0.413922	-1.10274	0	1	0	0
Q91WV7	Slc3a1	Solute carrier family 3 (neutral and basic amino acid transporter), member 1	10	0.68715	-0.187609	-1.04743	0	1	0	0
Q9WVM8	Aadat	Kynurenine/alpha-aminoadipate aminotransferase, mitochondrial	6	0.686702	0.229342	-0.419739	1	1	0	0
P24270	Cat	Catalase	29	0.677441	-0.413499	-1.12708	1	1	0	0
P18894	Dao	D-amino-acid oxidase	12	0.673466	0.0769695	-0.661068	0	1	0	0
P51660	Hsd17b4	(3R)-3-hydroxyacyl-CoA dehydrogenase / 3a,7a,12a-trihydroxy-5b-cholest-24-enoyl-CoA hydratase / enoyl-CoA hydratase 2	15	0.671656	0.0585243	-0.985216	1	1	0	0
P20029	Hspa5	78 kDa glucose-regulated protein	20	0.670478	-0.120122	-0.848037	0	1	0	0
P16675	Ctsa	Cathepsin a (carboxypeptidase c)	4	0.667393	-0.153238	-0.730201	0	1	0	0
P10126	Eef1a1	Eukaryotic translation elongation factor 1 alpha 1	18	0.665757	0.0253123	-0.662004	0	1	0	0
P60843	Eif4a1	Eukaryotic initiation factor 4A-I	4	0.659742	0.139469	-0.52019	0	1	0	0
P27659	Rpl3	60S ribosomal protein L3	11	0.65526	0.0712135	-0.770978	0	1	0	0
Q61847	Mep1b	Meprin A subunit beta	6	0.651316	-0.509122	-1.44011	0	1	0	0
P53026	Rpl10a	Large subunit ribosomal protein l10ae	2	0.648557	0.197614	-0.450972	0	1	0	0
P62962	Pfn1	Profilin-1	5	0.647176	-0.107259	-1.03738	0	1	0	0
P84099	Rpl19	Large subunit ribosomal protein l19e	3	0.646808	0.143916	-0.600337	0	1	0	0
P14148	Rpl7	60S ribosomal protein L7	5	0.642748	0.166458	-0.572952	0	1	0	0
Q8K1N1	Pnpla8	Patatin-like phospholipase domain containing 8	4	0.640806	0.164271	-0.476619	1	1	0	0
P14115	Gm7536	Large subunit ribosomal protein l27ae	2	0.640343	-0.10995	-0.861133	0	1	0	0
P62827	Ran	GTP-binding nuclear protein Ran	4	0.63988	-0.695396	-1.2128	0	1	0	0
Q3UUI3	Them4	Acyl-coenzyme A thioesterase THEM4	3	0.639695	-0.226628	-0.854988	1	1	0	0
Q8R0X7	Sgpl1	Sphinganine-1-phosphate aldolase	7	0.638584	0.064607	-0.272088	0	1	0	0
Q9DBM2	Ehhadh	Peroxisomal bifunctional enzyme	40	0.634872	-0.93589	-1.71643	1	1	0	0
Q9R0H0	Acox1	Peroxisomal acyl-coenzyme A oxidase 1	28	0.632082	-1.02025	-1.89937	0	1	0	0
P17563	Selenbp1	Selenium-binding protein 1	19	0.62396	-0.104511	-0.80556	0	1	0	0
O88569	Hnrnpa2b1	Heterogeneous nuclear ribonucleoproteins A2/B1	6	0.615605	0.0768327	-0.591919	0	1	0	0
Q3TQB2	Foxred1	FAD-dependent oxidoreductase domain-containing protein 1	6	0.614097	-0.0806828	-0.926673	1	1	0	0
Q9R1P3	Psmb2	Proteasome (prosome, macropain) subunit, beta type 2	3	0.611172	-0.31572	-0.835703	0	1	0	0
Q8BHN3	Ganab	Mannosyl-oligosaccharide alpha-1,3-glucosidase	10	0.605589	0.245982	-0.259185	0	1	0	0
Q3UP75	Ugt3a1	UDP-glucuronosyltransferase 3A1	10	0.599794	-0.52533	-1.14067	0	1	0	0
Q8VCT4	Ces1d	Carboxylesterase 1D	13	0.597793	0.136191	-0.475154	0	1	0	0
P57759	Erp29	Endoplasmic reticulum resident protein 29	4	0.592445	-0.135206	-0.727642	0	1	0	0
Q8VC30	Dak	Triose/dihydroxyacetone kinase / fad-amp lyase (cyclizing)	11	0.591775	-0.0320199	-0.50906	0	1	0	0
Q9CZM2	Rpl15	Large subunit ribosomal protein l15e	6	0.58938	-0.0828509	-0.628921	0	1	0	0
Q8K2C9	Ptplad1	Very-long-chain (3R)-3-hydroxyacyl-CoA dehydratase 3	5	0.585636	0.124328	-0.437447	0	1	0	0
Q8VCN5	Cth	Cystathionase (cystathionine gamma-lyase)	2	0.585443	-0.109623	-0.695068	0	1	0	0
Q9D8V0	H13	Minor histocompatibility antigen H13	4	0.584097	0.166458	-0.553257	0	1	0	0
P47963	Rpl13	Large subunit ribosomal protein l13e	4	0.577054	-0.0688011	-0.544835	0	1	0	0
Q8JZR0	Acsl5	Acyl-coa synthetase long-chain family member 5	3	0.572599	0.144569	-0.427983	1	1	0	0
Q9D1G1	Rab1b	RAB1B, member RAS oncogene family	3	0.570171	0.0436245		0	1	0	0
P62281	Rps11	Small subunit ribosomal protein s11e	5	0.569977	-0.194592	-0.769895	0	1	0	0
P48036	Anxa5	Annexin A5	7	0.564817	0.219958	-0.394032	0	1	0	0
Q9CYH2	Fam213a	Redox-regulatory protein FAM213A	5	0.562474	-0.351093	-0.691872	1	1	0	0
P98078	Dab2	Disabled 2, mitogen-responsive phosphoprotein	5	0.549324	-0.0459675	-0.723325	0	1	0	0
P06745	Gpi1	Glucose-6-phosphate isomerase 1	8	0.54587	-0.150962	-0.692152	0	1	0	0
O88844	Idh1	Isocitrate dehydrogenase 1 (NADP+), soluble	20	0.544485	-0.1839	-0.817282	0	1	0	0
P63017	Hspa8	Heat shock cognate 71 kDa protein	16	0.54201	-0.364552	-1.06151	0	1	0	0
P25444	Rps2	Small subunit ribosomal protein s2e	4	0.536451	-0.0195359	-0.604652	0	1	0	0
Q9JLB4	Cubn	Cubilin (intrinsic factor-cobalamin receptor)	14	0.53446	0.205393	-0.307501	0	1	0	0
Q8VCH0	Acaa1b	3-ketoacyl-CoA thiolase B, peroxisomal	5	0.532566	0.00963382	-0.862601	1	1	0	0
P15864	Hist1h1c	H1.2 linker histone, cluster member	3	0.532167	-0.12844	-0.763171	0	1	0	0
Q9D666	Sun1	Sad1 and UNC84 domain containing 1	2	0.529471	0.128557	-0.260826	0	1	0	0
Q9R1J0	Nsdhl	Sterol-4-alpha-carboxylate 3-dehydrogenase, decarboxylating	6	0.52657	-0.358842	-0.84156	0	1	0	0
P62242	Rps8	Small subunit ribosomal protein s8e	5	0.516822	0.242694	-0.44285	0	1	0	0
Q9D0F9	Pgm2	Phosphoglucomutase-1	4	0.507313	0.00776959	-0.346445	0	1	0	0
P70441	Slc9a3r1	Solute carrier family 9 (sodium/hydrogen exchanger), member 3 regulator 1	6	0.503043	-0.0933864	-0.642189	0	1	0	0
Q9CQB5	Cisd2	CDGSH iron-sulfur domain-containing protein 2	3	0.501719	-0.109374	-0.753701	1	1	0	0
Q9JII6	Akr1a1	Aldo-keto reductase family 1, member a1 (aldehyde reductase)	14	0.498557	-0.0101634	-0.588509	0	1	0	0
Q8VDD5	Myh9	Myosin, heavy polypeptide 9, non-muscle	12	0.495491	0.108625	-0.371553	0	1	0	0
P19157	Gstp1	Glutathione s-transferase, pi 1	4	0.494876	-0.153832	-0.682951	1	1	0	0
Q9QYB1	Clic4	Chloride intracellular channel protein 4	3	0.491597	-0.395302	-0.912999	1	1	0	0
Q80XL6	Acad11	Acyl-coenzyme a dehydrogenase family, member 11	14	0.488515	-0.416385	-0.933739	1	1	0	0
P17182	Eno1b	Enolase 1, alpha non-neuron	16	0.478195	0.115965	-0.355848	0	1	0	0
Q62468	Vil1	Villin-1	20	0.475085	-0.146787	-0.61595	0	1	0	0
P55264	Adk	Adenosine kinase	6	0.468427	0.0335111	-0.712977	0	1	0	0
P08113	Hsp90b1	Heat shock protein 90, beta (grp94), member 1	16	0.455123	-0.0812474	-0.725637	0	1	0	0
Q9D826	Pipox	Sarcosine oxidase / l-pipecolate oxidase	21	0.45249	-0.475555	-1.01669	0	1	0	0
P50172	Hsd11b1	Corticosteroid 11-beta-dehydrogenase isozyme 1	3	0.448584	-1.61843	-2.06703	0	1	0	0
P28271	Aco1	Cytoplasmic aconitate hydratase	17	0.442121	-0.406465	-0.760675	0	1	0	0
Q9Z1J3	Nfs1	Nitrogen fixation gene 1 (s. cerevisiae)	4	0.440952	0.0285692	-0.347748	1	1	0	0
P26040	Ezr	Villin 2 (ezrin)	6	0.439783	-0.0810795	-0.671784	0	1	0	0
Q8QZW3	Fam151a	Protein FAM151A	4	0.415434	-0.381423	-0.822554	0	1	0	0
P27773	Pdia3	Protein disulfide-isomerase A3	18	0.408277	-0.603534	-1.03676	0	1	0	0
P35564	Canx	Calnexin	14	0.403704	0.171975	-0.470249	0	1	0	0
P26043	Rdx	Radixin	2	0.402831	-0.0544372	-0.539624	0	1	0	0
Q9JLJ2	Aldh9a1	4-trimethylaminobutyraldehyde dehydrogenase	16	0.394404	-0.035313	-0.474793	1	1	0	0
Q8R081	Hnrnpl	Heterogeneous nuclear ribonucleoprotein L	5	0.387473	-0.362436	-0.749887	0	1	0	0
Q8BYF6	Slc5a8	Solute carrier family 5 (sodium-coupled monocarboxylate transporter), member 8/12	5	0.382612	-0.700591	-0.939759	0	1	0	0
Q9QY81	Nup210	Nuclear pore membrane glycoprotein 210	3	0.381283	-0.377332	-0.758575	0	1	0	0
P55302	Lrpap1	Low density lipoprotein receptor-related protein associated protein 1	8	0.378734	-0.313925	-0.926564	0	1	0	0
Q01853	Vcp	Transitional endoplasmic reticulum ATPase	9	0.359971	-0.384527	-0.481928	0	1	0	0
Q9QZQ8	H2afy	Core histone macro-H2A.1	5	0.359858	0.0607392	-0.287959	0	1	0	0
Q921T2	Tor1aip1	Torsin-1A-interacting protein 1	3	0.355918	0.224411	-0.129813	0	1	0	0
P09411	Pgk1	Phosphoglycerate kinase 1	16	0.346872	-0.166697	-0.810308	0	1	0	0
Q9D7B6	Acad8	Isobutyryl-CoA dehydrogenase, mitochondrial	13	0.3421	0.00848689	0.105276	1	1	0	0
P97351	Rps3a1	Small subunit ribosomal protein s3ae	5	0.333882	-0.139824	-0.139585	0	1	0	0
Q922D8	Mthfd1	C-1-tetrahydrofolate synthase, cytoplasmic	9	0.320773	0.160791	-0.537675	0	1	0	0
Q924D0	Rtn4ip1	Reticulon-4-interacting protein 1, mitochondrial	5	0.315798	-0.600927	-0.916753	1	1	0	0
P63038	Hspd1	60 kDa heat shock protein, mitochondrial	33	0.312317	-0.247697	-0.669487	1	1	0	0
O54909	Rdh16	Cis-retinol androgen dehydrogenase 1	7	0.300651	0.233029	0.103665	0	1	0	0
Q8VIJ6	Sfpq	Splicing factor, proline- and glutamine-rich	4	0.293959	-0.569394	-0.88662	0	1	0	0
O88428	Papss2	Bifunctional 3'-phosphoadenosine 5'-phosphosulfate synthase 2	7	0.287945	-0.302671	-0.209895	0	1	0	0
Q60668	Hnrnpd	Heterogeneous nuclear ribonucleoprotein a/b/d	4	0.287118	-0.528178	-0.81525	0	1	0	0
A2ARV4	Lrp2	Low-density lipoprotein receptor-related protein 2	84	0.278461	-0.217843	-0.569586	0	1	0	0
P10922	H1f0	H1.0 linker histone	4	0.26111	-0.322595	-0.467354	0	1	0	0
P58281	Opa1	Dynamin-like 120 kDa protein, mitochondrial	15	0.259303	0.121413	0.0651587	1	1	0	0
P24369	Ppib	Peptidyl-prolyl cis-trans isomerase b (cyclophilin b)	3	0.254836	-0.12268	-0.123293	0	0	0	0
Q60870	Reep5	Receptor expression-enhancing protein 5/6	2	0.25181	0.194213	-0.320036	0	0	0	0
Q9D0S9	Hint2	Histidine triad nucleotide-binding protein 2, mitochondrial	4	0.248049	0.585251	0.293017	1	0	1	0
P29758	Oat	Ornithine aminotransferase, mitochondrial	12	0.24062	1.0115	0.773828	1	0	1	0
P49935	Ctsh	Pro-cathepsin H	3	0.237441	-0.513172	-0.602832	0	0	0	0
Q9Z2X1	Hnrnpf	Heterogeneous nuclear ribonucleoprotein f/h	3	0.235114	-0.211064	-0.432046	0	0	0	0
P10605	Ctsb	Cathepsin B	6	0.233888	0.436268	0.711142	0	0	1	0
P14094	Atp1b1	Sodium/potassium-transporting ATPase subunit beta-1	13	0.230203	0.99581	0.871371	0	0	1	0
Q9D8E6	Rpl4	Large subunit ribosomal protein l4e	10	0.229957	0.252779	-0.418138	0	0	0	0
Q9CQH0	Pdzk1ip1	PDZK1 interacting protein 1	3	0.22132	0.583615	0.36233	0	0	1	0
Q9QXW9	Slc7a8	Solute carrier family 7 (cationic amino acid transporter, y+ system), member 8	3	0.216734	1.27781	1.06102	0	0	1	0
P50516	Atp6v1a	V-type proton ATPase catalytic subunit A	21	0.215865	0.314639	0.114367	0	0	1	0
Q68FD5	Cltc	Clathrin, heavy polypeptide (hc)	53	0.209141	-0.00727507	-0.284528	0	0	0	0
Q9D6J6	Ndufv2	NADH dehydrogenase [ubiquinone] flavoprotein 2, mitochondrial	4	0.206393	-2.47706	-1.14548	1	0	0	0
Q6P4T2	Snrnp200	U5 small nuclear ribonucleoprotein 200 kDa helicase	6	0.197488	-0.187149	-0.38464	0	0	0	0
O35658	C1qbp	Is believed to be a multifunctional and multicompartmental protein involved in inflammation and infection processes, ribosome biogenesis, protein synthesis in mitochondria, regulation of apoptosis, transcriptional regulation and pre-mRNA splicing. At the cell surface is thought to act as an endothelial receptor for plasma proteins of the complement and kallikrein-kinin cascades. Putative receptor…	2	0.197362	0.408821	0.232784	1	0	1	0
P52503	Ndufs6	NADH dehydrogenase [ubiquinone] iron-sulfur protein 6, mitochondrial	4	0.189666	0.378734	0.458277	1	0	1	0
Q8BG05	Hnrnpa3	Heterogeneous nuclear ribonucleoprotein a1/a3	3	0.184471	-0.669533	-1.05499	0	0	0	0
P61979	Hnrnpk	Heterogeneous nuclear ribonucleoprotein K	4	0.183455	-0.538388	-0.632987	0	0	0	0
P97449	Anpep	Alanyl (membrane) aminopeptidase	15	0.182057	0.183836	-0.0428877	0	0	0	0
P15392	Cyp2a4	Cytochrome P450 2A4	5	0.181421	-0.895234	-1.07668	0	0	0	0
Q921H8	Acaa1a	3-ketoacyl-CoA thiolase A, peroxisomal	6	0.180148	-0.195219	-0.445185	1	0	0	0
O54749	Cyp2j5	Cytochrome P450, family 2, subfamily j, polypeptide 5	15	0.176578	0.107822	-0.0458484	0	0	0	0
Q9WVT6	Car14	Carbonic anhydrase 14	3	0.176195	1.19528	1.10232	0	0	1	0
Q99KI0	Aco2	Aconitate hydratase, mitochondrial	32	0.170053	0.263515	0.102188	1	0	1	0
P17710	Hk1	Hexokinase-1	13	0.168514	0.856787	0.688315	1	0	1	0
P80318	Cct3	Chaperonin containing tcp1, subunit 3 (gamma)	5	0.166073	-0.429304	-0.398703	0	0	0	0
P51661	Hsd11b2	Corticosteroid 11-beta-dehydrogenase isozyme 2	11	0.165558	0.273695	0.204516	0	0	1	0
Q64FW2	Retsat	All-trans-retinol 13,14-reductase	10	0.160275	-0.192052	-0.523442	0	0	0	0
O88909	Slc22a8	Solute carrier family 22 member 8	7	0.148348	0.929867	0.814509	0	0	1	0
P28474	Adh5	Alcohol dehydrogenase class-3	7	0.146134	-0.489585	-0.921417	0	0	0	0
Q91WG0	Ces2c	Acylcarnitine hydrolase	13	0.145482	-1.07701	-1.30557	0	0	0	0
Q99PG0	Aadac	Arylacetamide deacetylase	11	0.141171	-0.112958	-0.248828	0	0	0	0
Q91W43	Gldc	Glycine dehydrogenase (decarboxylating), mitochondrial	10	0.136191	0.932439	0.758388	1	0	1	0
Q9D051	Pdhb	Pyruvate dehydrogenase E1 component subunit beta, mitochondrial	10	0.135272	0.205643	0.242816	1	0	0	0
Q64331	Myo6	Myosins are actin-based motor molecules with ATPase activity . Unconventional myosins serve in intracellular movements . Myosin 6 is a reverse-direction motor protein that moves towards the minus-end of actin filaments (By similarity). Has slow rate of actin-activated ADP release due to weak ATP binding (By similarity). Functions in a variety of intracellular processes such as vesicular membrane …	14	0.128953	-0.487419	-0.566891	0	0	0	0
Q9DC51	Gnai3	Guanine nucleotide-binding protein G(k) subunit alpha	5	0.125916	0.442015	0.308244	0	0	1	0
Q8CGA3	Slc43a2	Mfs transporter, lat3 family, solute carrier family 43, member 2	4	0.119157	1.20733	1.09795	0	0	1	0
P62754	Rps6	Small subunit ribosomal protein s6e	3	0.115965	0.416948	-0.115269	0	0	1	0
P01942	Hba-a2	Hemoglobin alpha, adult chain 2	2	0.115699	0.491494	0.375735	0	0	1	0
Q9DBF1	Aldh7a1	Alpha-aminoadipic semialdehyde dehydrogenase	19	0.113434	0.460376	0.38084	1	0	1	0
Q8VCZ9	Prodh2	Proline dehydrogenase (oxidase) 2	8	0.107956	0.928124	1.08372	1	0	1	0
P09103	P4hb	Prolyl 4-hydroxylase, beta polypeptide	26	0.102322	-1.08822	-1.31495	0	0	0	0
P35980	Rpl18	60S ribosomal protein L18	3	0.101381	-0.0449402	-0.436764	0	0	0	0
Q8VIM4	Bsnd	Barttin (chloride channel ka/b beta subunit)	4	0.0994972	0.479955	0.264717	0	0	1	0
P37040	Por	NADPH--cytochrome P450 reductase	17	0.0958569	-0.333534	-0.581497	0	0	0	0
P35979	Gm9396	Large subunit ribosomal protein l12e	2	0.0885487	-1.94492	-2.03351	0	0	0	0
P00848	mt-Atp6	ATP synthase subunit a	2	0.0739573	0.166587	0.0926134	1	0	0	0
Q00PI9	Hnrnpul2	Heterogeneous nuclear ribonucleoprotein U-like 2	6	0.0713508	-0.675581	-0.352363	0	0	0	0
Q91V01	Lpcat3	Lysophospholipid acyltransferase 5	4	0.0695647	-0.319982	-0.444419	0	0	0	0
B2RSH2	Gnai1	Guanine nucleotide binding protein (g protein), alpha inhibiting 1	3	0.0611541	-0.242601	-0.148753	0	0	0	0
P50285	Fmo1	Dimethylaniline monooxygenase [N-oxide-forming] 1	21	0.0576929	0.0200577	0.00302648	0	0	0	0
O08966	Slc22a1	Solute carrier family 22 member 1	5	0.0483757	0.900954	0.818932	0	0	1	0
Q8VEK3	Hnrnpu	Heterogeneous nuclear ribonucleoprotein U	10	0.0447438	-0.230076	-0.671255	0	0	0	0
Q9QXD1	Acox2	3alpha,7alpha,12alpha-trihydroxy-5beta-cholestanoyl-CoA 24-hydroxylase	7	0.0430645	-1.05736	-1.0092	0	0	0	0
P40124	Cap1	Cap, adenylate cyclase-associated protein 1 (yeast)	2	0.0396999			0	0	0	0
P53986	Slc16a1	Mfs transporter, mct family, solute carrier family 16 (monocarboxylic acid transporters), member 1	4	0.0267293	1.10192	0.76103	0	0	1	0
P16546	Sptan1	Spectrin alpha chain, non-erythrocytic 1	24	0.0124972	0.220701	0.280719	0	0	0	0
O09061	Psmb1	Proteasome (prosome, macropain) subunit, beta type 1	6	0.00733905	-1.03741	-0.808008	0	0	0	0
Q9CQC7	Ndufb4	NADH dehydrogenase [ubiquinone] 1 beta subcomplex subunit 4	2	0.00345832	0.637471	0.619836	1	0	1	0
Q62095	Ddx3y	ATP-dependent RNA helicase DDX3Y	2	-0.000577193	-0.192711	-0.192134	0	0	0	0
P70290	Mpp1	55 kDa erythrocyte membrane protein	3	-0.019726	0.0721744	0.0919367	0	0	0	0
P62889	Rpl30	Large subunit ribosomal protein l30e	2	-0.0210722	-0.770191	-0.749135	0	0	0	0
Q9JHI5	Ivd	Isovaleryl-CoA dehydrogenase, mitochondrial	19	-0.0233871	-0.972223	-0.913488	1	0	0	0
P10852	Slc3a2	Solute carrier family 3 (activators of dibasic and neutral amino acid transport), member 2	7	-0.0342194	1.03048	0.934705	0	0	1	0
Q9DBL1	Acadsb	Short/branched chain specific acyl-CoA dehydrogenase, mitochondrial	17	-0.0369402	-0.161169	-0.110994	1	0	0	0
Q9JMH6	Txnrd1	Thioredoxin reductase 1, cytoplasmic	4	-0.0459675	-0.769846	-0.949756	1	0	0	0
O88338	Cdh16	Cadherin-16	8	-0.0472042	0.704252	0.799253	0	0	1	0
Q9CQF9	Pcyox1	Prenylcysteine oxidase	5	-0.0747601	-0.33692	-0.308126	0	0	0	0
Q5IRJ6	Slc30a9	Zinc transporter 9	5	-0.112288	-0.565268	-0.355442	1	0	0	0
Q3TEA8	Hp1bp3	Heterochromatin protein 1-binding protein 3	13	-0.120153	-0.116051	-0.182033	0	0	0	0
Q99PV0	Prpf8	Pre-mRNA-processing-splicing factor 8	5	-0.126439	-0.724826	-0.629255	0	0	0	0
P55014	Slc12a1	Solute carrier family 12 (sodium/potassium/chloride transporter), member 1	6	-0.126785	-0.0160889	0.110764	0	0	0	0
Q91WN4	Kmo	Kynurenine 3-monooxygenase	19	-0.133559	-0.374599	-0.242977	1	0	0	0
P14733	Lmnb1	Lamin-B1	15	-0.139744	0.0529723	-0.0640425	0	0	0	0
P26443	Glud1	Glutamate dehydrogenase 1, mitochondrial	24	-0.143421	0.404685	0.54409	1	0	1	0
P22437	Ptgs1	Prostaglandin-endoperoxide synthase 1	3	-0.144632	-0.00798574	0.0681893	0	0	0	0
O70133	Dhx9	Deah (asp-glu-ala-his) box polypeptide 9	12	-0.154281	-0.588292	-0.347032	0	0	0	0
P26369	U2af2	U2 small nuclear ribonucleoprotein auxiliary factor (U2AF) 2	2	-0.178812	-1.0092	-0.340861	0	0	0	0
Q9D5T0	Atad1	ATPase family AAA domain-containing protein 1	4	-0.191804	-0.478547	-0.585215	1	0	0	0
Q9D172	D10Jhu81e	Glutamine amidotransferase like class 1 domain containing 3a	12	-0.192612	0.232906	0.427177	1	0	0	0
P41216	Acsl1	Long-chain-fatty-acid--CoA ligase 1	19	-0.192777	0.4336	0.546067	1	0	1	0
P62855	Rps26	Small subunit ribosomal protein s26e	2	-0.208394	-0.717525	0.0663992	0	0	0	0
Q8VCH6	Dhcr24	24-dehydrocholesterol reductase	5	-0.216904	-0.494902	-1.07686	0	0	0	0
Q9QXE0	Hacl1	2-hydroxyacyl-CoA lyase 1	6	-0.232464	0.587077	0.865048	0	0	1	0
Q02257	Jup	Junction plakoglobin	17	-0.252793	3.36163	3.5741	0	0	1	0
O88343	Slc4a4	Solute carrier family 4 (sodium bicarbonate cotransporter), member 4	15	-0.264564	0.720103	1.0997	0	0	1	0
P63158	Hmgb1	High mobility group protein B1	3	-0.291504	0.536252	0.992841	0	0	1	0
P48678	Lmna	Prelamin-A/C	13	-0.291716	-0.379864	-0.126392	0	0	0	0
Q8K0L9	Zbtb20	Zinc finger and BTB domain-containing protein 20	5	-0.298336	-0.875672	-0.6739	0	0	0	0
Q02053	Uba1	Ubiquitin-like modifier-activating enzyme 1	4	-0.303116			1	0	0	0
Q9D0E1	Hnrnpm	Heterogeneous nuclear ribonucleoprotein M	11	-0.313262	-0.638501	-0.412059	0	0	0	0
P07724	Alb	Serum albumin	22	-0.318398	0.474047	0.913646	0	0	1	0
P46978	Stt3a	STT3, subunit of the oligosaccharyltransferase complex, homolog A (S. cerevisiae)	4	-0.325196	-1.10305	-0.664059	0	0	0	0
P26150	Hsd3b3	Hydroxy-delta-5-steroid dehydrogenase, 3 beta- and steroid delta-isomerase 3	4	-0.34716	-0.851756	-0.412885	1	0	0	0
Q8CIM7	Cyp2d26	Cytochrome p450, family 2, subfamily d, polypeptide 26	3	-0.348739	1.42202	1.77079	0	0	1	0
P84091	Ap2m1	AP-2 complex subunit mu	4	-0.411272	-1.0677	-0.656422	0	0	0	0
Q91V41	Rab14	RAB14, member RAS oncogene family	4	-0.430859	-0.686963	-0.239941	0	0	0	0
P12658	Calb1	Calbindin 1	3	-0.446639	1.09356	1.54023	0	0	1	0
P13745	Gsta1	Glutathione S-transferase A1	5	-0.459854	2.08332	2.40471	0	0	1	0
Q9CXS4	Cenpv	Centromere protein V	9	-0.468232	-0.587966	-0.166972	0	0	0	0
Q8BWT1	Acaa2	Acetyl-coenzyme a acyltransferase 2 (mitochondrial 3-oxoacyl-coenzyme a thiolase)	23	-0.566442	0.864652	1.28297	1	0	1	0
Q60749	Khdrbs1	KH domain-containing, RNA-binding, signal transduction-associated protein 1	2	-0.590875	-0.690614	-0.0997418	0	0	0	0
Q9R1P4	Psma1	Proteasome subunit alpha type-1	2	-0.647332	-1.77093	-1.27282	0	0	0	0
Q91ZA3	Pcca	Propionyl-CoA carboxylase alpha chain, mitochondrial	40	-0.677818	-1.16997	-0.512843	1	0	0	0
Q99MR8	Mccc1	Methylcrotonoyl-CoA carboxylase subunit alpha, mitochondrial	36	-0.708774	-1.08268	-0.440029	1	0	0	0
P34884	Mif	Macrophage migration inhibitory factor (glycosylation-inhibiting factor)	2	-0.725518	0.188907	0.89033	0	0	0	0
P70195	Psmb7	Proteasome (prosome, macropain) subunit, beta type 7	2	-0.739204	-2.06214	-1.32294	0	0	0	0
Q9CQI6	Cotl1	Coactosin-like 1 (dictyostelium)	3	-0.769551	-0.3723	0.238053	0	0	0	0
Q05920	Pcx	Pyruvate carboxylase catalyzes a 2-step reaction, involving the ATP-dependent carboxylation of the covalently attached biotin in the first step and the transfer of the carboxyl group to pyruvate in the second. Catalyzes in a tissue specific manner, the initial reactions of glucose (liver, kidney) and lipid (adipose tissue, liver, brain) synthesis from pyruvate	53	-0.804123	-1.37782	-0.613476	1	0	0	0
E9Q557	Dsp	Desmoplakin	32	-1.03756	2.43542	2.38645	0	0	1	0
Q9QUR6	Prep	Prolyl oligopeptidase	3	-1.09003	-1.61821	-0.528136	0	0	0	0
P11679	Krt8	Keratin, type II cytoskeletal 8	2	-1.10113		-1.51305	0	0	0	0
Q8VCW8	Acsf2	Acyl-CoA synthetase family member 2, mitochondrial	6	-1.11238	0.403595	1.51602	1	0	1	0
Q9Z0W3	Nup160	Nuclear pore complex protein Nup160	6	-1.18919	-1.63415	-0.44493	0	0	0	0
Q9Z1W8	Atp12a	Atpase, h+/k+ transporting, nongastric, alpha polypeptide	2	-1.31462	-0.769822	0.544782	0	0	0	0
P70691	Ugt1a2	Udp glucuronosyltransferase 1 family, polypeptide a2	9	-1.57574	1.72814	3.05532	0	0	1	0
Q3THF9	Coq10b	Coenzyme Q-binding protein COQ10 homolog B, mitochondrial	2	-1.93401	-2.64557	-0.711488	1	0	0	0
O35215	Ddt	D-dopachrome decarboxylase	3	-2.47859	-2.45103	-0.0489792	0	0	0	0

## Sheet: Tab.3 Experiment#3
UniProt ID	Gene Name	Protein Name	Unique peptides	Log2(M/L)	Log2(H/L)	Log2(H/M)	Mitochondrial annontation	Retain after M/L cutoff	Retain after H/L cutoff	Retain in both
Q9Z306	Slc22a4	Solute carrier family 22 member 4	2	1.19654	1.13159	-0.102899	0	1	1	1
Q9Z2Z6	Slc25a20	Solute carrier family 25 (mitochondrial carnitine/acylcarnitine transporter), member 20/29	19	2.36927	2.64189	0.381948	1	1	1	1
Q9Z2X1	Hnrnpf	Heterogeneous nuclear ribonucleoprotein f/h	4	0.815166	0.320773	-0.518474	0	1	1	1
Q9Z2J0	Slc23a1	Solute carrier family 23 (nucleobase transporters), member 1	3	0.960438	1.30024	0.339822	0	1	1	1
Q9Z2I9	Sucla2	Succinate--CoA ligase [ADP-forming] subunit beta, mitochondrial	22	1.92547	1.93885	0.229096	1	1	1	1
Q9Z2I8	Suclg2	Succinate--CoA ligase [GDP-forming] subunit beta, mitochondrial	20	2.55574	2.7222	0.310224	1	1	1	1
Q9Z2I0	Letm1	Mitochondrial proton/calcium exchanger protein	24	2.61431	2.62896	0.125783	1	1	1	1
Q9Z2A7	Dgat1	Diacylglycerol O-acyltransferase 1	4	3.61988	3.51564	-0.324202	0	1	1	1
Q9Z211	Pex11a	Peroxisomal membrane protein 11A	4	1.89196	1.6284	-0.0788379	0	1	1	1
Q9Z210	Pex11b	Peroxisomal membrane protein 11B	6	1.67554	1.24288	-0.575099	1	1	1	1
Q9Z1X2	Ptdss2	Phosphatidylserine synthase 2	3	2.15108	1.85396	-0.297094	0	1	1	1
Q9Z1Q5	Clic1	Chloride intracellular channel protein 1	5	1.24288	0.906352	-0.301284	0	1	1	1
Q9Z1Q2	Abhd16a	Abhydrolase domain containing 16a	12	1.52607	1.46153	-0.116254	0	1	1	1
Q9Z1P6	Ndufa7	NADH dehydrogenase [ubiquinone] 1 alpha subcomplex subunit 7	2	2.39602	2.68612	0.391108	1	1	1	1
Q9Z1G3	Atp6v1c1	Atpase, h+ transporting, lysosomal v1 subunit c1	8	1.41446	1.3549	-0.0595701	0	1	1	1
Q9Z0X1	Aifm1	Apoptosis-inducing factor, mitochondrion-associated 1	18	0.804962	0.697685	-0.0836151	1	1	1	1
Q9Z0W3	Nup160	Nuclear pore complex protein Nup160	5	0.906968	1.06171	-0.0594348	0	1	1	1
Q9Z0S9	Rabac1	Prenylated Rab acceptor protein 1	2	1.25918	0.928048	-0.331137	0	1	1	1
Q9Z0S6	Cldn10	Claudin-10	2	1.14737	2.16646	0.982218	0	1	1	1
Q9Z0S1	Bpnt1	3'(2'),5'-bisphosphate nucleotidase 1	13	3.05698	3.08248	0.147697	0	1	1	1
Q9WVT6	Car14	Carbonic anhydrase 14	3	1.31806	1.5062	0.197362	0	1	1	1
Q9WVM8	Aadat	Kynurenine/alpha-aminoadipate aminotransferase, mitochondrial	5	0.668482	0.422986	-0.143644	1	1	1	1
Q9WVL0	Gstz1	Maleylacetoacetate isomerase	8	0.676267	0.621618	-0.216501	1	1	1	1
Q9WVD5	Slc25a15	Solute carrier family 25 (mitochondrial carrier ornithine transporter), member 15	19	3.15023	2.9193	-0.190833	1	1	1	1
Q9WV85	Nme3	Nucleoside diphosphate kinase 3	2	1.35552	0.838266	-0.173124	1	1	1	1
Q9WV68	Decr2	2,4-dienoyl-CoA reductase [(3E)-enoyl-CoA-producing], peroxisomal	2	0.937194	0.402831	-0.180201	0	1	1	1
Q9WV55	Vapa	Vesicle-associated membrane protein-associated protein A	7	1.64094	1.15101	-0.349621	0	1	1	1
Q9WUZ9	Entpd5	Ectonucleoside triphosphate diphosphohydrolase 5	11	0.888071	0.473423	-0.598544	0	1	1	1
Q9WUR9	Ak4	Adenylate kinase 4, mitochondrial	8	1.00123	0.607579	-0.361231	1	1	1	1
Q9WUR2	Eci2	Enoyl-CoA delta isomerase 2, mitochondrial	8	1.9446	1.93746	0.0897693	1	1	1	1
Q9WUQ2	Preb	Prolactin regulatory element-binding protein	7	1.43012	1.08923	-0.397505	0	1	1	1
Q9WUM5	Suclg1	Succinate--CoA ligase [ADP/GDP-forming] subunit alpha, mitochondrial	9	0.562181	0.729009	0.1141	1	1	1	1
Q9WU79	Prodh	Proline dehydrogenase 1, mitochondrial	21	1.51319	1.75741	0.347892	1	1	1	1
Q9WU40	Lemd3	Inner nuclear membrane protein man1	2	1.20577	1.44313	0.237319	0	1	1	1
Q9WTQ8	Timm23	Mitochondrial import inner membrane translocase subunit tim23	4	2.15818	2.25462	0.0342157	1	1	1	1
Q9WTP7	Ak3	GTP:AMP phosphotransferase AK3, mitochondrial	12	0.949946	0.945832	0.0847446	1	1	1	1
Q9WTP6	Ak2	Adenylate kinase 2, mitochondrial	9	1.15277	1.01221	-0.191162	1	1	1	1
Q9R1Q6	Tmem176b	Transmembrane protein 176B	3	2.45594	1.34358	-1.11235	0	1	1	1
Q9R1J0	Nsdhl	Sterol-4-alpha-carboxylate 3-dehydrogenase, decarboxylating	6	1.41657	0.877195	-0.643022	0	1	1	1
Q9R112	Sqrdl	Sulfide:quinone oxidoreductase, mitochondrial	20	1.9867	1.88647	-0.106871	1	1	1	1
Q9R0X4	Acot9	Acyl-coenzyme A thioesterase 9, mitochondrial	15	1.51949	1.39594	-0.0886996	1	1	1	1
Q9R0Q9	Mpdu1	Mannose-p-dolichol utilization defect 1 protein	2	1.81676	2.09711	0.280362	0	1	1	1
Q9R0P3	Esd	Esterase d/formylglutathione hydrolase	10	0.477366	0.563744	0.118626	0	1	1	1
Q9QZH6	Ecsit	Evolutionarily conserved signaling intermediate in Toll pathway, mitochondrial	3	1.61749	1.34033	-0.14299	1	1	1	1
Q9QZD8	Slc25a10	Solute carrier family 25 (mitochondrial carrier, dicarboxylate transporter), member 10	16	3.21697	3.04684	-0.0903114	1	1	1	1
Q9QZA0	Car5b	Carbonic anhydrase 5B, mitochondrial	2	0.71563	2.62433	1.1553	1	1	1	1
Q9QZ23	Nfu1	NFU1 iron-sulfur cluster scaffold homolog, mitochondrial	3	1.77606	1.77201	-0.00405968	1	1	1	1
Q9QYR9	Acot2	Acyl-coenzyme A thioesterase 2, mitochondrial	7	2.48429	3.27809	0.698218	1	1	1	1
Q9QYA2	Tomm40	Mitochondrial import receptor subunit TOM40 homolog	6	1.1951	1.09518	-0.106187	1	1	1	1
Q9QY76	Vapb	Vesicle-associated membrane protein, associated protein b and c	5	1.54246	1.16813	-0.251195	0	1	1	1
Q9QXX4	Slc25a13	Solute carrier family 25 (mitochondrial carrier, adenine nucleotide translocator), member 13	35	2.17811	2.33024	0.139862	1	1	1	1
Q9QXW9	Slc7a8	Solute carrier family 7 (cationic amino acid transporter, y+ system), member 8	4	0.772224	1.2756	0.643856	0	1	1	1
Q9QXS8	Cml5	N-acetyltransferase 8 (gcn5-related) family member 5	3	1.55562	1.33543	-0.228706	0	1	1	1
Q9QXN5	Miox	Myo-inositol oxygenase	5	1.23628	1.12981	-0.0176507	0	1	1	1
Q9QXG4	Acss2	Acyl-coa synthetase short-chain family member 2	8	0.924632	0.862908	0.0825664	0	1	1	1
Q9QXD6	Fbp1	Fructose-1,6-bisphosphatase 1	13	1.05005	1.35682	0.290896	0	1	1	1
Q9QUI0	Rhoa	Ras homolog gene family, member a	4	0.834549	0.566377	-0.189022	0	1	1	1
Q9NYQ2	Hao2	Hydroxyacid oxidase 2	11	0.561693	0.618521	-0.109172	1	1	1	1
Q9JLZ3	Auh	Methylglutaconyl-CoA hydratase, mitochondrial	9	1.87778	2.08161	0.248778	1	1	1	1
Q9JLT4	Txnrd2	Thioredoxin reductase 2, mitochondrial	2	1.16749	1.51501	0.347439	1	1	1	1
Q9JL56	Gde1	Glycerophosphoinositol glycerophosphodiesterase	3	1.98138	1.37384	-0.607551	0	1	1	1
Q9JKZ2	Slc5a3	Solute carrier family 5 (sodium/myo-inositol cotransporter), member 3	8	0.874758	1.51137	0.77804	0	1	1	1
Q9JKW0	Arl6ip1	ADP-ribosylation factor-like protein 6-interacting protein 1	2	1.94148	1.52311	-0.418388	0	1	1	1
Q9JKL4	Ndufaf3	NADH dehydrogenase [ubiquinone] 1 alpha subcomplex assembly factor 3	4	0.721854	1.09444	0.352646	1	1	1	1
Q9JK42	Pdk2	[Pyruvate dehydrogenase (acetyl-transferring)] kinase isozyme 2, mitochondrial	6	1.50213	1.6968	0.321697	1	1	1	1
Q9JJW0	Pxmp4	Peroxisomal membrane protein 4	7	1.90134	1.18047	-0.60406	1	1	1	1
Q9JJ00	Plscr1	Phospholipid scramblase 1	3	2.3344	2.49536	0.16092	0	1	1	1
Q9JIZ0	Cml1	N-acetyltransferase 8 (gcn5-related) family member 1	9	2.3774	1.67532	-0.594683	0	1	1	1
Q9JIY8	Gm11128	N-acetyltransferase 8 (gcn5-related) family member 6	5	1.98688	0.315566	-1.03333	0	1	1	1
Q9JIY7	Nat8	N-acetyltransferase 8	5	2.2828	1.35473	-0.828306	0	1	1	1
Q9JIL4	Pdzk1	Na(+)/H(+) exchange regulatory cofactor NHE-RF3	10	0.923111	0.456911	-0.474653	0	1	1	1
Q9JII6	Akr1a1	Aldo-keto reductase family 1, member a1 (aldehyde reductase)	15	0.29901	0.643117	0.233765	0	1	1	1
Q9JI99	Sgpp1	Sphingosine-1-phosphate phosphatase 1	3	1.51667	1.23327	-0.283422	0	1	1	1
Q9JI39	Abcb10	ATP-binding cassette sub-family B member 10, mitochondrial	16	2.01739	1.90512	-0.0304129	1	1	1	1
Q9JHW2	Nit2	Nitrilase family, member 2	10	1.3549	1.11297	-0.221287	1	1	1	1
Q9ET30	Tm9sf3	Transmembrane 9 superfamily member 3	11	2.36938	1.56969	-0.543131	0	1	1	1
Q9ESW4	Agk	Acylglycerol kinase, mitochondrial	14	1.80929	1.79473	0.0380147	1	1	1	1
Q9ESG4	Tmem27	Collectrin, amino acid transport regulator	3	1.72421	1.71923	-0.222953	0	1	1	1
Q9ERN0	Scamp2	Secretory carrier-associated membrane protein 2	2	0.684549	0.62966	-0.0640726	0	1	1	1
Q9ERI6	Rdh14	Retinol dehydrogenase 14 (all-trans and 9-cis)	6	1.22805	0.878215	-0.103844	1	1	1	1
Q9EQH3	Vps35	Vacuolar protein sorting-associated protein 35	6	1.19831	0.887681	-0.439696	0	1	1	1
Q9EQ20	Aldh6a1	Methylmalonate-semialdehyde dehydrogenase [acylating], mitochondrial	29	0.526169	0.556993	0.0315364	1	1	1	1
Q9EPE9	Atp13a1	Manganese-transporting p-type atpase	7	1.11523	1.14633	0.0996319	0	1	1	1
Q9EP69	Sacm1l	SAC1 suppressor of actin mutations 1-like (yeast)	23	1.49313	1.20057	-0.227067	0	1	1	1
Q9DD20	Mettl7b	Methyltransferase-like protein 7B	11	1.81525	1.41294	-0.432727	0	1	1	1
Q9DCZ4	Apoo	Apolipoprotein O	7	2.78048	2.77606	-0.010207	1	1	1	1
Q9DCY0	Keg1	Glycine n-acyltransferase / glycine n-benzoyltransferase	18	2.41862	1.93908	-0.396707	0	1	1	1
Q9DCX8	Iyd	Iodotyrosine deiodinase 1	8	1.83301	1.56262	-0.224452	0	1	1	1
Q9DCX2	Atp5h	Atp synthase, h+ transporting, mitochondrial f0 complex, subunit d	9	0.816149	0.96192	0.177216	1	1	1	1
Q9DCW4	Etfb	Electron transferring flavoprotein, beta polypeptide	10	0.444455	0.41511	-0.0258085	1	1	1	1
Q9DCU9	Hoga1	4-hydroxy-2-oxoglutarate aldolase, mitochondrial	14	2.277	2.66273	0.257976	1	1	1	1
Q9DCT2	Ndufs3	NADH dehydrogenase [ubiquinone] iron-sulfur protein 3, mitochondrial	8	2.11716	2.56203	0.480782	1	1	1	1
Q9DCS3	Mecr	Enoyl-[acyl-carrier-protein] reductase, mitochondrial	8	1.20495	1.03012	0.149389	1	1	1	1
Q9DCS2	Mettl26	Methyltransferase-like 26	2	1.97163	2.78161	0.809991	0	1	1	1
Q9DCM2	Gstk1	Glutathione S-transferase kappa 1	10	1.31139	1.33805	0.217975	1	1	1	1
Q9DCM0	Ethe1	Persulfide dioxygenase ETHE1, mitochondrial	11	1.71312	1.6607	0.0182069	1	1	1	1
Q9DCL9	Paics	Multifunctional protein ADE2	4	0.919836	0.663754	-0.161895	1	1	1	1
Q9DCC8	Tomm20	Mitochondrial import receptor subunit TOM20 homolog	3	3.09397	2.90666	-0.215831	1	1	1	1
Q9DC70	Ndufs7	NADH dehydrogenase [ubiquinone] iron-sulfur protein 7, mitochondrial	4	1.19428	1.70115	0.47415	1	1	1	1
Q9DC69	Ndufa9	NADH dehydrogenase [ubiquinone] 1 alpha subcomplex subunit 9, mitochondrial	11	0.883934	1.3932	0.447632	1	1	1	1
Q9DC61	Pmpca	Mitochondrial-processing peptidase subunit alpha	12	1.89933	1.68984	0.260387	1	1	1	1
Q9DC51	Gnai3	Guanine nucleotide-binding protein G(k) subunit alpha	4	0.813771	0.711759	-0.0680447	0	1	1	1
Q9DC16	Ergic1	Endoplasmic reticulum-Golgi intermediate compartment protein 1	9	2.54964	1.7482	-0.913569	0	1	1	1
Q9DBL7	Coasy	Bifunctional coenzyme A synthase	2	0.350158	0.409255	-0.160927	1	1	1	1
Q9DBJ1	Pgam1	2,3-bisphosphoglycerate-dependent phosphoglycerate mutase	3	0.916553	0.76562	-0.150929	0	1	1	1
Q9DBH5	Lman2	Vesicular integral-membrane protein VIP36	14	3.49083	2.75489	-0.713568	0	1	1	1
Q9DBG6	Rpn2	Dolichyl-diphosphooligosaccharide--protein glycosyltransferase subunit 2	6	1.13744	0.498761	-0.20136	0	1	1	1
Q9DBE8	Alg2	Asparagine-linked glycosylation 2 (alpha-1,3-mannosyltransferase)	3	1.11297	0.664028	-0.448922	0	1	1	1
Q9DB77	Uqcrc2	Cytochrome b-c1 complex subunit 2, mitochondrial	17	1.21045	1.38101	0.280125	1	1	1	1
Q9DB29	Iah1	Isoamyl acetate-hydrolyzing esterase 1 homolog	8	1.44837	1.47322	0.0663992	0	1	1	1
Q9DB25	Alg5	Asparagine-linked glycosylation 5 (dolichyl-phosphate beta-glucosyltransferase)	5	1.03288	0.497434	-0.506373	0	1	1	1
Q9DB20	Atp5o	Atp synthase, h+ transporting, mitochondrial f1 complex, o subunit	10	1.13113	1.41679	0.31429	1	1	1	1
Q9DB05	Napa	N-ethylmaleimide sensitive fusion protein attachment protein alpha	4	1.73409	1.69332	-0.0407788	0	1	1	1
Q9DAM5	Slc25a19	Solute carrier family 25 (mitochondrial thiamine pyrophosphate transporter), member 19	5	2.21101	1.52562	-0.202755	1	1	1	1
Q9D964	Gatm	Glycine amidinotransferase (l-arginine:glycine amidinotransferase)	19	1.73851	1.46545	-0.162767	1	1	1	1
Q9D938	Tmem160	Transmembrane protein 160	3	2.27423	1.76664	-0.507603	0	1	1	1
Q9D8V0	H13	Minor histocompatibility antigen H13	8	1.93081	1.35293	-0.530885	0	1	1	1
Q9D8U2	Tmem41a	Transmembrane protein 41a	2	1.67825	0.920141	-0.758111	0	1	1	1
Q9D8E6	Rpl4	Large subunit ribosomal protein l4e	8	0.467905	0.359184	-0.277656	0	1	1	1
Q9D8B4	Ndufa11	Nadh dehydrogenase (ubiquinone) 1 alpha subcomplex subunit 11	3	2.7062	3.30746	0.601221	1	1	1	1
Q9D880	Timm50	Mitochondrial import inner membrane translocase subunit TIM50	5	1.96912	2.04397	0.0749164	1	1	1	1
Q9D855	Uqcrb	Ubiquinol-cytochrome c reductase binding protein	3	1.94651	1.80571	-0.03977	1	1	1	1
Q9D7P6	Iscu	Iron-sulfur cluster assembly enzyme ISCU, mitochondrial	2	1.24154	1.17402	0.0408223	1	1	1	1
Q9D7N9	Apmap	Adipocyte plasma membrane-associated protein	3	0.418892	0.940129	-0.129923	0	1	1	1
Q9D7L8	Tmigd1	Transmembrane and immunoglobulin domain-containing protein 1	2	1.47871	1.07793	-0.400758	0	1	1	1
Q9D7J9	Echdc3	Enoyl-CoA hydratase domain-containing protein 3, mitochondrial	2	0.754631	0.311038	-0.322938	1	1	1	1
Q9D7J4	Cox20	Cytochrome c oxidase assembly protein subunit 20	4	3.01327	3.0797	0.0771062	1	1	1	1
Q9D7B6	Acad8	Isobutyryl-CoA dehydrogenase, mitochondrial	13	0.637471	0.857105	0.133037	1	1	1	1
Q9D710	Tmx2	Thioredoxin-related transmembrane protein 2	8	1.74127	1.35997	-0.417463	1	1	1	1
Q9D6Y7	Msra	Mitochondrial peptide methionine sulfoxide reductase	8	1.21101	1.34954	0.146134	1	1	1	1
Q9D6U8	Fam162a	Family with sequence similarity 162, member a	6	2.2844	2.66748	0.299948	1	1	1	1
Q9D6S7	Mrrf	Ribosome-recycling factor, mitochondrial	5	2.23109	2.30612	0.0905825	1	1	1	1
Q9D6R2	Idh3a	Isocitrate dehydrogenase [NAD] subunit alpha, mitochondrial	15	2.70392	3.13465	0.47415	1	1	1	1
Q9D6M3	Slc25a22	Solute carrier family 25 (mitochondrial glutamate transporter), member 18/22	13	2.38336	2.59765	0.442015	1	1	1	1
Q9D6K8	Fundc2	FUN14 domain-containing protein 2	8	2.64011	2.17607	-0.441399	1	1	1	1
Q9D6J5	Ndufb8	NADH dehydrogenase [ubiquinone] 1 beta subcomplex subunit 8, mitochondrial	8	2.35899	2.82091	0.489646	1	1	1	1
Q9D687	Slc6a19	Sodium-dependent neutral amino acid transporter B(0)AT1	4	1.20839	1.17268	0.00158609	0	1	1	1
Q9D5T0	Atad1	ATPase family AAA domain-containing protein 1	8	1.19755	0.65205	-0.395929	1	1	1	1
Q9D517	Agpat3	1-acyl-sn-glycerol-3-phosphate acyltransferase gamma	9	1.62026	1.15853	-0.505697	0	1	1	1
Q9D404	Oxsm	3-oxoacyl-[acyl-carrier-protein] synthase, mitochondrial	3	0.614097	0.738379	0.0294175	1	1	1	1
Q9D3D9	Atp5d	Atp synthase, h+ transporting, mitochondrial f1 complex, delta subunit	2	0.647176	1.28582	0.638584	1	1	1	1
Q9D328	Tmem35	Transmembrane protein 35A	2	3.21962	2.84402	-0.441732	0	1	1	1
Q9D2G2	Dlst	2-oxoglutarate dehydrogenase E2 component (dihydrolipoamide succinyltransferase)	6	0.98972	0.934177	0.129217	1	1	1	1
Q9D1Q4	Dpm3	Dolichol-phosphate mannosyltransferase subunit 3	2	3.00574	2.6245	-0.358509	0	1	1	1
Q9D1I2	Card19	Caspase recruitment domain-containing protein 19	2	1.8692	1.91204	-0.0350322	1	1	1	1
Q9D1G1	Rab1b	RAB1B, member RAS oncogene family	2	0.859254	0.82546	-0.033791	0	1	1	1
Q9D1D4	Tmed10	Transmembrane emp24 domain-containing protein 10	5	2.17111	1.45985	-0.753507	0	1	1	1
Q9D1B9	Mrpl28	39S ribosomal protein L28, mitochondrial	3	2.08736	1.96643	-0.0771476	1	1	1	1
Q9D136	Ogfod3	2-oxoglutarate and iron-dependent oxygenase domain-containing protein 3	5	2.06774	1.74429	-0.274233	0	1	1	1
Q9D132	Upk1a	Uroplakin-1a	4	0.684908	0.294782	-0.390207	0	1	1	1
Q9D0M3	Cyc1	Ubiquinol-cytochrome c reductase cytochrome c1 subunit	10	1.18872	1.66962	0.458067	1	1	1	1
Q9D0L7	Armc10	Armadillo repeat-containing protein 10	10	2.58419	2.40095	-0.308984	1	1	1	1
Q9D0L4	Adck1	Uncharacterized aarF domain-containing protein kinase 1	9	1.32585	1.13593	-0.359046	1	1	1	1
Q9D0K2	Oxct1	Succinyl-CoA:3-ketoacid coenzyme A transferase 1, mitochondrial	16	0.866473	0.890952	0.00273852	1	1	1	1
Q9D0G0	Mrps30	28S ribosomal protein S30, mitochondrial	9	1.70611	1.93825	0.155361	1	1	1	1
Q9D051	Pdhb	Pyruvate dehydrogenase E1 component subunit beta, mitochondrial	12	0.518938	0.736302	0.244644	1	1	1	1
Q9D023	Mpc2	Mitochondrial pyruvate carrier 2	8	2.30045	2.09525	-0.17301	1	1	1	1
Q9D020	Nt5c3	Cytosolic 5'-nucleotidase 3A	10	3.24835	2.9883	0.197236	0	1	1	1
Q9CZX9	Emc4	ER membrane protein complex subunit 4	7	2.16954	1.95386	-0.292175	0	1	1	1
Q9CZW5	Tomm70a	Translocase of outer mitochondrial membrane 70a	13	1.37835	1.31191	-0.151859	1	1	1	1
Q9CZU6	Cs	Citrate synthase, mitochondrial	15	1.72918	1.95043	0.285816	1	1	1	1
Q9CZR8	Tsfm	Ts translation elongation factor, mitochondrial	4	1.86402	2.13688	0.26111	1	1	1	1
Q9CZN7	Shmt2	Serine hydroxymethyltransferase	24	1.27334	1.19118	-0.0343524	1	1	1	1
Q9CZM2	Rpl15	Large subunit ribosomal protein l15e	5	0.892585	0.620211	-0.269895	0	1	1	1
Q9CZB0	Sdhc	Succinate dehydrogenase complex, subunit c, integral membrane protein	6	2.43413	2.67428	0.0961269	1	1	1	1
Q9CZ69	Cmtm6	Cklf-like marvel transmembrane domain-containing protein 6	2	2.13501	1.17447	-0.960553	0	1	1	1
Q9CZ13	Uqcrc1	Cytochrome b-c1 complex subunit 1, mitochondrial	14	1.05353	1.39594	0.386038	1	1	1	1
Q9CYN2	Spcs2	Signal peptidase complex subunit 2 homolog (s. cerevisiae)	3	1.64847	1.1721	-0.420569	0	1	1	1
Q9CY73	Mrpl44	39S ribosomal protein L44, mitochondrial	8	1.22669	1.02446	-0.140857	1	1	1	1
Q9CY27	Tecr	Very-long-chain enoyl-coa reductase	10	1.34119	0.499068	-0.79799	0	1	1	1
Q9CXW4	Rpl11	60S ribosomal protein L11	2	0.99081	0.799419	-0.191442	0	1	1	1
Q9CXV1	Sdhd	Succinate dehydrogenase [ubiquinone] cytochrome b small subunit, mitochondrial	3	2.14336	2.33765	0.186247	1	1	1	1
Q9CXT8	Pmpcb	Mitochondrial-processing peptidase subunit beta	6	1.75911	1.86021	0.0816123	1	1	1	1
Q9CXJ4	Abcb8	Atp-binding cassette sub-family b member 8, mitochondrial	14	1.79564	2.05846	0.354226	1	1	1	1
Q9CXD6	Mcur1	Mitochondrial calcium uniporter regulator 1	6	2.41088	2.1909	-0.225346	1	1	1	1
Q9CX30	Yif1b	Protein YIF1B	5	2.20163	2.33483	-0.572608	0	1	1	1
Q9CWG8	Ndufaf7	Protein arginine methyltransferase NDUFAF7, mitochondrial	8	0.610133	0.80488	0.221073	1	1	1	1
Q9CRD0	Ociad1	OCIA domain-containing protein 1	12	2.34874	2.58571	0.082975	1	1	1	1
Q9CRB9	Chchd3	Coiled-coil-helix-coiled-coil-helix domain-containing protein 3, mitochondrial	4	0.936063	0.761115	-0.116974	1	1	1	1
Q9CRA7	Atp5s	Atp synthase, h+ transporting, mitochondrial f0 complex, subunit s	2	2.01089	2.33256	0.321697	1	1	1	1
Q9CR76	Tmem186	Transmembrane protein 186	5	2.805	2.37862	-0.237405	1	1	1	1
Q9CR68	Uqcrfs1	Ubiquinol-cytochrome c reductase, rieske iron-sulfur polypeptide 1	6	0.886823	1.16292	0.236829	1	1	1	1
Q9CR67	Tmem33	Transmembrane protein 33	6	2.68999	2.02453	-0.73226	0	1	1	1
Q9CR64	Tmem167	Transmembrane protein 167	2	3.41859	2.62185	-0.725136	0	1	1	1
Q9CR62	Slc25a11	Solute carrier family 25 (mitochondrial carrier oxoglutarate carrier), member 11	17	2.47277	2.46814	0.14952	1	1	1	1
Q9CR61	Ndufb7	NADH dehydrogenase [ubiquinone] 1 beta subcomplex subunit 7	2	0.964288	0.790605	-0.035801	1	1	1	1
Q9CR51	Atp6v1g1	Atpase, h+ transporting, lysosomal v1 subunit g1	2	1.65246	1.48161	-0.117224	0	1	1	1
Q9CR24	Nudt8	Nudix (nucleoside diphosphate linked moiety x)-type motif 8	3	2.00159	2.37929	0.427392	1	1	1	1
Q9CQZ6	Ndufb3	NADH dehydrogenase [ubiquinone] 1 beta subcomplex subunit 3	3	1.02786	1.12889	0.203765	1	1	1	1
Q9CQY5	Magt1	Magnesium transporter protein 1	8	1.98408	1.25272	-0.615906	0	1	1	1
Q9CQX2	Cyb5b	Cytochrome b5 type B	8	1.74679	1.66726	-0.0300594	1	1	1	1
Q9CQU3	Rer1	Retention in endoplasmic reticulum sorting receptor 1	4	1.64722	1.33159	-0.554167	0	1	1	1
Q9CQS8	Sec61b	Protein transport protein Sec61 subunit beta	2	1.28623	0.836167	-0.563028	0	1	1	1
Q9CQR4	Acot13	Acyl-coenzyme A thioesterase 13	4	1.49006	1.21493	-0.119745	1	1	1	1
Q9CQQ7	Atp5f1	ATP synthase F(0) complex subunit B1, mitochondrial	10	1.84776	2.06502	0.280838	1	1	1	1
Q9CQN6	Tmem14c	Transmembrane protein 14C	2	1.24993	0.731791	-0.518164	1	1	1	1
Q9CQN1	Trap1	Heat shock protein 75 kDa, mitochondrial	18	1.8922	1.57638	-0.20224	1	1	1	1
Q9CQM2	Kdelr2	Kdel (lys-asp-glu-leu) endoplasmic reticulum protein retention receptor 2	2	2.25583	1.10541	-1.44579	0	1	1	1
Q9CQJ8	Ndufb9	NADH dehydrogenase [ubiquinone] 1 beta subcomplex subunit 9	8	1.43563	1.97849	0.471344	1	1	1	1
Q9CQH3	Ndufb5	NADH dehydrogenase [ubiquinone] 1 beta subcomplex subunit 5, mitochondrial	4	1.70177	1.95706	0.306379	1	1	1	1
Q9CQG6	Tmem147	Transmembrane protein 147	3	2.11557	1.36261	-0.752972	0	1	1	1
Q9CQE2	Nxf1	Nuclear RNA export factor 1	2	2.35569	2.25984	-0.0958666	1	1	1	1
Q9CQE1	Nipsnap3b	Protein nipsnap homolog 3b	2	0.829931	1.11197	0.282025	1	1	1	1
Q9CQD1	Rab5a	RAB5A, member RAS oncogene family	2	0.635336	0.63988	0.00460925	0	1	1	1
Q9CQA3	Sdhb	Succinate dehydrogenase [ubiquinone] iron-sulfur subunit, mitochondrial	11	1.03499	1.03393	0.0621217	1	1	1	1
Q9CQ92	Fis1	Mitochondrial fission 1 protein	4	2.07608	1.99045	-0.0856345	1	1	1	1
Q9CQ85	Timm22	Mitochondrial import inner membrane translocase subunit Tim22	5	2.0895	1.92748	0.0255958	1	1	1	1
Q9CQ69	Uqcrq	Ubiquinol-cytochrome c reductase, complex iii subunit vii	4	1.8381	2.13668	0.14483	1	1	1	1
Q9CQ62	Decr1	2,4-dienoyl-CoA reductase, mitochondrial	10	0.720804	0.338111	-0.177506	1	1	1	1
Q9CQ54	Ndufc2	NADH dehydrogenase [ubiquinone] 1 subunit C2	6	2.08325	2.2714	0.243547	1	1	1	1
Q9CQ00	Tmem261	Distal membrane-arm assembly complex protein 1	2	2.9474	2.61911	-0.328308	1	1	1	1
Q9CPV4	Glod4	Glyoxalase domain-containing protein 4	7	1.53973	1.25193	-0.158558	1	1	1	1
Q9CPU4	Mgst3	Microsomal glutathione S-transferase 3	6	1.64483	2.06619	0.442864	1	1	1	1
Q9CPQ8	Atp5l	ATP synthase, H+ transporting, mitochondrial F0 complex, subunit G	4	1.62138	1.70297	0.0596322	1	1	1	1
Q9CPQ1	Cox6c	Cytochrome c oxidase subunit 6C	3	1.3111	1.37061	0.0954519	1	1	1	1
Q9CPP6	Ndufa5	NADH dehydrogenase [ubiquinone] 1 alpha subcomplex subunit 5	3	2.4821	1.54854	0.277747	1	1	1	1
Q99P88	Nup155	Nuclear pore complex protein Nup155	5	0.544485	0.44869	-0.206112	0	1	1	1
Q99NB1	Acss1	Acetyl-coenzyme A synthetase 2-like, mitochondrial	25	1.6707	2.10209	0.485736	1	1	1	1
Q99N87	Mrps5	28S ribosomal protein S5, mitochondrial	4	1.13731	1.34801	0.210763	1	1	1	1
Q99MZ7	Pecr	Peroxisomal trans-2-enoyl-CoA reductase	11	1.31835	0.3744	-0.845883	0	1	1	1
Q99MS3	Mpv17l	Mpv17 transgene, kidney disease mutant-like	7	2.83988	1.27304	-1.52367	1	1	1	1
Q99MN9	Pccb	Propionyl-CoA carboxylase beta chain, mitochondrial	23	1.80579	1.93957	0.182057	1	1	1	1
Q99LY9	Ndufs5	NADH dehydrogenase [ubiquinone] iron-sulfur protein 5	3	2.62716	2.68048	0.0532504	1	1	1	1
Q99LX0	Park7	Parkinson disease (autosomal recessive, early onset) 7	6	1.15478	1.03562	-0.226915	1	1	1	1
Q99LR1	Abhd12	Abhydrolase domain-containing protein 12	7	1.14783	0.938625	-0.36993	1	1	1	1
Q99LI2	Clcc1	Chloride channel CLIC-like protein 1	6	1.85603	1.7191	-0.303401	0	1	1	1
Q99LC5	Etfa	Electron transfer flavoprotein subunit alpha, mitochondrial	18	1.14639	1.17894	0.0812033	1	1	1	1
Q99LC3	Ndufa10	NADH dehydrogenase [ubiquinone] 1 alpha subcomplex subunit 10, mitochondrial	15	0.908506	1.2844	0.427821	1	1	1	1
Q99LB7	Sardh	Sarcosine dehydrogenase, mitochondrial	20	0.752577	1.06046	0.406428	1	1	1	1
Q99L43	Cds2	Phosphatidate cytidylyltransferase 2	6	1.6814	1.27465	-0.291769	0	1	1	1
Q99L20	Gstt3	Glutathione s-transferase, theta 3	5	0.777872	1.19005	0.412294	0	1	1	1
Q99L13	Hibadh	3-hydroxyisobutyrate dehydrogenase, mitochondrial	12	0.740539	0.521453	-0.197898	1	1	1	1
Q99L04	Dhrs1	Dehydrogenase/reductase (SDR family) member 1	6	1.41083	0.845751	-0.503262	1	1	1	1
Q99KU0	Vmp1	Vacuole membrane protein 1	3	2.13429	1.69519	-0.439129	0	1	1	1
Q99KR3	Lactb2	Endoribonuclease LACTB2	11	2.2334	2.00043	-0.215345	1	1	1	1
Q99KP3	Cryl1	L-gulonate 3-dehydrogenase	11	0.614003	1.03309	0.431997	0	1	1	1
Q99KI0	Aco2	Aconitate hydratase, mitochondrial	34	0.302641	0.530271	0.272382	1	1	1	1
Q99KB8	Hagh	Hydroxyacylglutathione hydrolase, mitochondrial	6	1.08168	0.727006	-0.389073	1	1	1	1
Q99K67	Aass	Alpha-aminoadipic semialdehyde synthase, mitochondrial	29	1.10936	1.42884	0.343465	1	1	1	1
Q99JY4	Trabd	TraB domain-containing protein	4	0.558072	0.569394	-0.00539131	0	1	1	1
Q99JY0	Hadhb	Hydroxyacyl-coa dehydrogenase trifunctional multienzyme complex subunit beta	22	1.78396	1.86239	0.139208	1	1	1	1
Q99JR6	Nmnat3	Nicotinamide/nicotinic acid mononucleotide adenylyltransferase 3	2	0.695905	0.519341	-0.176626	1	1	1	1
Q99JR1	Sfxn1	Sideroflexin-1/3	13	3.18666	3.35755	0.171591	1	1	1	1
Q99JH8	Kdelr1	ER lumen protein-retaining receptor 1	3	2.41256	1.51969	-1.02906	0	1	1	1
Q99J99	Mpst	Thiosulfate/3-mercaptopyruvate sulfurtransferase	8	1.15982	0.821302	-0.334607	1	1	1	1
Q99J94	Slco1a6	Solute carrier organic anion transporter family member 1A6	3	0.804632	0.495797	-0.473811	0	1	1	1
Q99J47	Dhrs7b	Dehydrogenase/reductase (sdr family) member 7b	5	2.24199	1.22014	-0.422985	1	1	1	1
Q99J39	Mlycd	Malonyl-CoA decarboxylase, mitochondrial	15	1.85483	1.7173	0.0130692	1	1	1	1
Q99J27	Slc33a1	Mfs transporter, pat family, solute carrier family 33 (acetyl-coa transportor), member 1	9	3.19648	0.376957	-1.00854	0	1	1	1
Q925N2	Sfxn2	Sideroflexin-2	14	2.62737	2.54854	0.110898	1	1	1	1
Q925N0	Sfxn5	Sideroflexin-5	11	2.45544	2.20126	-0.238374	1	1	1	1
Q925I1	Atad3a	ATPase family AAA domain-containing protein 3	16	1.58106	1.85794	0.247198	1	1	1	1
Q924Z4	Cers2	Ceramide synthetase	3	1.33594	0.831553	-0.46168	0	1	1	1
Q924X2	Cpt1b	Carnitine O-palmitoyltransferase 1, muscle isoform	16	1.32423	1.95338	0.861479	1	1	1	1
Q924L1	Letmd1	LETM1 domain-containing protein 1	12	1.94347	1.93825	-0.00287382	1	1	1	1
Q924D0	Rtn4ip1	Reticulon-4-interacting protein 1, mitochondrial	5	1.26855	0.595599	-0.314033	1	1	1	1
Q923I7	Slc5a2	Solute carrier family 5 (sodium/glucose cotransporter), member 2	12	1.37512	1.26478	0.0480967	0	1	1	1
Q922R8	Pdia6	Protein disulfide isomerase associated 6	4	1.03668	0.403922	-0.632786	0	1	1	1
Q922Q8	Lrrc59	Leucine-rich repeat-containing protein 59	8	2.09173	1.96698	-0.194113	0	1	1	1
Q922Q1	Mtarc2	Mitochondrial amidoxime reducing component 2	16	0.779386	0.926531	0.223793	1	1	1	1
Q922H2	Pdk3	[Pyruvate dehydrogenase (acetyl-transferring)] kinase isozyme 3, mitochondrial	5	1.04117	0.673014	-0.28921	1	1	1	1
Q922G0	Slc25a36	Solute carrier family 25, member 33/36	10	2.41381	2.37387	-0.102899	1	1	1	1
Q921T2	Tor1aip1	Torsin-1A-interacting protein 1	4	0.863066	0.259785	-0.66637	0	1	1	1
Q921N7	Tmem70	Transmembrane protein 70, mitochondrial	5	2.41614	2.31762	-0.169453	1	1	1	1
Q921L3	Tmco1	Transmembrane and coiled-coil domains 1	4	2.3366	1.82729	-0.325449	0	1	1	1
Q921G7	Etfdh	Electron transfer flavoprotein-ubiquinone oxidoreductase, mitochondrial	24	2.25078	2.40482	0.258217	1	1	1	1
Q920R6	Atp6v0a4	Atpase, h+ transporting, lysosomal v0 subunit a4	16	1.40081	1.52627	-0.128251	0	1	1	1
Q920A7	Afg3l1	AFG3-like AAA ATPase 1	3	1.6947	1.35021	-0.344465	1	1	1	1
Q91ZV4	Mogat1	2-acylglycerol O-acyltransferase 1	5	1.65673	1.32763	-0.291663	0	1	1	1
Q91ZV0	Mia2	Melanoma inhibitory activity 2	3	1.2828	0.953228	-0.329522	0	1	1	1
Q91ZH7	Abhd3	Abhydrolase domain-containing protein 1/3	5	0.89103	0.594262	-0.459278	0	1	1	1
Q91Z53	Grhpr	Glyoxylate reductase/hydroxypyruvate reductase	5	1.57836	1.6559	0.0193461	1	1	1	1
Q91YT0	Ndufv1	NADH dehydrogenase [ubiquinone] flavoprotein 1, mitochondrial	18	1.24221	1.31051	0.222805	1	1	1	1
Q91YQ5	Rpn1	Dolichyl-diphosphooligosaccharide--protein glycosyltransferase subunit 1	12	1.30673	0.756767	-0.566955	0	1	1	1
Q91YP0	L2hgdh	L-2-hydroxyglutarate dehydrogenase, mitochondrial	14	1.72679	1.72181	0.145221	1	1	1	1
Q91YH5	Atl3	Atlastin-3	11	1.55257	1.31464	-0.0678027	0	1	1	1
Q91Y97	Aldob	Fructose-bisphosphate aldolase, class i	19	0.737946	0.809167	-0.0163807	0	1	1	1
Q91Y63	Slc13a3	Solute carrier family 13 (sodium-dependent dicarboxylate transporter), member 2/3/5	3	0.849839	1.29496	0.343124	0	1	1	1
Q91XE8	Tmem205	Transmembrane protein 205	4	1.75463	1.02977	-0.903117	1	1	1	1
Q91XE0	Glyat	Glycine n-acyltransferase / glycine n-benzoyltransferase	19	1.29555	1.26309	0.065848	1	1	1	1
Q91XD7	Creld1	Cysteine-rich with EGF-like domains 1	2	1.29713	0.763072	-0.534036	0	1	1	1
Q91WV7	Slc3a1	Solute carrier family 3 (neutral and basic amino acid transporter), member 1	9	1.10949	0.57415	-0.469769	0	1	1	1
Q91WS0	Cisd1	CDGSH iron-sulfur domain-containing protein 1	5	1.40272	0.975704	-0.23851	1	1	1	1
Q91WR5	Akr1c21	Aldo-keto reductase family 1 member C21	16	0.954792	0.944109	0.0582472	0	1	1	1
Q91WK5	Gcsh	Glycine cleavage system H protein, mitochondrial	2	1.22558	1.1783	0.0255958	1	1	1	1
Q91WD5	Ndufs2	NADH dehydrogenase [ubiquinone] iron-sulfur protein 2, mitochondrial	10	0.59474	0.85997	0.277747	1	1	1	1
Q91W52	Tmem19	Transmembrane protein 19	3	2.1914	1.83895	-0.126959	0	1	1	1
Q91W43	Gldc	Glycine dehydrogenase (decarboxylating), mitochondrial	12	0.270708	0.561693	0.264717	1	1	1	1
Q91VS7	Mgst1	Microsomal glutathione S-transferase 1	3	1.00698	1.86647	0.552869	1	1	1	1
Q91VR2	Atp5c1	Atp synthase, h+ transporting, mitochondrial f1 complex, gamma polypeptide 1	10	1.04152	1.22657	0.2587	1	1	1	1
Q91VN4	Chchd6	Coiled-coil-helix-coiled-coil-helix domain-containing protein 6, mitochondrial	2	1.67283	1.47311	-0.199686	1	1	1	1
Q91VM9	Ppa2	Inorganic pyrophosphatase 2, mitochondrial	13	1.94141	1.76676	-0.0861245	1	1	1	1
Q91VD9	Ndufs1	NADH-ubiquinone oxidoreductase 75 kDa subunit, mitochondrial	36	2.12843	2.56174	0.519542	1	1	1	1
Q91VC9	Ghitm	Growth hormone-inducible transmembrane protein	5	1.83212	1.66116	-0.193668	1	1	1	1
Q91VA6	Poldip2	Polymerase (DNA-directed), delta interacting protein 2	3	2.20408	2.54629	0.230572	1	1	1	1
Q91VA0	Acsm1	Acyl-coenzyme A synthetase ACSM1, mitochondrial	21	1.24013	1.24318	-0.04989	1	1	1	1
Q91V76	4931406C07Rik	Ester hydrolase C11orf54 homolog	11	1.18802	1.09673	0.023894	0	1	1	1
Q91V64	Isoc1	Isochorismatase domain-containing protein 1	5	1.08773	0.42094	-0.54886	0	1	1	1
Q91V61	Sfxn3	Sideroflexin-1/3	12	2.95971	3.31367	0.617863	1	1	1	1
Q91V04	Tram1	Translocating chain-associated membrane protein 1	4	1.92589	1.1242	-0.913434	0	1	1	1
Q91V01	Lpcat3	Lysophospholipid acyltransferase 5	6	1.56755	1.06977	-0.489585	0	1	1	1
Q8VIM4	Bsnd	Barttin (chloride channel ka/b beta subunit)	2	1.34238	1.93081	0.588421	0	1	1	1
Q8VEM8	Slc25a3	Solute carrier family 25 (mitochondrial carrier, phosphate carrier), member 3	20	3.03759	3.14983	0.0821576	1	1	1	1
Q8VDS8	Stx18	Syntaxin-18	2	1.71734	1.41673	-0.274582	0	1	1	1
Q8VDP6	Cdipt	CDP-diacylglycerol--inositol 3-phosphatidyltransferase	4	2.08178	1.38582	-0.61741	0	1	1	1
Q8VDN2	Atp1a1	Sodium/potassium-transporting ATPase subunit alpha-1	48	1.02715	1.90712	0.941933	0	1	1	1
Q8VDL4	Adpgk	ADP-dependent glucokinase	7	1.9238	1.57555	-0.32191	0	1	1	1
Q8VDK1	Nit1	Deaminated glutathione amidase	14	1.72783	1.07922	-0.340313	1	1	1	1
Q8VDC0	Lars2	Probable leucine--tRNA ligase, mitochondrial	6	1.33153	1.00439	-0.168642	1	1	1	1
Q8VCZ9	Prodh2	Proline dehydrogenase (oxidase) 2	6	1.36743	1.58381	0.302992	1	1	1	1
Q8VCT4	Ces1d	Carboxylesterase 1D	13	0.442652	0.440846	0.0243197	0	1	1	1
Q8VCR7	Abhd14b	Abhydrolase domain-containing protein 14	3	1.33182	0.642193	-0.515728	0	1	1	1
Q8VCR3	Tmem242	Transmembrane protein 242	2	3.04735	2.71301	-0.334334	1	1	1	1
Q8VCM8	Ncln	Nicalin	9	1.70057	1.5037	-0.407268	0	1	1	1
Q8VCH7	Rdh10	Retinol dehydrogenase 10	7	1.15944	0.407081	-0.764763	0	1	1	1
Q8VCH6	Dhcr24	24-dehydrocholesterol reductase	7	1.59331	1.26963	-0.463569	0	1	1	1
Q8VCF0	Mavs	Mitochondrial antiviral-signaling protein	5	1.30375	1.40114	0.220701	1	1	1	1
Q8VC69	Slc22a6	Mfs transporter, oct family, solute carrier family 22 (organic anion transporter), member 6	6	0.486766	1.00999	0.399445	0	1	1	1
Q8VC65	Nrm	Nurim (nuclear envelope membrane protein)	5	2.4393	1.95155	-0.482956	0	1	1	1
Q8VC30	Dak	Triose/dihydroxyacetone kinase / fad-amp lyase (cyclizing)	8	1.04817	1.48486	0.218099	0	1	1	1
Q8VBZ3	Clptm1	Cleft lip and palate transmembrane protein 1 homolog	13	2.10588	1.63394	-0.399159	0	1	1	1
Q8VBT0	Tmx1	Thioredoxin-related transmembrane protein 1	5	1.85591	1.52987	-0.491267	0	1	1	1
Q8R5J9	Arl6ip5	Adp-ribosylation factor-like 6 interacting protein 5	5	1.70973	1.63854	-0.0586833	0	1	1	1
Q8R4N0	Clybl	Citramalyl-CoA lyase, mitochondrial	12	1.34079	1.11143	-0.194344	1	1	1	1
Q8R404	Mic13	Mitochondrial contact site and cristae organizing system subunit 13	4	1.71013	1.7764	0.140124	1	1	1	1
Q8R3G9	Tspan8	Tetraspanin-8	4	1.7274	2.29022	0.559541	0	1	1	1
Q8R3F5	Mcat	Malonyl-CoA-acyl carrier protein transacylase, mitochondrial	4	1.0895	0.700884	-0.127226	1	1	1	1
Q8R2Y8	Ptrh2	Peptidyl-tRNA hydrolase 2, mitochondrial	4	1.80624	1.33897	-0.353045	1	1	1	1
Q8R2U0	Seh1l	SEH1-like (S. cerevisiae	2	0.876959	0.396708	-0.480297	0	1	1	1
Q8R1K1	Ubac2	Ubiquitin-associated domain-containing protein 2	3	1.86215	0.794853	-1.0673	0	1	1	1
Q8R1I1	Uqcr10	Cytochrome b-c1 complex subunit 9	3	0.671293	0.693409	0.092884	1	1	1	1
Q8R1G2	Cmbl	Carboxymethylenebutenolidase-like (pseudomonas)	7	0.394514	0.355918	-0.0391621	0	1	1	1
Q8R164	Bphl	Biphenyl hydrolase-like (serine hydrolase, breast epithelial mucin-associated antigen)	16	1.61287	1.01028	-0.449848	1	1	1	1
Q8R127	Sccpdh	Saccharopine dehydrogenase-like oxidoreductase	6	1.22712	1.10615	-0.120984	0	1	1	1
Q8R115	Tmem82	Transmembrane protein 82	5	1.32757	0.721766	-0.605771	0	1	1	1
Q8R0Y8	Slc25a42	Mitochondrial coenzyme A transporter SLC25A42	10	1.68172	1.44164	-0.0672887	1	1	1	1
Q8R0Y6	Aldh1l1	Cytosolic 10-formyltetrahydrofolate dehydrogenase	15	0.96414	1.03534	0.0976108	1	1	1	1
Q8R0X7	Sgpl1	Sphinganine-1-phosphate aldolase	11	1.44895	1.09795	-0.443419	0	1	1	1
Q8R0F8	Fahd1	Fumarylacetoacetate hydrolase domain containing 1	6	2.00881	1.9402	0.045443	1	1	1	1
Q8R086	Suox	Sulfite oxidase, mitochondrial	10	0.825623	1.12539	0.451541	1	1	1	1
Q8QZY2	Glyctk	Glycerate 2-kinase	4	1.42541	1.1003	-0.325106	1	1	1	1
Q8QZW3	Fam151a	Protein FAM151A	5	0.952035	0.744506	-0.690242	0	1	1	1
Q8QZS1	Hibch	3-hydroxyisobutyryl-CoA hydrolase, mitochondrial	4	0.770364	0.870266	0.143132	1	1	1	1
Q8K4F5	Abhd11	Protein ABHD11	3	0.488618	0.691087	0.0447438	1	1	1	1
Q8K411	Pitrm1	Presequence protease, mitochondrial	16	0.881743	1.21903	0.415434	1	1	1	1
Q8K370	Acad10	Acyl-coenzyme a dehydrogenase family, member 10	29	0.964953	0.580724	-0.213387	1	1	1	1
Q8K2I3	Fmo2	Dimethylaniline monooxygenase [N-oxide-forming] 2	6	0.837297	0.33674	-0.593964	0	1	1	1
Q8K2C9	Ptplad1	Very-long-chain (3R)-3-hydroxyacyl-CoA dehydratase 3	7	1.23995	0.955313	-0.384282	0	1	1	1
Q8K2B3	Sdha	Succinate dehydrogenase [ubiquinone] flavoprotein subunit, mitochondrial	28	1.27375	1.31892	0.109026	1	1	1	1
Q8K1Z0	Coq9	Ubiquinone biosynthesis protein COQ9, mitochondrial	3	1.23358	1.26195	0.268913	1	1	1	1
Q8K1R3	Pnpt1	Polyribonucleotide nucleotidyltransferase 1, mitochondrial	4	1.57831	1.68046	0.102188	1	1	1	1
Q8K1A5	Tmem41b	Transmembrane protein 41B	2	1.56452	0.955387	-0.366746	0	1	1	1
Q8K0Z7	Taco1	Translational activator of cytochrome c oxidase 1	5	1.55105	1.66803	0.119024	1	1	1	1
Q8K0L3	Acsm2	Acyl-coa synthetase medium-chain family member 2	31	1.15348	0.550802	-0.598719	1	1	1	1
Q8K0H1	Slc47a1	Multidrug resistance protein, mate family	5	1.16066	0.749835	-0.140269	0	1	1	1
Q8K0E3	Slc5a11	Solute carrier family 5 (sodium/myo-inositol cotransporter), member 11	2	1.54325	1.54701	0.00374614	0	1	1	1
Q8K0C4	Cyp51	Lanosterol 14-alpha demethylase	10	1.63376	0.371726	-1.2412	0	1	1	1
Q8JZU2	Slc25a1	Tricarboxylate transport protein, mitochondrial	12	2.32806	2.15319	-0.157254	1	1	1	1
Q8JZR0	Acsl5	Acyl-coa synthetase long-chain family member 5	3	0.599508	0.633199	0.033793	1	1	1	1
Q8JZN5	Acad9	Acyl-CoA dehydrogenase family member 9, mitochondrial	18	0.823912	0.716508	-0.139061	1	1	1	1
Q8CI78	Rmnd1	Required for meiotic nuclear division protein 1 homolog	3	1.77543	1.73704	-0.0384063	1	1	1	1
Q8CHT0	Aldh4a1	Delta-1-pyrroline-5-carboxylate dehydrogenase, mitochondrial	17	1.06481	1.21375	0.22231	1	1	1	1
Q8CHQ9	Cml2	N-acetyltransferase 8 (gcn5-related) family member 2	4	1.11982	1.07039	-0.0493972	0	1	1	1
Q8CHK3	Mboat7	Membrane bound o-acyltransferase domain containing 7	4	1.1377	0.506196	-0.838744	0	1	1	1
Q8CGP2	Hist1h2bp	H2B clustered histone 22	5	1.11823	0.662752	-0.391607	0	1	1	1
Q8CGK3	Lonp1	Lon protease homolog, mitochondrial	7	0.94058	0.832363	-0.253567	1	1	1	1
Q8CG76	Akr7a5	Aldo-keto reductase family 7, member a5 (aflatoxin aldehyde reductase)	10	1.0224	0.666029	-0.374393	1	1	1	1
Q8CFZ5	Slc22a12	Mfs transporter, oct family, solute carrier family 22 (organic anion/cation transporter), member 12	12	1.04222	0.964953	-0.125919	0	1	1	1
Q8CFJ7	Slc25a45	Solute carrier family 25, member 45	11	1.6006	1.62784	-0.026161	1	1	1	1
Q8CFA2	Amt	Aminomethyltransferase, mitochondrial	5	0.508429	0.911807	0.630778	1	1	1	1
Q8CEC0	Nup88	Nuclear pore complex protein Nup88	4	1.18916	0.621618	-0.56749	0	1	1	1
Q8CC88	Vwa8	Von Willebrand factor A domain-containing protein 8	11	0.680054	0.600841	0.233643	1	1	1	1
Q8CAQ8	Immt	Inner membrane protein, mitochondrial	35	1.2186	1.33508	0.11836	1	1	1	1
Q8CAK1	Iba57	Putative transferase CAF17 homolog, mitochondrial	4	2.25879	2.66764	0.316609	1	1	1	1
Q8C7H1	Mmaa	Methylmalonic aciduria type A homolog, mitochondrial	2	0.93644	1.50721	0.570851	1	1	1	1
Q8C5H8	Nadk2	NAD kinase 2, mitochondrial	10	1.15439	1.1968	0.0543623	1	1	1	1
Q8C570	Rae1	Ribonucleic acid export 1	3	1.29166	0.542803	-0.726687	0	1	1	1
Q8C522	Endod1	Endonuclease domain-containing 1 protein	4	1.22256	1.25538	-0.142465	0	1	1	1
Q8C3X8	Lmf2	Lipase maturation factor 2	4	1.28262	0.987612	-0.321333	0	1	1	1
Q8C3X2	Ccdc90b	Coiled-coil domain-containing protein 90B, mitochondrial	10	2.84354	3.03945	0.116232	1	1	1	1
Q8C3K6	Slc5a1	Solute carrier family 5 (sodium/glucose cotransporter), member 1	5	1.81053	1.11736	-0.528573	0	1	1	1
Q8C172	Cers6	Sphingoid base n-palmitoyltransferase	5	2.41859	1.84828	-0.570336	0	1	1	1
Q8C0L0	Tmx4	Thioredoxin-related transmembrane protein 4	3	2.11946	0.919836	-0.731733	0	1	1	1
Q8C0K5	Slc25a16	Solute carrier family 25 (mitochondrial carrier, graves disease autoantigen), member 16	9	1.23199	1.19824	-0.10583	1	1	1	1
Q8BZ09	Slc25a21	Solute carrier family 25 (mitochondrial 2-oxodicarboxylate transporter), member 21	15	2.43909	1.86663	-0.493743	1	1	1	1
Q8BYF6	Slc5a8	Solute carrier family 5 (sodium-coupled monocarboxylate transporter), member 8/12	5	1.80814	1.34642	-0.46172	0	1	1	1
Q8BXA5	Clptm1l	Cleft lip and palate transmembrane protein 1-like protein	2	1.22107	1.4566	0.235482	0	1	1	1
Q8BWQ1	Ugt2a3	UDP-glucuronosyltransferase 2A3	2	2.74898	2.40414	-0.340806	0	1	1	1
Q8BWM0	Ptges2	Prostaglandin E synthase 2	9	1.12088	1.01863	0.247077	1	1	1	1
Q8BWF0	Aldh5a1	Succinate-semialdehyde dehydrogenase, mitochondrial	14	0.816313	0.742696	0.0429244	1	1	1	1
Q8BVI4	Qdpr	Quinoid dihydropteridine reductase	10	2.59929	2.8126	0.208642	1	1	1	1
Q8BVE3	Atp6v1h	Atpase, h+ transporting, lysosomal v1 subunit h	14	1.4653	1.31499	-0.246122	0	1	1	1
Q8BU14	Sec62	SEC62 homolog (S. cerevisiae)	6	2.21906	1.69866	-0.334371	0	1	1	1
Q8BTX9	Hsdl1	Inactive hydroxysteroid dehydrogenase-like protein 1	4	0.781486	0.898247	-0.11821	1	1	1	1
Q8BP40	Acp6	Lysophosphatidic acid phosphatase type 6	4	0.641084	0.62938	-0.127573	1	1	1	1
Q8BMS1	Hadha	Trifunctional enzyme subunit alpha, mitochondrial	35	1.49006	2.09775	0.65471	1	1	1	1
Q8BMG8	Slc25a32	Solute carrier family 25 (mitochondrial folate transporter), member 32	3	1.89538	1.76566	-0.129718	1	1	1	1
Q8BMF4	Dlat	Dihydrolipoamide S-acetyltransferase (E2 component of pyruvate dehydrogenase complex)	17	0.39594	0.42664	-0.0256028	1	1	1	1
Q8BMF3	Me3	Malate dehydrogenase (oxaloacetate-decarboxylating)(nadp+)	4	0.558366	1.27739	0.898402	1	1	1	1
Q8BM55	Tmem214	Transmembrane protein 214	23	1.80335	1.31991	-0.296651	0	1	1	1
Q8BLF1	Nceh1	Neutral cholesterol ester hydrolase 1	15	1.28582	0.498149	-0.635943	0	1	1	1
Q8BKZ9	Pdhx	Pyruvate dehydrogenase protein X component, mitochondrial	7	0.856946	0.923492	-0.0273956	1	1	1	1
Q8BK72	Mrps27	28S ribosomal protein S27, mitochondrial	5	1.37923	1.79527	0.396708	1	1	1	1
Q8BK08	Tmem11	Transmembrane protein 11, mitochondrial	4	2.16874	1.84028	-0.349144	1	1	1	1
Q8BJS4	Sun2	SUN domain-containing protein 2	2	1.45202	0.999423	-0.536461	0	1	1	1
Q8BJ64	Chdh	Choline dehydrogenase, mitochondrial	25	1.62115	1.58751	-0.0026281	1	1	1	1
Q8BJ03	Cox15	Cytochrome c oxidase assembly protein COX15 homolog	10	3.12406	2.74448	-0.385356	1	1	1	1
Q8BIJ6	Iars2	Isoleucine--tRNA ligase, mitochondrial	24	0.880176	0.776609	-0.175191	1	1	1	1
Q8BIG7	Comtd1	Catechol O-methyltransferase domain-containing protein 1	2	1.11223	1.17101	0.0588014	1	1	1	1
Q8BHN3	Ganab	Mannosyl-oligosaccharide alpha-1,3-glucosidase	9	1.45397	1.18237	-0.554528	0	1	1	1
Q8BHH1	Aqp11	Aquaporin-11	3	2.38012	1.52567	-0.725303	0	1	1	1
Q8BHE8	Maip1	m-AAA protease-interacting protein 1, mitochondrial	5	1.51556	1.40239	-0.113177	1	1	1	1
Q8BH95	Echs1	Enoyl-CoA hydratase, mitochondrial	11	1.29319	1.08896	-0.070815	1	1	1	1
Q8BH86	Dglucy	D-glutamate cyclase, mitochondrial	18	1.25048	1.26057	0.357608	1	1	1	1
Q8BH59	Slc25a12	Solute carrier family 25 (mitochondrial aspartate/glutamate transporter), member 12/13	27	2.31548	2.44278	0.276675	1	1	1	1
Q8BH24	Tm9sf4	Transmembrane 9 superfamily member 4	9	1.8946	1.45812	-0.50271	0	1	1	1
Q8BH00	Aldh8a1	Aldehyde dehydrogenase family 8 member A1	10	0.729183	0.562963	-0.402893	0	1	1	1
Q8BGX2	Timm29	Mitochondrial import inner membrane translocase subunit Tim29	11	2.54273	2.59998	0.172616	1	1	1	1
Q8BGP6	Slc25a40	Solute carrier family 25, member 40	8	2.19849	2.69988	-0.10245	1	1	1	1
Q8BGH2	Samm50	Sorting and assembly machinery component 50 homolog	20	1.21903	1.5102	0.171719	1	1	1	1
Q8BGC4	Zadh2	Prostaglandin reductase-3	8	1.67215	1.9198	0.213752	1	1	1	1
Q8BGA9	Oxa1l	YidC/Oxa1 family membrane protein insertase	7	2.51402	2.42078	-0.200266	1	1	1	1
Q8BGA8	Acsm5	Acyl-coa synthetase medium-chain family member 5	14	0.739934	0.725872	0.0654344	1	1	1	1
Q8BFZ9	Erlin2	Erlin-2	19	3.54226	2.87784	-0.426916	0	1	1	1
Q8BFR5	Tufm	Tu translation elongation factor, mitochondrial	12	1.16318	1.32631	0.229834	1	1	1	1
Q8BFP9	Pdk1	[Pyruvate dehydrogenase (acetyl-transferring)] kinase isozyme 1, mitochondrial	5	2.13517	2.11753	0.253505	1	1	1	1
Q80YV2	Zc3hc1	Nuclear-interacting partner of ALK	2	0.799502	0.412619	-0.212935	0	1	1	1
Q80Y14	Glrx5	Glutaredoxin-related protein 5, mitochondrial	3	2.18948	2.49044	0.468323	1	1	1	1
Q80XN0	Bdh1	D-beta-hydroxybutyrate dehydrogenase, mitochondrial	15	2.15283	1.84956	-0.268504	1	1	1	1
Q80XL6	Acad11	Acyl-coenzyme a dehydrogenase family, member 11	11	0.674641	0.461319	-0.414768	1	1	1	1
Q80W54	Zmpste24	CAAX prenyl protease 1 homolog	16	2.49718	1.98736	-0.446423	0	1	1	1
Q80UU9	Pgrmc2	Membrane-associated progesterone receptor component 2	6	2.03889	0.893751	-0.552749	0	1	1	1
Q7TNE1	Sugct	Succinate---hydroxymethylglutarate coa-transferase	7	1.31603	1.18263	0.0444641	1	1	1	1
Q7TMS5	Abcg2	Atp binding cassette subfamily g member 2 (junior blood group)	9	1.14287	1.18916	-0.049442	1	1	1	1
Q7TMF3	Ndufa12	NADH dehydrogenase [ubiquinone] 1 alpha subcomplex subunit 12	4	0.982948	1.28238	0.269991	1	1	1	1
Q791V5	Mtch2	Mitochondrial carrier homolog 2	13	2.05061	1.98958	-0.0174171	1	1	1	1
Q791T5	Mtch1	Mitochondrial carrier homolog 1	15	2.36871	2.32423	-0.0347366	1	1	1	1
Q78KK3	Slc22a18	Solute carrier family 22 member 18	9	2.3564	1.13737	-1.13166	0	1	1	1
Q78JT3	Haao	3-hydroxyanthranilate 3,4-dioxygenase	3	1.6045	1.49036	0.0997665	0	1	1	1
Q78JN3	Eci3	Enoyl-CoA delta isomerase 3, peroxisomal	5	1.74399	0.771125	-1.04904	0	1	1	1
Q78IK4	Apool	MICOS complex subunit Mic27	16	3.18304	3.28124	0.1149	1	1	1	1
Q78IK2	Usmg5	Up-regulated during skeletal muscle growth protein 5	3	2.39569	2.70024	0.305912	1	1	1	1
Q76M72	Slc22a27	Solute carrier family 22 member 27	2	2.07135	0.655169	-1.41612	0	1	1	1
Q71RI9	Ccbl2	Kynurenine---oxoglutarate transaminase / cysteine-s-conjugate beta-lyase / glutamine---phenylpyruvate transaminase	12	1.55724	2.10333	0.58111	1	1	1	1
Q6ZWY3	Rps27l	Small subunit ribosomal protein s27e	2	0.665938	0.684639	0.0187766	0	1	1	1
Q6ZQM8	Ugt1a7c	UDP-glucuronosyltransferase 1-7C	15	1.43568	0.936515	-0.502301	0	1	1	1
Q6ZQI3	Mlec	Malectin	6	1.59039	0.920903	-0.871971	0	1	1	1
Q6TEK5	Vkorc1l1	Vitamin K epoxide reductase complex subunit 1-like protein 1	3	2.8358	1.23799	-0.593311	0	1	1	1
Q6TCG2	Paqr9	Membrane progesterone receptor epsilon	3	1.86029	1.27894	-0.581367	0	1	1	1
Q6PHN9	Rab35	RAB35, member RAS oncogene family	4	1.24367	1.25205	0.0822938	0	1	1	1
Q6PB66	Lrpprc	Leucine-rich PPR motif-containing protein, mitochondrial	33	1.07163	1.02588	0.277509	1	1	1	1
Q6PA06	Atl2	Atlastin-2	3	0.788769	0.815411	0.0265876	0	1	1	1
Q6P6M5	Pex11g	Peroxisomal biogenesis factor 11 gamma	5	2.2158	1.52672	-0.719257	0	1	1	1
Q6P3A8	Bckdhb	2-oxoisovalerate dehydrogenase subunit beta, mitochondrial	12	0.866948	0.921741	0.159371	1	1	1	1
Q6P069	Sri	Sorcin	4	2.16115	1.76994	-0.391229	0	1	1	1
Q6NVE9	Pptc7	PTC7 protein phosphatase homolog (S. cerevisiae)	5	1.18422	2.03235	0.848157	1	1	1	1
Q6NSQ9	G6pc3	Glucose 6 phosphatase, catalytic, 3	2	1.81811	1.4621	-0.356033	0	1	1	1
Q6DID7	Wls	Wntless wnt ligand secretion mediator	3	1.88745	1.31944	-0.568024	0	1	1	1
Q64687	St8sia1	Alpha-n-acetyl-neuraminate alpha-2,8-sialyltransferase (sialyltransferase 8a)	3	2.4541	1.6365	-0.673302	0	1	1	1
Q64521	Gpd2	Glycerol-3-phosphate dehydrogenase, mitochondrial	15	1.27125	0.784001	-0.304808	1	1	1	1
Q64516	Gyk	Glycerol kinase	23	1.57017	1.03808	-0.437428	1	1	1	1
Q64471	Gstt1	Glutathione s-transferase, theta 1	2	1.345	1.40561	-0.14602	0	1	1	1
Q64442	Sord	L-iditol 2-dehydrogenase	13	0.760264	0.384713	-0.0227274	1	1	1	1
Q64435	Ugt1a7c	UDP-glucuronosyltransferase 1-7C	3	0.639047	0.674822	0.0357647	0	1	1	1
Q64433	Hspe1	10 kDa heat shock protein, mitochondrial	2	0.472072	0.300417	-0.171661	1	1	1	1
Q64310	Surf4	Surfeit locus protein 4	5	1.75493	1.69942	-0.196277	0	1	1	1
Q64133	Maoa	Amine oxidase [flavin-containing] A	10	2.2587	2.29608	-0.0371771	1	1	1	1
Q64105	Spr	Sepiapterin reductase	9	1.3017	1.54666	0.0207689	0	1	1	1
Q62468	Vil1	Villin-1	14	0.637378	0.371057	-0.261258	0	1	1	1
Q62433	Ndrg1	N-myc downstream regulated gene 1	8	0.672923	1.01336	0.237564	0	1	1	1
Q62425	Ndufa4	Nadh dehydrogenase (ubiquinone) 1 alpha subcomplex subunit 4	4	0.678252	0.869635	0.057277	1	1	1	1
Q62261	Sptbn1	Spectrin beta chain, non-erythrocytic 1	19	0.714311	1.00187	0.524866	0	1	1	1
Q62087	Pon3	Serum paraoxonase/lactonase 3	4	1.66143	0.804301	-0.857129	0	1	1	1
Q61941	Nnt	NAD(P) transhydrogenase, mitochondrial	40	2.24543	2.51261	0.519542	1	1	1	1
Q61847	Mep1b	Meprin A subunit beta	3	0.655993	1.33354	0.68912	0	1	1	1
Q61767	Gm10681	3beta-hydroxy-Delta5-steroid dehydrogenase / steroid Delta-isomerase	8	1.75617	1.7464	-0.0311498	1	1	1	1
Q61598	Gdi2	Guanosine diphosphate (gdp) dissociation inhibitor 2	6	1.09302	0.799668	-0.136014	0	1	1	1
Q61425	Hadh	Hydroxyacyl-coenzyme A dehydrogenase, mitochondrial	17	1.19648	1.17447	0.00417776	1	1	1	1
Q61387	Cox7a2l	Cytochrome c oxidase subunit 7a-related protein, mitochondrial	3	2.96421	3.07061	0.127105	1	1	1	1
Q61335	Bcap31	B-cell receptor-associated protein 31	6	1.64874	0.83058	-0.920735	0	1	1	1
Q61207	Psap	Prosaposin	9	1.24257	0.580435	-0.857129	0	1	1	1
Q61133	Gstt2	Glutathione s-transferase, theta 2	3	1.54932	1.24659	-0.268156	0	1	1	1
Q61102	Abcb7	ATP-binding cassette sub-family B member 7, mitochondrial	6	1.09329	1.05561	0.334454	1	1	1	1
Q61029	Tmpo	Lamina-associated polypeptide 2, isoforms alpha/zeta	8	1.00389	0.509645	-0.25846	0	1	1	1
Q60991	Cyp7b1	Cytochrome p450, family 7, subfamily b, polypeptide 1	4	1.43744	0.371392	-0.137664	0	1	1	1
Q60932	Vdac1	Voltage-dependent anion-selective channel protein 1	16	2.77718	2.44953	-0.318398	1	1	1	1
Q60931	Vdac3	Voltage-dependent anion-selective channel protein 3	8	2.36527	2.21701	-0.0981349	1	1	1	1
Q60930	Vdac2	Voltage-dependent anion-selective channel protein 2	14	2.48661	2.41045	-0.100252	1	1	1	1
Q60928	Ggt1	Gamma-glutamyltranspeptidase / glutathione hydrolase / leukotriene-c4 hydrolase	13	1.63599	0.683921	-0.912184	0	1	1	1
Q60870	Reep5	Receptor expression-enhancing protein 5/6	2	2.46853	0.652418	-1.17374	0	1	1	1
Q60825	Slc34a1	Solute carrier family 34 (sodium-dependent phosphate cotransporter)	8	1.17989	1.33325	0.197236	0	1	1	1
Q60759	Gcdh	Glutaryl-CoA dehydrogenase, mitochondrial	13	0.844386	0.778797	0.0731347	1	1	1	1
Q60749	Khdrbs1	KH domain-containing, RNA-binding, signal transduction-associated protein 1	2	0.859334	0.361432	-0.497873	0	1	1	1
Q60605	Myl6	Myosin, light polypeptide 6, alkali, smooth muscle and non-muscle	3	1.02453	0.614286	-0.389357	0	1	1	1
Q60597	Ogdh	Oxoglutarate (alpha-ketoglutarate) dehydrogenase (lipoamide)	42	1.30685	1.65865	0.429536	1	1	1	1
Q5XKN4	Jagn1	Protein jagunal homolog 1	2	1.28889	1.37418	0.0615688	0	1	1	1
Q5XJY4	Parl	Presenilins-associated rhomboid-like protein, mitochondrial	6	2.42841	2.26382	-0.285478	1	1	1	1
Q5U5V2	Hykk	Hydroxylysine kinase	6	1.33325	0.764601	-0.58528	0	1	1	1
Q5U4D9	Thoc6	THO complex subunit 6 homolog	4	0.810155	0.358284	-0.451879	0	1	1	1
Q5U458	Dnajc11	DnaJ homolog subfamily C member 11	17	1.77648	1.82416	0.120086	1	1	1	1
Q5SWY8	Slc5a10	Solute carrier family 5 (sodium/glucose cotransporter), member 10	6	1.06736	1.78664	0.827494	0	1	1	1
Q5SWT3	Slc25a35	Solute carrier family 25, member 35	17	2.48045	2.81098	0.493955	1	1	1	1
Q5M8N4	Sdr39u1	Short chain dehydrogenase/reductase family 39u, member 1	8	1.81991	2.03058	0.210638	1	1	1	1
Q5IRJ6	Slc30a9	Zinc transporter 9	8	1.76388	1.70642	-0.0574667	1	1	1	1
Q5HZI9	Slc25a51	Solute carrier family 25, member 51	9	1.43691	1.08733	-0.336136	1	1	1	1
Q505D7	Opa3	Optic atrophy 3 protein homolog	4	2.18758	2.01375	-0.232718	1	1	1	1
Q49B93	Slc5a12	Solute carrier family 5 (sodium-coupled monocarboxylate transporter), member 8/12	2	0.531069	0.914411	0.383386	0	1	1	1
Q3V384	Lace1	Peroxisome-assembly atpase	3	1.79048	2.58417	0.793688	1	1	1	1
Q3UZZ6	Sult1d1	Sulfotransferase 1 family member D1	10	0.500394	0.926759	0.464982	0	1	1	1
Q3UVK0	Ermp1	Endoplasmic reticulum metallopeptidase 1	4	0.77762	1.45186	0.978635	0	1	1	1
Q3URS9	Ccdc51	Coiled-coil domain-containing protein 51	2	1.88487	2.37337	0.491904	1	1	1	1
Q3URE1	Acsf3	Acyl-CoA synthetase family member 3, mitochondrial	13	1.62639	1.64053	0.307778	1	1	1	1
Q3UNZ8	BC026585	Quinone oxidoreductase-like protein 2	14	2.05818	1.99001	0.0684645	1	1	1	1
Q3UNX5	Acsm3	Acyl-coa synthetase medium-chain family member 3	23	2.61549	0.257735	-2.67973	1	1	1	1
Q3UN02	Lclat1	Lysocardiolipin and lysophospholipid acyltransferase	8	1.28972	0.894915	-0.336774	0	1	1	1
Q3UMR5	Mcu	Calcium uniporter protein, mitochondrial	4	1.88811	1.42873	-0.459358	1	1	1	1
Q3ULD5	Mccc2	Methylcrotonoyl-CoA carboxylase beta chain, mitochondrial	15	0.746915	0.572502	-0.148081	1	1	1	1
Q3UJU9	Rmdn3	Regulator of microtubule dynamics protein 3	11	2.25725	2.15902	-0.206862	1	1	1	1
Q3UIU2	Ndufb6	NADH dehydrogenase [ubiquinone] 1 beta subcomplex subunit 6	3	2.81811	2.78457	0.273098	1	1	1	1
Q3UFF7	Lyplal1	Phospholipase/carboxylesterase	2	2.80314	3.14137	0.338225	1	1	1	1
Q3UEG6	Agxt2	Alanine--glyoxylate aminotransferase 2, mitochondrial	8	0.681854	0.86259	0.190552	1	1	1	1
Q3U9G9	Lbr	Delta14-sterol reductase (lamin-B receptor)	14	1.57236	1.04977	-0.574261	0	1	1	1
Q3U4I7	Pyroxd2	Pyridine nucleotide-disulfide oxidoreductase domain-containing protein 2	4	2.07574	1.73916	0.178492	1	1	1	1
Q3U186	Rars2	Probable arginine--tRNA ligase, mitochondrial	9	1.2037	1.16749	-0.081568	1	1	1	1
Q3TW96	Uap1l1	Udp-n-acetylglucosamine/udp-n-acetylgalactosamine diphosphorylase	2	0.647637	0.368154	-0.279441	0	1	1	1
Q3TNA1	Xylb	Xylulokinase homolog (h. influenzae)	8	1.2372	0.946881	-0.329595	0	1	1	1
Q3TLP5	Echdc2	Enoyl-CoA hydratase domain-containing protein 2, mitochondrial	5	1.17345	1.15329	-0.129355	1	1	1	1
Q3TEA8	Hp1bp3	Heterochromatin protein 1-binding protein 3	7	0.744247	0.292546	-0.526099	0	1	1	1
Q3TDQ1	Stt3b	STT3, subunit of the oligosaccharyltransferase complex, homolog B (S. cerevisiae)	8	1.30894	0.949124	-0.398817	0	1	1	1
Q3TC72	Fahd2a	Fumarylacetoacetate hydrolase domain-containing protein 2A	8	1.57173	1.6586	0.126973	1	1	1	1
Q3TBW2	Mrpl10	39S ribosomal protein L10, mitochondrial	2	0.942308	0.813361	-0.128913	1	1	1	1
Q3KNM2	Marchf5	Membrane associated ring-ch-type finger 5	4	0.86132	0.906121	0.0947766	1	1	1	1
Q31125	Slc39a7	Zinc transporter SLC39A7	3	2.52459	1.65705	-0.756063	0	1	1	1
Q2TPA8	Hsdl2	Hydroxysteroid dehydrogenase-like protein 2	7	1.53685	2.1243	0.399335	1	1	1	1
Q14C51	Ptcd3	Pentatricopeptide repeat domain-containing protein 3, mitochondrial	6	1.37407	0.849999	-0.0192289	1	1	1	1
Q07417	Acads	Short-chain specific acyl-CoA dehydrogenase, mitochondrial	18	2.06519	2.08614	0.0353424	1	1	1	1
Q06185	Atp5k	Atp synthase, h+ transporting, mitochondrial f1f0 complex, subunit e	3	0.685267	0.867027	0.156785	1	1	1	1
Q05421	Cyp2e1	Cytochrome p450, family 2, subfamily e, polypeptide 1	13	1.12095	0.935611	-0.118649	1	1	1	1
Q04646	Fxyd2	Sodium/potassium-transporting atpase subunit gamma (fxyd domain-containing ion transport regulator 2)	2	0.927972	1.37178	0.128029	0	1	1	1
Q03265	Atp5a1	Atp synthase, h+ transporting, mitochondrial f1 complex, alpha subunit 1	27	0.577054	0.917012	0.354001	1	1	1	1
Q02819	Nucb1	Nucleobindin-1	4	1.83843	0.755828	-1.08262	0	1	1	1
Q02013	Aqp1	Aquaporin-1	4	1.1797	1.46027	0.0316775	0	1	1	1
Q00PI9	Hnrnpul2	Heterogeneous nuclear ribonucleoprotein U-like 2	2	1.94901	1.21132	-0.737735	0	1	1	1
P99029	Prdx5	Peroxiredoxin-5, mitochondrial	11	0.644595	0.648465	0.0153548	1	1	1	1
P98078	Dab2	Disabled 2, mitogen-responsive phosphoprotein	2	0.94058	0.433066	-0.498362	0	1	1	1
P97807	Fh1	Fumarate hydratase, mitochondrial	9	0.668664	0.3421	-0.147058	1	1	1	1
P97742	Cpt1a	Carnitine O-palmitoyltransferase 1, liver isoform	28	1.41153	1.23383	-0.11221	1	1	1	1
P97494	Gclc	Glutamate-cysteine ligase, catalytic subunit	3	0.46634	0.641176	0.17479	0	1	1	1
P97449	Anpep	Alanyl (membrane) aminopeptidase	14	0.563256	0.592254	0.0103502	0	1	1	1
P97363	Sptlc2	Serine palmitoyltransferase, long chain base subunit 2	3	1.09572	0.691534	-0.404114	1	1	1	1
P97351	Rps3a1	Small subunit ribosomal protein s3ae	3	0.983751	0.398022	-0.55669	0	1	1	1
P97328	Khk	Ketohexokinase	7	2.04271	1.89786	0.0306892	0	1	1	1
P85094	Isoc2a	Isochorismatase domain-containing protein 2a	8	0.508631	0.682394	0.0942361	1	1	1	1
P84084	Arf5	ADP-ribosylation factor 5	3	2.00213	1.74257	-0.25953	1	1	1	1
P70404	Idh3g	Isocitrate dehydrogenase [NAD] subunit gamma 1, mitochondrial	14	2.10571	2.42218	0.406754	1	1	1	1
P70333	Hnrnph2	Heterogeneous nuclear ribonucleoprotein f/h	2	0.719403	0.497842	-0.28207	0	1	1	1
P70290	Mpp1	55 kDa erythrocyte membrane protein	4	0.721504	0.693052	-0.276992	0	1	1	1
P70245	Ebp	Phenylalkylamine ca2+ antagonist (emopamil) binding protein	3	2.8513	2.22842	-0.622887	0	1	1	1
P70168	Kpnb1	Karyopherin (importin) beta 1	5	1.47726	1.03344	-0.443831	0	1	1	1
P68368	Tuba4a	Tubulin alpha-4A chain	4	0.748118	1.03118	0.29901	0	1	1	1
P68254	Ywhaq	Tyrosine 3-monooxygenase/tryptophan 5-monooxygenase activation protein theta	5	0.739848	0.643672	-0.0526256	0	1	1	1
P68040	Gnb2l1	Receptor of activated protein C kinase 1	8	1.59822	0.759241	-0.773787	0	1	1	1
P67778	Phb	Prohibitin 1	11	1.46394	1.42196	0.196481	1	1	1	1
P63101	Ywhaz	Tyrosine 3-monooxygenase/tryptophan 5-monooxygenase activation protein, zeta polypeptide	8	1.38676	1.16157	-0.227506	0	1	1	1
P63087	Ppp1cc	Serine/threonine-protein phosphatase PP1-gamma catalytic subunit	2	1.09349	1.17063	0.0771062	1	1	1	1
P63082	Atp6v0c	V-type h+-transporting atpase 16kda proteolipid subunit	2	1.55105	2.03242	0.481402	0	1	1	1
P63030	Mpc1	Mitochondrial pyruvate carrier 1	4	2.21475	2.57867	0.166715	1	1	1	1
P63024	Vamp3	Vesicle-associated membrane protein 3	2	1.57449	1.18859	-0.373215	0	1	1	1
P63017	Hspa8	Heat shock cognate 71 kDa protein	9	0.935837	0.544782	-0.237098	0	1	1	1
P63001	Rac1	Ras-related C3 botulinum toxin substrate 1	2	1.0706	0.834792	-0.221859	0	1	1	1
P62984	Gm11808	[Ubiquitin]: Exists either covalently attached to another protein, or free (unanchored). When covalently bound, it is conjugated to target proteins via an isopeptide bond either as a monomer (monoubiquitin), a polymer linked via different Lys residues of the ubiquitin (polyubiquitin chains) or a linear polymer linked via the initiator Met of the ubiquitin (linear polyubiquitin chains). Polyubiqui…	3	1.21586	0.86378	-0.221388	0	1	1	1
P62908	Rps3	40S ribosomal protein S3	3	1.13086	0.634965	-0.495878	1	1	1	1
P62897	Gm10053	Cytochrome c, somatic	7	0.516822	0.733875	0.266397	1	1	1	1
P62880	Gnb2	Guanine nucleotide-binding protein G(I)/G(S)/G(T) subunit beta-2	3	0.903655	0.584289	-0.0846703	0	1	1	1
P62835	Rap1a	Ras-related protein Rap-1A	4	1.35834	1.31208	-0.0727862	0	1	1	1
P62821	Rab1	RAB1A, member RAS oncogene family	5	1.62499	1.09653	-0.400339	0	1	1	1
P62814	Atp6v1b2	Atpase, h+ transporting, lysosomal v1 subunit b2	16	1.49421	1.18295	-0.184293	0	1	1	1
P62806	Hist1h4j	H4 clustered histone 6	7	0.846152	0.664301	-0.330284	0	1	1	1
P62748	Hpcal1	Hippocalcin-like protein 1	3	2.63858	2.59708	-0.0415211	0	1	1	1
P62717	Rpl18a	Large subunit ribosomal protein l18ae	5	1.07758	0.791106	-0.234499	0	1	1	1
P62702	Rps4x	40S ribosomal protein S4, X isoform	3	0.543298	0.329755	-0.197186	0	1	1	1
P62259	Ywhae	Tyrosine 3-monooxygenase/tryptophan 5-monooxygenase activation protein, epsilon polypeptide	4	1.42175	1.19812	-0.223643	0	1	1	1
P62242	Rps8	Small subunit ribosomal protein s8e	5	0.638491	0.453017	-0.120482	0	1	1	1
P61922	Abat	4-aminobutyrate aminotransferase / (S)-3-amino-2-methylpropionate transaminase	19	0.682304	0.650581	-0.0373251	1	1	1	1
P61804	Dad1	Dolichyl-diphosphooligosaccharide--protein glycosyltransferase subunit DAD1	4	3.66801	2.66828	-0.960749	0	1	1	1
P61750	Arf4	ADP-ribosylation factor 4	4	1.82713	1.33291	-0.382626	0	1	1	1
P61620	Sec61a1	Protein transport protein Sec61 subunit alpha isoform 1	8	2.01339	1.21164	-0.695723	0	1	1	1
P61458	Pcbd1	Pterin-4-alpha-carbinolamine dehydratase	3	0.604356	0.432425	-0.000634926	0	1	1	1
P61205	Arf3	ADP-ribosylation factor 3	2	1.66576	1.0844	-0.399502	0	1	1	1
P61027	Rab10	RAB10, member RAS oncogene family	2	1.77686	1.68831	-0.136981	0	1	1	1
P60904	Dnajc5	Dnaj heat shock protein family (hsp40) member c5	2	2.3099	1.89476	-0.276538	0	1	1	1
P60766	Cdc42	Cell division control protein 42 homolog	3	0.766892	0.774418	-0.0767519	0	1	1	1
P60335	Pcbp1	Poly(rC)-binding protein 1	5	1.20433	0.953079	-0.136839	0	1	1	1
P58281	Opa1	Dynamin-like 120 kDa protein, mitochondrial	14	1.15218	1.32383	0.126841	1	1	1	1
P58252	Eef2	Elongation factor 2	14	0.878451	0.532566	-0.333116	0	1	1	1
P58021	Tm9sf2	Transmembrane 9 superfamily member 2	9	1.66316	1.40833	-0.305218	0	1	1	1
P57780	Actn4	Actinin alpha 1/4	19	1.56145	2.17572	0.135141	0	1	1	1
P56480	Atp5b	Atp synthase, h+ transporting mitochondrial f1 complex, beta subunit	24	1.35287	1.6025	0.244887	1	1	1	1
P56402	Aqp2	Aquaporin-2	2	1.62775	1.82745	0.252173	0	1	1	1
P56395	Cyb5a	Cytochrome b5 type a (microsomal)	4	2.27056	1.50873	-0.883369	0	1	1	1
P56391	Cox6b1	Cytochrome c oxidase subunit 6B1	3	1.05527	1.09626	0.0931545	1	1	1	1
P56389	Cda	Cytidine deaminase	4	0.761796	0.817132	-0.04883	0	1	1	1
P55258	Rab8a	RAB8A, member RAS oncogene family	4	1.57623	0.99139	-0.584869	0	1	1	1
P55096	Abcd3	ATP-binding cassette sub-family D member 3	23	1.6648	1.15147	-0.486833	1	1	1	1
P55014	Slc12a1	Solute carrier family 12 (sodium/potassium/chloride transporter), member 1	4	0.883073	1.17191	0.28889	0	1	1	1
P54071	Idh2	Isocitrate dehydrogenase [NADP], mitochondrial	22	0.90766	1.40741	0.470198	1	1	1	1
P53986	Slc16a1	Mfs transporter, mct family, solute carrier family 16 (monocarboxylic acid transporters), member 1	4	0.826843	1.40871	0.869477	0	1	1	1
P53702	Hccs	Cytochrome c-type heme lyase	4	1.24513	1.25846	0.0133551	1	1	1	1
P53395	Dbt	2-oxoisovalerate dehydrogenase E2 component (dihydrolipoyl transacylase)	14	0.820485	0.667847	-0.307823	1	1	1	1
P52825	Cpt2	Carnitine O-palmitoyltransferase 2, mitochondrial	32	1.36692	1.7793	0.463518	1	1	1	1
P52760	Hrsp12	2-iminobutanoate/2-iminopropanoate deaminase	3	0.608336	0.818932	0.189034	1	1	1	1
P52503	Ndufs6	NADH dehydrogenase [ubiquinone] iron-sulfur protein 6, mitochondrial	3	0.810484	0.729009	-0.00531891	1	1	1	1
P52480	Pkm	Pyruvate kinase, muscle	3	1.18358	1.51919	0.390117	0	1	1	1
P52196	Tst	Thiosulfate/3-mercaptopyruvate sulfurtransferase	8	0.83996	0.528371	-0.291698	1	1	1	1
P51881	Slc25a5	Solute carrier family 25 (mitochondrial carrier, adenine nucleotide translocator), member 5	15	2.66385	2.9281	0.237808	1	1	1	1
P51863	Atp6v0d1	Atpase, h+ transporting, lysosomal v0 subunit d1	10	1.36138	0.931834	-0.370434	0	1	1	1
P51661	Hsd11b2	Corticosteroid 11-beta-dehydrogenase isozyme 2	12	0.653977	0.546857	-0.00531891	0	1	1	1
P51175	Ppox	Protoporphyrinogen/coproporphyrinogen iii oxidase	2	0.794603	0.469157	0.16633	1	1	1	1
P51174	Acadl	Long-chain specific acyl-CoA dehydrogenase, mitochondrial	19	0.920522	1.01564	0.1595	1	1	1	1
P51150	Rab7	RAB7, member RAS oncogene family	7	1.1825	0.787265	-0.362492	1	1	1	1
P50544	Acadvl	Very long-chain specific acyl-CoA dehydrogenase, mitochondrial	33	1.12572	1.55876	0.473735	1	1	1	1
P50516	Atp6v1a	V-type proton ATPase catalytic subunit A	21	0.503654	0.263756	-0.271444	0	1	1	1
P50285	Fmo1	Dimethylaniline monooxygenase [N-oxide-forming] 1	23	0.725261	0.349592	-0.293907	0	1	1	1
P50247	Ahcy	S-adenosylhomocysteine hydrolase	5	0.269033	0.329296	0.0174944	0	1	1	1
P50171	H2-Ke6	Estradiol 17-beta-dehydrogenase 8	9	1.67888	1.90018	0.243791	1	1	1	1
P50136	Bckdha	Branched chain ketoacid dehydrogenase e1, alpha polypeptide	10	0.982875	0.860129	0.0855606	1	1	1	1
P49935	Ctsh	Pro-cathepsin H	3	1.45533	0.466236	-0.44719	0	1	1	1
P48962	Slc25a4	Solute carrier family 25 (mitochondrial carrier, adenine nucleotide translocator), member 4	11	2.4444	2.894	0.371838	1	1	1	1
P48774	Gstm5	Glutathione S-transferase Mu 5	9	0.992623	1.028	0.236952	0	1	1	1
P48771	Cox7a2	Cytochrome c oxidase subunit 7A2, mitochondrial	2	0.734222	0.849439	0.0844725	1	1	1	1
P47963	Rpl13	Large subunit ribosomal protein l13e	3	0.499374	0.600745	0.0880059	0	1	1	1
P47934	Crat	Carnitine O-acetyltransferase	10	0.936365	1.2561	0.327572	1	1	1	1
P47911	Rpl6	60S ribosomal protein L6	4	0.824564	1.01977	0.270469	0	1	1	1
P47802	Mtx1	Metaxin 1	7	1.33999	1.13106	-0.0899735	1	1	1	1
P47791	Gsr	Glutathione reductase, mitochondrial	8	0.885965	0.649661	-0.197699	1	1	1	1
P47740	Aldh3a2	Aldehyde dehydrogenase family 3, subfamily a2	13	1.40539	0.839153	-0.751344	1	1	1	1
P47738	Aldh2	Aldehyde dehydrogenase 2, mitochondrial	23	1.42196	1.48764	0.052555	1	1	1	1
P47199	Cryz	Nadph:quinone reductase	12	0.991535	1.17044	0.183201	1	1	1	1
P46978	Stt3a	STT3, subunit of the oligosaccharyltransferase complex, homolog A (S. cerevisiae)	10	1.85328	1.26538	-0.641604	0	1	1	1
P46412	Gpx3	Glutathione peroxidase 3	3	1.46989	1.17766	-0.320432	0	1	1	1
P45952	Acadm	Medium-chain specific acyl-CoA dehydrogenase, mitochondrial	16	0.720454	0.436588	-0.349088	1	1	1	1
P43024	Cox6a1	Cytochrome c oxidase subunit 6A1, mitochondrial	2	1.11116	0.901649	-0.0938483	1	1	1	1
P42125	Eci1	Enoyl-CoA delta isomerase 1, mitochondrial	15	2.75613	3.49761	0.766383	1	1	1	1
P40936	Inmt	Indolethylamine N-methyltransferase	7	1.08291	0.283211	-0.746592	0	1	1	1
P40240	Cd9	CD9 antigen	2	1.84643	1.64487	-0.23669	0	1	1	1
P38647	Hspa9	Stress-70 protein, mitochondrial	23	0.777872	0.488515	-0.257718	1	1	1	1
P38060	Hmgcl	Hydroxymethylglutaryl-CoA lyase, mitochondrial	9	1.51561	1.3932	-0.0129994	1	1	1	1
P35980	Rpl18	60S ribosomal protein L18	5	0.600079	0.299948	-0.328652	0	1	1	1
P35700	Prdx1	Peroxiredoxin-1	9	1.11949	0.413161	-0.543635	0	1	1	1
P35576	G6pc	Glucose-6-phosphatase, catalytic	9	2.2981	2.67433	-0.104666	0	1	1	1
P35505	Fah	Fumarylacetoacetase	9	1.18979	0.907429	0.018919	0	1	1	1
P35486	Pdha1	Pyruvate dehydrogenase E1 component subunit alpha, somatic form, mitochondrial	17	0.594931	0.735349	0.189793	1	1	1	1
P35293	Rab18	RAB18, member RAS oncogene family	2	0.719403	0.53973	-0.179662	0	1	1	1
P35278	Rab5c	Ras-related protein Rab-5C	4	1.89596	1.65755	-0.206162	0	1	1	1
P34914	Ephx2	Soluble epoxide hydrolase / lipid-phosphate phosphatase	19	1.017	0.659103	-0.370863	1	1	1	1
P31649	Slc6a13	Sodium- and chloride-dependent GABA transporter 2	2	0.490467	0.621618	0.250477	0	1	1	1
P30677	Gna14	Guanine nucleotide-binding protein subunit alpha-14	3	0.431142	0.388575	-0.221993	0	1	1	1
P30275	Ckmt1	Creatine kinase U-type, mitochondrial	8	1.70221	2.13504	0.595886	1	1	1	1
P29758	Oat	Ornithine aminotransferase, mitochondrial	12	0.866156	1.10548	0.274649	1	1	1	1
P27659	Rpl3	60S ribosomal protein L3	7	0.583808	0.495797	-0.119887	0	1	1	1
P27601	Gna13	Guanine nucleotide-binding protein subunit alpha-13	2	1.15646	1.76133	0.604925	0	1	1	1
P26231	Ctnna1	Catenin (cadherin associated protein), alpha 1	3	1.00863	1.18104	0.159629	0	1	1	1
P26150	Hsd3b3	Hydroxy-delta-5-steroid dehydrogenase, 3 beta- and steroid delta-isomerase 3	6	0.729357	0.529671	-0.232176	1	1	1	1
P26040	Ezr	Villin 2 (ezrin)	2	0.573956	0.315334	-0.258701	0	1	1	1
P22437	Ptgs1	Prostaglandin-endoperoxide synthase 1	7	0.629287	0.451963	-0.166567	0	1	1	1
P22315	Fech	Protoporphyrin/coproporphyrin ferrochelatase	5	0.669752	0.845109	0.155102	1	1	1	1
P21981	Tgm2	Protein-glutamine gamma-glutamyltransferase 2	10	0.978635	0.664574	-0.558729	1	1	1	1
P21300	Akr1b7	Aldo-keto reductase family 1, member b7	3	2.07967	2.08171	-0.792957	1	1	1	1
P20108	Prdx3	Thioredoxin-dependent peroxide reductase, mitochondrial	8	2.14988	2.06474	0.0897693	1	1	1	1
P20029	Hspa5	78 kDa glucose-regulated protein	13	1.64261	0.838911	-0.711393	0	1	1	1
P19783	Cox4i1	Cytochrome c oxidase subunit 4 isoform 1, mitochondrial	7	1.37434	1.51546	0.105678	1	1	1	1
P19536	Gm11273	Component of the cytochrome c oxidase, the last enzyme in the mitochondrial electron transport chain which drives oxidative phosphorylation. The respiratory chain contains 3 multisubunit complexes succinate dehydrogenase (complex II, CII), ubiquinol- cytochrome c oxidoreductase (cytochrome b-c1 complex, complex III, CIII) and cytochrome c oxidase (complex IV, CIV), that cooperate to transfer elec…	4	1.38438	1.08556	-0.0407788	1	1	1	1
P19258	Mpv17	Protein Mpv17	3	3.00673	3.03044	-0.000432873	1	1	1	1
P19157	Gstp1	Glutathione s-transferase, pi 1	4	0.869871	0.886979	-0.288734	1	1	1	1
P18894	Dao	D-amino-acid oxidase	10	0.975483	0.43328	-0.569865	0	1	1	1
P17809	Slc2a1	Solute carrier family 2, facilitated glucose transporter member 1	3	1.80991	2.3005	0.67238	0	1	1	1
P17751	Tpi1	Triosephosphate isomerase (tim)	10	0.973501	0.695192	-0.218817	0	1	1	1
P17742	Ppia	Peptidyl-prolyl cis-trans isomerase A	6	0.952781	1.03935	0.0263043	0	1	1	1
P17717	Ugt2b5	Udp glucuronosyltransferase 2 family, polypeptide b5	10	2.19469	1.23579	-0.812739	0	1	1	1
P17710	Hk1	Hexokinase-1	13	0.629566	0.985063	0.412402	1	1	1	1
P17563	Selenbp1	Selenium-binding protein 1	10	0.456491	0.522859	0.160533	0	1	1	1
P17427	Ap2a2	Adaptor-related protein complex 2, alpha 2 subunit	12	1.25828	1.35095	0.0219061	0	1	1	1
P17225	Ptbp1	Plays a role in pre-mRNA splicing and in the regulation of alternative splicing events. Activates exon skipping of its own pre- mRNA during muscle cell differentiation. Binds to the polypyrimidine tract of introns. May promote RNA looping when bound to two separate polypyrimidine tracts in the same pre-mRNA. May promote the binding of U2 snRNP to pre-mRNA. Cooperates with RAVER1 to modulate switc…	4	0.300299	0.685985	0.11929	0	1	1	1
P17182	Eno1b	Enolase 1, alpha non-neuron	13	0.598651	1.22774	0.299362	0	1	1	1
P16858	Gapdh	Glyceraldehyde-3-phosphate dehydrogenase	8	0.651132	0.671475	0.0177794	0	1	1	1
P16546	Sptan1	Spectrin alpha chain, non-erythrocytic 1	7	0.725174	0.974676	-0.00388608	0	1	1	1
P16460	Ass1	Argininosuccinate synthetase 1	20	0.687061	0.346305	-0.379808	0	1	1	1
P16332	Mut	Methylmalonyl-CoA mutase, mitochondrial	18	1.68181	1.86037	0.181929	1	1	1	1
P16331	Pah	Phenylalanine-4-hydroxylase	25	1.84711	1.71848	-0.0953887	0	1	1	1
P16125	Ldhb	L-lactate dehydrogenase b chain	15	0.409907	0.394185	0.108223	1	1	1	1
P14733	Lmnb1	Lamin-B1	9	0.890563	0.521051	-0.555905	0	1	1	1
P14211	Calr	Calreticulin	8	1.08379	0.688225	-0.421515	0	1	1	1
P14152	Mdh1	Malate dehydrogenase, cytoplasmic	8	0.564037	0.737427	0.210264	0	1	1	1
P14148	Rpl7	60S ribosomal protein L7	3	1.33297	0.703455	-0.814844	0	1	1	1
P14094	Atp1b1	Sodium/potassium-transporting ATPase subunit beta-1	12	0.905351	1.57937	0.737168	0	1	1	1
P13707	Gpd1	Glycerol-3-phosphate dehydrogenase [NAD(+)], cytoplasmic	17	1.25556	1.13396	0.0694272	0	1	1	1
P12815	Pdcd6	Programmed cell death protein 6	5	1.37267	1.23646	-0.177555	0	1	1	1
P12787	Cox5a	Cytochrome c oxidase subunit 5A, mitochondrial	3	0.968349	0.919912	0.0828388	1	1	1	1
P12658	Calb1	Calbindin 1	7	0.839153	1.99639	1.15724	0	1	1	1
P11983	Tcp1	T-complex protein 1 subunit alpha	3	1.1944	1.14522	-0.0491882	0	1	1	1
P11930	Nudt19	Nucleoside diphosphate-linked moiety x motif 19, mitochondrial	16	2.16717	0.922578	-1.32543	1	1	1	1
P11352	Gpx1	Glutathione peroxidase 1	7	0.746743	0.857026	0.226878	1	1	1	1
P10922	H1f0	H1.0 linker histone	4	0.986447	0.825704	-0.201858	0	1	1	1
P10852	Slc3a2	Solute carrier family 3 (activators of dibasic and neutral amino acid transport), member 2	8	0.661202	1.14848	0.518434	0	1	1	1
P10649	Gstm1	Glutathione s-transferase, mu 1	4	0.895923	1.06537	0.0521376	0	1	1	1
P10605	Ctsb	Cathepsin B	2	0.423202	0.32008	-0.0114716	0	1	1	1
P10126	Eef1a1	Eukaryotic translation elongation factor 1 alpha 1	16	0.678793	0.629287	-0.0480542	0	1	1	1
P0DN34	Ndufb1	NADH dehydrogenase [ubiquinone] 1 beta subcomplex subunit 1	3	2.63923	2.55299	-0.0524161	1	1	1	1
P09925	Surf1	Surfeit locus protein 1	4	2.49349	2.62246	0.0915306	1	1	1	1
P09671	Sod2	Superoxide dismutase [Mn], mitochondrial	6	2.15059	2.16919	0.146786	1	1	1	1
P09055	Itgb1	Integrin beta 1 (fibronectin receptor beta)	3	0.269153	0.432318	0.163241	0	1	1	1
P08752	Gnai2	Guanine nucleotide binding protein (g protein), alpha inhibiting 2	4	0.49682	0.545079	0.0729976	0	1	1	1
P08249	Mdh2	Malate dehydrogenase 2, NAD (mitochondrial)	15	1.84756	2.05949	0.219958	1	1	1	1
P08003	Pdia4	Protein disulfide-isomerase A4	4	1.00985	0.449535	-0.560345	0	1	1	1
P07724	Alb	Serum albumin	26	0.551098	0.667574	0.221444	0	1	1	1
P06151	Ldha	L-lactate dehydrogenase a chain	9	1.27077	0.863701	-0.124	0	1	1	1
P05213	Tuba1b	Tubulin alpha-1B chain	0	0.791856	0.991898	0.207393	0	1	1	1
P05202	Got2	Glutamatic-oxaloacetic transaminase 2, mitochondrial	29	2.40016	2.67841	0.380175	1	1	1	1
P05201	Got1	Glutamic-oxaloacetic transaminase 1, soluble	3	0.852718	1.39621	0.543496	0	1	1	1
P03921	mt-Nd5	Nadh-ubiquinone oxidoreductase chain 5	8	1.66056	2.06388	0.496002	1	1	1	1
P03911	mt-Nd4	NADH-ubiquinone oxidoreductase chain 4	6	1.55685	1.81811	0.285106	1	1	1	1
P03893	mt-Nd2	Nadh-ubiquinone oxidoreductase chain 2	3	1.03147	1.46169	0.304394	1	1	1	1
P03888	mt-Nd1	NADH-ubiquinone oxidoreductase chain 1	5	1.32573	1.61325	0.393087	1	1	1	1
P02088	Hbb-bs	Hemoglobin, beta adult s chain	5	0.999062	0.350271	-0.690218	0	1	1	1
P01942	Hba-a2	Hemoglobin alpha, adult chain 2	2	1.06371	3.7264	-0.0850988	0	1	1	1
P00920	Car2	Carbonic anhydrase 2	4	1.03633	1.31435	0.258338	0	1	1	1
P00848	mt-Atp6	ATP synthase subunit a	2	1.28505	1.86354	0.143785	1	1	1	1
P00405	mt-Co2	Cytochrome c oxidase subunit 2	6	1.18764	1.34113	0.218843	1	1	1	1
P00397	mt-Co1	Component of the cytochrome c oxidase, the last enzyme in the mitochondrial electron transport chain which drives oxidative phosphorylation. The respiratory chain contains 3 multisubunit complexes succinate dehydrogenase (complex II, CII), ubiquinol- cytochrome c oxidoreductase (cytochrome b-c1 complex, complex III, CIII) and cytochrome c oxidase (complex IV, CIV), that cooperate to transfer elec…	4	1.60255	1.59646	0.265917	1	1	1	1
O89023	Tpp1	Tripeptidyl-peptidase 1	2	1.17938	0.68419	-0.495207	0	1	1	1
O88986	Gcat	Glycine C-acetyltransferase (2-amino-3-ketobutyrate-coenzyme A ligase)	7	1.47721	1.92987	0.435735	1	1	1	1
O88909	Slc22a8	Solute carrier family 22 member 8	7	0.426533	0.865285	0.358509	0	1	1	1
O88844	Idh1	Isocitrate dehydrogenase 1 (NADP+), soluble	14	0.672018	0.718088	-0.241884	0	1	1	1
O88819	Fut9	4-galactosyl-N-acetylglucosaminide 3-alpha-L-fucosyltransferase	5	1.58467	1.44811	-0.749208	0	1	1	1
O88696	Clpp	ATP-dependent Clp protease proteolytic subunit, mitochondrial	6	1.94639	1.79261	-0.0651891	1	1	1	1
O88575	Slc6a20b	Solute carrier family 6 (neurotransmitter transporter, amino acid/orphan) member 15/16/17/18/20	7	1.03837	0.920979	-0.303686	0	1	1	1
O88441	Mtx2	Metaxin-2	12	2.91629	2.83382	-0.0458782	1	1	1	1
O88338	Cdh16	Cadherin-16	16	0.384492	1.08916	0.623773	0	1	1	1
O70577	Slc22a2	Solute carrier family 22 member 2	4	1.09119	1.23242	-0.0765846	0	1	1	1
O70572	Smpd2	Sphingomyelin phosphodiesterase 2	10	1.06736	0.878137	-0.254289	0	1	1	1
O70503	Hsd17b12	17beta-estradiol 17-dehydrogenase / very-long-chain 3-oxoacyl-CoA reductase	13	2.47051	1.90404	-0.4654	0	1	1	1
O70439	Stx7	Syntaxin 7	8	1.96997	1.44843	-0.372711	0	1	1	1
O70404	Vamp8	Vesicle-associated membrane protein 8	5	1.68136	1.52792	-0.153414	0	1	1	1
O70325	Gpx4	Phospholipid-hydroperoxide glutathione peroxidase	7	1.45549	1.59765	0.183455	1	1	1	1
O55143	Atp2a2	Atpase, ca++ transporting, cardiac muscle, slow twitch 2	37	1.57618	1.22194	-0.307894	0	1	1	1
O55126	Gbas	Nipsnap homolog 2	11	3.1471	3.58568	0.512581	1	1	1	1
O55125	Nipsnap1	Protein NipSnap homolog 1	11	2.37526	2.26903	-0.0283663	1	1	1	1
O55028	Bckdk	[3-methyl-2-oxobutanoate dehydrogenase [lipoamide]] kinase, mitochondrial	4	1.42132	1.1858	-0.0623543	1	1	1	1
O55022	Pgrmc1	Membrane-associated progesterone receptor component 1	7	2.25843	2.19953	0.00992041	1	1	1	1
O54909	Rdh16	Cis-retinol androgen dehydrogenase 1	10	0.737341	0.634872	0.016211	0	1	1	1
O54749	Cyp2j5	Cytochrome P450, family 2, subfamily j, polypeptide 5	18	0.773912	0.398131	-0.361324	0	1	1	1
O54734	Ddost	Dolichyl-diphosphooligosaccharide--protein glycosyltransferase 48 kDa subunit	2	1.21704	1.07087	-0.178045	0	1	1	1
O35857	Timm44	Mitochondrial import inner membrane translocase subunit TIM44	11	2.21111	1.93304	-0.132657	1	1	1	1
O35855	Bcat2	Branched-chain-amino-acid aminotransferase, mitochondrial	12	2.03125	2.38466	0.633292	1	1	1	1
O35609	Scamp3	Secretory carrier-associated membrane protein 3	3	1.57565	1.52777	-0.226848	0	1	1	1
O35566	Cd151	CD151 antigen	3	1.83386	2.01085	0.291721	0	1	1	1
O35488	Slc27a2	Solute carrier family 27 (fatty acid transporter), member 2	41	1.66175	0.920674	-0.672267	0	1	1	1
O35465	Fkbp8	Peptidyl-prolyl cis-trans isomerase FKBP8	5	1.36888	1.05693	-0.359453	1	1	1	1
O35459	Ech1	Delta(3,5)-Delta(2,4)-dienoyl-CoA isomerase, mitochondrial	10	1.64801	1.93896	0.408277	1	1	1	1
O35343	Kpna4	Karyopherin (importin) alpha 4	3	1.38896	2.66143	-0.766627	0	1	1	1
O35215	Ddt	D-dopachrome decarboxylase	4	1.29355	0.947928	-0.125085	0	1	1	1
O35166	Gosr2	Golgi SNAP receptor complex member 2	4	2.59503	1.93832	-0.612814	0	1	1	1
O35129	Phb2	Prohibitin-2	8	1.00346	0.90512	-0.0567163	1	1	1	1
O35083	Agpat1	1-acylglycerol-3-phosphate O-acyltransferase 1 (lysophosphatidic acid acyltransferase, alpha)	4	1.90662	1.75258	-0.146627	0	1	1	1
O09173	Hgd	Homogentisate 1,2-dioxygenase	5	1.07916	1.29684	0.457121	0	1	1	1
O09111	Ndufb11	NADH dehydrogenase [ubiquinone] 1 beta subcomplex subunit 11, mitochondrial	4	1.24914	1.83786	0.621899	1	1	1	1
O08966	Slc22a1	Solute carrier family 22 member 1	7	0.686433	1.2186	0.429857	0	1	1	1
O08914	Faah	Fatty-acid amide hydrolase 1	15	1.75104	1.82534	0.113034	0	1	1	1
O08756	Hsd17b10	3-hydroxyacyl-CoA dehydrogenase / 3-hydroxy-2-methylbutyryl-CoA dehydrogenase	6	0.914105	1.16453	0.194717	1	1	1	1
O08749	Dld	Dihydrolipoyl dehydrogenase, mitochondrial	15	0.680234	0.510253	-0.171352	1	1	1	1
O08547	Sec22b	Vesicle-trafficking protein SEC22b	5	1.2883	0.679694	-0.400663	0	1	1	1
E9PV87	Talpid3	Riken cdna 2700049a03 gene	2	0.747001	1.77197	1.28517	0	1	1	1
D3Z7P3	Gls	Glutaminase kidney isoform, mitochondrial	18	1.31307	1.95349	0.781905	1	1	1	1
C0HKE1	Hist1h2ab	H2A clustered histone 22	1	1.15218	0.947479	-0.247063	0	1	1	1
B2RSH2	Gnai1	Guanine nucleotide binding protein (g protein), alpha inhibiting 1	3	0.408929	0.433814	0.0163537	0	1	1	1
B1AR13	Cisd3	CDGSH iron-sulfur domain-containing protein 3, mitochondrial	5	0.89964	0.769772	-0.124063	1	1	1	1
A6H611	Mipep	Mitochondrial intermediate peptidase	5	1.62891	1.86001	0.231064	1	1	1	1
A2ATU0	Dhtkd1	Probable 2-oxoglutarate dehydrogenase E1 component DHKTD1, mitochondrial	18	1.3076	1.31394	0.139339	1	1	1	1
A2ARV4	Lrp2	Low-density lipoprotein receptor-related protein 2	35	1.09559	1.67536	0.438719	0	1	1	1
A2AKQ0	Slc35d1	Solute carrier family 35 (UDP-glucuronic acid/UDP-N-acetylgalactosamine dual transporter), member D1	3	2.21157	1.45481	-0.885233	0	1	1	1
A2AKK5	Acnat1	Acyl-coenzyme A amino acid N-acyltransferase 1	3	1.0513	1.97104	0.947554	0	1	1	1
A2ADF7	Slc25a34	Solute carrier family 25, member 34	6	1.84358	1.73166	-0.136664	1	1	1	1
A2A8U2	Tmem201	Transmembrane protein 201	6	2.11207	1.42094	-0.58249	0	1	1	1
Q9Z2V4	Pck1	Phosphoenolpyruvate carboxykinase, cytosolic [GTP]	11	-0.843733	0.760689	1.63045	0	0	1	0
Q9Z2N8	Actl6a	Actin-like protein 6A	3	0.741316	0.0705267	-0.61967	0	1	0	0
Q9Z0K8	Vnn1	Pantetheinase	5	-0.212618	0.436055	0.194213	0	0	1	0
Q9WUB7	Clcnka	Chloride channel protein ClC-Ka	3	-0.378476	0.830661	1.2092	0	0	1	0
Q9R0H0	Acox1	Peroxisomal acyl-coenzyme A oxidase 1	33	0.652509	-0.226662	-0.968012	0	1	0	0
Q9QZQ8	H2afy	Core histone macro-H2A.1	11	0.459327	0.1644	-0.435788	0	1	0	0
Q9QXZ6	Slco1a1	Solute carrier organic anion transporter family member 1A1	8	1.7442	0.0551957	-1.51317	0	1	0	0
Q9JMH6	Txnrd1	Thioredoxin reductase 1, cytoplasmic	4	-0.523981	-0.107166	0.0743684	1	0	0	0
Q9JLJ2	Aldh9a1	4-trimethylaminobutyraldehyde dehydrogenase	20	0.483158	0.169797	-0.295854	1	1	0	0
Q9JHI5	Ivd	Isovaleryl-CoA dehydrogenase, mitochondrial	20	0.226385	-0.26557	-0.523359	1	0	0	0
Q9EQ06	Hsd17b11	Estradiol 17-beta-dehydrogenase 11	14	1.47742	-0.643405	-1.96027	0	1	0	0
Q9EPL9	Acox3	Acyl-coenzyme a oxidase 3, pristanoyl	23	0.82024	0.213627	-0.68945	0	1	0	0
Q9EP89	Lactb	Serine beta-lactamase-like protein LACTB, mitochondrial	9	0.561106	0.0816123	-0.415711	1	1	0	0
Q9DCS9	Ndufb10	NADH dehydrogenase [ubiquinone] 1 beta subcomplex subunit 10	4	0.26123	0.102188	-0.360323	1	1	0	0
Q9DCN2	Cyb5r3	NADH-cytochrome b5 reductase 3	10	1.24062	0.196355	-0.63283	1	1	0	0
Q9DCC7	Isoc2b	Isochorismatase domain-containing protein 2b	3	0.631151	0.0486547	-0.578952	0	1	0	0
Q9DC50	Crot	Peroxisomal carnitine O-octanoyltransferase	12	0.76901	-0.269338	-1.07406	1	1	0	0
Q9DBM2	Ehhadh	Peroxisomal bifunctional enzyme	36	0.621618	-0.23652	-0.955704	1	1	0	0
Q9DBL1	Acadsb	Short/branched chain specific acyl-CoA dehydrogenase, mitochondrial	18	0.138159	0.471656	0.384381	1	0	1	0
Q9DBF1	Aldh7a1	Alpha-aminoadipic semialdehyde dehydrogenase	21	0.193078	0.378734	0.164271	1	0	1	0
Q9D826	Pipox	Sarcosine oxidase / l-pipecolate oxidase	23	0.637749	0.0655723	-0.57611	0	1	0	0
Q9D379	Ephx1	Epoxide hydrolase 1, microsomal	4	-0.221102	0.355355	-0.0986755	0	0	1	0
Q9D1A2	Cndp2	Cndp dipeptidase 2 (metallopeptidase m20 family)	2	0.836813	0.200379	-0.706112	0	1	0	0
Q9D172	D10Jhu81e	Glutamine amidotransferase like class 1 domain containing 3a	12	-0.182835	0.100439	0.346645	1	0	0	0
Q9D0S9	Hint2	Histidine triad nucleotide-binding protein 2, mitochondrial	5	0.400319	0.0430645	-0.126864	1	1	0	0
Q9D0E1	Hnrnpm	Heterogeneous nuclear ribonucleoprotein M	8	-0.0550516	-0.263629	-0.246498	0	0	0	0
Q9CXS4	Cenpv	Centromere protein V	10	0.210139	-0.438229	-0.459814	0	0	0	0
Q9CQF9	Pcyox1	Prenylcysteine oxidase	6	0.389347	0.191815	-0.425114	0	1	0	0
Q9CPY7	Lap3	Leucine aminopeptidase 3	10	0.234011	-0.361639	-0.149265	1	0	0	0
Q99PG0	Aadac	Arylacetamide deacetylase	10	0.56003	0.212881	-0.418813	0	1	0	0
Q99MR8	Mccc1	Methylcrotonoyl-CoA carboxylase subunit alpha, mitochondrial	36	-0.837738	-0.661798	0.146003	1	0	0	0
Q99LB2	Dhrs4	Dehydrogenase/reductase (sdr family) member 4	8	0.895147	0.224781	-0.822299	1	1	0	0
Q99JY9	Actr3	Actin-related protein 3	4	0.107018	1.25604	1.14913	0	0	1	0
Q93092	Taldo1	Transaldolase 1	2	0.379621	0.0822938	-0.42341	0	1	0	0
Q922P9	Glyr1	Putative oxidoreductase GLYR1	5	0.614945	-0.0477857	-0.572437	0	1	0	0
Q922J9	Far1	Alcohol-forming fatty acyl-coa reductase	11	1.28895	0.023894	-1.11126	0	1	0	0
Q921V5	Mgat2	Alpha-1,6-mannosyl-glycoprotein 2-beta-N-acetylglucosaminyltransferase	5	0.764516	-0.0747297	-0.83926	0	1	0	0
Q921H8	Acaa1a	3-ketoacyl-CoA thiolase A, peroxisomal	6	0.72561	0.00417776	-0.711771	1	1	0	0
Q91ZA3	Pcca	Propionyl-CoA carboxylase alpha chain, mitochondrial	42	-0.669694	-0.562921	0.130404	1	0	0	0
Q91YI0	Asl	Argininosuccinate lyase	3	-1.94275	-2.23875	-0.205563	0	0	0	0
Q91XE4	Acy3	N-acyl-aromatic-L-amino acid amidohydrolase (carboxylate-forming)	10	0.950319	0.243669	-0.704771	0	1	0	0
Q91WU0	Ces1f	Carboxylesterase 1F	20	1.3501	0.248778	-1.10983	0	1	0	0
Q91WN4	Kmo	Kynurenine 3-monooxygenase	21	-0.155888	-0.106747	-0.0066807	1	0	0	0
Q91WL5	Cyp4a12a	Cytochrome p450, family 4, subfamily a, polypeptide 12a	9	1.2929	-0.264114	-1.47245	0	1	0	0
Q91WG0	Ces2c	Acylcarnitine hydrolase	16	0.396817	-0.428546	-0.851157	0	1	0	0
Q91V41	Rab14	RAB14, member RAS oncogene family	4	0.299127	-0.0180889	-0.596187	0	1	0	0
Q8VEK3	Hnrnpu	Heterogeneous nuclear ribonucleoprotein U	9	0.357946	-1.0451	-0.376208	0	1	0	0
Q8VDG7	Pafah2	Platelet-activating factor acetylhydrolase 2, cytoplasmic	8	0.763667	-0.349787	-0.669281	0	1	0	0
Q8VCW8	Acsf2	Acyl-CoA synthetase family member 2, mitochondrial	4	0.063641	0.598651	0.534958	1	0	1	0
Q8R480	Nup85	Nuclear pore complex protein Nup85	2	-2.66878	-2.52176	0.147046	0	0	0	0
Q8R1V4	Tmed4	Transmembrane emp24 domain-containing protein 4	2	0.748891	-0.138203	-0.8871	0	1	0	0
Q8QZT1	Acat1	Acetyl-CoA acetyltransferase, mitochondrial	20	1.15989	0.210015	-0.970102	1	1	0	0
Q8K0L9	Zbtb20	Zinc finger and BTB domain-containing protein 20	3	0.539333	-0.170767	-1.2285	0	1	0	0
Q8JZZ0	Ugt3a2	UDP-glucuronosyltransferase 3A2	13	1.40665	0.206393	-1.07616	0	1	0	0
Q8CGA3	Slc43a2	Mfs transporter, lat3 family, solute carrier family 43, member 2	3	-0.0386434	0.606442	0.770279	0	0	1	0
Q8CAY6	Acat2	Acetyl-CoA acetyltransferase, cytosolic	4	0.696973	0.0797024	-0.617344	0	1	0	0
Q8C0I1	Agps	Alkyldihydroxyacetonephosphate synthase, peroxisomal	11	1.01407	-0.257494	-1.37494	0	1	0	0
Q8BWT1	Acaa2	Acetyl-coenzyme a acyltransferase 2 (mitochondrial 3-oxoacyl-coenzyme a thiolase)	23	0.0503276	0.666029	0.63171	1	0	1	0
Q8BMS4	Coq3	Ubiquinone biosynthesis O-methyltransferase, mitochondrial	3	2.30699			1	1	0	0
Q8BK48	Ces2e	Pyrethroid hydrolase Ces2e	3	-0.308841	-0.402264	-0.0299121	0	0	0	0
Q8BJ71	Nup93	Nuclear pore complex protein Nup93	5	0.777535	0.0401209	-0.737374	0	1	0	0
Q8BG51	Rhot1	Ras homolog family member t1	3	0.127237	-0.08781	-0.215111	1	0	0	0
Q8BG05	Hnrnpa3	Heterogeneous nuclear ribonucleoprotein a1/a3	2	-0.249514	-0.978947	-0.729411	0	0	0	0
Q7TNG8	Ldhd	Probable D-lactate dehydrogenase, mitochondrial	18	1.48568	-0.0208234	-1.54987	1	1	0	0
Q6ZWV3	Rpl10	Ribosomal protein L10	4	0.320542	0.177089	-0.268591	0	1	0	0
Q6DVA0	Lemd2	LEM domain-containing protein 2	4	0.0623981	-0.484308	-0.540359	0	0	0	0
Q6DFW4	Nop58	Nucleolar protein 58	2	0.68428	-0.400263	-1.08452	0	1	0	0
Q68FD5	Cltc	Clathrin, heavy polypeptide (hc)	55	0.449746	0.221197	-0.281737	0	1	0	0
Q64FW2	Retsat	All-trans-retinol 13,14-reductase	6	0.469782	-0.166227	-0.54905	0	1	0	0
Q64462	Cyp4b1	Cytochrome P450 4B1	26	1.09862	-0.256063	-1.37441	0	1	0	0
Q61543	Glg1	Golgi apparatus protein 1	4	-0.152436	-1.93744	-0.300626	0	0	0	0
Q60936	Adck3	Atypical kinase COQ8A, mitochondrial	4	-0.538094	-0.99094	0.135535	1	0	0	0
Q60866	Pter	Phosphotriesterase-related protein	4	0.251689	0.469365	0.239887	0	0	1	0
Q60766	Irgm1	Immunity-related GTPase family M protein 1	6	-0.0163661	0.266517	-0.405623	0	0	1	0
Q5QNQ9	Col27a1	Collagen type v/xi/xxiv/xxvii, alpha	2	0.105678			0	0	0	0
Q3UP75	Ugt3a1	UDP-glucuronosyltransferase 3A1	12	1.11956	-0.233413	-1.38345	0	1	0	0
Q3UBX0	Tmem109	Transmembrane protein 109	2	0.993855	0.208268	-0.785626	0	1	0	0
Q09324	Gcnt1	Beta-1,3-galactosyl-O-glycosyl-glycoprotein beta-1,6-N-acetylglucosaminyltransferase	5	1.19409	0.0531113	-1.18079	0	1	0	0
Q08857	Cd36	Platelet glycoprotein 4	4	0.168385	-0.760602	-0.929061	0	0	0	0
Q05920	Pcx	Pyruvate carboxylase catalyzes a 2-step reaction, involving the ATP-dependent carboxylation of the covalently attached biotin in the first step and the transfer of the carboxyl group to pyruvate in the second. Catalyzes in a tissue specific manner, the initial reactions of glucose (liver, kidney) and lipid (adipose tissue, liver, brain) synthesis from pyruvate	56	-1.05086	-0.863047	0.213503	1	0	0	0
Q01853	Vcp	Transitional endoplasmic reticulum ATPase	5	0.765365	0.209017	-0.627873	0	1	0	0
P97872	Fmo5	Dimethylaniline monooxygenase [N-oxide-forming] 5	4	1.30714	-0.809929	-2.0113	0	1	0	0
P97823	Lypla1	Acyl-protein thioesterase 1	7	0.476641	0.167358	-0.315792	1	1	0	0
P97447	Fhl1	Four and a half lim domains 1, isoform cra_c	5	0.451752	-0.236843	-0.801405	0	1	0	0
P63038	Hspd1	60 kDa heat shock protein, mitochondrial	37	0.621712	-0.00446483	-0.728957	1	1	0	0
P62827	Ran	GTP-binding nuclear protein Ran	5	1.24056	-0.110822	-0.736845	0	1	0	0
P62754	Rps6	Small subunit ribosomal protein s6e	3	-0.277866	-0.457098	-0.403637	0	0	0	0
P62342	Selt	Thioredoxin reductase-like selenoprotein T	4	0.501108	-0.283527	-0.551374	0	1	0	0
P59017	Bcl2l13	BCL2-like 13 (apoptosis facilitator)	3	0.238542	0.559932	0.351289	1	0	1	0
P58742	Aaas	Achalasia, adrenocortical insufficiency, alacrimia	4	-0.168171	-1.16256	-1.07847	0	0	0	0
P56135	Atp5j2	Atp synthase, h+ transporting, mitochondrial f0 complex, subunit f2	3	3.96532			1	1	0	0
P53994	Rab2a	RAB2A, member RAS oncogene family	2	0.857424	-1.1218	-1.9792	0	1	0	0
P51660	Hsd17b4	(3R)-3-hydroxyacyl-CoA dehydrogenase / 3a,7a,12a-trihydroxy-5b-cholest-24-enoyl-CoA hydratase / enoyl-CoA hydratase 2	15	0.598842	-0.00270037	-0.576562	1	1	0	0
P48678	Lmna	Prelamin-A/C	11	0.762987	-0.339655	-0.933794	0	1	0	0
P48036	Anxa5	Annexin A5	5	0.356707	-0.403103	-0.759869	0	1	0	0
P42932	Cct8	Chaperonin containing tcp1, subunit 8 (theta)	6	-0.550106	-2.63165	-2.05835	0	0	0	0
P41216	Acsl1	Long-chain-fatty-acid--CoA ligase 1	25	0.129745	0.614003	0.521654	1	0	1	0
P40142	Tkt	Transketolase	5	0.145482	0.77197	0.366476	0	0	1	0
P37040	Por	NADPH--cytochrome P450 reductase	17	0.51783	-0.0130285	-0.508814	0	1	0	0
P36552	Cpox	Oxygen-dependent coproporphyrinogen-III oxidase, mitochondrial	9	0.761711	0.0851527	-0.689962	1	1	0	0
P35762	Cd81	CD81 antigen	2	1.19314	0.161823	-0.0156804	0	1	0	0
P35564	Canx	Calnexin	13	0.887057	0.0901759	-0.780934	0	1	0	0
P34884	Mif	Macrophage migration inhibitory factor (glycosylation-inhibiting factor)	3	-0.61741	0.231432	0.391658	0	0	0	0
P32020	Scp2	Non-specific lipid-transfer protein	6	0.767146	0.0398403	-0.844717	1	1	0	0
P28825	Mep1a	Meprin a subunit alpha	8	1.12558	-0.0691037	-1.29499	0	1	0	0
P28271	Aco1	Cytoplasmic aconitate hydratase	3	-0.0338649	0.724039	0.757962	0	0	1	0
P27773	Pdia3	Protein disulfide-isomerase A3	20	0.542803	-0.402283	-0.88494	0	1	0	0
P26443	Glud1	Glutamate dehydrogenase 1, mitochondrial	24	0.0153548	0.745194	0.75292	1	0	1	0
P25444	Rps2	Small subunit ribosomal protein s2e	4	0.948975	-0.0996336	-0.494963	0	1	0	0
P24270	Cat	Catalase	28	0.950916	0.156397	-0.821789	1	1	0	0
P21619	Lmnb2	Lamin-B2	4	0.563158	-0.00935004	-0.758428	0	1	0	0
P16675	Ctsa	Cathepsin a (carboxypeptidase c)	4	0.682483	0.192952	0.72465	0	1	0	0
P15864	Hist1h1c	H1.2 linker histone, cluster member	3	0.858936	0.252779	-0.597343	0	1	0	0
P15392	Cyp2a4	Cytochrome P450 2A4	7	0.852398	-0.162783	-0.944665	0	1	0	0
P14246	Slc2a2	Solute carrier family 2, facilitated glucose transporter member 2	4	-0.0114571	1.06681	1.29613	0	0	1	0
P14115	Gm7536	Large subunit ribosomal protein l27ae	2	0.45133	0.177726	-0.27357	0	1	0	0
P12970	Rpl7a	Large subunit ribosomal protein l7ae	2	0.0930192	-0.542668	-0.576325	0	0	0	0
P11499	Hsp90ab1	Heat shock protein 90 alpha (cytosolic), class b member 1	7	0.702746	0.192068	-0.500912	0	1	0	0
P10639	Txn1	Thioredoxin	3	0.76901	-0.0952192	-0.832411	0	1	0	0
P09411	Pgk1	Phosphoglycerate kinase 1	7	0.563646	0.217231	-0.246567	0	1	0	0
P09103	P4hb	Prolyl 4-hydroxylase, beta polypeptide	24	0.377512	-0.433623	-0.897355	0	1	0	0
P08113	Hsp90b1	Heat shock protein 90, beta (grp94), member 1	9	0.780646	0.193835	-0.466337	0	1	0	0
P06801	Me1	Malate dehydrogenase (oxaloacetate-decarboxylating)(nadp+)	3	0.615981	-0.0383915	-0.675927	0	1	0	0
P05064	Aldoa	Fructose-bisphosphate aldolase A	4	0.823749	0.134878	-0.356199	0	1	0	0
P01899	H2-D1	H-2 class I histocompatibility antigen, D-B alpha chain	3	0.720716	-0.105303	-0.690149	0	1	0	0
P00329	Adh1	Alcohol dehydrogenase 1 (class I)	4	0.407733	-0.198245	-0.521453	0	1	0	0
O89104	Sypl2	Synaptophysin-like protein 2	3	-1.50091	-0.590549	0.910349	0	0	0	0
O88587	Comt	Catechol o-methyltransferase	5	0.546462	-0.399654	-0.677195	1	1	0	0
O88576	Slc6a18	Sodium-dependent neutral amino acid transporter B(0)AT3	3	-0.72454	-0.433078	0.380286	0	0	0	0
O88569	Hnrnpa2b1	Heterogeneous nuclear ribonucleoproteins A2/B1	6	0.122606	0.811718	-0.0330233	0	0	1	0
O88455	Dhcr7	7-dehydrocholesterol reductase	2	0.486663	-0.258322	-0.883236	0	1	0	0
O88343	Slc4a4	Solute carrier family 4 (sodium bicarbonate cotransporter), member 4	8	0.243547	1.53565	1.11896	0	0	1	0
O70579	Slc25a17	Solute carrier family 25 (mitochondrial carrier, peroxisomal membrane protein), member 17	4	0.661385	-0.632584	-1.36609	0	1	0	0
O70252	Hmox2	Heme oxygenase 2	5	0.670387	0.0565835	-0.126927	0	1	0	0
O70133	Dhx9	Deah (asp-glu-ala-his) box polypeptide 9	6	0.13711	-0.197699	-0.35135	0	0	0	0
O35409	Folh1	Glutamate carboxypeptidase ii (folate hydrolase 1)	3	-0.482593	0.621431	1.104	0	0	1	0
O09174	Amacr	Alpha-methylacyl-CoA racemase	18	1.1818	-0.217709	-1.32485	1	1	0	0
O09061	Psmb1	Proteasome (prosome, macropain) subunit, beta type 1	4	-0.0148202			0	0	0	0
B9EJI9	Tmem229a	Transmembrane protein 229A	4	-0.776627	-1.34315	-0.566506	0	0	0	0
A2ASZ8	Slc25a25	Calcium-binding mitochondrial carrier protein SCaMC-2	2	-0.13833	0.655169	0.793521	1	0	1	0

## Sheet: Tab.4 Combined analysis
UniProt ID	Gene Name	Protein Name	Exp1 Log2(H/M)	Exp2 Log2(H/M)	Exp3 Log2(H/M)	Average Log2(H/M)	− log10(P-value)	In all Exp	Mitochondrial annontation	P<0.05
Q9DCY0	Keg1	Glycine n-acyltransferase / glycine n-benzoyltransferase	-1.23657	-1.41955	-0.396707	-1.01761	1.49576	1	0	1
Q78KK3	Slc22a18	Solute carrier family 22 member 18	-0.925056	-0.822274	-1.13166	-0.959664	3.34025	1	0	1
Q9DC16	Ergic1	Endoplasmic reticulum-Golgi intermediate compartment protein 1	-0.941864	-0.95115	-0.913569	-0.935528	6.89393	1	0	1
Q6ZQI3	Mlec	Malectin	-0.638434	-1.12023	-0.871971	-0.876879	2.4898	1	0	1
Q8K0L3	Acsm2	Acyl-coa synthetase medium-chain family member 2	-0.738746	-1.22149	-0.598719	-0.852985	1.97294	1	1	1
Q61335	Bcap31	B-cell receptor-associated protein 31	-0.735259	-0.84495	-0.920735	-0.833648	3.99336	1	0	1
O70503	Hsd17b12	17beta-estradiol 17-dehydrogenase / very-long-chain 3-oxoacyl-CoA reductase	-0.902093	-1.05325	-0.4654	-0.806916	1.99157	1	0	1
P47740	Aldh3a2	Aldehyde dehydrogenase family 3, subfamily a2	-0.640389	-1.0206	-0.751344	-0.804112	2.68758	1	1	1
Q8BZ09	Slc25a21	Solute carrier family 25 (mitochondrial 2-oxodicarboxylate transporter), member 21	-0.917842	-0.957888	-0.493743	-0.789825	2.22115	1	1	1
Q99JH8	Kdelr1	ER lumen protein-retaining receptor 1	-1.01745	-0.31865	-1.02906	-0.788385	1.54668	1	0	1
Q8BM55	Tmem214	Transmembrane protein 214	-1.02306	-0.993494	-0.296651	-0.77107	1.50278	1	0	1
Q91ZH7	Abhd3	Abhydrolase domain-containing protein 1/3	-0.90471	-0.869385	-0.459278	-0.744458	2.1883	1	0	1
P61804	Dad1	Dolichyl-diphosphooligosaccharide--protein glycosyltransferase subunit DAD1	-0.826693	-0.429654	-0.960749	-0.739032	2.00998	1	0	1
P56395	Cyb5a	Cytochrome b5 type a (microsomal)	-0.697032	-0.617897	-0.883369	-0.732766	3.1307	1	0	1
Q8VDL4	Adpgk	ADP-dependent glucokinase	-0.9155	-0.912809	-0.32191	-0.71674	1.65466	1	0	1
Q9ET30	Tm9sf3	Transmembrane 9 superfamily member 3	-0.793432	-0.804753	-0.543131	-0.713772	2.95093	1	0	1
Q8C172	Cers6	Sphingoid base n-palmitoyltransferase	-0.950899	-0.561345	-0.570336	-0.694193	2.24685	1	0	1
Q9DBH5	Lman2	Vesicular integral-membrane protein VIP36	-0.818503	-0.549113	-0.713568	-0.693728	3.04552	1	0	1
Q9CQU3	Rer1	Retention in endoplasmic reticulum sorting receptor 1	-0.733387	-0.734539	-0.554167	-0.674031	3.44846	1	0	1
Q9CYN2	Spcs2	Signal peptidase complex subunit 2 homolog (s. cerevisiae)	-0.706559	-0.869385	-0.420569	-0.665504	2.14788	1	0	1
Q99J99	Mpst	Thiosulfate/3-mercaptopyruvate sulfurtransferase	-0.94828	-0.699045	-0.334607	-0.660644	1.68406	1	1	1
Q9JIZ0	Cml1	N-acetyltransferase 8 (gcn5-related) family member 1	-0.945054	-0.375422	-0.594683	-0.638386	1.73689	1	0	1
P61620	Sec61a1	Protein transport protein Sec61 subunit alpha isoform 1	-0.672865	-0.539855	-0.695723	-0.636147	3.70638	1	0	1
Q9CQY5	Magt1	Magnesium transporter protein 1	-0.827948	-0.450912	-0.615906	-0.631589	2.35376	1	0	1
Q64516	Gyk	Glycerol kinase	-0.745938	-0.704206	-0.437428	-0.629191	2.54182	1	1	1
Q80XN0	Bdh1	D-beta-hydroxybutyrate dehydrogenase, mitochondrial	-0.448587	-1.1613	-0.268504	-0.62613	1.0798	1	1	0
Q9QXG4	Acss2	Acyl-coa synthetase short-chain family member 2	-0.901904	-1.02991	0.0825664	-0.616417	0.811639	1	0	0
Q8QZY2	Glyctk	Glycerate 2-kinase	-0.64442	-0.847258	-0.325106	-0.605595	1.78685	1	1	1
Q78JT3	Haao	3-hydroxyanthranilate 3,4-dioxygenase	-1.0344	-0.819088	0.0997665	-0.584573	0.774503	1	0	0
Q8BH24	Tm9sf4	Transmembrane 9 superfamily member 4	-0.552918	-0.689357	-0.50271	-0.581662	3.32126	1	0	1
Q8BJ03	Cox15	Cytochrome c oxidase assembly protein COX15 homolog	-0.642842	-0.713166	-0.385356	-0.580455	2.36404	1	1	1
Q9CR67	Tmem33	Transmembrane protein 33	-0.688032	-0.255822	-0.73226	-0.558705	1.67213	1	0	1
P63101	Ywhaz	Tyrosine 3-monooxygenase/tryptophan 5-monooxygenase activation protein, zeta polypeptide	-0.865911	-0.578542	-0.227506	-0.55732	1.40675	1	0	1
O35166	Gosr2	Golgi SNAP receptor complex member 2	-0.861133	-0.185934	-0.612814	-0.553294	1.3142	1	0	1
Q8BU14	Sec62	SEC62 homolog (S. cerevisiae)	-0.668685	-0.643	-0.334371	-0.548685	2.15845	1	0	1
Q8VBZ3	Clptm1	Cleft lip and palate transmembrane protein 1 homolog	-0.697663	-0.519259	-0.399159	-0.538694	2.46634	1	0	1
Q8R115	Tmem82	Transmembrane protein 82	-0.742555	-0.262261	-0.605771	-0.536862	1.70306	1	0	1
Q6ZQM8	Ugt1a7c	UDP-glucuronosyltransferase 1-7C	-0.546793	-0.549831	-0.502301	-0.532975	5.38526	1	0	1
Q9Z210	Pex11b	Peroxisomal membrane protein 11B	-0.583139	-0.428042	-0.575099	-0.52876	3.3306	1	1	1
Q8VDP6	Cdipt	CDP-diacylglycerol--inositol 3-phosphatidyltransferase	-0.713663	-0.252587	-0.61741	-0.527887	1.70357	1	0	1
Q99KR3	Lactb2	Endoribonuclease LACTB2	-0.592702	-0.76295	-0.215345	-0.523666	1.49782	1	1	1
Q8BGA9	Oxa1l	YidC/Oxa1 family membrane protein insertase	-0.538513	-0.818961	-0.200266	-0.519247	1.35672	1	1	1
Q9D136	Ogfod3	2-oxoglutarate and iron-dependent oxygenase domain-containing protein 3	-0.602328	-0.679712	-0.274233	-0.518758	1.85427	1	0	1
Q64521	Gpd2	Glycerol-3-phosphate dehydrogenase, mitochondrial	-0.378701	-0.851183	-0.304808	-0.511564	1.39389	1	1	1
Q920A7	Afg3l1	AFG3-like AAA ATPase 1	-0.395739	-0.786024	-0.344465	-0.508743	1.66164	1	1	1
Q8VDK1	Nit1	Deaminated glutathione amidase	-0.517585	-0.644623	-0.340313	-0.50084	2.32282	1	1	1
Q9WUQ2	Preb	Prolactin regulatory element-binding protein	-0.507296	-0.590419	-0.397505	-0.498407	3.05911	1	0	1
Q80W54	Zmpste24	CAAX prenyl protease 1 homolog	-0.435495	-0.601059	-0.446423	-0.494326	3.11892	1	0	1
Q3TNA1	Xylb	Xylulokinase homolog (h. influenzae)	-0.511074	-0.617853	-0.329595	-0.486174	2.35112	1	0	1
Q91V76	4931406C07Rik	Ester hydrolase C11orf54 homolog	-0.730919	-0.716955	0.023894	-0.47466	0.887212	1	0	0
Q8BFZ9	Erlin2	Erlin-2	-0.650159	-0.336355	-0.426916	-0.471143	2.14159	1	0	1
Q921N7	Tmem70	Transmembrane protein 70, mitochondrial	-0.480841	-0.754212	-0.169453	-0.468168	1.29882	1	1	0
Q99J39	Mlycd	Malonyl-CoA decarboxylase, mitochondrial	-0.696424	-0.706371	0.0130691	-0.463242	0.907744	1	1	0
Q9CQN1	Trap1	Heat shock protein 75 kDa, mitochondrial	-0.416866	-0.767388	-0.20224	-0.462165	1.31411	1	1	1
Q8C0L0	Tmx4	Thioredoxin-related transmembrane protein 4	-0.756721	0.139993	-0.731733	-0.449487	0.694542	1	0	0
P97328	Khk	Ketohexokinase	-0.65524	-0.69101	0.0306892	-0.43852	0.868893	1	0	0
Q9DD20	Mettl7b	Methyltransferase-like protein 7B	-0.440988	-0.421187	-0.432727	-0.431634	6.72652	1	0	1
Q9D1B9	Mrpl28	39S ribosomal protein L28, mitochondrial	-0.211331	-0.990194	-0.0771476	-0.426224	0.680629	1	1	0
P16331	Pah	Phenylalanine-4-hydroxylase	-0.563838	-0.609266	-0.0953887	-0.422831	1.20977	1	0	0
Q9D1D4	Tmed10	Transmembrane emp24 domain-containing protein 10	-0.34639	-0.168269	-0.753507	-0.422722	1.14777	1	0	0
Q64310	Surf4	Surfeit locus protein 4	-0.526722	-0.543131	-0.196277	-0.422043	1.69464	1	0	1
Q9R112	Sqrdl	Sulfide:quinone oxidoreductase, mitochondrial	-0.637244	-0.515027	-0.106871	-0.419714	1.22947	1	1	0
Q07417	Acads	Short-chain specific acyl-CoA dehydrogenase, mitochondrial	-0.484772	-0.805938	0.0353424	-0.418456	0.78789	1	1	0
Q922H2	Pdk3	[Pyruvate dehydrogenase (acetyl-transferring)] kinase isozyme 3, mitochondrial	-0.319172	-0.626001	-0.28921	-0.411461	1.72759	1	1	1
Q8VCM8	Ncln	Nicalin	-0.344831	-0.460648	-0.407268	-0.404249	3.56955	1	0	1
Q9QXN5	Miox	Myo-inositol oxygenase	-0.760089	-0.427421	-0.0176507	-0.40172	0.870714	1	0	0
Q8R164	Bphl	Biphenyl hydrolase-like (serine hydrolase, breast epithelial mucin-associated antigen)	-0.373159	-0.37947	-0.449848	-0.400826	4.08224	1	1	1
Q9WUR9	Ak4	Adenylate kinase 4, mitochondrial	-0.33488	-0.500259	-0.361231	-0.39879	2.83076	1	1	1
Q8C3X8	Lmf2	Lipase maturation factor 2	-0.234448	-0.63949	-0.321333	-0.398424	1.49773	1	0	1
Q922Q8	Lrrc59	Leucine-rich repeat-containing protein 59	-0.578822	-0.422134	-0.194113	-0.398356	1.62992	1	0	1
Q8VDC0	Lars2	Probable leucine--tRNA ligase, mitochondrial	-0.549472	-0.46943	-0.168642	-0.395848	1.57002	1	1	1
O55143	Atp2a2	Atpase, ca++ transporting, cardiac muscle, slow twitch 2	-0.382269	-0.453222	-0.307894	-0.381128	3.08924	1	0	1
Q3TDQ1	Stt3b	STT3, subunit of the oligosaccharyltransferase complex, homolog B (S. cerevisiae)	-0.250989	-0.486024	-0.398817	-0.37861	2.27893	1	0	1
Q3UNZ8	BC026585	Quinone oxidoreductase-like protein 2	-0.525974	-0.675351	0.0684645	-0.37762	0.76499	1	1	0
P62259	Ywhae	Tyrosine 3-monooxygenase/tryptophan 5-monooxygenase activation protein, epsilon polypeptide	-0.623754	-0.284528	-0.223643	-0.377309	1.41195	1	0	1
Q99KU0	Vmp1	Vacuole membrane protein 1	-0.493845	-0.178763	-0.439129	-0.370579	1.72357	1	0	1
Q99L43	Cds2	Phosphatidate cytidylyltransferase 2	-0.524085	-0.29504	-0.291769	-0.370298	2.06794	1	0	1
Q9QXS8	Cml5	N-acetyltransferase 8 (gcn5-related) family member 5	-0.366318	-0.506127	-0.228706	-0.36705	1.99317	1	0	1
P17427	Ap2a2	Adaptor-related protein complex 2, alpha 2 subunit	-0.560515	-0.560196	0.0219061	-0.366268	0.87881	1	0	0
Q91ZV4	Mogat1	2-acylglycerol O-acyltransferase 1	-0.230956	-0.559175	-0.291663	-0.360598	1.63377	1	0	1
Q9DBG6	Rpn2	Dolichyl-diphosphooligosaccharide--protein glycosyltransferase subunit 2	-0.193536	-0.686174	-0.20136	-0.360357	1.03885	1	0	0
Q9D710	Tmx2	Thioredoxin-related transmembrane protein 2	-0.538283	-0.124519	-0.417463	-0.360088	1.369	1	1	1
Q6TEK5	Vkorc1l1	Vitamin K epoxide reductase complex subunit 1-like protein 1	-0.226561	-0.257459	-0.593311	-0.35911	1.42322	1	0	1
Q3UJU9	Rmdn3	Regulator of microtubule dynamics protein 3	-0.413192	-0.455139	-0.206862	-0.358397	2.02174	1	1	1
Q99J47	Dhrs7b	Dehydrogenase/reductase (sdr family) member 7b	-0.137156	-0.510169	-0.422985	-0.35677	1.46907	1	1	1
P53395	Dbt	2-oxoisovalerate dehydrogenase E2 component (dihydrolipoyl transacylase)	-0.253498	-0.505533	-0.307823	-0.355618	2.01292	1	1	1
Q9JHW2	Nit2	Nitrilase family, member 2	-0.54414	-0.284405	-0.221287	-0.349944	1.62041	1	1	1
Q9D1Q4	Dpm3	Dolichol-phosphate mannosyltransferase subunit 3	-0.532533	-0.148289	-0.358509	-0.346444	1.4489	1	0	1
Q91W52	Tmem19	Transmembrane protein 19	-0.516285	-0.389697	-0.126959	-0.344313	1.39985	1	0	1
Q9QXD6	Fbp1	Fructose-1,6-bisphosphatase 1	-0.794758	-0.519735	0.290896	-0.341199	0.450784	1	0	0
Q8K0H1	Slc47a1	Multidrug resistance protein, mate family	-0.338451	-0.543278	-0.140269	-0.340666	1.36759	1	0	1
Q9D0L7	Armc10	Armadillo repeat-containing protein 10	-0.39876	-0.308269	-0.308984	-0.338671	3.45232	1	1	1
Q80UU9	Pgrmc2	Membrane-associated progesterone receptor component 2	-0.370695	-0.0828815	-0.552749	-0.335442	1.15328	1	0	0
B1AR13	Cisd3	CDGSH iron-sulfur domain-containing protein 3, mitochondrial	-0.674867	-0.206878	-0.124063	-0.335269	0.91285	1	1	0
O35857	Timm44	Mitochondrial import inner membrane translocase subunit TIM44	-0.423952	-0.444282	-0.132657	-0.33363	1.52974	1	1	1
P61750	Arf4	ADP-ribosylation factor 4	-0.100824	-0.510498	-0.382626	-0.331316	1.28382	1	0	0
P13707	Gpd1	Glycerol-3-phosphate dehydrogenase [NAD(+)], cytoplasmic	-0.475575	-0.577336	0.0694272	-0.327828	0.749903	1	0	0
Q61767	Gm10681	3beta-hydroxy-Delta5-steroid dehydrogenase / steroid Delta-isomerase	-0.596863	-0.352953	-0.0311498	-0.326989	0.933118	1	1	0
Q9D517	Agpat3	1-acyl-sn-glycerol-3-phosphate acyltransferase gamma	-0.342122	-0.115004	-0.505697	-0.320941	1.32612	1	0	1
Q3U186	Rars2	Probable arginine--tRNA ligase, mitochondrial	-0.401406	-0.469849	-0.081568	-0.317608	1.24617	1	1	0
Q925N0	Sfxn5	Sideroflexin-5	-0.282702	-0.430295	-0.238374	-0.317124	2.26379	1	1	1
Q9D6K8	Fundc2	FUN14 domain-containing protein 2	-0.384716	-0.102791	-0.441399	-0.309635	1.38014	1	1	1
Q8CGP2	Hist1h2bp	H2B clustered histone 22	-0.363197	-0.172555	-0.391607	-0.30912	1.96393	1	0	1
Q9CZX9	Emc4	ER membrane protein complex subunit 4	-0.363698	-0.270051	-0.292175	-0.308641	3.39891	1	0	1
Q8CI78	Rmnd1	Required for meiotic nuclear division protein 1 homolog	-0.287589	-0.597714	-0.0384063	-0.307903	0.886888	1	1	0
Q91YH5	Atl3	Atlastin-3	-0.424049	-0.410006	-0.0678027	-0.300619	1.21275	1	0	0
O70439	Stx7	Syntaxin 7	-0.200614	-0.317553	-0.372711	-0.296959	2.3715	1	0	1
P62821	Rab1	RAB1A, member RAS oncogene family	-0.248622	-0.235484	-0.400339	-0.294815	2.29419	1	0	1
Q9CXT8	Pmpcb	Mitochondrial-processing peptidase subunit beta	-0.437311	-0.521639	0.0816123	-0.292446	0.707866	1	1	0
P52196	Tst	Thiosulfate/3-mercaptopyruvate sulfurtransferase	-0.178078	-0.356827	-0.291698	-0.275534	2.20836	1	1	1
P47791	Gsr	Glutathione reductase, mitochondrial	-0.271757	-0.346812	-0.197699	-0.272089	2.49419	1	1	1
Q5HZI9	Slc25a51	Solute carrier family 25, member 51	-0.274983	-0.196194	-0.336136	-0.269105	2.57442	1	1	1
P62702	Rps4x	40S ribosomal protein S4, X isoform	-0.242857	-0.35135	-0.197186	-0.263798	2.34889	1	0	1
Q8R4N0	Clybl	Citramalyl-CoA lyase, mitochondrial	-0.279109	-0.315486	-0.194344	-0.26298	2.7338	1	1	1
Q8BIJ6	Iars2	Isoleucine--tRNA ligase, mitochondrial	-0.100623	-0.507829	-0.175191	-0.261215	0.977962	1	1	0
Q9EP69	Sacm1l	SAC1 suppressor of actin mutations 1-like (yeast)	-0.26086	-0.295447	-0.227067	-0.261125	3.72423	1	0	1
Q8BHE8	Maip1	m-AAA protease-interacting protein 1, mitochondrial	-0.390321	-0.272646	-0.113177	-0.258714	1.4917	1	1	1
Q64105	Spr	Sepiapterin reductase	-0.488613	-0.286093	0.0207689	-0.251312	0.782816	1	0	0
Q9DCL9	Paics	Multifunctional protein ADE2	-0.274948	-0.315056	-0.161895	-0.250633	2.26366	1	1	1
Q9DAM5	Slc25a19	Solute carrier family 25 (mitochondrial thiamine pyrophosphate transporter), member 19	-0.268678	-0.272071	-0.202755	-0.247834	3.40867	1	1	1
Q8BJ64	Chdh	Choline dehydrogenase, mitochondrial	-0.139601	-0.593616	-0.0026281	-0.245282	0.616924	1	1	0
Q8CFZ5	Slc22a12	Mfs transporter, oct family, solute carrier family 22 (organic anion/cation transporter), member 12	-0.00724607	-0.602175	-0.125919	-0.245113	0.604087	1	0	0
Q91VA0	Acsm1	Acyl-coenzyme A synthetase ACSM1, mitochondrial	-0.217407	-0.464903	-0.04989	-0.244066	0.94735	1	1	0
Q61133	Gstt2	Glutathione s-transferase, theta 2	-0.329957	-0.128219	-0.268156	-0.242111	1.81291	1	0	1
P19258	Mpv17	Protein Mpv17	-0.418986	-0.289034	-0.000432873	-0.236151	0.88991	1	1	0
P62908	Rps3	40S ribosomal protein S3	0.0648829	-0.269199	-0.495878	-0.233398	0.647584	1	1	0
Q9R0X4	Acot9	Acyl-coenzyme A thioesterase 9, mitochondrial	-0.133685	-0.472609	-0.0886996	-0.231665	0.891215	1	1	0
Q9WVL0	Gstz1	Maleylacetoacetate isomerase	-0.132578	-0.343092	-0.216501	-0.230724	1.708	1	1	1
O35083	Agpat1	1-acylglycerol-3-phosphate O-acyltransferase 1 (lysophosphatidic acid acyltransferase, alpha)	-0.441654	-0.0829884	-0.146627	-0.223756	0.947579	1	0	0
Q9CXD6	Mcur1	Mitochondrial calcium uniporter regulator 1	-0.341537	-0.102868	-0.225346	-0.22325	1.49927	1	1	1
Q9QZH6	Ecsit	Evolutionarily conserved signaling intermediate in Toll pathway, mitochondrial	-0.0477708	-0.47698	-0.14299	-0.22258	0.789493	1	1	0
Q5XJY4	Parl	Presenilins-associated rhomboid-like protein, mitochondrial	-0.323949	-0.0539579	-0.285478	-0.221128	1.23176	1	1	0
Q91VM9	Ppa2	Inorganic pyrophosphatase 2, mitochondrial	-0.359916	-0.207794	-0.0861245	-0.217945	1.29008	1	1	0
O08547	Sec22b	Vesicle-trafficking protein SEC22b	-0.298779	0.0499095	-0.400663	-0.216511	0.726586	1	0	0
Q8JZU2	Slc25a1	Tricarboxylate transport protein, mitochondrial	-0.372561	-0.101552	-0.157254	-0.210456	1.19713	1	1	0
P61027	Rab10	RAB10, member RAS oncogene family	-0.238647	-0.255736	-0.136981	-0.210455	2.32343	1	0	1
Q8R2Y8	Ptrh2	Peptidyl-tRNA hydrolase 2, mitochondrial	-0.242004	-0.0316069	-0.353045	-0.208885	1.04094	1	1	0
Q9CZN7	Shmt2	Serine hydroxymethyltransferase	-0.105892	-0.485681	-0.0343524	-0.208642	0.676682	1	1	0
Q91Z53	Grhpr	Glyoxylate reductase/hydroxypyruvate reductase	-0.108223	-0.521266	0.0193461	-0.203381	0.551957	1	1	0
Q9D0G0	Mrps30	28S ribosomal protein S30, mitochondrial	-0.372038	-0.390529	0.155361	-0.202402	0.493121	1	1	0
Q99KB8	Hagh	Hydroxyacylglutathione hydrolase, mitochondrial	0.0935602	-0.308645	-0.389073	-0.201386	0.604402	1	1	0
Q5M8N4	Sdr39u1	Short chain dehydrogenase/reductase family 39u, member 1	-0.232379	-0.566784	0.210638	-0.196175	0.363751	1	1	0
Q9WUR2	Eci2	Enoyl-CoA delta isomerase 2, mitochondrial	-0.413692	-0.257011	0.0897693	-0.193644	0.580227	1	1	0
P35278	Rab5c	Ras-related protein Rab-5C	-0.148529	-0.215345	-0.206162	-0.190012	3.0898	1	0	1
P47911	Rpl6	60S ribosomal protein L6	-0.167669	-0.668432	0.270469	-0.188544	0.279638	1	0	0
Q9WV55	Vapa	Vesicle-associated membrane protein-associated protein A	-0.0651137	-0.123088	-0.349621	-0.179274	0.967381	1	0	0
Q9WVD5	Slc25a15	Solute carrier family 25 (mitochondrial carrier ornithine transporter), member 15	-0.213471	-0.130539	-0.190833	-0.178281	2.70586	1	1	1
Q8BVI4	Qdpr	Quinoid dihydropteridine reductase	-0.479351	-0.253894	0.208642	-0.174868	0.359975	1	1	0
Q9QZ23	Nfu1	NFU1 iron-sulfur cluster scaffold homolog, mitochondrial	-0.202771	-0.305664	-0.00405968	-0.170831	0.900219	1	1	0
Q8R0Y8	Slc25a42	Mitochondrial coenzyme A transporter SLC25A42	-0.270747	-0.173726	-0.0672887	-0.170587	1.35686	1	1	1
Q9QZD8	Slc25a10	Solute carrier family 25 (mitochondrial carrier, dicarboxylate transporter), member 10	-0.329595	-0.0848998	-0.0903114	-0.168269	0.977389	1	1	0
Q99LX0	Park7	Parkinson disease (autosomal recessive, early onset) 7	-0.0827439	-0.186771	-0.226915	-0.165477	1.73822	1	1	1
P68254	Ywhaq	Tyrosine 3-monooxygenase/tryptophan 5-monooxygenase activation protein theta	-0.214056	-0.215144	-0.0526256	-0.160609	1.38769	1	0	1
Q9DCM0	Ethe1	Persulfide dioxygenase ETHE1, mitochondrial	-0.383115	-0.115129	0.0182069	-0.160012	0.608	1	1	0
O35609	Scamp3	Secretory carrier-associated membrane protein 3	-0.325142	0.0724488	-0.226848	-0.159847	0.598224	1	0	0
Q9CZW5	Tomm70a	Translocase of outer mitochondrial membrane 70a	-0.166567	-0.148177	-0.151859	-0.155534	4.99461	1	1	1
Q7TMS5	Abcg2	Atp binding cassette subfamily g member 2 (junior blood group)	0.0822938	-0.485539	-0.049442	-0.150896	0.367703	1	1	0
Q9QUI0	Rhoa	Ras homolog gene family, member a	-0.00631839	-0.25398	-0.189022	-0.149773	0.945109	1	0	0
O70577	Slc22a2	Solute carrier family 22 member 2	-0.049039	-0.303935	-0.0765846	-0.143186	0.821196	1	0	0
P35576	G6pc	Glucose-6-phosphatase, catalytic	-0.577143	0.256165	-0.104666	-0.141881	0.230552	1	0	0
A6H611	Mipep	Mitochondrial intermediate peptidase	-0.195913	-0.455257	0.231064	-0.140036	0.28186	1	1	0
Q9DB29	Iah1	Isoamyl acetate-hydrolyzing esterase 1 homolog	-0.175517	-0.293041	0.0663992	-0.134053	0.56235	1	0	0
Q9Z0S1	Bpnt1	3'(2'),5'-bisphosphate nucleotidase 1	-0.268156	-0.270834	0.147697	-0.130431	0.396429	1	0	0
Q99JY4	Trabd	TraB domain-containing protein	-0.288311	-0.0970852	-0.00539131	-0.130263	0.714257	1	0	0
Q8BWF0	Aldh5a1	Succinate-semialdehyde dehydrogenase, mitochondrial	-0.00891449	-0.408684	0.0429244	-0.124891	0.365703	1	1	0
Q8BGP6	Slc25a40	Solute carrier family 25, member 40	-0.0754288	-0.193635	-0.10245	-0.123838	1.58929	1	1	1
P60904	Dnajc5	Dnaj heat shock protein family (hsp40) member c5	-0.114816	0.0258793	-0.276538	-0.121825	0.627695	1	0	0
Q91VA6	Poldip2	Polymerase (DNA-directed), delta interacting protein 2	-0.360046	-0.234211	0.230572	-0.121228	0.270258	1	1	0
Q99KP3	Cryl1	L-gulonate 3-dehydrogenase	-0.34485	-0.439148	0.431997	-0.117334	0.159497	1	0	0
Q505D7	Opa3	Optic atrophy 3 protein homolog	-0.110698	0.00144197	-0.232718	-0.113991	0.777016	1	1	0
Q922G0	Slc25a36	Solute carrier family 25, member 33/36	-0.0537932	-0.1786	-0.102899	-0.111764	1.43213	1	1	1
P22315	Fech	Protoporphyrin/coproporphyrin ferrochelatase	-0.176104	-0.293235	0.155102	-0.104746	0.3198	1	1	0
P38060	Hmgcl	Hydroxymethylglutaryl-CoA lyase, mitochondrial	-0.0788379	-0.219992	-0.0129994	-0.103943	0.785423	1	1	0
Q9WTQ8	Timm23	Mitochondrial import inner membrane translocase subunit tim23	-0.171238	-0.156563	0.0342157	-0.0978618	0.671079	1	1	0
P58021	Tm9sf2	Transmembrane 9 superfamily member 2	0.309525	-0.294402	-0.305218	-0.0966983	0.181188	1	0	0
Q60932	Vdac1	Voltage-dependent anion-selective channel protein 1	0.0543623	-0.0106284	-0.318398	-0.0915547	0.327532	1	1	0
Q9DC61	Pmpca	Mitochondrial-processing peptidase subunit alpha	-0.155904	-0.377295	0.260387	-0.090937	0.185702	1	1	0
Q9DCC8	Tomm20	Mitochondrial import receptor subunit TOM20 homolog	-0.319496	0.267116	-0.215831	-0.0894035	0.189225	1	1	0
P97742	Cpt1a	Carnitine O-palmitoyltransferase 1, liver isoform	-0.0699818	-0.0843797	-0.11221	-0.088857	2.6981	1	1	1
Q9CZR8	Tsfm	Ts translation elongation factor, mitochondrial	-0.350008	-0.173124	0.26111	-0.0873407	0.183364	1	1	0
Q8BP40	Acp6	Lysophosphatidic acid phosphatase type 6	0.142087	-0.276206	-0.127573	-0.0872307	0.287776	1	1	0
Q8C0K5	Slc25a16	Solute carrier family 25 (mitochondrial carrier, graves disease autoantigen), member 16	-0.119761	-0.0357419	-0.10583	-0.0871111	1.54441	1	1	1
Q91VC9	Ghitm	Growth hormone-inducible transmembrane protein	0.0130691	-0.0755352	-0.193668	-0.0853779	0.643825	1	1	0
O55028	Bckdk	[3-methyl-2-oxobutanoate dehydrogenase [lipoamide]] kinase, mitochondrial	-0.0977026	-0.0954042	-0.0623543	-0.0851537	2.7625	1	1	1
Q8BGA8	Acsm5	Acyl-coa synthetase medium-chain family member 5	-0.115285	-0.199984	0.0654344	-0.0832783	0.459272	1	1	0
Q8BH86	Dglucy	D-glutamate cyclase, mitochondrial	-0.0961596	-0.501974	0.357608	-0.080175	0.117521	1	1	0
Q3URE1	Acsf3	Acyl-CoA synthetase family member 3, mitochondrial	-0.153447	-0.393236	0.307778	-0.0796346	0.14365	1	1	0
O55125	Nipsnap1	Protein NipSnap homolog 1	-0.10583	-0.0989536	-0.0283663	-0.0777167	1.45759	1	1	1
P52760	Hrsp12	2-iminobutanoate/2-iminopropanoate deaminase	-0.153447	-0.266542	0.189034	-0.0769847	0.218928	1	1	0
P62897	Gm10053	Cytochrome c, somatic	0.0740944	-0.554464	0.266397	-0.0713243	0.103568	1	1	0
Q8BMG8	Slc25a32	Solute carrier family 25 (mitochondrial folate transporter), member 32	-0.145494	0.0666748	-0.129718	-0.0695123	0.436512	1	1	0
Q8BVE3	Atp6v1h	Atpase, h+ transporting, lysosomal v1 subunit h	0.152638	-0.111773	-0.246122	-0.068419	0.228776	1	0	0
Q8BK72	Mrps27	28S ribosomal protein S27, mitochondrial	-0.321081	-0.277219	0.396708	-0.0671975	0.104165	1	1	0
Q99L13	Hibadh	3-hydroxyisobutyrate dehydrogenase, mitochondrial	0.135798	-0.139395	-0.197898	-0.067165	0.260061	1	1	0
Q9D964	Gatm	Glycine amidinotransferase (l-arginine:glycine amidinotransferase)	-0.200233	0.166458	-0.162767	-0.0655139	0.21906	1	1	0
Q8BGC4	Zadh2	Prostaglandin reductase-3	-0.0673038	-0.334826	0.213752	-0.0627926	0.147523	1	1	0
Q8R0F8	Fahd1	Fumarylacetoacetate hydrolase domain containing 1	-0.0642989	-0.165855	0.045443	-0.0615703	0.431812	1	1	0
Q8BMF4	Dlat	Dihydrolipoamide S-acetyltransferase (E2 component of pyruvate dehydrogenase complex)	0.131458	-0.269182	-0.0256028	-0.0544423	0.177356	1	1	0
P16332	Mut	Methylmalonyl-CoA mutase, mitochondrial	0.0803848	-0.419662	0.181929	-0.0524491	0.101346	1	1	0
P48774	Gstm5	Glutathione S-transferase Mu 5	-0.317499	-0.0711181	0.236952	-0.050555	0.114434	1	0	0
Q9DCU9	Hoga1	4-hydroxy-2-oxoglutarate aldolase, mitochondrial	-0.26427	-0.13914	0.257976	-0.0484781	0.111541	1	1	0
Q60931	Vdac3	Voltage-dependent anion-selective channel protein 3	-0.060292	0.0133551	-0.0981349	-0.0483573	0.670301	1	1	0
Q9Z2I0	Letm1	Mitochondrial proton/calcium exchanger protein	-0.0390139	-0.22238	0.125783	-0.0452037	0.169847	1	1	0
Q9D6S7	Mrrf	Ribosome-recycling factor, mitochondrial	-0.266576	0.0404015	0.0905825	-0.0451974	0.151019	1	1	0
Q920R6	Atp6v0a4	Atpase, h+ transporting, lysosomal v0 subunit a4	0.0119249	-0.0189219	-0.128251	-0.0450826	0.457338	1	0	0
Q9D6Y7	Msra	Mitochondrial peptide methionine sulfoxide reductase	0.111432	-0.386374	0.146134	-0.0429361	0.0887456	1	1	0
O08749	Dld	Dihydrolipoyl dehydrogenase, mitochondrial	0.280956	-0.23817	-0.171352	-0.0428553	0.0938477	1	1	0
Q9WTP6	Ak2	Adenylate kinase 2, mitochondrial	0.0448837	0.0200577	-0.191162	-0.0420735	0.2188	1	1	0
Q60825	Slc34a1	Solute carrier family 34 (sodium-dependent phosphate cotransporter)	-0.351019	0.0285692	0.197236	-0.0417379	0.0917627	1	0	0
Q8BK08	Tmem11	Transmembrane protein 11, mitochondrial	0.133695	0.0932897	-0.349144	-0.0407196	0.0940272	1	1	0
P09925	Surf1	Surfeit locus protein 1	-0.156611	-0.0551116	0.0915306	-0.040064	0.216315	1	1	0
Q8C3X2	Ccdc90b	Coiled-coil domain-containing protein 90B, mitochondrial	-0.0462207	-0.185458	0.116232	-0.0384823	0.166398	1	1	0
Q9DCX8	Iyd	Iodotyrosine deiodinase 1	-0.0592845	0.171463	-0.224452	-0.0374245	0.118734	1	0	0
P62814	Atp6v1b2	Atpase, h+ transporting, lysosomal v1 subunit b2	0.174406	-0.0980577	-0.184293	-0.0359816	0.121503	1	0	0
Q91YP0	L2hgdh	L-2-hydroxyglutarate dehydrogenase, mitochondrial	0.100843	-0.352087	0.145221	-0.0353409	0.0783761	1	1	0
Q8BGX2	Timm29	Mitochondrial import inner membrane translocase subunit Tim29	-0.183408	-0.0858948	0.172616	-0.0322292	0.109748	1	1	0
P47199	Cryz	Nadph:quinone reductase	-0.0903728	-0.188743	0.183201	-0.0319716	0.103403	1	1	0
Q791V5	Mtch2	Mitochondrial carrier homolog 2	-0.0959437	0.0444641	-0.0174171	-0.0229656	0.220343	1	1	0
A2ATU0	Dhtkd1	Probable 2-oxoglutarate dehydrogenase E1 component DHKTD1, mitochondrial	0.0783366	-0.283229	0.139339	-0.0218512	0.0572833	1	1	0
Q91XE0	Glyat	Glycine n-acyltransferase / glycine n-benzoyltransferase	0.0574156	-0.186689	0.065848	-0.0211417	0.0909379	1	1	0
Q91WS0	Cisd1	CDGSH iron-sulfur domain-containing protein 1	0.111966	0.0835197	-0.23851	-0.0143415	0.0435362	1	1	0
Q921G7	Etfdh	Electron transfer flavoprotein-ubiquinone oxidoreductase, mitochondrial	-0.0215993	-0.275821	0.258217	-0.0130677	0.0284712	1	1	0
Q8CHT0	Aldh4a1	Delta-1-pyrroline-5-carboxylate dehydrogenase, mitochondrial	0.0479571	-0.305004	0.22231	-0.011579	0.0249931	1	1	0
Q9Z1Q2	Abhd16a	Abhydrolase domain containing 16a	-0.0147328	0.107018	-0.116254	-0.00798953	0.0421758	1	0	0
Q3TLP5	Echdc2	Enoyl-CoA hydratase domain-containing protein 2, mitochondrial	0.238665	-0.127778	-0.129355	-0.00615618	0.0166888	1	1	0
Q9ERI6	Rdh14	Retinol dehydrogenase 14 (all-trans and 9-cis)	0.0999011	-0.0116607	-0.103844	-0.00520134	0.029708	1	1	0
P50136	Bckdha	Branched chain ketoacid dehydrogenase e1, alpha polypeptide	0.139469	-0.23897	0.0855606	-0.00464666	0.012994	1	1	0
Q9JI39	Abcb10	ATP-binding cassette sub-family B member 10, mitochondrial	-0.0438244	0.0615688	-0.0304129	-0.00422282	0.0434929	1	1	0
Q8CAK1	Iba57	Putative transferase CAF17 homolog, mitochondrial	-0.242209	-0.0571665	0.316609	0.00574468	0.0115338	1	1	0
P08752	Gnai2	Guanine nucleotide binding protein (g protein), alpha inhibiting 2	0.0166389	-0.0700878	0.0729976	0.00651622	0.0539626	1	0	0
Q8BFR5	Tufm	Tu translation elongation factor, mitochondrial	0.192447	-0.391191	0.229834	0.0103633	0.0171116	1	1	0
Q6PB66	Lrpprc	Leucine-rich PPR motif-containing protein, mitochondrial	-0.0500692	-0.173271	0.277509	0.0180563	0.0459023	1	1	0
Q61425	Hadh	Hydroxyacyl-coenzyme A dehydrogenase, mitochondrial	0.140124	-0.0865686	0.00417776	0.0192444	0.105296	1	1	0
Q9CR24	Nudt8	Nudix (nucleoside diphosphate linked moiety x)-type motif 8	-0.240946	-0.108674	0.427392	0.0259237	0.043272	1	1	0
Q99LC5	Etfa	Electron transfer flavoprotein subunit alpha, mitochondrial	0.114367	-0.107135	0.0812033	0.0294784	0.160457	1	1	0
O08914	Faah	Fatty-acid amide hydrolase 1	0.0556122	-0.0624899	0.113034	0.0353853	0.274855	1	0	0
Q3TC72	Fahd2a	Fumarylacetoacetate hydrolase domain-containing protein 2A	0.125651	-0.130634	0.126973	0.0406633	0.180644	1	1	0
Q9CRD0	Ociad1	OCIA domain-containing protein 1	0.0278618	0.0186342	0.082975	0.043157	1.00816	1	1	0
Q8QZS1	Hibch	3-hydroxyisobutyryl-CoA hydrolase, mitochondrial	0.306496	-0.319478	0.143132	0.0433834	0.081792	1	1	0
Q99MN9	Pccb	Propionyl-CoA carboxylase beta chain, mitochondrial	0.0958569	-0.144202	0.182057	0.0445706	0.172861	1	1	0
Q8C5H8	Nadk2	NAD kinase 2, mitochondrial	0.0340748	0.057277	0.0543623	0.0485714	2.57748	1	1	1
Q9DCS3	Mecr	Enoyl-[acyl-carrier-protein] reductase, mitochondrial	0.0453032	-0.0482033	0.149389	0.0488298	0.356135	1	1	0
Q9CWG8	Ndufaf7	Protein arginine methyltransferase NDUFAF7, mitochondrial	0.190804	-0.264443	0.221073	0.0491447	0.113534	1	1	0
Q99N87	Mrps5	28S ribosomal protein S5, mitochondrial	-0.12345	0.0673634	0.210763	0.0515589	0.205855	1	1	0
Q14C51	Ptcd3	Pentatricopeptide repeat domain-containing protein 3, mitochondrial	0.380729	-0.204383	-0.0192289	0.0523726	0.109712	1	1	0
O88696	Clpp	ATP-dependent Clp protease proteolytic subunit, mitochondrial	0.173383	0.0522768	-0.0651891	0.0534903	0.318099	1	1	0
Q9CQR4	Acot13	Acyl-coenzyme A thioesterase 13	0.0797024	0.202261	-0.119745	0.0540726	0.225254	1	1	0
Q5U458	Dnajc11	DnaJ homolog subfamily C member 11	0.0611541	-0.0129557	0.120086	0.0560949	0.660081	1	1	0
Q9D023	Mpc2	Mitochondrial pyruvate carrier 2	-0.0861398	0.435202	-0.17301	0.0586839	0.111959	1	1	0
Q9CZB0	Sdhc	Succinate dehydrogenase complex, subunit c, integral membrane protein	-0.00163117	0.0832474	0.0961269	0.0592477	0.901292	1	1	0
P26231	Ctnna1	Catenin (cadherin associated protein), alpha 1	-0.198295	0.222557	0.159629	0.0612972	0.177607	1	0	0
Q9DCW4	Etfb	Electron transferring flavoprotein, beta polypeptide	0.313594	-0.0983356	-0.0258085	0.06315	0.190435	1	1	0
Q9D2G2	Dlst	2-oxoglutarate dehydrogenase E2 component (dihydrolipoamide succinyltransferase)	0.190425	-0.127415	0.129217	0.0640756	0.262478	1	1	0
P57780	Actn4	Actinin alpha 1/4	-0.0350765	0.105276	0.135141	0.0684467	0.581541	1	0	0
Q9CR62	Slc25a11	Solute carrier family 25 (mitochondrial carrier oxoglutarate carrier), member 11	0.042084	0.0153548	0.14952	0.0689861	0.775365	1	1	0
Q3UZZ6	Sult1d1	Sulfotransferase 1 family member D1	-0.109437	-0.14757	0.464982	0.0693252	0.128388	1	0	0
Q9D6M3	Slc25a22	Solute carrier family 25 (mitochondrial glutamate transporter), member 18/22	-0.106358	-0.125935	0.442015	0.0699072	0.138878	1	1	0
P51174	Acadl	Long-chain specific acyl-CoA dehydrogenase, mitochondrial	0.135404	-0.0820413	0.1595	0.0709541	0.389436	1	1	0
Q9D7J4	Cox20	Cytochrome c oxidase assembly protein subunit 20	-0.0260729	0.165944	0.0771062	0.0723258	0.581139	1	1	0
Q9Z1G3	Atp6v1c1	Atpase, h+ transporting, lysosomal v1 subunit c1	0.201132	0.116365	-0.0595701	0.0859755	0.487463	1	0	0
Q925I1	Atad3a	ATPase family AAA domain-containing protein 3	0.0716254	-0.0604424	0.247198	0.0861271	0.410627	1	1	0
P52825	Cpt2	Carnitine O-palmitoyltransferase 2, mitochondrial	-0.0355644	-0.166827	0.463518	0.0870423	0.171452	1	1	0
O70325	Gpx4	Phospholipid-hydroperoxide glutathione peroxidase	0.00690837	0.0791562	0.183455	0.0898398	0.811239	1	1	0
Q8CFJ7	Slc25a45	Solute carrier family 25, member 45	0.123136	0.172872	-0.026161	0.089949	0.684022	1	1	0
Q8K2B3	Sdha	Succinate dehydrogenase [ubiquinone] flavoprotein subunit, mitochondrial	0.206393	-0.0445384	0.109026	0.0902937	0.546666	1	1	0
Q3ULD5	Mccc2	Methylcrotonoyl-CoA carboxylase beta chain, mitochondrial	0.428678	-0.00905966	-0.148081	0.0905126	0.200674	1	1	0
Q9WTP7	Ak3	GTP:AMP phosphotransferase AK3, mitochondrial	0.279768	-0.083982	0.0847446	0.0935103	0.372761	1	1	0
Q9CQE1	Nipsnap3b	Protein nipsnap homolog 3b	0.0949116	-0.0913562	0.282025	0.0951934	0.369544	1	1	0
Q9Z0X1	Aifm1	Apoptosis-inducing factor, mitochondrion-associated 1	0.525868	-0.153222	-0.0836151	0.0963438	0.168617	1	1	0
Q9CQX2	Cyb5b	Cytochrome b5 type B	0.0244615	0.29537	-0.0300594	0.0965909	0.407298	1	1	0
O35129	Phb2	Prohibitin-2	0.293253	0.0540844	-0.0567163	0.0968736	0.396516	1	1	0
P47802	Mtx1	Metaxin 1	0.297015	0.0957219	-0.0899735	0.100921	0.379322	1	1	0
Q9CQ92	Fis1	Mitochondrial fission 1 protein	0.116764	0.273576	-0.0856345	0.101568	0.415731	1	1	0
Q9ESG4	Tmem27	Collectrin, amino acid transport regulator	0.480162	0.0504669	-0.222953	0.102559	0.192078	1	0	0
Q9Z2I8	Suclg2	Succinate--CoA ligase [GDP-forming] subunit beta, mitochondrial	0.00977712	-0.00138565	0.310224	0.106205	0.447554	1	1	0
Q9CR51	Atp6v1g1	Atpase, h+ transporting, lysosomal v1 subunit g1	0.197488	0.238787	-0.117224	0.10635	0.400428	1	0	0
Q60930	Vdac2	Voltage-dependent anion-selective channel protein 2	0.125254	0.301354	-0.100252	0.108785	0.395481	1	1	0
P51881	Slc25a5	Solute carrier family 25 (mitochondrial carrier, adenine nucleotide translocator), member 5	-0.0544672	0.144699	0.237808	0.109347	0.563151	1	1	0
Q9ESW4	Agk	Acylglycerol kinase, mitochondrial	0.233029	0.0583858	0.0380147	0.10981	0.821931	1	1	0
Q91WK5	Gcsh	Glycine cleavage system H protein, mitochondrial	0.245617	0.0659858	0.0255958	0.1124	0.76495	1	1	0
P47934	Crat	Carnitine O-acetyltransferase	0.144307	-0.129276	0.327572	0.114201	0.358422	1	1	0
P47738	Aldh2	Aldehyde dehydrogenase 2, mitochondrial	0.247685	0.0615688	0.052555	0.120603	0.883479	1	1	0
P50171	H2-Ke6	Estradiol 17-beta-dehydrogenase 8	-0.00391501	0.127501	0.243791	0.122459	0.790065	1	1	0
Q8VEM8	Slc25a3	Solute carrier family 25 (mitochondrial carrier, phosphate carrier), member 3	0.09815	0.195096	0.0821576	0.125134	1.62208	1	1	1
Q791T5	Mtch1	Mitochondrial carrier homolog 1	-0.0209551	0.432318	-0.0347366	0.125542	0.338008	1	1	0
Q9D020	Nt5c3	Cytosolic 5'-nucleotidase 3A	0.0892269	0.116631	0.197236	0.134365	1.84412	1	0	1
P09671	Sod2	Superoxide dismutase [Mn], mitochondrial	0.217479	0.0478175	0.146786	0.137361	1.3078	1	1	1
P19536	Gm11273	Component of the cytochrome c oxidase, the last enzyme in the mitochondrial electron transport chain which drives oxidative phosphorylation. The respiratory chain contains 3 multisubunit complexes succinate dehydrogenase (complex II, CII), ubiquinol- cytochrome c oxidoreductase (cytochrome b-c1 complex, complex III, CIII) and cytochrome c oxidase (complex IV, CIV), that cooperate to transfer elec…	0.248292	0.205643	-0.0407788	0.137719	0.696614	1	1	0
Q9D880	Timm50	Mitochondrial import inner membrane translocase subunit TIM50	0.145351	0.205518	0.0749164	0.141928	1.70414	1	1	1
P20108	Prdx3	Thioredoxin-dependent peroxide reductase, mitochondrial	0.141564	0.203264	0.0897693	0.144866	1.93755	1	1	1
P00397	mt-Co1	Component of the cytochrome c oxidase, the last enzyme in the mitochondrial electron transport chain which drives oxidative phosphorylation. The respiratory chain contains 3 multisubunit complexes succinate dehydrogenase (complex II, CII), ubiquinol- cytochrome c oxidoreductase (cytochrome b-c1 complex, complex III, CIII) and cytochrome c oxidase (complex IV, CIV), that cooperate to transfer elec…	0.113567	0.0606008	0.265917	0.146695	1.121	1	1	0
O55022	Pgrmc1	Membrane-associated progesterone receptor component 1	-0.0792799	0.513188	0.00992041	0.147943	0.330305	1	1	0
Q8K1R3	Pnpt1	Polyribonucleotide nucleotidyltransferase 1, mitochondrial	0.371615	-0.0261316	0.102188	0.149224	0.565579	1	1	0
Q8BH95	Echs1	Enoyl-CoA hydratase, mitochondrial	0.463832	0.0568609	-0.070815	0.149959	0.392644	1	1	0
Q9CPQ1	Cox6c	Cytochrome c oxidase subunit 6C	0.213129	0.142217	0.0954519	0.150266	1.92967	1	1	1
P68368	Tuba4a	Tubulin alpha-4A chain	0.0180644	0.159242	0.29901	0.158772	0.91407	1	0	0
Q9Z2I9	Sucla2	Succinate--CoA ligase [ADP-forming] subunit beta, mitochondrial	0.253626	0.0143553	0.229096	0.165692	1.02354	1	1	0
O35566	Cd151	CD151 antigen	0.212632	0.0319597	0.291721	0.178771	1.0934	1	0	0
Q2TPA8	Hsdl2	Hydroxysteroid dehydrogenase-like protein 2	0.131721	0.00647756	0.399335	0.179178	0.70576	1	1	0
Q9QXX4	Slc25a13	Solute carrier family 25 (mitochondrial carrier, adenine nucleotide translocator), member 13	0.280719	0.119688	0.139862	0.18009	1.62561	1	1	1
Q925N2	Sfxn2	Sideroflexin-2	0.397036	0.0360461	0.110898	0.181327	0.757945	1	1	0
Q9D855	Uqcrb	Ubiquinol-cytochrome c reductase binding protein	0.340619	0.257855	-0.03977	0.186235	0.739533	1	1	0
P10649	Gstm1	Glutathione s-transferase, mu 1	0.489543	0.0190614	0.0521376	0.186914	0.544933	1	0	0
Q9CQA3	Sdhb	Succinate dehydrogenase [ubiquinone] iron-sulfur subunit, mitochondrial	0.330788	0.196103	0.0621217	0.196338	1.19003	1	1	0
Q8K0Z7	Taco1	Translational activator of cytochrome c oxidase 1	0.226632	0.252173	0.119024	0.199276	2.08968	1	1	1
Q02013	Aqp1	Aquaporin-1	0.458592	0.110764	0.0316775	0.200345	0.696235	1	0	0
Q9JK42	Pdk2	[Pyruvate dehydrogenase (acetyl-transferring)] kinase isozyme 2, mitochondrial	0.0955869	0.188401	0.321697	0.201895	1.43122	1	1	1
Q923I7	Slc5a2	Solute carrier family 5 (sodium/glucose cotransporter), member 2	0.181166	0.379177	0.0480967	0.202813	0.988612	1	0	0
Q60597	Ogdh	Oxoglutarate (alpha-ketoglutarate) dehydrogenase (lipoamide)	0.220949	-0.0404524	0.429536	0.203344	0.679693	1	1	0
Q99JR1	Sfxn1	Sideroflexin-1/3	0.177471	0.277271	0.171591	0.208778	2.43431	1	1	1
P63030	Mpc1	Mitochondrial pyruvate carrier 1	0.259182	0.201759	0.166715	0.209219	2.82846	1	1	1
Q9CQ54	Ndufc2	NADH dehydrogenase [ubiquinone] 1 subunit C2	0.381616	0.00934717	0.243547	0.211503	0.908553	1	1	0
O88441	Mtx2	Metaxin-2	0.347099	0.353436	-0.0458782	0.218219	0.759962	1	1	0
Q9CPQ8	Atp5l	ATP synthase, H+ transporting, mitochondrial F0 complex, subunit G	0.246955	0.361319	0.0596322	0.222636	1.19018	1	1	0
Q8BGH2	Samm50	Sorting and assembly machinery component 50 homolog	0.355467	0.151859	0.171719	0.226348	1.60084	1	1	1
Q9WU79	Prodh	Proline dehydrogenase 1, mitochondrial	0.197991	0.144046	0.347892	0.229977	1.70816	1	1	1
P05202	Got2	Glutamatic-oxaloacetic transaminase 2, mitochondrial	0.191184	0.141171	0.380175	0.23751	1.50892	1	1	1
Q9CZU6	Cs	Citrate synthase, mitochondrial	0.358734	0.0783366	0.285816	0.240962	1.34178	1	1	1
P08249	Mdh2	Malate dehydrogenase 2, NAD (mitochondrial)	0.326077	0.177216	0.219958	0.241084	2.25856	1	1	1
Q8R404	Mic13	Mitochondrial contact site and cristae organizing system subunit 13	0.234747	0.367371	0.140124	0.247414	1.70165	1	1	1
Q9JLZ3	Auh	Methylglutaconyl-CoA hydratase, mitochondrial	0.176961	0.325732	0.248778	0.25049	2.36564	1	1	1
Q8K1Z0	Coq9	Ubiquinone biosynthesis protein COQ9, mitochondrial	0.313942	0.170053	0.268913	0.25097	2.38574	1	1	1
Q80Y14	Glrx5	Glutaredoxin-related protein 5, mitochondrial	0.120883	0.165172	0.468323	0.251459	1.08272	1	1	0
P43024	Cox6a1	Cytochrome c oxidase subunit 6A1, mitochondrial	0.496309	0.354452	-0.0938483	0.252304	0.640146	1	1	0
Q8CAQ8	Immt	Inner membrane protein, mitochondrial	0.445409	0.208143	0.11836	0.257304	1.23856	1	1	0
Q78IK4	Apool	MICOS complex subunit Mic27	0.252779	0.40621	0.1149	0.257963	1.42672	1	1	1
P50544	Acadvl	Very long-chain specific acyl-CoA dehydrogenase, mitochondrial	0.309642	-0.00476877	0.473735	0.259536	0.859518	1	1	0
Q9CPP6	Ndufa5	NADH dehydrogenase [ubiquinone] 1 alpha subcomplex subunit 5	0.156914	0.345623	0.277747	0.260095	2.03533	1	1	1
Q9Z2Z6	Slc25a20	Solute carrier family 25 (mitochondrial carnitine/acylcarnitine transporter), member 20/29	0.00575927	0.401084	0.381948	0.26293	0.956332	1	1	0
Q6P3A8	Bckdhb	2-oxoisovalerate dehydrogenase subunit beta, mitochondrial	0.441377	0.192825	0.159371	0.264524	1.38732	1	1	1
Q9CXV1	Sdhd	Succinate dehydrogenase [ubiquinone] cytochrome b small subunit, mitochondrial	0.113434	0.50518	0.186247	0.268287	1.04774	1	1	0
Q62433	Ndrg1	N-myc downstream regulated gene 1	0.206143	0.3744	0.237564	0.272702	2.20961	1	0	1
Q9CQH3	Ndufb5	NADH dehydrogenase [ubiquinone] 1 beta subcomplex subunit 5, mitochondrial	0.157044	0.369383	0.306379	0.277602	1.93517	1	1	1
Q8BH59	Slc25a12	Solute carrier family 25 (mitochondrial aspartate/glutamate transporter), member 12/13	0.361881	0.204266	0.276675	0.280941	2.45489	1	1	1
Q64133	Maoa	Amine oxidase [flavin-containing] A	0.413269	0.503959	-0.0371771	0.29335	0.811237	1	1	0
P00920	Car2	Carbonic anhydrase 2	-0.023871	0.651959	0.258338	0.295475	0.68589	1	0	0
P56480	Atp5b	Atp synthase, h+ transporting mitochondrial f1 complex, beta subunit	0.445939	0.207143	0.244887	0.299323	1.80631	1	1	1
Q9DCZ4	Apoo	Apolipoprotein O	0.311038	0.599889	-0.010207	0.30024	0.786228	1	1	0
P03911	mt-Nd4	NADH-ubiquinone oxidoreductase chain 4	0.375846	0.271545	0.285106	0.310832	3.16302	1	1	1
Q62425	Ndufa4	Nadh dehydrogenase (ubiquinone) 1 alpha subcomplex subunit 4	0.445409	0.447632	0.057277	0.316773	1.14813	1	1	0
Q8K411	Pitrm1	Presequence protease, mitochondrial	0.249021	0.292664	0.415434	0.31904	2.51521	1	1	1
Q8BWM0	Ptges2	Prostaglandin E synthase 2	0.359858	0.353549	0.247077	0.320161	3.02688	1	1	1
P48962	Slc25a4	Solute carrier family 25 (mitochondrial carrier, adenine nucleotide translocator), member 4	0.0593553	0.551688	0.371838	0.327627	1.07063	1	1	0
Q9DCT2	Ndufs3	NADH dehydrogenase [ubiquinone] iron-sulfur protein 3, mitochondrial	0.525367	-0.0209258	0.480782	0.328408	0.872777	1	1	0
Q9DCM2	Gstk1	Glutathione S-transferase kappa 1	0.348346	0.421371	0.217975	0.329231	2.2832	1	1	1
P70404	Idh3g	Isocitrate dehydrogenase [NAD] subunit gamma 1, mitochondrial	0.321004	0.284751	0.406754	0.337503	3.13399	1	1	1
Q99JY0	Hadhb	Hydroxyacyl-coa dehydrogenase trifunctional multienzyme complex subunit beta	0.366252	0.508631	0.139208	0.33803	1.4588	1	1	1
Q9CQQ7	Atp5f1	ATP synthase F(0) complex subunit B1, mitochondrial	0.469678	0.266996	0.280838	0.339171	2.18243	1	1	1
Q78IK2	Usmg5	Up-regulated during skeletal muscle growth protein 5	0.346758	0.389677	0.305912	0.347449	3.86525	1	1	1
Q9D6R2	Idh3a	Isocitrate dehydrogenase [NAD] subunit alpha, mitochondrial	0.325271	0.24306	0.47415	0.347494	2.16751	1	1	1
Q9D687	Slc6a19	Sodium-dependent neutral amino acid transporter B(0)AT1	0.278936	0.77197	0.00158609	0.350831	0.711335	1	0	0
Q3UIU2	Ndufb6	NADH dehydrogenase [ubiquinone] 1 beta subcomplex subunit 6	0.352307	0.427392	0.273098	0.350932	2.85277	1	1	1
Q91YT0	Ndufv1	NADH dehydrogenase [ubiquinone] flavoprotein 1, mitochondrial	0.520045	0.316841	0.222805	0.35323	1.80212	1	1	1
Q91VD9	Ndufs1	NADH-ubiquinone oxidoreductase 75 kDa subunit, mitochondrial	0.402395	0.14965	0.519542	0.357195	1.5127	1	1	1
P67778	Phb	Prohibitin 1	0.623586	0.266637	0.196481	0.362235	1.28448	1	1	0
P19783	Cox4i1	Cytochrome c oxidase subunit 4 isoform 1, mitochondrial	0.64911	0.347552	0.105678	0.367447	1.09915	1	1	0
Q9CZ13	Uqcrc1	Cytochrome b-c1 complex subunit 1, mitochondrial	0.579856	0.165044	0.386038	0.376979	1.4603	1	1	1
Q8R086	Suox	Sulfite oxidase, mitochondrial	0.39605	0.291721	0.451541	0.379771	2.89998	1	1	1
Q06185	Atp5k	Atp synthase, h+ transporting, mitochondrial f1f0 complex, subunit e	0.869477	0.118758	0.156785	0.381673	0.714385	1	1	0
Q9CXJ4	Abcb8	Atp-binding cassette sub-family b member 8, mitochondrial	0.306729	0.498966	0.354226	0.38664	2.58511	1	1	1
P03921	mt-Nd5	Nadh-ubiquinone oxidoreductase chain 5	0.45586	0.227002	0.496002	0.392955	2.02797	1	1	1
Q9Z1P6	Ndufa7	NADH dehydrogenase [ubiquinone] 1 alpha subcomplex subunit 7	0.234256	0.554147	0.391108	0.39317	1.88336	1	1	1
D3Z7P3	Gls	Glutaminase kidney isoform, mitochondrial	0.241474	0.170053	0.781905	0.397811	0.964557	1	1	0
P03888	mt-Nd1	NADH-ubiquinone oxidoreductase chain 1	0.478609	0.330903	0.393087	0.400866	3.13974	1	1	1
P0DN34	Ndufb1	NADH dehydrogenase [ubiquinone] 1 beta subcomplex subunit 1	0.513693	0.741834	-0.0524161	0.401037	0.783506	1	1	0
P11352	Gpx1	Glutathione peroxidase 1	0.579759	0.437441	0.226878	0.414693	1.80882	1	1	1
O35459	Ech1	Delta(3,5)-Delta(2,4)-dienoyl-CoA isomerase, mitochondrial	0.417056	0.423632	0.408277	0.416322	7.10734	1	1	1
P42125	Eci1	Enoyl-CoA delta isomerase 1, mitochondrial	0.157432	0.347892	0.766383	0.423902	1.10835	1	1	0
Q9DB77	Uqcrc2	Cytochrome b-c1 complex subunit 2, mitochondrial	0.726221	0.273098	0.280125	0.426481	1.33151	1	1	1
Q9QYR9	Acot2	Acyl-coenzyme A thioesterase 2, mitochondrial	0.169412	0.448161	0.698218	0.438597	1.34305	1	1	1
Q61941	Nnt	NAD(P) transhydrogenase, mitochondrial	0.497638	0.3122	0.519542	0.443127	2.59714	1	1	1
Q99K67	Aass	Alpha-aminoadipic semialdehyde synthase, mitochondrial	0.665938	0.331132	0.343465	0.446845	1.81996	1	1	1
Q9CQ69	Uqcrq	Ubiquinol-cytochrome c reductase, complex iii subunit vii	0.694212	0.507921	0.14483	0.448988	1.30413	1	1	1
Q9CR68	Uqcrfs1	Ubiquinol-cytochrome c reductase, rieske iron-sulfur polypeptide 1	0.840846	0.275841	0.236829	0.451172	1.08687	1	1	0
Q71RI9	Ccbl2	Kynurenine---oxoglutarate transaminase / cysteine-s-conjugate beta-lyase / glutamine---phenylpyruvate transaminase	0.454176	0.335369	0.58111	0.456885	2.524	1	1	1
O09111	Ndufb11	NADH dehydrogenase [ubiquinone] 1 beta subcomplex subunit 11, mitochondrial	0.647453	0.133564	0.621899	0.467639	1.31009	1	1	1
Q9D8B4	Ndufa11	Nadh dehydrogenase (ubiquinone) 1 alpha subcomplex subunit 11	0.604261	0.199123	0.601221	0.468202	1.59597	1	1	1
Q9D6U8	Fam162a	Family with sequence similarity 162, member a	0.415001	0.740798	0.299948	0.485249	1.67189	1	1	1
O88986	Gcat	Glycine C-acetyltransferase (2-amino-3-ketobutyrate-coenzyme A ligase)	0.406863	0.709291	0.435735	0.517296	2.23558	1	1	1
Q5SWT3	Slc25a35	Solute carrier family 25, member 35	0.575022	0.522257	0.493955	0.530411	4.62309	1	1	1
Q8BMS1	Hadha	Trifunctional enzyme subunit alpha, mitochondrial	0.57124	0.367818	0.65471	0.531256	2.47238	1	1	1
Q04646	Fxyd2	Sodium/potassium-transporting atpase subunit gamma (fxyd domain-containing ion transport regulator 2)	0.652968	0.85599	0.128029	0.545662	1.18281	1	0	0
Q9D6J5	Ndufb8	NADH dehydrogenase [ubiquinone] 1 beta subcomplex subunit 8, mitochondrial	0.6469	0.501617	0.489646	0.546054	3.38062	1	1	1
Q924L1	Letmd1	LETM1 domain-containing protein 1	1.07094	0.574634	-0.00287382	0.547566	0.817105	1	1	0
Q9D0M3	Cyc1	Ubiquinol-cytochrome c reductase cytochrome c1 subunit	0.898711	0.288299	0.458067	0.548359	1.40481	1	1	1
P54071	Idh2	Isocitrate dehydrogenase [NADP], mitochondrial	0.732399	0.443182	0.470198	0.548593	2.39701	1	1	1
Q9CQJ8	Ndufb9	NADH dehydrogenase [ubiquinone] 1 beta subcomplex subunit 9	0.743903	0.494774	0.471344	0.570007	2.548	1	1	1
Q3UFF7	Lyplal1	Phospholipase/carboxylesterase	0.389787	1.12644	0.338225	0.618152	1.1419	1	1	0
O55126	Gbas	Nipsnap homolog 2	0.658828	0.799916	0.512581	0.657109	2.8619	1	1	1
Q99LY9	Ndufs5	NADH dehydrogenase [ubiquinone] iron-sulfur protein 5	0.909504	1.0234	0.0532504	0.662051	1.01487	1	1	0
Q99NB1	Acss1	Acetyl-coenzyme A synthetase 2-like, mitochondrial	0.617957	0.973281	0.485736	0.692324	2.04905	1	1	1
Q8R3G9	Tspan8	Tetraspanin-8	0.769349	0.830093	0.559541	0.719661	3.03264	1	0	1
Q91V61	Sfxn3	Sideroflexin-1/3	0.599223	0.996172	0.617863	0.737752	2.33092	1	1	1
Q9CPU4	Mgst3	Microsomal glutathione S-transferase 3	0.557974	1.26189	0.442864	0.754243	1.3755	1	1	1
P17809	Slc2a1	Solute carrier family 2, facilitated glucose transporter member 1	0.834064	0.788017	0.67238	0.76482	4.0391	1	0	1
Q8CFA2	Amt	Aminomethyltransferase, mitochondrial	0.772815	0.89243	0.630778	0.765341	3.27037	1	1	1
O35855	Bcat2	Branched-chain-amino-acid aminotransferase, mitochondrial	0.69537	1.08706	0.633292	0.805239	2.32099	1	1	1
Q924X2	Cpt1b	Carnitine O-palmitoyltransferase 1, muscle isoform	0.832688	0.871844	0.861479	0.855337	6.67624	1	1	1
P30275	Ckmt1	Creatine kinase U-type, mitochondrial	1.1281	1.1111	0.595886	0.945026	2.24799	1	1	1
Q9QZA0	Car5b	Carbonic anhydrase 5B, mitochondrial	1.21064	1.1277	1.1553	1.16454	5.93926	1	1	1
Q99MS3	Mpv17l	Mpv17 transgene, kidney disease mutant-like	N/A	-1.81644	-1.52367	-1.67006	3.21776	0	1	1
P58044	Idi1	Isopentenyl-diphosphate Delta-isomerase 1	-1.61436	-1.42496	N/A	-1.51966	3.65899	0	1	1
Q99J27	Slc33a1	Mfs transporter, pat family, solute carrier family 33 (acetyl-coa transportor), member 1	N/A	-1.05481	-1.00854	-1.03167	4.98756	0	0	1
Q9R1Q6	Tmem176b	Transmembrane protein 176B	N/A	-0.701107	-1.11235	-0.906729	2.01562	0	0	1
Q9JIY7	Nat8	N-acetyltransferase 8	-0.958365	N/A	-0.828306	-0.893335	3.45774	0	0	1
P55096	Abcd3	ATP-binding cassette sub-family D member 3	N/A	-1.25501	-0.486833	-0.870922	1.25359	0	1	0
Q6P6M5	Pex11g	Peroxisomal biogenesis factor 11 gamma	N/A	-0.961845	-0.719257	-0.840551	2.57941	0	0	1
Q99J56	Derl1	Der1-like domain family, member 1	-0.809221	-0.828434	N/A	-0.818828	5.8314	0	0	1
Q9JJW0	Pxmp4	Peroxisomal membrane protein 4	N/A	-0.999625	-0.60406	-0.801842	1.91362	0	1	1
Q8K1A5	Tmem41b	Transmembrane protein 41B	-1.20274	N/A	-0.366746	-0.784742	1.06415	0	0	0
Q91XE8	Tmem205	Transmembrane protein 205	N/A	-0.625044	-0.903117	-0.764081	2.2875	0	1	1
Q02819	Nucb1	Nucleobindin-1	-0.406598	N/A	-1.08262	-0.74461	1.2236	0	0	0
Q8VBT0	Tmx1	Thioredoxin-related transmembrane protein 1	N/A	-0.973696	-0.491267	-0.732481	1.57362	0	0	1
Q8BLF1	Nceh1	Neutral cholesterol ester hydrolase 1	N/A	-0.812106	-0.635943	-0.724024	2.79676	0	0	1
Q61207	Psap	Prosaposin	-0.572051	N/A	-0.857129	-0.71459	2.17333	0	0	1
Q91ZV0	Mia2	Melanoma inhibitory activity 2	N/A	-1.09271	-0.329522	-0.711116	1.05705	0	0	0
Q8VC65	Nrm	Nurim (nuclear envelope membrane protein)	-0.878321	N/A	-0.482956	-0.680639	1.7191	0	0	1
Q6TCG2	Paqr9	Membrane progesterone receptor epsilon	-0.740866	N/A	-0.581367	-0.661117	2.80759	0	0	1
Q64687	St8sia1	Alpha-n-acetyl-neuraminate alpha-2,8-sialyltransferase (sialyltransferase 8a)	-0.631064	N/A	-0.673302	-0.652183	4.50945	0	0	1
Q9WVM8	Aadat	Kynurenine/alpha-aminoadipate aminotransferase, mitochondrial	-1.13454	N/A	-0.143644	-0.639092	0.740039	0	1	0
Q8C3K6	Slc5a1	Solute carrier family 5 (sodium/glucose cotransporter), member 1	N/A	-0.727212	-0.528573	-0.627893	2.46331	0	0	1
Q3U9G9	Lbr	Delta14-sterol reductase (lamin-B receptor)	N/A	-0.667653	-0.574261	-0.620957	3.41568	0	0	1
Q921T2	Tor1aip1	Torsin-1A-interacting protein 1	-0.564115	N/A	-0.66637	-0.615243	3.28658	0	0	1
Q9CQS8	Sec61b	Protein transport protein Sec61 subunit beta	-0.655353	N/A	-0.563028	-0.609191	3.40579	0	0	1
P68040	Gnb2l1	Receptor of activated protein C kinase 1	-0.43117	N/A	-0.773787	-0.602479	1.74404	0	0	1
P21300	Akr1b7	Aldo-keto reductase family 1, member b7	-0.405948	N/A	-0.792957	-0.599453	1.59647	0	1	1
Q99LR1	Abhd12	Abhydrolase domain-containing protein 12	-0.821253	N/A	-0.36993	-0.595592	1.41639	0	1	1
P46978	Stt3a	STT3, subunit of the oligosaccharyltransferase complex, homolog A (S. cerevisiae)	-0.524853	N/A	-0.641604	-0.583228	3.0469	0	0	1
Q99L04	Dhrs1	Dehydrogenase/reductase (SDR family) member 1	N/A	-0.657673	-0.503262	-0.580467	2.68298	0	1	1
Q60928	Ggt1	Gamma-glutamyltranspeptidase / glutathione hydrolase / leukotriene-c4 hydrolase	-0.21739	N/A	-0.912184	-0.564787	0.931008	0	0	0
Q9D8V0	H13	Minor histocompatibility antigen H13	-0.579103	N/A	-0.530885	-0.554994	4.12741	0	0	1
O70572	Smpd2	Sphingomyelin phosphodiesterase 2	-0.833387	N/A	-0.254289	-0.543838	1.06457	0	0	0
Q8VCR7	Abhd14b	Abhydrolase domain-containing protein 14	-0.569201	N/A	-0.515728	-0.542464	3.96334	0	0	1
Q9R1J0	Nsdhl	Sterol-4-alpha-carboxylate 3-dehydrogenase, decarboxylating	-0.415249	N/A	-0.643022	-0.529136	2.07956	0	0	1
Q8R1G2	Cmbl	Carboxymethylenebutenolidase-like (pseudomonas)	-0.994212	N/A	-0.0391621	-0.516687	0.615269	0	0	0
Q8R0X7	Sgpl1	Sphinganine-1-phosphate aldolase	-0.559133	N/A	-0.443419	-0.501276	2.86405	0	0	1
Q9EQH3	Vps35	Vacuolar protein sorting-associated protein 35	-0.551141	N/A	-0.439696	-0.495419	2.89714	0	0	1
Q91WR5	Akr1c21	Aldo-keto reductase family 1 member C21	-1.04412	N/A	0.0582472	-0.492937	0.499889	0	0	0
Q924Z4	Cers2	Ceramide synthetase	N/A	-0.523297	-0.46168	-0.492489	3.65401	0	0	1
Q9DCS2	Mettl26	Methyltransferase-like 26	N/A	-1.76601	0.809991	-0.478012	0.185251	0	0	0
P56389	Cda	Cytidine deaminase	-0.906305	N/A	-0.04883	-0.477567	0.634658	0	0	0
Q7TNE1	Sugct	Succinate---hydroxymethylglutarate coa-transferase	N/A	-0.996311	0.0444641	-0.475924	0.512395	0	1	0
P70168	Kpnb1	Karyopherin (importin) beta 1	N/A	-0.505513	-0.443831	-0.474672	3.60488	0	0	1
Q91YQ5	Rpn1	Dolichyl-diphosphooligosaccharide--protein glycosyltransferase subunit 1	-0.38131	N/A	-0.566955	-0.474133	2.19651	0	0	1
Q3UMR5	Mcu	Calcium uniporter protein, mitochondrial	N/A	-0.479211	-0.459358	-0.469284	5.06375	0	1	1
Q9EP89	Lactb	Serine beta-lactamase-like protein LACTB, mitochondrial	-0.291009	-0.608716	N/A	-0.449863	1.49462	0	1	1
P35505	Fah	Fumarylacetoacetase	-0.915337	N/A	0.018919	-0.448209	0.540135	0	0	0
Q9JIL4	Pdzk1	Na(+)/H(+) exchange regulatory cofactor NHE-RF3	-0.389205	N/A	-0.474653	-0.431929	3.0621	0	0	1
Q9DBE8	Alg2	Asparagine-linked glycosylation 2 (alpha-1,3-mannosyltransferase)	N/A	-0.413346	-0.448922	-0.431134	4.19436	0	0	1
P42925	Pxmp2	Peroxisomal membrane protein 2	-0.234839	-0.61998	N/A	-0.427409	1.23135	0	1	0
Q9D132	Upk1a	Uroplakin-1a	-0.439618	N/A	-0.390207	-0.414912	3.71801	0	0	1
P12970	Rpl7a	Large subunit ribosomal protein l7ae	-0.10067	-0.704253	N/A	-0.402462	0.765658	0	0	0
Q9Z1Q5	Clic1	Chloride intracellular channel protein 1	N/A	-0.50275	-0.301284	-0.402017	1.89466	0	0	1
P70349	Hint1	Histidine triad nucleotide-binding protein 1	-0.694368	-0.101087	N/A	-0.397728	0.769864	0	1	0
Q9CPV4	Glod4	Glyoxalase domain-containing protein 4	N/A	-0.635293	-0.158558	-0.396926	0.952441	0	1	0
P55258	Rab8a	RAB8A, member RAS oncogene family	-0.196376	N/A	-0.584869	-0.390622	1.13129	0	0	0
P45952	Acadm	Medium-chain specific acyl-CoA dehydrogenase, mitochondrial	N/A	-0.428935	-0.349088	-0.389012	3.01472	0	1	1
P14148	Rpl7	60S ribosomal protein L7	0.0546401	N/A	-0.814844	-0.380102	0.487515	0	0	0
Q8CHQ9	Cml2	N-acetyltransferase 8 (gcn5-related) family member 2	-0.704277	N/A	-0.0493972	-0.376837	0.657035	0	0	0
Q9DCN2	Cyb5r3	NADH-cytochrome b5 reductase 3	-0.253017	-0.487662	N/A	-0.370339	1.61805	0	1	1
Q6ZWN5	Rps9	Small subunit ribosomal protein s9e	-0.249393	-0.478708	N/A	-0.364051	1.6248	0	0	1
P62342	Selt	Thioredoxin reductase-like selenoprotein T	-0.507193	-0.217139	N/A	-0.362166	1.35609	0	0	1
P14869	Rplp0	Large subunit ribosomal protein lp0	-0.0635449	-0.652652	N/A	-0.358098	0.696002	0	0	0
O70404	Vamp8	Vesicle-associated membrane protein 8	-0.546962	N/A	-0.153414	-0.350188	1.01347	0	0	0
P97351	Rps3a1	Small subunit ribosomal protein s3ae	-0.140571	N/A	-0.55669	-0.348631	0.958084	0	0	0
Q9CQN6	Tmem14c	Transmembrane protein 14C	-0.161169	N/A	-0.518164	-0.339666	1.07717	0	1	0
P61205	Arf3	ADP-ribosylation factor 3	N/A	-0.274512	-0.399502	-0.337007	2.26391	0	0	1
A2A8U2	Tmem201	Transmembrane protein 201	N/A	-0.0855426	-0.58249	-0.334017	0.771904	0	0	0
Q6ZWY3	Rps27l	Small subunit ribosomal protein s27e	N/A	-0.658948	0.0187766	-0.320086	0.53094	0	0	0
Q6P069	Sri	Sorcin	-0.238323	N/A	-0.391229	-0.314776	1.93227	0	0	1
Q91Y97	Aldob	Fructose-bisphosphate aldolase, class i	N/A	-0.607639	-0.0163807	-0.31201	0.599033	0	0	0
Q9D5T0	Atad1	ATPase family AAA domain-containing protein 1	-0.218112	N/A	-0.395929	-0.30702	1.72254	0	1	1
Q8VCR3	Tmem242	Transmembrane protein 242	N/A	-0.277184	-0.334334	-0.305759	3.13515	0	1	1
P51150	Rab7	RAB7, member RAS oncogene family	N/A	-0.227523	-0.362492	-0.295007	2.00501	0	1	1
Q99JY9	Actr3	Actin-related protein 3	-0.370117	-0.201477	N/A	-0.285797	1.70069	0	0	1
P47962	Rpl5	60S ribosomal protein L5	0.210888	-0.773072	N/A	-0.281092	0.301769	0	0	0
Q921L3	Tmco1	Transmembrane and coiled-coil domains 1	N/A	-0.23011	-0.325449	-0.277779	2.36082	0	0	1
Q9CQV8	Ywhab	Tyrosine 3-monooxygenase/tryptophan 5-monooxygenase activation protein, beta polypeptide	-0.242226	-0.309824	N/A	-0.276025	2.78843	0	0	1
P19157	Gstp1	Glutathione s-transferase, pi 1	-0.248776	N/A	-0.288734	-0.268755	3.43057	0	1	1
P62806	Hist1h4j	H4 clustered histone 6	N/A	-0.193222	-0.330284	-0.261753	1.84201	0	0	1
P70245	Ebp	Phenylalkylamine ca2+ antagonist (emopamil) binding protein	N/A	0.103128	-0.622887	-0.25988	0.389697	0	0	0
Q8JZN5	Acad9	Acyl-CoA dehydrogenase family member 9, mitochondrial	-0.378307	N/A	-0.139061	-0.258684	1.20456	0	1	0
Q9DB25	Alg5	Asparagine-linked glycosylation 5 (dolichyl-phosphate beta-glucosyltransferase)	N/A	0.00129784	-0.506373	-0.252538	0.561923	0	0	0
Q8R2U0	Seh1l	SEH1-like (S. cerevisiae	N/A	-0.0105703	-0.480297	-0.245434	0.59267	0	0	0
Q60605	Myl6	Myosin, light polypeptide 6, alkali, smooth muscle and non-muscle	-0.101227	N/A	-0.389357	-0.245292	0.972613	0	0	0
P11983	Tcp1	T-complex protein 1 subunit alpha	N/A	-0.434266	-0.0491882	-0.241727	0.719662	0	0	0
P51863	Atp6v0d1	Atpase, h+ transporting, lysosomal v0 subunit d1	N/A	-0.106715	-0.370434	-0.238575	1.02899	0	0	0
P61458	Pcbd1	Pterin-4-alpha-carbinolamine dehydratase	N/A	-0.471369	-0.000634926	-0.236002	0.566724	0	0	0
P63087	Ppp1cc	Serine/threonine-protein phosphatase PP1-gamma catalytic subunit	-0.545635	N/A	0.0771062	-0.234264	0.412141	0	1	0
Q8CC88	Vwa8	Von Willebrand factor A domain-containing protein 8	-0.693085	N/A	0.233643	-0.229721	0.256863	0	1	0
Q64471	Gstt1	Glutathione s-transferase, theta 1	-0.303775	N/A	-0.14602	-0.224897	1.50225	0	0	1
Q9DBJ1	Pgam1	2,3-bisphosphoglycerate-dependent phosphoglycerate mutase	N/A	-0.294986	-0.150929	-0.222958	1.59556	0	0	1
Q9CYW4	Hdhd3	Haloacid dehalogenase-like hydrolase domain-containing protein 3	-0.323678	-0.108674	N/A	-0.216176	1.13126	0	1	0
Q9WV85	Nme3	Nucleoside diphosphate kinase 3	N/A	-0.244805	-0.173124	-0.208964	2.36152	0	1	1
P16125	Ldhb	L-lactate dehydrogenase b chain	N/A	-0.517482	0.108223	-0.204629	0.351836	0	1	0
Q9CY73	Mrpl44	39S ribosomal protein L44, mitochondrial	-0.250921	N/A	-0.140857	-0.195889	1.75826	0	1	1
Q76MZ3	Ppp2r1a	Serine/threonine-protein phosphatase 2A 65 kDa regulatory subunit A alpha isoform	-0.572759	0.185613	N/A	-0.193573	0.265538	0	0	0
P97494	Gclc	Glutamate-cysteine ligase, catalytic subunit	-0.560281	N/A	0.17479	-0.192746	0.27378	0	0	0
P99029	Prdx5	Peroxiredoxin-5, mitochondrial	-0.381235	N/A	0.0153548	-0.18294	0.517343	0	1	0
P97807	Fh1	Fumarate hydratase, mitochondrial	N/A	-0.213721	-0.147058	-0.18039	2.26839	0	1	1
Q8BKZ9	Pdhx	Pyruvate dehydrogenase protein X component, mitochondrial	N/A	-0.319532	-0.0273956	-0.173464	0.679126	0	1	0
P68372	Tubb4b	Tubulin, beta 4b class ivb	-0.020399	-0.324473	N/A	-0.172436	0.646948	0	0	0
P02088	Hbb-bs	Hemoglobin, beta adult s chain	N/A	0.346758	-0.690218	-0.17173	0.163121	0	0	0
Q9NYQ2	Hao2	Hydroxyacid oxidase 2	N/A	-0.233396	-0.109172	-0.171284	1.46492	0	1	1
Q9D938	Tmem160	Transmembrane protein 160	0.171079	N/A	-0.507603	-0.168262	0.256911	0	0	0
Q9Z211	Pex11a	Peroxisomal membrane protein 11A	-0.244531	N/A	-0.0788379	-0.161685	1.10175	0	0	0
P70290	Mpp1	55 kDa erythrocyte membrane protein	-0.0292641	N/A	-0.276992	-0.153128	0.708245	0	0	0
Q8CGK3	Lonp1	Lon protease homolog, mitochondrial	N/A	-0.0472341	-0.253567	-0.1504	0.837338	0	1	0
Q61029	Tmpo	Lamina-associated polypeptide 2, isoforms alpha/zeta	N/A	-0.0379026	-0.25846	-0.148181	0.77157	0	0	0
P62242	Rps8	Small subunit ribosomal protein s8e	-0.174638	N/A	-0.120482	-0.14756	2.27701	0	0	1
P17742	Ppia	Peptidyl-prolyl cis-trans isomerase A	N/A	-0.319352	0.0263043	-0.146524	0.471112	0	0	0
Q8BYL4	Yars2	Tyrosyl-trna synthetase 2 (mitochondrial)	0.0214797	-0.313369	N/A	-0.145945	0.4859	0	1	0
Q9ERN0	Scamp2	Secretory carrier-associated membrane protein 2	N/A	-0.224166	-0.0640726	-0.144119	1.02436	0	0	0
P53994	Rab2a	RAB2A, member RAS oncogene family	-0.0811406	-0.189993	N/A	-0.135567	1.35332	0	0	1
P14131	Rps16	Small subunit ribosomal protein s16e	0.0997665	-0.362881	N/A	-0.131557	0.300189	0	0	0
P17225	Ptbp1	Plays a role in pre-mRNA splicing and in the regulation of alternative splicing events. Activates exon skipping of its own pre- mRNA during muscle cell differentiation. Binds to the polypyrimidine tract of introns. May promote RNA looping when bound to two separate polypyrimidine tracts in the same pre-mRNA. May promote the binding of U2 snRNP to pre-mRNA. Cooperates with RAVER1 to modulate switc…	N/A	-0.376564	0.11929	-0.128637	0.270477	0	0	0
P62880	Gnb2	Guanine nucleotide-binding protein G(I)/G(S)/G(T) subunit beta-2	N/A	-0.163042	-0.0846703	-0.123856	1.61957	0	0	1
O54734	Ddost	Dolichyl-diphosphooligosaccharide--protein glycosyltransferase 48 kDa subunit	-0.0641631	N/A	-0.178045	-0.121104	1.18759	0	0	0
Q9D0K2	Oxct1	Succinyl-CoA:3-ketoacid coenzyme A transferase 1, mitochondrial	N/A	-0.244241	0.00273852	-0.120751	0.551425	0	1	0
Q9D7L8	Tmigd1	Transmembrane and immunoglobulin domain-containing protein 1	0.177982	N/A	-0.400758	-0.111388	0.193006	0	0	0
Q80WJ7	Mtdh	Protein LYRIC	0.165815	-0.384904	N/A	-0.109544	0.200287	0	0	0
Q9D7P6	Iscu	Iron-sulfur cluster assembly enzyme ISCU, mitochondrial	N/A	-0.259668	0.0408223	-0.109423	0.397316	0	1	0
Q9D8N0	Eef1g	Eukaryotic translation elongation factor 1 gamma	0.12618	-0.320072	N/A	-0.0969459	0.221223	0	0	0
Q9CQ62	Decr1	2,4-dienoyl-CoA reductase, mitochondrial	N/A	0.000432744	-0.177506	-0.0885368	0.562077	0	1	0
P46412	Gpx3	Glutathione peroxidase 3	0.152638	N/A	-0.320432	-0.0838972	0.176087	0	0	0
Q8R3F5	Mcat	Malonyl-CoA-acyl carrier protein transacylase, mitochondrial	-0.038347	N/A	-0.127226	-0.0827867	1.05672	0	1	0
Q9WV68	Decr2	2,4-dienoyl-CoA reductase [(3E)-enoyl-CoA-producing], peroxisomal	0.0515809	N/A	-0.180201	-0.0643101	0.29193	0	0	0
P35293	Rab18	RAB18, member RAS oncogene family	0.0681893	N/A	-0.179662	-0.0557362	0.230029	0	0	0
O88575	Slc6a20b	Solute carrier family 6 (neurotransmitter transporter, amino acid/orphan) member 15/16/17/18/20	0.220082	N/A	-0.303686	-0.0418017	0.0735759	0	0	0
Q9CR76	Tmem186	Transmembrane protein 186	N/A	0.16221	-0.237405	-0.0375973	0.0877783	0	1	0
Q6NSQ9	G6pc3	Glucose 6 phosphatase, catalytic, 3	N/A	0.29678	-0.356033	-0.0296263	0.040588	0	0	0
Q8BI08	Mal2	Mal, t cell differentiation protein 2	0.0787464	-0.129324	N/A	-0.0252886	0.115909	0	0	0
Q9CQ85	Timm22	Mitochondrial import inner membrane translocase subunit Tim22	-0.0346922	N/A	0.0255958	-0.0045482	0.0692896	0	1	0
P63001	Rac1	Ras-related C3 botulinum toxin substrate 1	N/A	0.22404	-0.221859	0.00109078	0.00210061	0	0	0
Q8K4F5	Abhd11	Protein ABHD11	-0.0192435	N/A	0.0447438	0.0127502	0.200684	0	1	0
P61922	Abat	4-aminobutyrate aminotransferase / (S)-3-amino-2-methylpropionate transaminase	N/A	0.0809305	-0.0373251	0.0218027	0.183915	0	1	0
P51175	Ppox	Protoporphyrinogen/coproporphyrinogen iii oxidase	N/A	-0.116895	0.16633	0.0247172	0.0809622	0	1	0
Q9JKL4	Ndufaf3	NADH dehydrogenase [ubiquinone] 1 alpha subcomplex assembly factor 3	N/A	-0.295057	0.352646	0.0287942	0.0397256	0	1	0
P35762	Cd81	CD81 antigen	-0.162832	0.223917	N/A	0.0305425	0.0727523	0	0	0
Q921H9	Coa7	Cytochrome c oxidase assembly factor 7	-0.0707544	0.136454	N/A	0.0328498	0.155386	0	1	0
Q5IRJ6	Slc30a9	Zinc transporter 9	0.124328	N/A	-0.0574667	0.0334307	0.183382	0	1	0
Q61387	Cox7a2l	Cytochrome c oxidase subunit 7a-related protein, mitochondrial	-0.035387	N/A	0.127105	0.045859	0.297631	0	1	0
B2RSH2	Gnai1	Guanine nucleotide binding protein (g protein), alpha inhibiting 1	0.0869196	N/A	0.0163537	0.0516366	0.840554	0	0	0
Q60759	Gcdh	Glutaryl-CoA dehydrogenase, mitochondrial	N/A	0.0378742	0.0731347	0.0555044	1.61501	0	1	1
Q9CRB9	Chchd3	Coiled-coil-helix-coiled-coil-helix domain-containing protein 3, mitochondrial	N/A	0.228357	-0.116974	0.0556917	0.158372	0	1	0
Q9WUM5	Suclg1	Succinate--CoA ligase [ADP/GDP-forming] subunit alpha, mitochondrial	N/A	0.00100953	0.1141	0.057555	0.576031	0	1	0
Q60936	Adck3	Atypical kinase COQ8A, mitochondrial	0.162726	-0.0304277	N/A	0.066149	0.370697	0	1	0
Q8R127	Sccpdh	Saccharopine dehydrogenase-like oxidoreductase	0.261952	N/A	-0.120984	0.0704838	0.183571	0	0	0
Q9D0L4	Adck1	Uncharacterized aarF domain-containing protein kinase 1	N/A	0.504264	-0.359046	0.0726092	0.0778189	0	1	0
P17563	Selenbp1	Selenium-binding protein 1	-0.0135963	N/A	0.160533	0.0734683	0.46866	0	0	0
O54909	Rdh16	Cis-retinol androgen dehydrogenase 1	0.147437	N/A	0.016211	0.081824	0.714675	0	0	0
Q3KNM2	Marchf5	Membrane associated ring-ch-type finger 5	0.0714881	N/A	0.0947766	0.0831323	2.6172	0	1	1
P12815	Pdcd6	Programmed cell death protein 6	N/A	0.373175	-0.177555	0.0978098	0.176369	0	0	0
Q61102	Abcb7	ATP-binding cassette sub-family B member 7, mitochondrial	N/A	-0.135935	0.334454	0.0992596	0.214075	0	1	0
O70252	Hmox2	Heme oxygenase 2	-0.0532093	0.252537	N/A	0.0996638	0.350533	0	0	0
Q9EQ20	Aldh6a1	Methylmalonate-semialdehyde dehydrogenase [acylating], mitochondrial	N/A	0.190931	0.0315364	0.111234	0.801735	0	1	0
P56391	Cox6b1	Cytochrome c oxidase subunit 6B1	N/A	0.172359	0.0931545	0.132757	1.6878	0	1	1
Q91ZE0	Tmlhe	Trimethyllysine dioxygenase, mitochondrial	0.326422	-0.0607584	N/A	0.132832	0.371439	0	1	0
Q60766	Irgm1	Immunity-related GTPase family M protein 1	0.865285	-0.587273	N/A	0.139006	0.0894026	0	0	0
Q9Z2J0	Slc23a1	Solute carrier family 23 (nucleobase transporters), member 1	N/A	-0.0605778	0.339822	0.139622	0.378343	0	0	0
Q8R1I1	Uqcr10	Cytochrome b-c1 complex subunit 9	N/A	0.188907	0.092884	0.140896	1.53476	0	1	1
P58281	Opa1	Dynamin-like 120 kDa protein, mitochondrial	0.185993	N/A	0.126841	0.156417	2.23967	0	1	1
P35486	Pdha1	Pyruvate dehydrogenase E1 component subunit alpha, somatic form, mitochondrial	N/A	0.130404	0.189793	0.160098	2.26367	0	1	1
O08756	Hsd17b10	3-hydroxyacyl-CoA dehydrogenase / 3-hydroxy-2-methylbutyryl-CoA dehydrogenase	N/A	0.129745	0.194717	0.162231	2.16851	0	1	1
P48771	Cox7a2	Cytochrome c oxidase subunit 7A2, mitochondrial	N/A	0.25411	0.0844725	0.169291	1.12384	0	1	0
Q5F285	Tmem256	Transmembrane protein 256	0.125916	0.219711	N/A	0.172813	1.79925	0	0	1
Q91WD5	Ndufs2	NADH dehydrogenase [ubiquinone] iron-sulfur protein 2, mitochondrial	N/A	0.107956	0.277747	0.192851	1.25549	0	1	0
Q99LB7	Sardh	Sarcosine dehydrogenase, mitochondrial	N/A	-0.0110936	0.406428	0.197667	0.53234	0	1	0
Q8VE95	Lrrc24	Leucine-rich repeat-containing protein 24	-0.04989	0.453333	N/A	0.201722	0.442612	0	1	0
Q3URS9	Ccdc51	Coiled-coil domain-containing protein 51	N/A	-0.0673341	0.491904	0.212285	0.416352	0	1	0
Q9D1I2	Card19	Caspase recruitment domain-containing protein 19	0.459746	N/A	-0.0350322	0.212357	0.477665	0	1	0
Q8VC69	Slc22a6	Mfs transporter, oct family, solute carrier family 22 (organic anion transporter), member 6	N/A	0.0278618	0.399445	0.213653	0.656494	0	0	0
Q8JZR0	Acsl5	Acyl-coa synthetase long-chain family member 5	0.394953	N/A	0.033793	0.214373	0.678875	0	1	0
Q922B1	Macrod1	O-acetyl-ADP-ribose deacetylase MACROD1	0.170181	0.276318	N/A	0.22325	1.95833	0	1	1
Q9DCX2	Atp5h	Atp synthase, h+ transporting, mitochondrial f0 complex, subunit d	N/A	0.273098	0.177216	0.225157	2.09282	0	1	1
P12787	Cox5a	Cytochrome c oxidase subunit 5A, mitochondrial	N/A	0.368936	0.0828388	0.225887	0.905354	0	1	0
P05201	Got1	Glutamic-oxaloacetic transaminase 1, soluble	N/A	-0.065642	0.543496	0.238927	0.431957	0	0	0
Q49B93	Slc5a12	Solute carrier family 5 (sodium-coupled monocarboxylate transporter), member 8/12	0.103128	N/A	0.383386	0.243257	0.990385	0	0	0
Q99LC3	Ndufa10	NADH dehydrogenase [ubiquinone] 1 alpha subcomplex subunit 10, mitochondrial	N/A	0.0648829	0.427821	0.246352	0.779632	0	1	0
P85094	Isoc2a	Isochorismatase domain-containing protein 2a	N/A	0.399991	0.0942361	0.247114	0.925891	0	1	0
Q8BMS4	Coq3	Ubiquinone biosynthesis O-methyltransferase, mitochondrial	0.0681893	0.436908	N/A	0.252549	0.786793	0	1	0
Q3V384	Lace1	Peroxisome-assembly atpase	N/A	-0.276188	0.793688	0.25875	0.249785	0	1	0
Q3UEG6	Agxt2	Alanine--glyoxylate aminotransferase 2, mitochondrial	N/A	0.345623	0.190552	0.268088	1.72403	0	1	1
Q03265	Atp5a1	Atp synthase, h+ transporting, mitochondrial f1 complex, alpha subunit 1	N/A	0.187261	0.354001	0.270631	1.65039	0	1	1
Q91VR2	Atp5c1	Atp synthase, h+ transporting, mitochondrial f1 complex, gamma polypeptide 1	N/A	0.313478	0.2587	0.286089	3.10411	0	1	1
Q9CRA7	Atp5s	Atp synthase, h+ transporting, mitochondrial f0 complex, subunit s	N/A	0.281194	0.321697	0.301446	3.56158	0	1	1
Q8VCZ9	Prodh2	Proline dehydrogenase (oxidase) 2	0.317304	N/A	0.302992	0.310148	4.95055	0	1	1
P03893	mt-Nd2	Nadh-ubiquinone oxidoreductase chain 2	N/A	0.322505	0.304394	0.31345	4.65794	0	1	1
P00405	mt-Co2	Cytochrome c oxidase subunit 2	N/A	0.475396	0.218843	0.34712	1.44393	0	1	1
Q9DB20	Atp5o	Atp synthase, h+ transporting, mitochondrial f1 complex, o subunit	N/A	0.398569	0.31429	0.35643	2.8333	0	1	1
Q9EPE9	Atp13a1	Manganese-transporting p-type atpase	0.62742	N/A	0.0996318	0.363526	0.79124	0	0	0
Q6NVE9	Pptc7	PTC7 protein phosphatase homolog (S. cerevisiae)	-0.119228	N/A	0.848157	0.364464	0.412843	0	1	0
Q3U4I7	Pyroxd2	Pyridine nucleotide-disulfide oxidoreductase domain-containing protein 2	N/A	0.55768	0.178492	0.368086	1.09664	0	1	0
Q7TMF3	Ndufa12	NADH dehydrogenase [ubiquinone] 1 alpha subcomplex subunit 12	N/A	0.471031	0.269991	0.370511	1.79958	0	1	1
Q922Q1	Mtarc2	Mitochondrial amidoxime reducing component 2	N/A	0.523662	0.223793	0.373728	1.35409	0	1	1
Q8VCF0	Mavs	Mitochondrial antiviral-signaling protein	N/A	0.567156	0.220701	0.393929	1.2566	0	1	0
Q9DC69	Ndufa9	NADH dehydrogenase [ubiquinone] 1 alpha subcomplex subunit 9, mitochondrial	N/A	0.344147	0.447632	0.395889	2.70526	0	1	1
Q5SWY8	Slc5a10	Solute carrier family 5 (sodium/glucose cotransporter), member 10	N/A	-0.0283958	0.827494	0.399549	0.524186	0	0	0
Q8BIG7	Comtd1	Catechol O-methyltransferase domain-containing protein 1	0.741402	N/A	0.0588014	0.400102	0.66995	0	1	0
Q62261	Sptbn1	Spectrin beta chain, non-erythrocytic 1	N/A	0.421371	0.524866	0.473119	2.93298	0	0	1
Q9D3D9	Atp5d	Atp synthase, h+ transporting, mitochondrial f1 complex, delta subunit	N/A	0.314755	0.638584	0.476669	1.53836	0	1	1
Q9WVT6	Car14	Carbonic anhydrase 14	0.800662	N/A	0.197362	0.499012	0.946531	0	0	0
Q9DCS9	Ndufb10	NADH dehydrogenase [ubiquinone] 1 beta subcomplex subunit 10	0.783582	0.23008	N/A	0.506831	1.04044	0	1	0
P97930	Dtymk	Thymidylate kinase	0.250234	0.88924	N/A	0.569737	1.01533	0	0	0
Q8K3J1	Ndufs8	NADH dehydrogenase [ubiquinone] iron-sulfur protein 8, mitochondrial	0.351967	0.943209	N/A	0.647588	1.21782	0	1	0
Q9DC70	Ndufs7	NADH dehydrogenase [ubiquinone] iron-sulfur protein 7, mitochondrial	N/A	0.827575	0.47415	0.650863	1.7987	0	1	1
Q91Y63	Slc13a3	Solute carrier family 13 (sodium-dependent dicarboxylate transporter), member 2/3/5	N/A	1.10856	0.343124	0.725841	1.07392	0	0	0
Q9QXW9	Slc7a8	Solute carrier family 7 (cationic amino acid transporter, y+ system), member 8	0.811553	N/A	0.643856	0.727705	2.86623	0	0	1
P56135	Atp5j2	Atp synthase, h+ transporting, mitochondrial f0 complex, subunit f2	0.688762	0.779722	N/A	0.734242	3.66682	0	1	1
Q91VS7	Mgst1	Microsomal glutathione S-transferase 1	N/A	1.19925	0.552869	0.876059	1.44583	0	1	1
Q8VDN2	Atp1a1	Sodium/potassium-transporting ATPase subunit alpha-1	N/A	0.893518	0.941933	0.917725	4.77633	0	0	1
P52480	Pkm	Pyruvate kinase, muscle	1.76888	N/A	0.390117	1.0795	0.898044	0	0	0
Q9DB05	Napa	N-ethylmaleimide sensitive fusion protein attachment protein alpha	2.20958	N/A	-0.0407788	1.0844	0.54276	0	0	0
Q9ERU9	Ranbp2	E3 SUMO-protein ligase RanBP2	-1.72485	N/A	N/A	N/A	N/A	0	0	0
Q9D883	U2af1	U2 small nuclear ribonucleoprotein auxiliary factor (U2AF) 1	-1.35797	N/A	N/A	N/A	N/A	0	0	0
Q9DB70	Fundc1	FUN14 domain-containing protein 1	0.00317044	N/A	N/A	N/A	N/A	0	1	0
P61211	Arl1	ADP-ribosylation factor-like protein 1	-1.27345	N/A	N/A	N/A	N/A	0	0	0
P62075	Timm13	Mitochondrial import inner membrane translocase subunit Tim13	0.111031	N/A	N/A	N/A	N/A	0	1	0
P45377	Akr1b8	Aldose reductase-related protein 2	-0.411963	N/A	N/A	N/A	N/A	0	0	0
Q8R2Q4	Gfm2	Ribosome-releasing factor 2, mitochondrial	-0.341885	N/A	N/A	N/A	N/A	0	1	0
Q9CR58	Slc25a30	Solute carrier family 25 (mitochondrial carrier), member 14/30	-0.201477	N/A	N/A	N/A	N/A	0	1	0
O54984	Asna1	Guided entry of tail-anchored proteins factor 3, atpase	-0.353045	N/A	N/A	N/A	N/A	0	0	0
P70172	Slc10a2	Solute carrier family 10 (sodium/bile acid cotransporter), member 2	0.650489	N/A	N/A	N/A	N/A	0	0	0
P62827	Ran	GTP-binding nuclear protein Ran	-0.691103	N/A	N/A	N/A	N/A	0	0	0
O89104	Sypl2	Synaptophysin-like protein 2	-0.264859	N/A	N/A	N/A	N/A	0	0	0
Q3THE2	Myl12b	Myosin, light chain 12b, regulatory	-0.44336	N/A	N/A	N/A	N/A	0	0	0
O35887	Calu	Calumenin	-0.418311	N/A	N/A	N/A	N/A	0	0	0
Q9EQQ2	Yipf5	Protein YIPF5	-0.629858	N/A	N/A	N/A	N/A	0	0	0
Q9CQE7	Ergic3	Endoplasmic reticulum-Golgi intermediate compartment protein 3	-0.102496	N/A	N/A	N/A	N/A	0	0	0
O55234	Psmb5	Proteasome subunit beta type-5	-0.116379	N/A	N/A	N/A	N/A	0	0	0
Q99K30	Eps8l2	Epidermal growth factor receptor kinase substrate 8-like protein 2	-0.466776	N/A	N/A	N/A	N/A	0	0	0
Q9DBS1	Tmem43	Transmembrane protein 43	-0.26701	N/A	N/A	N/A	N/A	0	0	0
Q9DBU0	Tm9sf1	Transmembrane 9 superfamily member 1	-0.68059	N/A	N/A	N/A	N/A	0	0	0
Q9CYH2	Fam213a	Redox-regulatory protein FAM213A	-0.659609	N/A	N/A	N/A	N/A	0	1	0
Q9D6J6	Ndufv2	NADH dehydrogenase [ubiquinone] flavoprotein 2, mitochondrial	0.426211	N/A	N/A	N/A	N/A	0	1	0
Q8BXZ1	Tmx3	Thioredoxin-related transmembrane protein 3	-0.457474	N/A	N/A	N/A	N/A	0	0	0
Q9ER88	Dap3	28S ribosomal protein S29, mitochondrial	-0.327475	N/A	N/A	N/A	N/A	0	1	0
Q8BGF6	Elmod2	ELMO domain-containing protein 2	0.171975	N/A	N/A	N/A	N/A	0	0	0
A2APT9	Klhdc7a	Kelch domain-containing protein 7a	-0.149745	N/A	N/A	N/A	N/A	0	0	0
Q9D9V3	Echdc1	Ethylmalonyl-CoA decarboxylase	0.19862	N/A	N/A	N/A	N/A	0	1	0
P62245	Rps15a	Small subunit ribosomal protein s15ae	-0.348703	N/A	N/A	N/A	N/A	0	0	0
P62855	Rps26	Small subunit ribosomal protein s26e	-0.22489	N/A	N/A	N/A	N/A	0	0	0
P84099	Rpl19	Large subunit ribosomal protein l19e	-0.329051	N/A	N/A	N/A	N/A	0	0	0
P42932	Cct8	Chaperonin containing tcp1, subunit 8 (theta)	-0.265743	N/A	N/A	N/A	N/A	0	0	0
Q8C1E7	Tmem120a	Transmembrane protein 120A	-0.324581	N/A	N/A	N/A	N/A	0	0	0
Q9QX60	Dguok	Deoxyguanosine kinase, mitochondrial	0.186247	N/A	N/A	N/A	N/A	0	1	0
Q80X80	C2cd2l	C2 calcium-dependent domain containing 2-like	-0.00153007	N/A	N/A	N/A	N/A	0	0	0
P99024	Tubb5	Tubulin beta-5 chain	-0.126785	N/A	N/A	N/A	N/A	0	0	0
P05064	Aldoa	Fructose-bisphosphate aldolase A	-0.446659	N/A	N/A	N/A	N/A	0	0	0
P48036	Anxa5	Annexin A5	-0.0753376	N/A	N/A	N/A	N/A	0	0	0
Q8BU33	Ilvbl	Acetolactate synthase-like protein	-0.0412538	N/A	N/A	N/A	N/A	0	0	0
P11438	Lamp1	Lysosome-associated membrane glycoprotein 1	-0.0362596	N/A	N/A	N/A	N/A	0	0	0
Q9DBX3	Susd2	Sushi domain-containing protein 2	0.669662	N/A	N/A	N/A	N/A	0	0	0
O09117	Sypl	Synaptophysin-like protein 1	-0.263092	N/A	N/A	N/A	N/A	0	0	0
P59017	Bcl2l13	BCL2-like 13 (apoptosis facilitator)	0.488309	N/A	N/A	N/A	N/A	0	1	0
Q9CPY7	Lap3	Leucine aminopeptidase 3	-0.375179	N/A	N/A	N/A	N/A	0	1	0
P06745	Gpi1	Glucose-6-phosphate isomerase 1	-0.300679	N/A	N/A	N/A	N/A	0	0	0
Q3UQ84	Tars2	Threonine--tRNA ligase, mitochondrial	0.0507455	N/A	N/A	N/A	N/A	0	1	0
Q8BWN8	Acot4	Acyl-coenzyme a thioesterase 1/2/4	-0.33428	N/A	N/A	N/A	N/A	0	0	0
Q9WUB7	Clcnka	Chloride channel protein ClC-Ka	0.873971	N/A	N/A	N/A	N/A	0	0	0
Q8JZQ2	Afg3l2	AFG3-like AAA ATPase 2	0.0866479	N/A	N/A	N/A	N/A	0	1	0
P61161	Actr2	Actin-related protein 2	0.0142124	N/A	N/A	N/A	N/A	0	0	0
P01897	H2-L	H-2 class I histocompatibility antigen, L-D alpha chain	0.489132	N/A	N/A	N/A	N/A	0	0	0
Q8JZN7	Rhot2	Ras homolog family member t2	0.336969	N/A	N/A	N/A	N/A	0	1	0
P70441	Slc9a3r1	Solute carrier family 9 (sodium/hydrogen exchanger), member 3 regulator 1	-0.294668	N/A	N/A	N/A	N/A	0	0	0
O88576	Slc6a18	Sodium-dependent neutral amino acid transporter B(0)AT3	0.746915	N/A	N/A	N/A	N/A	0	0	0
Q8BIP0	Dars2	Aspartate--tRNA ligase, mitochondrial	N/A	-0.408206	N/A	N/A	N/A	0	1	0
A2ASZ8	Slc25a25	Calcium-binding mitochondrial carrier protein SCaMC-2	N/A	0.422233	N/A	N/A	N/A	0	1	0
P43274	Hist1h1e	H1.4 linker histone, cluster member	N/A	-1.88747	N/A	N/A	N/A	0	0	0
Q9CR21	Ndufab1	Nadh dehydrogenase (ubiquinone) 1 alpha/beta subcomplex 1, acyl-carrier protein	N/A	0.030548	N/A	N/A	N/A	0	1	0
Q61081	Cdc37	Cell division cycle protein 37	N/A	-1.17932	N/A	N/A	N/A	0	0	0
A2AIL4	Ndufaf6	Nadh dehydrogenase [ubiquinone] 1 alpha subcomplex assembly factor 6	N/A	-0.501933	N/A	N/A	N/A	0	1	0
Q3V1L4	Nt5c2	Cytosolic purine 5'-nucleotidase	N/A	0.0513025	N/A	N/A	N/A	0	0	0
P10639	Txn1	Thioredoxin	N/A	-0.789337	N/A	N/A	N/A	0	0	0
Q8C025	Chpt1	Diacylglycerol cholinephosphotransferase	N/A	-1.03564	N/A	N/A	N/A	0	1	0
Q9ERS2	Ndufa13	NADH dehydrogenase [ubiquinone] 1 alpha subcomplex subunit 13	N/A	0.771294	N/A	N/A	N/A	0	1	0
P61982	Ywhag	Tyrosine 3-monooxygenase/tryptophan 5-monooxygenase activation protein, gamma polypeptide	N/A	-0.61116	N/A	N/A	N/A	0	0	0
Q9Z2Y8	Prosc	Pyridoxal phosphate homeostasis protein	N/A	-0.73865	N/A	N/A	N/A	0	1	0
Q9D0D3	Mtpap	Poly(A) RNA polymerase, mitochondrial	N/A	-0.490456	N/A	N/A	N/A	0	1	0
Q8BPE4	Tmem177	Transmembrane protein 177	N/A	-0.110511	N/A	N/A	N/A	0	1	0
Q8R1V4	Tmed4	Transmembrane emp24 domain-containing protein 4	N/A	-0.186229	N/A	N/A	N/A	0	0	0
O55142	Rpl35a	Large subunit ribosomal protein l35ae	N/A	-0.509368	N/A	N/A	N/A	0	0	0
Q99JI6	Rap1b	Ras-related protein Rap-1b	N/A	-0.0493823	N/A	N/A	N/A	0	0	0
P50518	Atp6v1e1	Atpase, h+ transporting, lysosomal v1 subunit e1	N/A	0.470615	N/A	N/A	N/A	0	0	0
O35386	Phyh	Phytanoyl-CoA dioxygenase, peroxisomal	N/A	-0.246977	N/A	N/A	N/A	0	1	0
Q9ES97	Rtn3	Reticulon-3	N/A	-0.203751	N/A	N/A	N/A	0	0	0
Q6P1B1	Xpnpep1	X-prolyl aminopeptidase (aminopeptidase p) 1, soluble	N/A	-0.612064	N/A	N/A	N/A	0	0	0
O08709	Prdx6	Peroxiredoxin 6	N/A	-0.566186	N/A	N/A	N/A	0	1	0
Q91WU5	As3mt	Arsenite methyltransferase	N/A	-0.188315	N/A	N/A	N/A	0	0	0
Q8JZV9	Bdh2	3-hydroxybutyrate dehydrogenase type 2	N/A	-0.344996	N/A	N/A	N/A	0	0	0
Q922E6	Fastkd2	FAST kinase domain-containing protein 2, mitochondrial	N/A	-0.373252	N/A	N/A	N/A	0	1	0
Q91YP2	Nln	Neurolysin, mitochondrial	N/A	-0.137092	N/A	N/A	N/A	0	1	0
Q9CQ91	Ndufa3	NADH dehydrogenase [ubiquinone] 1 alpha subcomplex subunit 3	N/A	-0.197617	N/A	N/A	N/A	0	1	0
Q6ZWV3	Rpl10	Ribosomal protein L10	N/A	-0.485822	N/A	N/A	N/A	0	0	0
Q99PT1	Arhgdia	Rho gdp dissociation inhibitor (gdi) alpha	N/A	-0.182377	N/A	N/A	N/A	0	0	0
P14206	Rpsa	Small subunit ribosomal protein sae	N/A	-0.550169	N/A	N/A	N/A	0	0	0
Q91YI0	Asl	Argininosuccinate lyase	N/A	0.171719	N/A	N/A	N/A	0	0	0
P62983	Rps27a	Ubiquitin-40S ribosomal protein S27a	N/A	-1.01293	N/A	N/A	N/A	0	0	0
O35409	Folh1	Glutamate carboxypeptidase ii (folate hydrolase 1)	N/A	0.565597	N/A	N/A	N/A	0	0	0
Q7M6Y3	Picalm	Phosphatidylinositol-binding clathrin assembly protein	N/A	-0.232972	N/A	N/A	N/A	0	0	0
P23359	Bmp7	Bone morphogenetic protein 7	N/A	0.519844	N/A	N/A	N/A	0	0	0
P26039	Tln1	Talin-1	N/A	-0.684063	N/A	N/A	N/A	0	0	0
P18572	Bsg	Basigin	N/A	-0.812992	N/A	N/A	N/A	0	0	0
P16406	Enpep	Glutamyl aminopeptidase	N/A	0.0203422	N/A	N/A	N/A	0	0	0
Q8VDG7	Pafah2	Platelet-activating factor acetylhydrolase 2, cytoplasmic	N/A	-0.204798	N/A	N/A	N/A	0	0	0
Q8R1S0	Coq6	Ubiquinone biosynthesis monooxygenase COQ6, mitochondrial	N/A	0.200881	N/A	N/A	N/A	0	1	0
P62492	Rab11a	RAB11A, member RAS oncogene family	N/A	0.441802	N/A	N/A	N/A	0	0	0
P11881	Itpr1	Inositol 1,4,5-trisphosphate receptor type 1	N/A	0.00891709	N/A	N/A	N/A	0	0	0
Q9DBT9	Dmgdh	Dimethylglycine dehydrogenase, mitochondrial	N/A	0.281431	N/A	N/A	N/A	0	1	0
P30115	Gsta3	Glutathione s-transferase, alpha 3	N/A	0.52657	N/A	N/A	N/A	0	0	0
Q9Z0M5	Lipa	Lysosomal acid lipase/cholesteryl ester hydrolase	N/A	-0.0468167	N/A	N/A	N/A	0	0	0
P14246	Slc2a2	Solute carrier family 2, facilitated glucose transporter member 2	N/A	0.951812	N/A	N/A	N/A	0	0	0
Q9Z2V4	Pck1	Phosphoenolpyruvate carboxykinase, cytosolic [GTP]	N/A	0.049352	N/A	N/A	N/A	0	0	0
P40142	Tkt	Transketolase	N/A	0.0861044	N/A	N/A	N/A	0	0	0
Q9Z306	Slc22a4	Solute carrier family 22 member 4	N/A	N/A	-0.102899	N/A	N/A	0	0	0
Q9Z2X1	Hnrnpf	Heterogeneous nuclear ribonucleoprotein f/h	N/A	N/A	-0.518474	N/A	N/A	0	0	0
Q9Z2A7	Dgat1	Diacylglycerol O-acyltransferase 1	N/A	N/A	-0.324202	N/A	N/A	0	0	0
Q9Z1X2	Ptdss2	Phosphatidylserine synthase 2	N/A	N/A	-0.297094	N/A	N/A	0	0	0
Q9Z0W3	Nup160	Nuclear pore complex protein Nup160	N/A	N/A	-0.0594348	N/A	N/A	0	0	0
Q9Z0S9	Rabac1	Prenylated Rab acceptor protein 1	N/A	N/A	-0.331137	N/A	N/A	0	0	0
Q9Z0S6	Cldn10	Claudin-10	N/A	N/A	0.982218	N/A	N/A	0	0	0
Q9WUZ9	Entpd5	Ectonucleoside triphosphate diphosphohydrolase 5	N/A	N/A	-0.598544	N/A	N/A	0	0	0
Q9WU40	Lemd3	Inner nuclear membrane protein man1	N/A	N/A	0.237319	N/A	N/A	0	0	0
Q9R0Q9	Mpdu1	Mannose-p-dolichol utilization defect 1 protein	N/A	N/A	0.280362	N/A	N/A	0	0	0
Q9R0P3	Esd	Esterase d/formylglutathione hydrolase	N/A	N/A	0.118626	N/A	N/A	0	0	0
Q9QYA2	Tomm40	Mitochondrial import receptor subunit TOM40 homolog	N/A	N/A	-0.106187	N/A	N/A	0	1	0
Q9QY76	Vapb	Vesicle-associated membrane protein, associated protein b and c	N/A	N/A	-0.251195	N/A	N/A	0	0	0
Q9JLT4	Txnrd2	Thioredoxin reductase 2, mitochondrial	N/A	N/A	0.347439	N/A	N/A	0	1	0
Q9JL56	Gde1	Glycerophosphoinositol glycerophosphodiesterase	N/A	N/A	-0.607551	N/A	N/A	0	0	0
Q9JKZ2	Slc5a3	Solute carrier family 5 (sodium/myo-inositol cotransporter), member 3	N/A	N/A	0.77804	N/A	N/A	0	0	0
Q9JKW0	Arl6ip1	ADP-ribosylation factor-like protein 6-interacting protein 1	N/A	N/A	-0.418388	N/A	N/A	0	0	0
Q9JJ00	Plscr1	Phospholipid scramblase 1	N/A	N/A	0.16092	N/A	N/A	0	0	0
Q9JIY8	Gm11128	N-acetyltransferase 8 (gcn5-related) family member 6	N/A	N/A	-1.03333	N/A	N/A	0	0	0
Q9JII6	Akr1a1	Aldo-keto reductase family 1, member a1 (aldehyde reductase)	N/A	N/A	0.233765	N/A	N/A	0	0	0
Q9JI99	Sgpp1	Sphingosine-1-phosphate phosphatase 1	N/A	N/A	-0.283422	N/A	N/A	0	0	0
Q9DC51	Gnai3	Guanine nucleotide-binding protein G(k) subunit alpha	N/A	N/A	-0.0680447	N/A	N/A	0	0	0
Q9DBL7	Coasy	Bifunctional coenzyme A synthase	N/A	N/A	-0.160927	N/A	N/A	0	1	0
Q9D8U2	Tmem41a	Transmembrane protein 41a	N/A	N/A	-0.758111	N/A	N/A	0	0	0
Q9D8E6	Rpl4	Large subunit ribosomal protein l4e	N/A	N/A	-0.277656	N/A	N/A	0	0	0
Q9D7N9	Apmap	Adipocyte plasma membrane-associated protein	N/A	N/A	-0.129923	N/A	N/A	0	0	0
Q9D7J9	Echdc3	Enoyl-CoA hydratase domain-containing protein 3, mitochondrial	N/A	N/A	-0.322938	N/A	N/A	0	1	0
Q9D7B6	Acad8	Isobutyryl-CoA dehydrogenase, mitochondrial	N/A	N/A	0.133037	N/A	N/A	0	1	0
Q9D404	Oxsm	3-oxoacyl-[acyl-carrier-protein] synthase, mitochondrial	N/A	N/A	0.0294175	N/A	N/A	0	1	0
Q9D328	Tmem35	Transmembrane protein 35A	N/A	N/A	-0.441732	N/A	N/A	0	0	0
Q9D1G1	Rab1b	RAB1B, member RAS oncogene family	N/A	N/A	-0.033791	N/A	N/A	0	0	0
Q9D051	Pdhb	Pyruvate dehydrogenase E1 component subunit beta, mitochondrial	N/A	N/A	0.244644	N/A	N/A	0	1	0
Q9CZM2	Rpl15	Large subunit ribosomal protein l15e	N/A	N/A	-0.269895	N/A	N/A	0	0	0
Q9CZ69	Cmtm6	Cklf-like marvel transmembrane domain-containing protein 6	N/A	N/A	-0.960553	N/A	N/A	0	0	0
Q9CY27	Tecr	Very-long-chain enoyl-coa reductase	N/A	N/A	-0.79799	N/A	N/A	0	0	0
Q9CXW4	Rpl11	60S ribosomal protein L11	N/A	N/A	-0.191442	N/A	N/A	0	0	0
Q9CX30	Yif1b	Protein YIF1B	N/A	N/A	-0.572608	N/A	N/A	0	0	0
Q9CR64	Tmem167	Transmembrane protein 167	N/A	N/A	-0.725136	N/A	N/A	0	0	0
Q9CR61	Ndufb7	NADH dehydrogenase [ubiquinone] 1 beta subcomplex subunit 7	N/A	N/A	-0.035801	N/A	N/A	0	1	0
Q9CQZ6	Ndufb3	NADH dehydrogenase [ubiquinone] 1 beta subcomplex subunit 3	N/A	N/A	0.203765	N/A	N/A	0	1	0
Q9CQM2	Kdelr2	Kdel (lys-asp-glu-leu) endoplasmic reticulum protein retention receptor 2	N/A	N/A	-1.44579	N/A	N/A	0	0	0
Q9CQG6	Tmem147	Transmembrane protein 147	N/A	N/A	-0.752972	N/A	N/A	0	0	0
Q9CQE2	Nxf1	Nuclear RNA export factor 1	N/A	N/A	-0.0958666	N/A	N/A	0	1	0
Q9CQD1	Rab5a	RAB5A, member RAS oncogene family	N/A	N/A	0.00460925	N/A	N/A	0	0	0
Q9CQ00	Tmem261	Distal membrane-arm assembly complex protein 1	N/A	N/A	-0.328308	N/A	N/A	0	1	0
Q99P88	Nup155	Nuclear pore complex protein Nup155	N/A	N/A	-0.206112	N/A	N/A	0	0	0
Q99MZ7	Pecr	Peroxisomal trans-2-enoyl-CoA reductase	N/A	N/A	-0.845883	N/A	N/A	0	0	0
Q99LI2	Clcc1	Chloride channel CLIC-like protein 1	N/A	N/A	-0.303401	N/A	N/A	0	0	0
Q99L20	Gstt3	Glutathione s-transferase, theta 3	N/A	N/A	0.412294	N/A	N/A	0	0	0
Q99KI0	Aco2	Aconitate hydratase, mitochondrial	N/A	N/A	0.272382	N/A	N/A	0	1	0
Q99JR6	Nmnat3	Nicotinamide/nicotinic acid mononucleotide adenylyltransferase 3	N/A	N/A	-0.176626	N/A	N/A	0	1	0
Q99J94	Slco1a6	Solute carrier organic anion transporter family member 1A6	N/A	N/A	-0.473811	N/A	N/A	0	0	0
Q924D0	Rtn4ip1	Reticulon-4-interacting protein 1, mitochondrial	N/A	N/A	-0.314033	N/A	N/A	0	1	0
Q922R8	Pdia6	Protein disulfide isomerase associated 6	N/A	N/A	-0.632786	N/A	N/A	0	0	0
Q91XD7	Creld1	Cysteine-rich with EGF-like domains 1	N/A	N/A	-0.534036	N/A	N/A	0	0	0
Q91WV7	Slc3a1	Solute carrier family 3 (neutral and basic amino acid transporter), member 1	N/A	N/A	-0.469769	N/A	N/A	0	0	0
Q91W43	Gldc	Glycine dehydrogenase (decarboxylating), mitochondrial	N/A	N/A	0.264717	N/A	N/A	0	1	0
Q91VN4	Chchd6	Coiled-coil-helix-coiled-coil-helix domain-containing protein 6, mitochondrial	N/A	N/A	-0.199686	N/A	N/A	0	1	0
Q91V64	Isoc1	Isochorismatase domain-containing protein 1	N/A	N/A	-0.54886	N/A	N/A	0	0	0
Q91V04	Tram1	Translocating chain-associated membrane protein 1	N/A	N/A	-0.913434	N/A	N/A	0	0	0
Q91V01	Lpcat3	Lysophospholipid acyltransferase 5	N/A	N/A	-0.489585	N/A	N/A	0	0	0
Q8VIM4	Bsnd	Barttin (chloride channel ka/b beta subunit)	N/A	N/A	0.588421	N/A	N/A	0	0	0
Q8VDS8	Stx18	Syntaxin-18	N/A	N/A	-0.274582	N/A	N/A	0	0	0
Q8VCT4	Ces1d	Carboxylesterase 1D	N/A	N/A	0.0243197	N/A	N/A	0	0	0
Q8VCH7	Rdh10	Retinol dehydrogenase 10	N/A	N/A	-0.764763	N/A	N/A	0	0	0
Q8VCH6	Dhcr24	24-dehydrocholesterol reductase	N/A	N/A	-0.463569	N/A	N/A	0	0	0
Q8VC30	Dak	Triose/dihydroxyacetone kinase / fad-amp lyase (cyclizing)	N/A	N/A	0.218099	N/A	N/A	0	0	0
Q8R5J9	Arl6ip5	Adp-ribosylation factor-like 6 interacting protein 5	N/A	N/A	-0.0586833	N/A	N/A	0	0	0
Q8R1K1	Ubac2	Ubiquitin-associated domain-containing protein 2	N/A	N/A	-1.0673	N/A	N/A	0	0	0
Q8R0Y6	Aldh1l1	Cytosolic 10-formyltetrahydrofolate dehydrogenase	N/A	N/A	0.0976108	N/A	N/A	0	1	0
Q8QZW3	Fam151a	Protein FAM151A	N/A	N/A	-0.690242	N/A	N/A	0	0	0
Q8K370	Acad10	Acyl-coenzyme a dehydrogenase family, member 10	N/A	N/A	-0.213387	N/A	N/A	0	1	0
Q8K2I3	Fmo2	Dimethylaniline monooxygenase [N-oxide-forming] 2	N/A	N/A	-0.593964	N/A	N/A	0	0	0
Q8K2C9	Ptplad1	Very-long-chain (3R)-3-hydroxyacyl-CoA dehydratase 3	N/A	N/A	-0.384282	N/A	N/A	0	0	0
Q8K0E3	Slc5a11	Solute carrier family 5 (sodium/myo-inositol cotransporter), member 11	N/A	N/A	0.00374614	N/A	N/A	0	0	0
Q8K0C4	Cyp51	Lanosterol 14-alpha demethylase	N/A	N/A	-1.2412	N/A	N/A	0	0	0
Q8CHK3	Mboat7	Membrane bound o-acyltransferase domain containing 7	N/A	N/A	-0.838744	N/A	N/A	0	0	0
Q8CG76	Akr7a5	Aldo-keto reductase family 7, member a5 (aflatoxin aldehyde reductase)	N/A	N/A	-0.374393	N/A	N/A	0	1	0
Q8CEC0	Nup88	Nuclear pore complex protein Nup88	N/A	N/A	-0.56749	N/A	N/A	0	0	0
Q8C7H1	Mmaa	Methylmalonic aciduria type A homolog, mitochondrial	N/A	N/A	0.570851	N/A	N/A	0	1	0
Q8C570	Rae1	Ribonucleic acid export 1	N/A	N/A	-0.726687	N/A	N/A	0	0	0
Q8C522	Endod1	Endonuclease domain-containing 1 protein	N/A	N/A	-0.142465	N/A	N/A	0	0	0
Q8BYF6	Slc5a8	Solute carrier family 5 (sodium-coupled monocarboxylate transporter), member 8/12	N/A	N/A	-0.46172	N/A	N/A	0	0	0
Q8BXA5	Clptm1l	Cleft lip and palate transmembrane protein 1-like protein	N/A	N/A	0.235482	N/A	N/A	0	0	0
Q8BWQ1	Ugt2a3	UDP-glucuronosyltransferase 2A3	N/A	N/A	-0.340806	N/A	N/A	0	0	0
Q8BTX9	Hsdl1	Inactive hydroxysteroid dehydrogenase-like protein 1	N/A	N/A	-0.11821	N/A	N/A	0	1	0
Q8BMF3	Me3	Malate dehydrogenase (oxaloacetate-decarboxylating)(nadp+)	N/A	N/A	0.898402	N/A	N/A	0	1	0
Q8BJS4	Sun2	SUN domain-containing protein 2	N/A	N/A	-0.536461	N/A	N/A	0	0	0
Q8BHN3	Ganab	Mannosyl-oligosaccharide alpha-1,3-glucosidase	N/A	N/A	-0.554528	N/A	N/A	0	0	0
Q8BHH1	Aqp11	Aquaporin-11	N/A	N/A	-0.725303	N/A	N/A	0	0	0
Q8BH00	Aldh8a1	Aldehyde dehydrogenase family 8 member A1	N/A	N/A	-0.402893	N/A	N/A	0	0	0
Q8BFP9	Pdk1	[Pyruvate dehydrogenase (acetyl-transferring)] kinase isozyme 1, mitochondrial	N/A	N/A	0.253505	N/A	N/A	0	1	0
Q80YV2	Zc3hc1	Nuclear-interacting partner of ALK	N/A	N/A	-0.212935	N/A	N/A	0	0	0
Q80XL6	Acad11	Acyl-coenzyme a dehydrogenase family, member 11	N/A	N/A	-0.414768	N/A	N/A	0	1	0
Q78JN3	Eci3	Enoyl-CoA delta isomerase 3, peroxisomal	N/A	N/A	-1.04904	N/A	N/A	0	0	0
Q76M72	Slc22a27	Solute carrier family 22 member 27	N/A	N/A	-1.41612	N/A	N/A	0	0	0
Q6PHN9	Rab35	RAB35, member RAS oncogene family	N/A	N/A	0.0822938	N/A	N/A	0	0	0
Q6PA06	Atl2	Atlastin-2	N/A	N/A	0.0265876	N/A	N/A	0	0	0
Q6DID7	Wls	Wntless wnt ligand secretion mediator	N/A	N/A	-0.568024	N/A	N/A	0	0	0
Q64442	Sord	L-iditol 2-dehydrogenase	N/A	N/A	-0.0227274	N/A	N/A	0	1	0
Q64435	Ugt1a7c	UDP-glucuronosyltransferase 1-7C	N/A	N/A	0.0357647	N/A	N/A	0	0	0
Q64433	Hspe1	10 kDa heat shock protein, mitochondrial	N/A	N/A	-0.171661	N/A	N/A	0	1	0
Q62468	Vil1	Villin-1	N/A	N/A	-0.261258	N/A	N/A	0	0	0
Q62087	Pon3	Serum paraoxonase/lactonase 3	N/A	N/A	-0.857129	N/A	N/A	0	0	0
Q61847	Mep1b	Meprin A subunit beta	N/A	N/A	0.68912	N/A	N/A	0	0	0
Q61598	Gdi2	Guanosine diphosphate (gdp) dissociation inhibitor 2	N/A	N/A	-0.136014	N/A	N/A	0	0	0
Q60991	Cyp7b1	Cytochrome p450, family 7, subfamily b, polypeptide 1	N/A	N/A	-0.137664	N/A	N/A	0	0	0
Q60870	Reep5	Receptor expression-enhancing protein 5/6	N/A	N/A	-1.17374	N/A	N/A	0	0	0
Q60749	Khdrbs1	KH domain-containing, RNA-binding, signal transduction-associated protein 1	N/A	N/A	-0.497873	N/A	N/A	0	0	0
Q5XKN4	Jagn1	Protein jagunal homolog 1	N/A	N/A	0.0615688	N/A	N/A	0	0	0
Q5U5V2	Hykk	Hydroxylysine kinase	N/A	N/A	-0.58528	N/A	N/A	0	0	0
Q5U4D9	Thoc6	THO complex subunit 6 homolog	N/A	N/A	-0.451879	N/A	N/A	0	0	0
Q3UVK0	Ermp1	Endoplasmic reticulum metallopeptidase 1	N/A	N/A	0.978635	N/A	N/A	0	0	0
Q3UNX5	Acsm3	Acyl-coa synthetase medium-chain family member 3	N/A	N/A	-2.67973	N/A	N/A	0	1	0
Q3UN02	Lclat1	Lysocardiolipin and lysophospholipid acyltransferase	N/A	N/A	-0.336774	N/A	N/A	0	0	0
Q3TW96	Uap1l1	Udp-n-acetylglucosamine/udp-n-acetylgalactosamine diphosphorylase	N/A	N/A	-0.279441	N/A	N/A	0	0	0
Q3TEA8	Hp1bp3	Heterochromatin protein 1-binding protein 3	N/A	N/A	-0.526099	N/A	N/A	0	0	0
Q3TBW2	Mrpl10	39S ribosomal protein L10, mitochondrial	N/A	N/A	-0.128913	N/A	N/A	0	1	0
Q31125	Slc39a7	Zinc transporter SLC39A7	N/A	N/A	-0.756063	N/A	N/A	0	0	0
Q05421	Cyp2e1	Cytochrome p450, family 2, subfamily e, polypeptide 1	N/A	N/A	-0.118649	N/A	N/A	0	1	0
Q00PI9	Hnrnpul2	Heterogeneous nuclear ribonucleoprotein U-like 2	N/A	N/A	-0.737735	N/A	N/A	0	0	0
P98078	Dab2	Disabled 2, mitogen-responsive phosphoprotein	N/A	N/A	-0.498362	N/A	N/A	0	0	0
P97449	Anpep	Alanyl (membrane) aminopeptidase	N/A	N/A	0.0103502	N/A	N/A	0	0	0
P97363	Sptlc2	Serine palmitoyltransferase, long chain base subunit 2	N/A	N/A	-0.404114	N/A	N/A	0	1	0
P84084	Arf5	ADP-ribosylation factor 5	N/A	N/A	-0.25953	N/A	N/A	0	1	0
P70333	Hnrnph2	Heterogeneous nuclear ribonucleoprotein f/h	N/A	N/A	-0.28207	N/A	N/A	0	0	0
P63082	Atp6v0c	V-type h+-transporting atpase 16kda proteolipid subunit	N/A	N/A	0.481402	N/A	N/A	0	0	0
P63024	Vamp3	Vesicle-associated membrane protein 3	N/A	N/A	-0.373215	N/A	N/A	0	0	0
P63017	Hspa8	Heat shock cognate 71 kDa protein	N/A	N/A	-0.237098	N/A	N/A	0	0	0
P62984	Gm11808	[Ubiquitin]: Exists either covalently attached to another protein, or free (unanchored). When covalently bound, it is conjugated to target proteins via an isopeptide bond either as a monomer (monoubiquitin), a polymer linked via different Lys residues of the ubiquitin (polyubiquitin chains) or a linear polymer linked via the initiator Met of the ubiquitin (linear polyubiquitin chains). Polyubiqui…	N/A	N/A	-0.221388	N/A	N/A	0	0	0
P62835	Rap1a	Ras-related protein Rap-1A	N/A	N/A	-0.0727862	N/A	N/A	0	0	0
P62748	Hpcal1	Hippocalcin-like protein 1	N/A	N/A	-0.0415211	N/A	N/A	0	0	0
P62717	Rpl18a	Large subunit ribosomal protein l18ae	N/A	N/A	-0.234499	N/A	N/A	0	0	0
P60766	Cdc42	Cell division control protein 42 homolog	N/A	N/A	-0.0767519	N/A	N/A	0	0	0
P60335	Pcbp1	Poly(rC)-binding protein 1	N/A	N/A	-0.136839	N/A	N/A	0	0	0
P58252	Eef2	Elongation factor 2	N/A	N/A	-0.333116	N/A	N/A	0	0	0
P56402	Aqp2	Aquaporin-2	N/A	N/A	0.252173	N/A	N/A	0	0	0
P55014	Slc12a1	Solute carrier family 12 (sodium/potassium/chloride transporter), member 1	N/A	N/A	0.28889	N/A	N/A	0	0	0
P53986	Slc16a1	Mfs transporter, mct family, solute carrier family 16 (monocarboxylic acid transporters), member 1	N/A	N/A	0.869477	N/A	N/A	0	0	0
P53702	Hccs	Cytochrome c-type heme lyase	N/A	N/A	0.0133551	N/A	N/A	0	1	0
P52503	Ndufs6	NADH dehydrogenase [ubiquinone] iron-sulfur protein 6, mitochondrial	N/A	N/A	-0.00531891	N/A	N/A	0	1	0
P51661	Hsd11b2	Corticosteroid 11-beta-dehydrogenase isozyme 2	N/A	N/A	-0.00531891	N/A	N/A	0	0	0
P50516	Atp6v1a	V-type proton ATPase catalytic subunit A	N/A	N/A	-0.271444	N/A	N/A	0	0	0
P50285	Fmo1	Dimethylaniline monooxygenase [N-oxide-forming] 1	N/A	N/A	-0.293907	N/A	N/A	0	0	0
P50247	Ahcy	S-adenosylhomocysteine hydrolase	N/A	N/A	0.0174944	N/A	N/A	0	0	0
P49935	Ctsh	Pro-cathepsin H	N/A	N/A	-0.44719	N/A	N/A	0	0	0
P47963	Rpl13	Large subunit ribosomal protein l13e	N/A	N/A	0.0880059	N/A	N/A	0	0	0
P40936	Inmt	Indolethylamine N-methyltransferase	N/A	N/A	-0.746592	N/A	N/A	0	0	0
P40240	Cd9	CD9 antigen	N/A	N/A	-0.23669	N/A	N/A	0	0	0
P38647	Hspa9	Stress-70 protein, mitochondrial	N/A	N/A	-0.257718	N/A	N/A	0	1	0
P35980	Rpl18	60S ribosomal protein L18	N/A	N/A	-0.328652	N/A	N/A	0	0	0
P35700	Prdx1	Peroxiredoxin-1	N/A	N/A	-0.543635	N/A	N/A	0	0	0
P34914	Ephx2	Soluble epoxide hydrolase / lipid-phosphate phosphatase	N/A	N/A	-0.370863	N/A	N/A	0	1	0
P31649	Slc6a13	Sodium- and chloride-dependent GABA transporter 2	N/A	N/A	0.250477	N/A	N/A	0	0	0
P30677	Gna14	Guanine nucleotide-binding protein subunit alpha-14	N/A	N/A	-0.221993	N/A	N/A	0	0	0
P29758	Oat	Ornithine aminotransferase, mitochondrial	N/A	N/A	0.274649	N/A	N/A	0	1	0
P27659	Rpl3	60S ribosomal protein L3	N/A	N/A	-0.119887	N/A	N/A	0	0	0
P27601	Gna13	Guanine nucleotide-binding protein subunit alpha-13	N/A	N/A	0.604925	N/A	N/A	0	0	0
P26150	Hsd3b3	Hydroxy-delta-5-steroid dehydrogenase, 3 beta- and steroid delta-isomerase 3	N/A	N/A	-0.232176	N/A	N/A	0	1	0
P26040	Ezr	Villin 2 (ezrin)	N/A	N/A	-0.258701	N/A	N/A	0	0	0
P22437	Ptgs1	Prostaglandin-endoperoxide synthase 1	N/A	N/A	-0.166567	N/A	N/A	0	0	0
P21981	Tgm2	Protein-glutamine gamma-glutamyltransferase 2	N/A	N/A	-0.558729	N/A	N/A	0	1	0
P20029	Hspa5	78 kDa glucose-regulated protein	N/A	N/A	-0.711393	N/A	N/A	0	0	0
P18894	Dao	D-amino-acid oxidase	N/A	N/A	-0.569865	N/A	N/A	0	0	0
P17751	Tpi1	Triosephosphate isomerase (tim)	N/A	N/A	-0.218817	N/A	N/A	0	0	0
P17717	Ugt2b5	Udp glucuronosyltransferase 2 family, polypeptide b5	N/A	N/A	-0.812739	N/A	N/A	0	0	0
P17710	Hk1	Hexokinase-1	N/A	N/A	0.412402	N/A	N/A	0	1	0
P17182	Eno1b	Enolase 1, alpha non-neuron	N/A	N/A	0.299362	N/A	N/A	0	0	0
P16858	Gapdh	Glyceraldehyde-3-phosphate dehydrogenase	N/A	N/A	0.0177794	N/A	N/A	0	0	0
P16546	Sptan1	Spectrin alpha chain, non-erythrocytic 1	N/A	N/A	-0.00388608	N/A	N/A	0	0	0
P16460	Ass1	Argininosuccinate synthetase 1	N/A	N/A	-0.379808	N/A	N/A	0	0	0
P14733	Lmnb1	Lamin-B1	N/A	N/A	-0.555905	N/A	N/A	0	0	0
P14211	Calr	Calreticulin	N/A	N/A	-0.421515	N/A	N/A	0	0	0
P14152	Mdh1	Malate dehydrogenase, cytoplasmic	N/A	N/A	0.210264	N/A	N/A	0	0	0
P14094	Atp1b1	Sodium/potassium-transporting ATPase subunit beta-1	N/A	N/A	0.737168	N/A	N/A	0	0	0
P12658	Calb1	Calbindin 1	N/A	N/A	1.15724	N/A	N/A	0	0	0
P11930	Nudt19	Nucleoside diphosphate-linked moiety x motif 19, mitochondrial	N/A	N/A	-1.32543	N/A	N/A	0	1	0
P10922	H1f0	H1.0 linker histone	N/A	N/A	-0.201858	N/A	N/A	0	0	0
P10852	Slc3a2	Solute carrier family 3 (activators of dibasic and neutral amino acid transport), member 2	N/A	N/A	0.518434	N/A	N/A	0	0	0
P10605	Ctsb	Cathepsin B	N/A	N/A	-0.0114716	N/A	N/A	0	0	0
P10126	Eef1a1	Eukaryotic translation elongation factor 1 alpha 1	N/A	N/A	-0.0480542	N/A	N/A	0	0	0
P09055	Itgb1	Integrin beta 1 (fibronectin receptor beta)	N/A	N/A	0.163241	N/A	N/A	0	0	0
P08003	Pdia4	Protein disulfide-isomerase A4	N/A	N/A	-0.560345	N/A	N/A	0	0	0
P07724	Alb	Serum albumin	N/A	N/A	0.221444	N/A	N/A	0	0	0
P06151	Ldha	L-lactate dehydrogenase a chain	N/A	N/A	-0.124	N/A	N/A	0	0	0
P05213	Tuba1b	Tubulin alpha-1B chain	N/A	N/A	0.207393	N/A	N/A	0	0	0
P01942	Hba-a2	Hemoglobin alpha, adult chain 2	N/A	N/A	-0.0850988	N/A	N/A	0	0	0
P00848	mt-Atp6	ATP synthase subunit a	N/A	N/A	0.143785	N/A	N/A	0	1	0
O89023	Tpp1	Tripeptidyl-peptidase 1	N/A	N/A	-0.495207	N/A	N/A	0	0	0
O88909	Slc22a8	Solute carrier family 22 member 8	N/A	N/A	0.358509	N/A	N/A	0	0	0
O88844	Idh1	Isocitrate dehydrogenase 1 (NADP+), soluble	N/A	N/A	-0.241884	N/A	N/A	0	0	0
O88819	Fut9	4-galactosyl-N-acetylglucosaminide 3-alpha-L-fucosyltransferase	N/A	N/A	-0.749208	N/A	N/A	0	0	0
O88338	Cdh16	Cadherin-16	N/A	N/A	0.623773	N/A	N/A	0	0	0
O54749	Cyp2j5	Cytochrome P450, family 2, subfamily j, polypeptide 5	N/A	N/A	-0.361324	N/A	N/A	0	0	0
O35488	Slc27a2	Solute carrier family 27 (fatty acid transporter), member 2	N/A	N/A	-0.672267	N/A	N/A	0	0	0
O35465	Fkbp8	Peptidyl-prolyl cis-trans isomerase FKBP8	N/A	N/A	-0.359453	N/A	N/A	0	1	0
O35343	Kpna4	Karyopherin (importin) alpha 4	N/A	N/A	-0.766627	N/A	N/A	0	0	0
O35215	Ddt	D-dopachrome decarboxylase	N/A	N/A	-0.125085	N/A	N/A	0	0	0
O09173	Hgd	Homogentisate 1,2-dioxygenase	N/A	N/A	0.457121	N/A	N/A	0	0	0
O08966	Slc22a1	Solute carrier family 22 member 1	N/A	N/A	0.429857	N/A	N/A	0	0	0
E9PV87	Talpid3	Riken cdna 2700049a03 gene	N/A	N/A	1.28517	N/A	N/A	0	0	0
C0HKE1	Hist1h2ab	H2A clustered histone 22	N/A	N/A	-0.247063	N/A	N/A	0	0	0
A2ARV4	Lrp2	Low-density lipoprotein receptor-related protein 2	N/A	N/A	0.438719	N/A	N/A	0	0	0
A2AKQ0	Slc35d1	Solute carrier family 35 (UDP-glucuronic acid/UDP-N-acetylgalactosamine dual transporter), member D1	N/A	N/A	-0.885233	N/A	N/A	0	0	0
A2AKK5	Acnat1	Acyl-coenzyme A amino acid N-acyltransferase 1	N/A	N/A	0.947554	N/A	N/A	0	0	0
A2ADF7	Slc25a34	Solute carrier family 25, member 34	N/A	N/A	-0.136664	N/A	N/A	0	1	0
