# Supplementary material for: Bioorthogonal photocatalytic proximity labeling in primary living samples
Source: Nat Commun. 2024 Mar 28;15:2712. doi: 10.1038/s41467-024-46985-3 (PMC10978841; doi:10.1038/s41467-024-46985-3)
Supplement: Supplementary file 9 — Supplementary Software [file 41467_2024_46985_MOESM9_ESM.zip]

Archive with 6 entries (6 files):
- 00_tSNE_proteomics.py
- example_data/all_cell_lines.csv
- example_data/all_cell_lines_tsne.csv
- example_data/all_cell_lines_zs.csv
- README.md
- requirements.txt
