# Supplementary material for: Bioorthogonal photocatalytic proximity labeling in primary living samples
Source: Nat Commun. 2024 Mar 28;15:2712. doi: 10.1038/s41467-024-46985-3 (PMC10978841; doi:10.1038/s41467-024-46985-3)
Supplement: Supplementary file 9 — Supplementary Software [file 41467_2024_46985_MOESM9_ESM.zip › example_data/all_cell_lines.csv]

UniProt ID	293T	HeLa	K562	group
Q9Y6M9	4.517111721	4.714120319	3.052407184	mito
Q9Y6C9	2.585096666	2.726373777	2.532024081	mito
Q9Y678	1.403329854	1.857591274	1.305304319	other
Q9Y619	4.137590953	4.032183109	1.98026308	mito
Q9Y606	3.823087407	4.028094456	1.896188585	mito
Q9Y5M8	2.060038128	2.311746735	3.408665738	other
Q9Y5L0	1.33910973	2.151595047	1.629120903	other
Q9Y5B9	0.771482255	1.153652047	1.633664578	other
Q9Y4W6	2.318786065	4.350541424	2.248149207	mito
Q9Y490	1.300262206	1.159655092	1.62441761	other
Q9Y3F4	1.478197235	1.737947804	1.599369444	other
Q9Y3E5	3.112796486	3.348376315	2.481992335	mito
Q9Y399	1.940833703	2.387733641	2.255871949	mito
Q9Y320	1.612406508	1.230303875	1.89765828	mito
Q9Y305	2.832953299	3.392422347	1.570693293	mito
Q9Y2Z4	2.178269072	3.055556146	2.643045067	mito
Q9Y2Z2	1.947931911	3.543884378	3.184751462	mito
Q9Y2U8	1.725673227	1.927288045	1.371024902	other
Q9Y2S7	4.111689096	4.030379103	3.175771001	mito
Q9Y2Q3	2.610892168	2.855552085	3.072987782	mito
Q9Y277	2.299099201	2.809113986	2.678200763	mito
Q9Y276	2.147206809	2.641701675	2.571202769	mito
Q9Y263	2.735445323	1.295318446	1.032074845	other
Q9Y262	1.684306205	1.484972404	1.76156017	other
Q9UQ80	0.653294908	0.735901498	1.283055719	other
Q9UMS0	2.836038162	2.399795037	3.29750641	mito
Q9ULV4	2.068719292	1.703609678	1.44403701	other
Q9UJZ1	3.311635224	3.308515218	2.791361933	mito
Q9UJS0	2.909109453	2.955956789	2.765914465	mito
Q9UI26	2.177340625	2.495872966	2.094579395	other
Q9UHG3	0.841042503	1.082871197	1.39328727	other
Q9UHD1	1.527582691	1.645165739	1.807912887	other
Q9UH99	1.705714766	2.074255524	2.168679396	other
Q9UH62	3.498855113	3.974870482	2.862837149	mito
Q9UGP8	1.888861886	2.295363442	0.939510325	other
Q9UBX3	3.485956663	3.422356775	2.608175565	mito
Q9UBQ7	2.549651331	5.476619014	2.934256135	mito
Q9UBM7	1.20918128	1.435353544	1.496931586	other
Q9UBB4	1.06769664	1.534024122	1.779605597	other
Q9P2X0	2.96988396	3.412429569	2.482499692	other
Q9P2R7	3.479046994	2.135956728	0.968967813	mito
Q9P0S9	2.343634913	3.282482432	2.522626171	mito
Q9P0L0	2.92162676	2.921027639	1.994145397	MAM
Q9P035	2.20552283	1.840049101	1.7550968	other
Q9NZJ7	2.012346175	2.441451934	2.073503491	mito
Q9NZJ6	4.343503728	2.528008722	2.929297159	mito
Q9NZ01	1.91689782	1.82173839	1.592658197	other
Q9NYY8	3.062303522	3.759138482	2.57879142	mito
Q9NYK5	3.728340744	3.773408067	2.774415601	mito
Q9NXH9	1.699591936	1.564203941	3.668838792	mito
Q9NX40	2.784875076	3.552681471	3.137803096	mito
Q9NWU5	2.913140182	3.191589914	1.687896731	mito
Q9NWS8	1.99819065	2.464785746	1.9220215	mito
Q9NWH2	3.943356871	0.50819056	2.93905793	mito
Q9NVV4	3.465858754	4.230391649	4.039593928	mito
Q9NVI7	4.87975036	4.939294839	4.280817451	mito
Q9NVH6	3.436934901	2.664280261	1.39798032	mito
Q9NVH1	2.41818193	2.371769896	2.10179673	mito
Q9NUJ1	3.508808828	2.72019605	2.479313999	mito
Q9NTX5	2.256059148	1.490372964	2.18697392	mito
Q9NTJ5	1.78505374	1.998793528	1.536334008	other
Q9NSE4	3.683350307	3.328008848	3.055546274	mito
Q9NRK6	2.497980262	2.114383205	1.989017163	mito
Q9NRG9	1.636795964	1.961095279	2.090596187	other
Q9NR30	1.036519397	0.171699572	1.600228435	mito
Q9NQZ5	2.407177818	2.223324526	1.445541839	mito
Q9NQC3	1.496093863	1.01645332	1.532074192	other
Q9NPL8	2.166816568	2.462430599	2.071382657	mito
Q9NP92	4.38575296	4.248141212	3.926386423	mito
Q9NP81	1.75643186	2.797755649	2.109149387	mito
Q9NP80	3.799766199	1.751102578	3.776820638	mito
Q9NNW7	3.337779968	2.784188215	2.38997108	mito
Q9HD45	1.510405205	1.628649237	1.302936317	other
Q9HD20	1.577531661	1.491580103	1.652009067	other
Q9HCC0	2.695576573	3.108151633	2.844790545	mito
Q9HC36	3.233342852	2.625847201	3.831696438	mito
Q9HC21	3.090157534	3.735363441	2.544674615	mito
Q9HC07	2.136284852	1.756191115	1.344273601	other
Q9HBH1	2.801256234	3.457099885	3.260708516	mito
Q9HAV7	3.724762067	3.911878093	3.30965378	mito
Q9HA92	3.231647971	2.889172809	3.853882242	mito
Q9HA77	3.114344958	3.436957865	1.221318965	mito
Q9H9P8	2.525512621	3.105989445	2.537567166	mito
Q9H9J2	3.755044357	5.16270561	4.222200929	mito
Q9H9B4	3.490282382	4.169830171	3.577298249	mito
Q9H936	4.465943797	4.456424124	3.733199978	mito
Q9H8H3	1.534887913	2.390144384	1.249281885	other
Q9H857	3.126856414	2.957805093	2.429930372	mito
Q9H845	1.734722017	2.7921669	2.452677922	mito
Q9H7Z7	1.346517072	1.465872484	1.089227156	mito
Q9H5Q4	4.454929373	4.055709989	3.305171643	mito
Q9H4I3	2.985484458	2.453925286	2.488683818	orphan
Q9H3N1	2.070364223	2.372881292	2.208288096	other
Q9H3K2	1.77047908	2.032550057	1.58579237	mito
Q9H300	3.707404508	3.431982435	1.561814354	mito
Q9H2U2	1.902608028	2.499848655	3.054675194	mito
Q9H2D1	2.71622268	2.76762547	2.237884422	mito
Q9H1E5	1.987171392	1.627802663	1.556245233	other
Q9H0U4	0.794619055	-0.182693768	1.432997027	other
Q9H0R6	3.294571119	3.26774851	3.541950851	mito
Q9H074	1.856598521	2.555962426	1.167855517	other
Q9H061	2.909614907	3.030900365	2.45361178	mito
Q9GZT6	3.45730563	3.385636683	2.566341337	mito
Q9GZT3	2.248138241	3.246494687	1.347001101	mito
Q9C0D9	1.943576417	2.236031084	1.824643451	other
Q9BZE1	3.615355109	3.674658759	2.521655571	mito
Q9BYT8	1.276161925	2.742850433	2.909057628	mito
Q9BYD3	3.30117164	3.298221317	3.261913431	mito
Q9BXW7	3.510083323	3.248653587	3.328374374	mito
Q9BWD1	0.886418076	1.650496486	1.252720771	other
Q9BW92	3.156873074	3.349755246	2.346312872	mito
Q9BVS5	2.854737039	2.907616932	2.553947336	mito
Q9BUR5	2.854304615	1.065905401	2.468737506	mito
Q9BUN8	1.245047257	1.798865757	1.218348854	other
Q9BUB7	3.427195203	4.126691822	3.282802261	mito
Q9BTX1	0.398773289	1.125390833	0.64674706	other
Q9BTV4	1.630538874	2.394142266	1.627582312	other
Q9BT22	1.9204986	1.79202849	1.095950273	other
Q9BSK2	3.091461732	1.528151993	2.738292799	mito
Q9BSJ8	1.773523886	2.121726017	1.755247232	other
Q9BSJ5	2.213777127	4.271922852	3.0862282	other
Q9BSH4	4.355833933	4.917009202	4.335611737	mito
Q9BSF4	4.213850709	3.972135308	4.01429907	mito
Q9BRT2	4.778504982	4.1791915	4.124745049	mito
Q9BRR6	2.790851281	3.112812901	2.210407107	other
Q9BRJ2	3.513087089	4.842218312	2.924436415	mito
Q9BQP7	2.530884924	3.399744972	2.388288823	mito
Q9BQ95	4.196539436	4.720904815	3.166470555	mito
Q9BQ52	3.121633949	3.533011137	2.532782331	mito
Q99873	1.21985792	1.428542343	1.470976136	other
Q99832	1.108359004	2.122729626	1.758324508	other
Q99829	1.404201446	1.776581119	2.51878769	other
Q99808	1.482301362	1.631135211	1.255059435	other
Q99805	1.297463171	1.355453537	1.15916556	other
Q99798	1.612318064	2.553093736	2.094465506	mito
Q99797	4.182528794	3.312702613	2.492435188	mito
Q99766	4.017360984	4.937763599	3.101239319	mito
Q99735	1.330476108	2.304753362	1.171744984	other
Q99714	3.765787581	3.999710357	4.568640962	mito
Q99623	1.449472977	2.452002294	1.9298538	mito
Q99567	2.030432205	3.328185049	0.99826335	other
Q99497	1.914094885	2.077484005	1.971112066	mito
Q96TC7	2.712949772	2.625697559	2.495538963	mito
Q96SZ6	3.391469513	3.90114444	2.992830931	mito
Q96S66	1.358953426	1.429910317	0.761035613	MAM
Q96RR1	3.007447653	2.495521175	1.946266744	mito
Q96RQ3	-0.589643042	-0.648922183	-0.30824789	mito
Q96RP9	2.381709575	3.307074622	2.70956097	mito
Q96QK1	1.843003958	2.778768697	1.522414256	other
Q96N66	1.119463343	0.96729117	1.365707306	MAM
Q96LL9	1.91820696	3.288057886	3.400800383	mito
Q96KA5	1.716980889	1.540635147	1.162897079	other
Q96I99	2.7294409	4.51678544	2.773511263	mito
Q96I59	2.571934866	2.174105895	2.826171798	mito
Q96HY7	3.619132138	3.313173031	-0.929449226	mito
Q96HS1	3.905586731	3.88227655	3.283335113	mito
Q96HP4	4.508492063	3.077475819	2.92493124	mito
Q96GW9	3.733671518	3.430788672	2.863676119	mito
Q96GC9	2.924349969	2.844619532	2.38089097	MAM
Q96G23	0.873002701	1.53196972	1.145153485	other
Q96EY8	3.236184541	3.512671267	2.507236452	mito
Q96EY7	4.546459305	4.421904391	3.692449209	mito
Q96EY1	0.998022149	2.434808929	3.341446006	mito
Q96EL3	2.207074993	2.615484269	3.947142911	mito
Q96E11	3.855142112	3.833121576	3.177733866	mito
Q96DV4	1.639340478	3.620880233	1.835071975	mito
Q96DP5	3.105449751	2.873667271	3.046679125	mito
Q96D53	2.754126552	3.599554327	3.038007683	mito
Q96CU9	2.189760312	1.440431806	2.717337523	mito
Q96CQ1	3.967294487	3.577381598	3.23915152	mito
Q96CB9	2.798555633	3.195302784	1.847730723	mito
Q96C36	1.937174824	2.690975381	3.202030239	mito
Q96BW9	2.317204576	3.402758059	2.561801034	mito
Q96B77	4.244565413	2.847836731	3.428191577	mito
Q96AQ8	3.80005007	3.4722586	2.690601443	mito
Q96AG4	1.048796592	1.39801724	1.211093249	other
Q96AB3	4.147767634	3.429011596	3.884071736	mito
Q96A35	1.510098728	3.145264146	2.238611568	mito
Q96A26	3.477065243	3.800314649	3.724935516	mito
Q969Z0	4.033631177	3.854311253	3.570716591	mito
Q969Y2	3.425191698	1.747684702	3.655189542	mito
Q969S9	1.566602764	3.680970573	2.779846207	mito
Q969N2	2.583635984	2.408770653	2.508273717	other
Q92973	1.561478411	1.756819881	1.414113388	other
Q92947	2.982653237	2.952160897	2.298852823	mito
Q92685	2.160906785	1.947540783	1.368656865	other
Q92665	5.063226125	5.537104611	4.033558583	mito
Q92616	2.33547437	0.490001102	1.633211305	other
Q92552	2.972256793	5.351509361	3.7637832	mito
Q92544	1.560708623	1.18924326	1.578387108	other
Q8WWC4	2.781420044	4.310540236	2.922376102	mito
Q8WUM4	1.19043379	1.313166592	1.164501669	other
Q8TEX9	1.423211276	1.336124855	1.409053374	other
Q8TCT9	1.941934889	2.21896953	1.880610568	other
Q8TCS8	3.365468572	3.186176961	3.266133019	mito
Q8TCJ2	1.17057487	1.149580959	1.230328747	other
Q8TC12	0.843069815	0.980971664	0.897061062	other
Q8TBP6	2.420826249	3.895692993	2.905125018	mito
Q8TAE8	5.011623829	3.255503895	2.526848978	mito
Q8NI60	2.655717657	2.639630555	2.57256366	mito
Q8NFF5	2.781019002	3.534184653	3.049519693	mito
Q8NE86	2.423318563	3.008422832	3.088930377	mito
Q8NC60	3.39142675	2.277137582	1.573396228	mito
Q8NBS9	0.394595574	0.388270582	0.412713626	other
Q8NBM4	2.301326567	2.482215824	0.895013156	other
Q8NBI6	2.145848027	2.212853193	2.204984103	other
Q8N8Q8	1.847608729	3.675808752	3.170940584	mito
Q8N2F6	3.323578948	3.777151255	2.999212374	mito
Q8IYQ7	3.755466602	3.981634054	2.716636218	mito
Q8IYB8	3.527075233	2.564943856	2.598491623	mito
Q8IVS2	4.164185975	3.408503854	2.201256556	mito
Q8IV08	0.45518014	-0.110771354	0.536446853	other
Q86YH6	2.192546078	2.994256892	2.270390369	mito
Q86VP6	1.228185905	0.746603272	1.512411876	other
Q86UY8	2.646437561	2.101329273	-0.082511187	mito
Q86SX6	4.79784068	4.086706017	3.997514366	mito
Q7Z7H8	3.884662002	3.119991089	3.835458627	mito
Q7Z4W1	1.658927634	1.612900049	2.531613537	mito
Q7Z2W9	2.779084645	2.908903945	4.728195792	mito
Q7Z2W4	1.608580882	1.756699717	1.649920378	other
Q7L8L6	3.207875305	3.0171932	3.013453614	mito
Q7L592	1.91095478	2.466163745	3.089038407	mito
Q7L3T8	1.664261666	2.011966227	1.981455076	mito
Q7L2H7	1.126107235	1.120891057	1.863787345	other
Q7L2E3	2.479209772	3.080618093	3.102740122	mito
Q7L0Y3	4.229245388	4.029932703	3.603136791	mito
Q7KZN9	4.295858276	4.218383653	2.750718999	mito
Q7KZF4	1.533189229	1.452983422	1.397386016	mito
Q70UQ0	2.016224123	2.605722611	1.811509402	other
Q6YN16	4.37781472	3.776575658	2.088474421	mito
Q6UB35	2.995462472	3.613316976	2.879880396	mito
Q6UB28	3.865798935	4.014822546	2.234424365	mito
Q6RW13	1.691343647	0.328146581	1.81420268	other
Q6PML9	3.441303931	2.836251032	1.993855002	mito
Q6PI48	4.052365332	3.518610347	3.918203001	mito
Q6P4A7	2.261119675	2.17358358	1.907914583	mito
Q6P1X6	4.452084049	2.177126311	2.469423933	mito
Q6P1Q0	2.373984717	3.458295716	2.682288556	mito
Q6P087	3.873226698	3.194868391	3.070690893	mito
Q6NVY1	2.512481798	4.060209824	1.941590023	mito
Q6NUQ4	1.787582679	1.942849067	1.364823101	other
Q6NUM9	1.075903643	1.452260945	1.122060872	other
Q6NUK1	2.404871876	2.258507216	2.075512894	mito
Q6L8Q7	1.722503178	1.539538778	2.574072049	mito
Q6JQN1	2.513932219	3.614024655	4.0304174	mito
Q6DD88	2.193808148	2.558062784	2.268195547	other
Q5TC12	3.736181867	3.514154007	2.652677339	mito
Q5T9A4	3.500691458	4.251694591	3.956691082	mito
Q5T653	4.192159987	2.555728697	2.40373693	mito
Q5T440	3.636818409	2.440582791	3.524291951	mito
Q5T2R2	2.772800362	2.672737233	2.954690061	mito
Q5T160	3.304375528	4.17150359	2.297925438	mito
Q5ST30	3.373619237	1.13406877	2.161534039	mito
Q5SNT2	1.575643555	3.793928288	1.712139422	other
Q5RI15	3.959576927	4.838884417	3.82775285	mito
Q5JTZ9	3.569262297	2.06011257	2.799639614	mito
Q5JRX3	2.3522697	3.26904355	2.665966421	mito
Q5JPH6	2.984025262	2.748120179	2.572381048	mito
Q5J8M3	0.365081197	2.236477009	2.169839041	other
Q5BJD5	2.571613165	2.028409541	2.025814394	MAM
Q567V2	2.768861859	2.735718895	2.361784354	mito
Q53S58	4.104481687	3.423812322	1.905135477	mito
Q53R41	2.465809305	3.082801904	2.776515683	mito
Q53H12	2.194956182	2.178805954	2.275866704	mito
Q4G176	4.297255408	3.226100481	2.757718271	mito
Q4G0N4	1.244861412	2.787167267	2.572000358	mito
Q4G0I0	5.655287515	3.456075437	3.496769181	mito
Q3ZCQ8	2.665428958	2.132892514	2.621886992	mito
Q16891	1.156482467	1.627842288	1.675289136	mito
Q16881	-0.263613789	-0.160636709	0.209207216	mito
Q16850	1.005134468	1.878195165	1.000834074	other
Q16836	2.252726662	2.358080904	2.750865124	mito
Q16795	2.569279574	3.497456765	2.175224949	mito
Q16740	2.420564177	3.576912034	2.810994	mito
Q16698	2.737091801	2.422842738	1.730005118	mito
Q16658	1.413572487	1.52802713	1.538803351	other
Q16543	1.600426077	2.356450224	1.853909058	other
Q16531	1.387061402	0.28852017	0.794104901	other
Q16134	3.446674494	3.151625996	2.678445072	mito
Q15800	1.55232349	2.308595338	1.782490203	other
Q15758	1.390958735	0.873842317	1.567476314	other
Q15629	2.449672454	1.81306364	0.473295657	other
Q15393	0.745456197	1.101439967	1.487297585	other
Q15392	1.218758374	1.673814908	1.180415267	other
Q15388	2.594505285	3.136798162	2.338837315	mito
Q15366	1.655432287	2.046626247	1.579098093	other
Q15365	0.738774979	1.479731477	1.039433161	other
Q15269	1.261770087	1.055936827	1.565629146	other
Q15233	1.049331275	1.189116643	1.087444971	other
Q15185	1.040696985	1.776199224	1.617098307	other
Q15084	0.117633705	0.226441832	0.427898139	other
Q15070	3.209142892	4.674208692	4.073843168	mito
Q15046	2.441582339	1.507314527	1.795842423	mito
Q15031	3.485662391	3.50754431	2.624742646	mito
Q15005	1.29450163	1.774240833	1.509916305	other
Q14CZ7	3.442205854	2.920621597	3.107447968	mito
Q14974	1.670944131	1.527565191	1.568398002	other
Q14739	1.833882762	1.821001131	1.769005419	MAM
Q14697	1.338160794	1.188642108	1.062520396	other
Q14318	1.461384486	2.670788609	2.186665469	mito
Q14197	2.851881219	2.691341469	2.414040458	mito
Q14166	1.803968893	1.783274506	1.470217134	other
Q14103	1.444362589	0.80469315	1.12243605	other
Q13907	3.370017155	3.696476397	3.250799898	mito
Q13445	2.892196752	2.521168136	2.972518499	other
Q13423	2.925066612	2.075814364	2.331235688	mito
Q13162	0.93773573	1.048977028	1.623676781	mito
Q13155	1.7387771	1.772962816	2.123210694	other
Q13085	-0.93407174	-1.081435297	-0.807095036	mito
Q13084	4.203817073	3.835597938	3.491091301	mito
Q13057	3.515182644	2.505616077	2.569094433	mito
Q13011	3.426955169	3.529819008	2.34986427	mito
Q12931	3.568053725	3.669846362	3.581800792	mito
Q12907	2.393775269	3.082632151	2.332105872	other
Q12906	0.703665062	1.230763766	0.834781475	other
Q12849	4.952069278	4.297813771	3.252991192	mito
Q12788	0.57425596	1.526636143	1.507087008	other
Q12769	1.527380173	1.851977766	1.701934174	other
Q10713	2.997020099	4.512057003	3.39204328	mito
Q08J23	1.421964358	2.477278873	1.838013359	mito
Q08257	2.644785099	2.313401908	3.316809798	mito
Q08211	1.049911044	0.585584583	1.3567327	other
Q07666	0.816028474	2.280869553	0.799808843	other
Q07021	2.659965463	3.372767793	3.309430698	mito
Q07020	1.529154371	0.553161671	1.13465007	other
Q06830	1.379407201	1.584470215	0.931258298	other
Q05932	2.897287876	3.52139641	2.638404283	mito
Q04637	1.370194754	1.889278767	1.114424892	other
Q02978	3.67772602	3.682688063	1.884072372	mito
Q02878	1.673675824	1.109237921	1.674954422	other
Q02790	1.05400437	1.514704495	1.775739099	mito
Q02543	1.658755707	1.154895465	1.158670358	other
Q02218	1.946019471	3.198423069	2.271575743	mito
Q01813	2.833422044	1.748803964	1.784829361	other
Q01650	0.582114959	0.899631211	1.112646856	other
Q00839	1.315870415	0.715136274	1.38329269	other
Q00610	1.224795393	1.111253695	1.172769787	other
Q00325	3.751405071	4.093242121	3.099985229	mito
Q00059	2.71536132	3.445224091	3.934843648	mito
P99999	1.108708327	1.531137724	1.902663961	mito
P82933	4.096296139	3.014890514	2.819725021	mito
P82675	2.708994955	2.78048651	2.082603168	mito
P82673	4.642960453	4.992755463	3.354095504	mito
P82664	2.952466229	4.08453558	3.347003306	mito
P78527	0.887659744	-0.099615919	0.942612512	other
P78371	1.205784179	0.703981447	1.096471552	other
P68104	1.321847677	1.340026736	1.685212209	other
P67775	1.538861355	1.498578837	1.993003381	other
P63244	1.247039963	1.522639674	1.825079262	other
P63241	3.294690176	1.641093909	1.72177634	other
P63104	1.864255075	2.366552828	2.122302192	other
P63010	1.984979226	0.721292118	1.847347252	other
P62979	0.657763176	0.986369693	1.164505623	other
P62937	1.476805511	1.709458783	1.566128586	other
P62913	1.191528385	1.664535029	0.368626527	other
P62888	1.355686709	1.322851278	1.696612198	other
P62854	1.709774943	1.185971767	1.473733582	other
P62829	1.788109201	1.727364861	1.442011987	other
P62826	1.750561101	1.264410009	1.784011521	other
P62805	1.74044749	0.772559207	1.634404665	other
P62753	1.752725178	0.742488524	1.644562371	other
P62701	1.600797672	2.028165141	1.753299731	other
P62424	1.624963943	0.507670552	1.193818846	other
P62258	2.400491476	2.648886563	1.05992952	MAM
P62249	1.340204721	1.319065468	1.29888764	other
P62244	1.688485874	1.887347375	2.124386982	other
P62241	1.427045895	1.087499884	0.895269414	other
P62081	1.742776061	1.213710788	1.609611355	other
P61978	0.925906168	1.719298797	1.372061573	other
P61803	2.120790135	2.232087492	1.673409567	other
P61619	1.672108663	1.528390053	1.776598667	other
P61604	1.82477959	1.347744076	1.817001412	mito
P61353	1.526764929	0.723291368	1.153182115	other
P61313	1.489260197	0.929168981	1.765914489	other
P61247	1.401640336	1.901894508	1.943967381	other
P61158	1.994672145	1.980600047	1.722198526	other
P61026	1.503761204	1.75387771	0.798741155	other
P60842	1.595033596	1.453602085	1.681215792	other
P60228	1.566648764	3.373522463	1.820476882	other
P60174	1.88133912	1.097121565	0.820694203	other
P60033	1.533913773	1.403764501	1.464300059	other
P57088	2.390202395	3.007873125	2.15571342	other
P56192	1.578176905	2.089864524	1.304833311	other
P56134	2.615457205	3.801734856	2.776638806	mito
P55884	0.640180504	1.426870178	1.193558553	other
P55786	0.677272095	0.770581169	1.448878627	other
P55265	0.833940494	1.712472029	0.850534911	other
P55209	2.095964535	1.379526935	1.051460519	other
P55084	4.87150038	4.612134535	2.988179821	mito
P55072	1.173639639	1.357904282	0.946734453	other
P55060	1.299377391	1.450129736	1.574499132	other
P54886	3.63912108	3.360562547	3.594230544	mito
P54136	1.567055865	2.203161708	1.118578016	other
P53985	1.036045673	0.966658065	1.016724431	other
P53701	1.617953406	1.768599561	1.198468486	mito
P53634	1.049714801	0.372790631	0.709153896	other
P53618	1.713321965	2.002702099	2.202013818	other
P53396	1.079297452	1.018917567	1.496954368	mito
P53007	4.805663035	3.825046522	4.493545864	mito
P52948	2.103533468	2.000455038	1.556410291	other
P52815	1.708360839	3.778247521	3.462413801	mito
P52597	1.198111668	1.358698125	1.122617144	other
P52292	1.377168525	1.965711259	1.425364735	other
P52272	0.578093011	1.177091553	1.147770376	other
P52209	2.001462098	2.459299449	1.555428257	other
P51553	4.370501826	3.251886478	3.28700401	mito
P51398	2.5922891	2.208271158	2.670785691	mito
P50991	1.439279571	1.339111227	1.655952242	other
P50990	1.590733001	1.17875856	1.622810602	other
P50454	1.258789533	1.807714969	2.041586899	other
P50395	1.82633645	1.610671709	1.585976057	other
P50336	1.787904426	1.937712852	2.579509646	mito
P50213	4.493233925	4.872117249	4.057957225	mito
P49821	2.74300843	0.735937823	2.491521985	mito
P49755	1.59892781	1.165446458	1.740312991	other
P49748	2.000466588	2.81598182	2.326500214	mito
P49590	2.052048086	2.724762451	1.507733362	mito
P49588	1.551059909	0.865905746	1.473493811	other
P49411	2.292451129	2.962795318	2.568795786	mito
P49368	1.430022203	1.221237398	1.244641148	other
P49327	1.016676202	0.918640219	1.037206062	mito
P48643	1.372387623	2.575295511	1.668504623	other
P47985	2.102437695	3.946793224	2.885317231	mito
P47897	1.959625109	2.914669188	1.663509981	other
P47756	1.285702721	1.809736125	1.602134024	other
P46977	1.151785624	1.25233326	1.288232259	other
P46940	0.731130658	1.285935228	1.517477174	other
P46782	1.048982038	2.099655393	1.435115544	other
P46781	1.753853003	0.996127338	1.443646173	other
P46777	0.605337498	1.177957465	0.939182725	other
P46776	1.415783637	0.979051051	1.209374287	other
P45880	2.606734026	2.821236352	2.844552776	mito
P43897	2.964058957	3.211981153	2.248726717	mito
P43243	0.953722541	1.615495725	1.028696924	other
P42765	2.562890279	4.406330433	2.639999399	mito
P42704	3.619531729	4.295676896	4.140991904	mito
P42126	5.063102099	4.626854454	4.857887136	mito
P41250	2.383114171	2.833354135	2.336404933	mito
P41091	2.19544034	1.804791245	1.549138059	other
P40939	2.899926467	2.612263523	3.830884405	mito
P40926	3.949026009	5.013168669	3.865126586	mito
P40227	1.278704923	2.088385762	1.558191017	other
P39210	3.828864316	4.16635374	3.985747819	mito
P39023	1.517715839	1.173761065	1.726161498	other
P38646	3.01452493	3.857635082	3.355161389	mito
P38606	1.958356356	1.34174157	1.812353321	other
P37802	1.050525587	1.985314164	1.00867613	other
P37268	1.700267173	2.129414133	1.054510885	other
P36957	2.451733375	2.977697347	2.503180306	mito
P36776	2.859208293	2.740736642	2.45389403	mito
P36578	1.816003385	1.734306729	1.527101344	other
P36551	1.740487189	3.326488621	1.770169128	mito
P36542	3.266671682	2.401660943	2.423920256	mito
P35914	3.713946052	4.223927364	2.576609301	mito
P35613	0.920636352	1.170684645	1.399009447	other
P35610	1.715725148	1.055458759	1.077770864	MAM
P35606	1.232782167	0.576455229	2.203997686	other
P35579	1.03413765	0.559340381	0.550903716	other
P35270	2.746488912	2.867298688	2.697917592	mito
P35268	1.375029316	1.195273831	1.710837083	other
P35232	0.87706986	2.505870771	2.016369552	mito
P34932	1.097623693	0.80680613	1.012027776	other
P34897	2.816188598	3.738159345	3.178466209	mito
P33992	1.239065605	0.882090516	1.414128486	other
P32322	3.711621071	3.492507405	2.556246345	mito
P31948	1.303271645	1.852097415	1.079974959	other
P31946	1.767828656	2.205920982	0.665157295	other
P31943	0.81505076	1.32712895	1.234100795	other
P31937	4.702763449	3.212473606	2.092225109	mito
P31930	3.953013868	3.615647932	3.421713642	mito
P31040	3.680753219	4.006147197	3.179533196	mito
P30837	3.94911854	4.305469713	3.293203794	mito
P30519	0.66585461	0.766918113	1.064429092	other
P30153	2.133447725	2.170956292	1.918610824	other
P30101	-0.330041674	-0.158065456	0.011702506	other
P30084	2.386431168	3.300447331	3.519687178	mito
P30048	4.422091366	4.300488786	3.977343258	mito
P30044	1.60299915	1.389233747	2.121342575	mito
P30041	1.603817052	1.38379459	1.629869274	mito
P29401	1.493848377	1.135078752	1.476857021	other
P28331	2.703583235	3.123908327	2.234539682	mito
P28288	1.599518816	2.091012595	1.716267685	mito
P28074	0.700046929	0.454222025	0.991768827	other
P27824	1.000862583	1.465225816	1.316161672	MAM
P27797	1.165087513	1.399896995	1.542014923	other
P27708	1.192174391	1.398939783	1.031988412	other
P27695	1.761518256	0.707179118	1.308782564	mito
P27635	2.238055683	1.81543437	1.754039297	other
P27348	1.868358228	2.007731358	1.696684305	other
P26641	1.607616474	1.858837323	1.75768252	other
P26640	0.486110209	1.21659415	1.346346469	other
P26639	1.292906119	0.912562634	1.450813203	other
P26599	0.538094562	1.586330089	1.402554924	other
P26373	1.545446687	1.107685197	1.405859803	other
P26038	1.071257408	1.084368486	1.433338377	other
P25705	1.204838262	1.970453988	1.618360267	mito
P25398	1.515505385	1.373595009	1.39836574	other
P25325	0.661131143	3.614942541	2.478591511	mito
P24752	3.808032151	3.918382184	4.095581677	mito
P24539	3.06374958	3.876979616	3.552036441	mito
P24390	2.162770468	2.680530824	1.425146859	other
P23921	1.358912661	0.915695337	1.030732664	other
P23786	3.602621516	3.85851986	2.969586584	mito
P23528	0.561500175	1.156054567	1.838830472	other
P23526	1.170552765	1.543699316	1.379833857	other
P23396	1.530169591	1.684584585	1.775717218	mito
P23368	2.452093792	2.610723987	1.361164093	mito
P23284	0.946674819	0.75376935	0.622093182	other
P22830	3.458391817	3.352131659	2.842974363	mito
P22695	2.795594224	2.739544704	2.974858728	mito
P22626	0.969269502	1.347501093	1.35532208	other
P22314	1.198838576	0.982543043	1.129992186	mito
P22234	2.143142308	2.078196323	1.862863408	mito
P22102	1.306452623	1.486996114	0.988905728	other
P22061	1.848574051	2.837047154	2.200328043	other
P22059	0.962813463	0.876960062	1.562172149	other
P22033	3.309011968	3.546902701	2.496066455	mito
P21964	1.915793702	2.610263044	2.248377862	mito
P21953	3.444883101	2.646862644	1.936011604	mito
P21912	1.865128764	2.379567206	1.847288509	mito
P21796	2.162780019	2.652679215	2.172643513	mito
P21333	1.079054017	0.807300038	1.238535588	other
P20700	1.695187145	2.098704678	1.946426389	other
P20618	-0.044895422	0.245674576	0.856842935	other
P19404	3.032499714	2.105959593	3.040444092	mito
P19338	1.123929562	1.712429405	1.142943917	other
P18669	1.35549881	0.365785568	1.574990141	other
P18621	1.70447793	2.059938004	1.404910035	other
P18206	1.296128061	1.691166275	0.968822551	other
P18085	1.986416869	2.333836376	2.445837383	other
P18031	2.590273243	2.753888916	2.860449439	orphan
P17987	1.306843891	1.67956055	1.706233694	other
P17844	1.055239542	1.080318326	1.06908202	other
P17812	1.262720232	1.323918018	1.450724841	other
P17655	1.461135894	2.146200568	1.545198218	other
P17174	1.249327853	4.330503767	2.46338114	other
P17152	2.334820308	2.700683101	1.967411008	mito
P16615	1.585624748	1.578175603	1.171060066	MAM
P16435	2.106662852	2.011853972	1.587498175	other
P16219	3.99433726	3.588463078	2.671773686	mito
P15880	1.789896528	1.275811119	1.003999443	other
P15170	1.257096204	0.738424274	1.311841647	other
P14866	1.199482563	1.391884584	1.362013571	other
P14735	2.000227831	2.317140216	1.539828708	mito
P14625	0.52378132	0.924616867	1.039956922	other
P14618	1.373917406	1.55619245	1.454988197	other
P14314	0.634540041	1.431683812	1.33333895	other
P13804	4.365325199	3.835930534	4.103291391	mito
P13667	-0.16402294	-0.381611171	-0.144208278	other
P13639	1.114724114	1.248897625	1.385731507	other
P13073	1.569735227	2.809406844	2.111538313	mito
P13010	1.601581485	1.825149695	2.047951671	other
P12956	1.034044237	1.589039565	1.954657154	other
P12814	1.95243653	1.716231224	1.538619487	other
P12694	2.374841466	2.822831877	2.348119774	mito
P12277	1.038163126	1.271164342	1.346676233	mito
P12268	1.248169246	1.12031807	0.953188397	other
P12236	4.120725924	5.468588589	3.890791564	mito
P12235	5.058829709	4.510464978	2.984142999	mito
P11940	0.955374029	1.059783337	1.075313914	other
P11766	1.704478072	0.79366688	1.718135796	other
P11498	-0.849529601	-1.100917911	-0.534132007	mito
P11413	1.601191351	1.755027142	1.56817965	other
P11310	1.503046785	2.429502563	1.806697253	mito
P11177	2.146696443	2.240763312	1.373154253	mito
P11142	1.058497619	1.353479879	1.172218568	other
P11021	1.040108361	1.255287153	1.244828148	other
P10809	2.305530695	2.611867664	2.803474074	mito
P10599	0.8754665	1.350677094	1.035696025	other
P10515	3.352920868	2.602427836	3.481518884	mito
P0DPI2	2.353852601	2.810101729	2.497753894	mito
P09874	1.249948272	1.075303754	1.389101746	other
P09651	1.479372516	1.04483568	1.661404927	other
P09622	3.002501984	3.881871511	3.474189982	mito
P09543	2.681611656	2.07340331	2.010818648	other
P09417	1.959559648	3.715158924	2.58953645	mito
P09211	0.798408077	2.118988646	1.234325672	mito
P09001	2.488312865	3.11170482	2.732541153	mito
P08865	1.436072706	1.905576536	1.501173086	other
P08670	1.263353368	1.363605345	1.300274288	other
P08574	2.045452861	2.453121932	2.166882865	mito
P08559	2.378733326	1.917620661	5.256041657	mito
P08238	1.162462386	1.576581099	1.523686528	other
P08195	0.302759049	0.451045467	0.990183225	other
P07900	1.354757229	1.355301492	1.309789103	mito
P07814	0.604426875	0.840880052	0.776018959	other
P07737	1.433794246	1.281256309	0.942057794	other
P07437	1.722875181	1.725612575	1.87978056	other
P07355	1.745959599	1.646084011	1.438586653	other
P07237	-0.150753754	-0.045600312	0.029285134	other
P07195	1.566621963	1.372010174	1.752357071	mito
P06748	1.456976098	1.467240119	1.668617514	other
P06744	1.677431217	1.712990346	1.407044652	other
P06733	1.214495032	1.475048713	1.683063528	other
P06576	3.062902554	3.926407628	3.608598014	mito
P05388	1.240580948	1.708607542	1.330147569	other
P05198	1.059663197	1.542898236	1.006966485	other
P05166	2.802675939	3.018846111	2.698966434	mito
P05165	-0.768016344	-0.52267366	-0.016551061	mito
P05141	4.597171904	6.439278179	4.65787656	mito
P05091	3.38795907	3.878718157	3.074286569	mito
P05023	1.615615641	1.565649815	1.493789292	other
P04843	1.355384233	0.809639255	1.36705623	other
P04406	1.362907047	1.21877478	1.189726077	other
P04181	2.766069345	2.687288939	2.896637279	mito
P04179	4.282443321	3.73669962	3.90125357	mito
P04075	1.399533509	1.509096649	1.693274899	other
P03915	1.643278224	1.667425095	2.553898696	mito
P02786	2.277641381	0.996226234	1.091838451	other
P00558	1.496676826	1.16060752	1.47331034	other
P00505	5.096840104	5.467115737	4.480453371	mito
P00403	2.004293973	2.778745727	2.852117561	mito
P00395	1.636366375	1.611012958	1.946059565	mito
P00390	0.671255311	3.53285957	1.515436346	mito
P00387	1.426097109	1.668911579	1.57336437	mito
P00367	0.724538795	1.271445698	1.824082377	mito
P00338	1.647632743	1.610803029	1.853444118	other
O96008	1.404273287	1.936031604	2.290043232	mito
O96005	2.243815711	2.135249259	1.889887686	other
O95573	1.308743446	1.840431036	2.241934829	mito
O95563	3.096705642	3.625680446	2.86576434	mito
O95373	1.020839602	1.386023718	1.40692082	other
O95299	4.015969456	2.967580521	2.985045412	mito
O95202	3.799066653	4.418216286	3.826729153	mito
O95169	5.020750851	4.229715426	2.903506551	mito
O95168	2.483937478	2.335384361	2.887098878	mito
O94925	2.727944365	2.699417957	2.858316728	mito
O94905	2.078863775	1.806735654	2.348732133	MAM
O94901	1.334127123	0.06194871	1.633251094	other
O94826	1.618088845	2.256689435	1.722516146	mito
O76031	1.031627266	2.058517094	2.232559882	mito
O76021	1.480171599	2.128914077	1.721719	other
O75947	3.944779948	5.064389203	2.866621313	mito
O75915	1.551760641	1.912017974	1.931819017	other
O75879	2.959471245	2.228092113	2.955882915	mito
O75844	2.153110489	2.084911171	2.358959264	other
O75746	2.338927233	2.272516882	2.309186373	mito
O75694	1.360958616	1.666428028	1.187939555	other
O75648	3.068478231	2.967348146	2.913078296	mito
O75616	2.196292988	3.439723397	2.647677203	mito
O75608	1.003085667	1.551549232	0.989999845	mito
O75600	2.230812638	3.57600328	2.397402302	mito
O75521	3.106121041	3.154220618	1.885233208	mito
O75489	3.034574959	2.597199346	2.552414437	mito
O75439	4.154026095	3.093819892	3.67348064	mito
O75431	3.510836999	2.47230039	3.121032296	mito
O75396	2.457536236	2.655282262	2.382268413	other
O75390	4.037088142	4.119012016	3.750975646	mito
O75323	4.05894316	3.647164353	3.416904696	mito
O75306	1.039696411	2.821269426	1.536188415	mito
O75027	1.869223983	3.416919939	2.238262174	mito
O60506	0.706176586	0.846883213	1.157518527	other
O60313	0.377188687	2.142639529	1.666852323	mito
O43852	1.478776597	1.243896688	0.689157271	other
O43837	1.848277449	2.844591879	3.418192269	mito
O43824	3.118799579	2.824950068	3.238050479	mito
O43776	1.734891982	1.721740748	1.43594927	other
O43772	2.638694457	2.755582639	2.428464392	mito
O43707	1.22508556	1.721565433	1.274391311	other
O43615	4.331489673	4.172284028	4.226123423	mito
O43390	1.1296181	1.595472519	1.315467529	other
O43242	1.858824876	2.125844282	1.350749051	other
O43175	1.983816632	2.054900428	2.728204149	other
O43169	2.299103938	2.115029009	2.379631822	mito
O43143	1.051558536	0.664204209	1.137515182	other
O15397	1.662160995	1.408188457	1.404628541	other
O15382	2.883564076	3.650468284	2.898972099	mito
O15371	1.888789593	2.213018748	1.524943526	other
O15260	1.507946186	1.670024562	1.790853388	other
O15258	1.640315703	1.781395846	1.832014363	other
O15173	1.608172746	2.299446815	1.274844043	other
O15120	2.709266207	1.93421456	2.031754235	other
O15091	3.176406101	2.776915914	3.430234975	mito
O14980	1.501288268	2.250173315	1.43278349	other
O14929	1.059584885	1.809567553	1.297415084	mito
O14925	4.577149952	5.841937446	4.268400853	mito
O14880	2.493974179	2.66291803	2.001616409	mito
O14874	1.311383411	2.160956911	2.531703829	mito
O14828	1.69900667	1.890467544	1.697983482	other
O14548	3.672633751	3.615416481	2.499336444	mito
O14524	2.124396429	1.376744227	2.374766072	other
O00629	2.3740523	2.52144483	2.084573508	other
O00571	0.72766604	1.467530584	1.372197921	other
O00411	3.422353543	3.386653949	2.861593516	mito
O00410	1.18109382	1.440966901	1.321853623	other
O00400	1.353628176	1.102955152	0.879325917	other
O00299	1.795267426	2.498342542	1.553767415	other
O00264	2.208984921	2.311957159	2.063332413	mito
O00232	2.251047838	3.512035091	1.601288142	other
O00217	2.222299658	3.82111949	1.512706105	mito
O00148	1.754702123	1.161200545	1.23766564	other
L0R6Q1	3.703963952	3.227573918	3.136282739	orphan
A4D1E9	4.268219003	3.77608651	3.525360723	mito
A1L0T0	2.034061455	2.208225452	1.236977975	other
A0PJW6	2.902724664	3.82414479	2.877433691	mito
A0FGR8	1.608283347	1.852114102	1.617119727	other
