# Supplementary material for: Bioorthogonal photocatalytic proximity labeling in primary living samples
Source: Nat Commun. 2024 Mar 28;15:2712. doi: 10.1038/s41467-024-46985-3 (PMC10978841; doi:10.1038/s41467-024-46985-3)
Supplement: Supplementary file 9 — Supplementary Software [file 41467_2024_46985_MOESM9_ESM.zip › example_data/all_cell_lines_tsne.csv]

UniProt ID	tSNE-1	tSNE-2	group
Q9Y6M9	-26.295013	54.381756	mito
Q9Y6C9	-11.053294	19.083866	mito
Q9Y678	6.229063	-25.382053	other
Q9Y619	-34.265038	37.386494	mito
Q9Y606	-34.913643	36.752785	mito
Q9Y5M8	5.935585	27.648418	other
Q9Y5L0	7.604429	-15.766024	other
Q9Y5B9	23.570312	-35.67795	other
Q9Y4W6	-3.091626	31.6691	mito
Q9Y490	8.374938	-46.450077	other
Q9Y3F4	12.289968	-16.666842	other
Q9Y3E5	-27.348988	30.209408	mito
Q9Y399	3.58418	7.765815	mito
Q9Y320	20.097836	-11.9617815	mito
Q9Y305	-17.153723	9.152595	mito
Q9Y2Z4	-5.7654433	23.775871	mito
Q9Y2Z2	1.433967	30.342365	mito
Q9Y2U8	-2.2959118	-17.390572	other
Q9Y2S7	-22.401697	51.38378	mito
Q9Y2Q3	-10.761083	29.764378	mito
Q9Y277	-7.7070966	22.676334	mito
Q9Y276	-8.340496	21.721754	mito
Q9Y263	-2.1610425	-38.520428	other
Q9Y262	18.374445	-13.766079	other
Q9UQ80	26.965921	-44.63135	other
Q9UMS0	-15.3799715	30.083813	mito
Q9ULV4	-0.5444437	-13.822817	other
Q9UJZ1	-25.275272	34.86856	mito
Q9UJS0	-10.316578	26.731577	mito
Q9UI26	0.41977656	7.2685895	other
Q9UHG3	22.009562	-36.84748	other
Q9UHD1	15.64755	-12.316548	other
Q9UH99	12.317341	-2.5636382	other
Q9UH62	-21.623459	45.14777	mito
Q9UGP8	-8.668301	-15.329561	other
Q9UBX3	-27.40075	34.52411	mito
Q9UBQ7	-0.05261671	37.49239	mito
Q9UBM7	16.955671	-26.881605	other
Q9UBB4	19.458382	-22.886602	other
Q9P2X0	-27.603422	29.33599	other
Q9P2R7	-13.891196	4.789361	mito
Q9P0S9	-3.6086712	24.33631	mito
Q9P0L0	-14.840337	11.255435	MAM
Q9P035	-0.21952935	-8.421265	other
Q9NZJ7	1.7059207	7.085111	mito
Q9NZJ6	-28.948454	43.112877	mito
Q9NZ01	1.3936898	-14.169649	other
Q9NYY8	-29.565351	29.84769	mito
Q9NYK5	-30.072367	36.97215	mito
Q9NXH9	7.2485547	27.482386	mito
Q9NX40	-5.9386315	39.47757	mito
Q9NWU5	-16.585024	9.664352	mito
Q9NWS8	-1.9553044	-1.887121	mito
Q9NWH2	-8.631836	9.598736	mito
Q9NVV4	-13.279322	57.66334	mito
Q9NVI7	-18.047205	62.819916	mito
Q9NVH6	-14.201377	5.953593	mito
Q9NVH1	-1.2274731	5.4422116	mito
Q9NUJ1	-19.430758	19.097696	mito
Q9NTX5	8.856133	2.8462777	mito
Q9NTJ5	3.073364	-12.448245	other
Q9NSE4	-24.895584	39.159332	mito
Q9NRK6	-3.4465804	3.799238	mito
Q9NRG9	13.032226	-3.639367	other
Q9NR30	12.207031	-54.594242	mito
Q9NQZ5	-6.0907507	-10.82159	mito
Q9NQC3	6.2417526	-49.688892	other
Q9NPL8	0.61672777	6.526882	mito
Q9NP92	-19.174864	58.062447	mito
Q9NP81	3.8677998	12.471038	mito
Q9NP80	-16.521854	38.60219	mito
Q9NNW7	-18.739447	18.324415	mito
Q9HD45	3.189882	-25.104252	other
Q9HD20	17.847506	-16.131384	other
Q9HCC0	-8.753382	27.29578	mito
Q9HC36	-14.808957	36.832153	mito
Q9HC21	-29.465008	30.466883	mito
Q9HC07	-1.4579672	-13.361669	other
Q9HBH1	-6.7302027	40.089718	mito
Q9HAV7	-20.285578	49.01308	mito
Q9HA92	-14.511485	37.428204	mito
Q9HA77	-17.493284	8.15545	mito
Q9H9P8	-4.878607	22.30689	mito
Q9H9J2	-14.302844	61.931423	mito
Q9H9B4	-15.411105	47.7154	mito
Q9H936	-20.33159	58.102253	mito
Q9H8H3	-6.5918574	-17.961796	other
Q9H857	-16.921751	16.639385	mito
Q9H845	2.517121	13.563696	mito
Q9H7Z7	9.772758	-36.5188	mito
Q9H5Q4	-22.41434	53.87176	mito
Q9H4I3	-15.913952	19.889196	orphan
Q9H3N1	2.7587533	6.941762	other
Q9H3K2	3.5930557	-11.852587	mito
Q9H300	-36.44778	37.688095	mito
Q9H2U2	4.865613	26.470655	mito
Q9H2D1	-12.616465	15.273769	mito
Q9H1E5	0.2949233	-14.896496	other
Q9H0U4	13.190311	-55.022804	other
Q9H0R6	-19.21802	39.608894	mito
Q9H074	-7.659549	-14.167735	other
Q9H061	-15.811885	16.318342	mito
Q9GZT6	-27.499285	33.605858	mito
Q9GZT3	-10.585966	-5.1802506	mito
Q9C0D9	-0.08813973	-2.174739	other
Q9BZE1	-29.710756	34.745495	mito
Q9BYT8	6.7488384	23.413307	mito
Q9BYD3	-20.035341	38.745552	mito
Q9BXW7	-20.772942	39.185074	mito
Q9BWD1	11.677661	-29.818024	other
Q9BW92	-26.65659	30.4648	mito
Q9BVS5	-15.240308	17.519903	mito
Q9BUR5	-7.050211	9.29075	mito
Q9BUN8	7.5749598	-27.708704	other
Q9BUB7	-18.691742	47.193886	mito
Q9BTX1	22.975279	-46.172287	other
Q9BTV4	5.2034173	-7.572164	other
Q9BT22	-0.43871444	-23.320784	other
Q9BSK2	-7.464883	10.474186	mito
Q9BSJ8	4.7638154	-9.746871	other
Q9BSJ5	-0.6015026	33.66214	other
Q9BSH4	-16.936577	62.217697	mito
Q9BSF4	-17.616245	57.01394	mito
Q9BRT2	-19.255255	59.9807	mito
Q9BRR6	-14.950239	13.552595	other
Q9BRJ2	-27.96266	51.659374	mito
Q9BQP7	-2.6888077	22.883484	mito
Q9BQ95	-26.79897	53.478165	mito
Q9BQ52	-28.365612	30.424307	mito
Q99873	16.969692	-27.62436	other
Q99832	8.826563	-16.116306	other
Q99829	14.306225	1.115336	other
Q99808	3.300937	-25.555841	other
Q99805	12.618158	-37.918198	other
Q99798	5.105747	11.6503315	mito
Q99797	-30.637228	39.892284	mito
Q99766	-27.419725	52.961746	mito
Q99735	-7.1118903	-18.728134	other
Q99714	-14.117341	56.136444	mito
Q99623	7.467871	-5.7572894	mito
Q99567	-10.663425	-6.0605974	other
Q99497	1.182784	-1.1258214	mito
Q96TC7	-12.650483	18.832933	mito
Q96SZ6	-20.564234	45.35443	mito
Q96S66	7.5826306	-38.36976	MAM
Q96RR1	-12.051401	7.493182	mito
Q96RQ3	28.452654	-53.925285	mito
Q96RP9	-4.3609962	26.163975	mito
Q96QK1	-6.8713775	-6.766167	other
Q96N66	19.291422	-39.896576	MAM
Q96LL9	2.524361	30.13944	mito
Q96KA5	1.1210294	-25.24293	other
Q96I99	-1.0917557	36.125618	mito
Q96I59	-13.11171	23.563017	mito
Q96HY7	-12.955588	-13.69879	mito
Q96HS1	-21.204376	50.33977	mito
Q96HP4	-28.711012	42.020496	mito
Q96GW9	-26.84855	37.719223	mito
Q96GC9	-14.690481	16.454445	MAM
Q96G23	11.835598	-32.07767	other
Q96EY8	-28.057146	31.415678	mito
Q96EY7	-20.822996	58.096245	mito
Q96EY1	6.866949	24.66079	mito
Q96EL3	-11.563947	37.21662	mito
Q96E11	-21.23369	49.488556	mito
Q96DV4	6.064078	17.03817	mito
Q96DP5	-17.696724	33.407475	mito
Q96D53	-5.248004	38.62978	mito
Q96CU9	10.574749	3.2197862	mito
Q96CQ1	-20.203817	50.71532	mito
Q96CB9	-16.429117	10.478184	mito
Q96C36	4.679424	27.397898	mito
Q96BW9	-3.019281	25.274551	mito
Q96B77	-25.898058	43.703327	mito
Q96AQ8	-28.336805	37.287334	mito
Q96AG4	15.0759115	-35.21316	other
Q96AB3	-16.976154	53.78442	mito
Q96A35	4.0642796	14.956561	mito
Q96A26	-15.322085	48.913055	mito
Q969Z0	-19.58739	53.363785	mito
Q969Y2	-16.343699	38.439636	mito
Q969S9	0.24598221	28.382856	mito
Q969N2	-12.477623	20.74692	other
Q92973	1.8598278	-20.538385	other
Q92947	-15.577211	15.302327	mito
Q92685	-2.395185	-12.4972725	other
Q92665	-17.379921	64.02159	mito
Q92616	5.613665	-54.811764	other
Q92552	-12.029805	60.457794	mito
Q92544	4.2496047	-48.480293	other
Q8WWC4	-1.6940916	36.29549	mito
Q8WUM4	13.709192	-37.237137	other
Q8TEX9	1.8979197	-30.477001	other
Q8TCT9	0.06660367	-1.5474349	other
Q8TCS8	-20.209564	38.171967	mito
Q8TCJ2	15.918996	-39.99951	other
Q8TC12	21.219902	-45.62519	other
Q8TBP6	-2.0530596	33.81307	mito
Q8TAE8	-32.131344	41.337326	mito
Q8NI60	-11.990246	19.481785	mito
Q8NFF5	-5.890574	38.55222	mito
Q8NE86	-9.328159	30.062302	mito
Q8NC60	-13.469162	5.9004045	mito
Q8NBS9	25.830423	-50.9555	other
Q8NBM4	-9.265194	-12.110137	other
Q8NBI6	3.07614	5.5543313	other
Q8N8Q8	1.0671108	30.632853	mito
Q8N2F6	-19.996637	44.7558	mito
Q8IYQ7	-31.126762	36.52042	mito
Q8IYB8	-19.658195	19.942183	mito
Q8IVS2	-33.46189	39.268932	mito
Q8IV08	25.540335	-51.73277	other
Q86YH6	-4.080472	18.11964	mito
Q86VP6	11.340242	-49.656277	other
Q86UY8	-12.187808	-14.479333	mito
Q86SX6	-19.991974	59.56884	mito
Q7Z7H8	-16.23338	52.370766	mito
Q7Z4W1	12.981573	1.8777072	mito
Q7Z2W9	-12.342535	39.37081	mito
Q7Z2W4	12.039299	-14.302565	other
Q7L8L6	-18.610413	33.715588	mito
Q7L592	5.2571473	26.695726	mito
Q7L3T8	12.658864	-4.714851	mito
Q7L2H7	22.81647	-21.24965	other
Q7L2E3	-9.231219	30.412802	mito
Q7L0Y3	-20.129105	54.928307	mito
Q7KZN9	-25.05196	52.34314	mito
Q7KZF4	1.337549	-28.790264	mito
Q70UQ0	-2.7464929	-2.6699526	other
Q6YN16	-33.868008	38.43389	mito
Q6UB35	-5.9637303	36.890865	mito
Q6UB28	-33.754757	36.315716	mito
Q6RW13	8.59892	-54.24166	other
Q6PML9	-14.132381	8.477454	mito
Q6PI48	-16.8614	54.417103	mito
Q6P4A7	-1.0889444	1.7916172	mito
Q6P1X6	-30.370813	43.681793	mito
Q6P1Q0	-3.37823	26.633795	mito
Q6P087	-25.565386	40.29019	mito
Q6NVY1	-3.4547682	31.063925	mito
Q6NUQ4	-2.4076245	-16.73776	other
Q6NUM9	13.002993	-35.343864	other
Q6NUK1	-1.5424416	4.4947014	mito
Q6L8Q7	12.385631	2.2699342	mito
Q6JQN1	-10.835979	41.295044	mito
Q6DD88	1.0392838	8.798967	other
Q5TC12	-28.569439	36.52653	mito
Q5T9A4	-13.67493	58.22674	mito
Q5T653	-30.616062	43.27922	mito
Q5T440	-16.706202	36.94677	mito
Q5T2R2	-13.027863	28.717339	mito
Q5T160	-32.386177	33.76215	mito
Q5ST30	-7.6200233	8.257682	mito
Q5SNT2	6.7378535	17.150204	other
Q5RI15	-15.161642	60.8453	mito
Q5JTZ9	-19.449463	21.822134	mito
Q5JRX3	-4.379814	25.329226	mito
Q5JPH6	-15.470777	18.544334	mito
Q5J8M3	20.38689	-3.6283069	other
Q5BJD5	-4.3780255	3.7800853	MAM
Q567V2	-12.913866	16.867355	mito
Q53S58	-34.87161	38.71282	mito
Q53R41	-6.649308	26.177496	mito
Q53H12	4.022122	5.2315736	mito
Q4G176	-29.201982	40.970375	mito
Q4G0N4	6.800577	22.4427	mito
Q4G0I0	-24.279613	58.00086	mito
Q3ZCQ8	-13.489442	22.399017	mito
Q16891	17.50367	-22.475725	mito
Q16881	27.828901	-52.095493	mito
Q16850	8.128456	-31.341951	other
Q16836	-10.875281	23.01827	mito
Q16795	-2.1248608	22.067156	mito
Q16740	-3.1819763	28.050362	mito
Q16698	-11.172245	6.6986876	mito
Q16658	13.9894	-20.63296	other
Q16543	7.176824	-7.0096974	other
Q16531	20.644358	-50.868988	other
Q16134	-25.968884	34.206146	mito
Q15800	6.6185203	-7.6424093	other
Q15758	8.947568	-49.405823	other
Q15629	-11.76959	-14.843111	other
Q15393	23.164227	-36.783104	other
Q15392	8.154161	-28.48467	other
Q15388	-4.101814	20.606882	mito
Q15366	4.715087	-12.124088	other
Q15365	12.252325	-32.94753	other
Q15269	9.112131	-47.093014	other
Q15233	17.369913	-42.59812	other
Q15185	16.014286	-22.76324	other
Q15084	26.591377	-51.31347	other
Q15070	-12.664974	59.187042	mito
Q15046	-0.19732492	-6.6753354	mito
Q15031	-28.180248	34.382828	mito
Q15005	11.016814	-19.431095	other
Q14CZ7	-19.099333	35.351505	mito
Q14974	4.193344	-19.03224	other
Q14739	11.16452	-10.501511	MAM
Q14697	11.539505	-40.231884	other
Q14318	5.320667	12.560245	mito
Q14197	-13.619028	17.587614	mito
Q14166	0.24907897	-17.101486	other
Q14103	15.415335	-49.61586	other
Q13907	-18.736248	45.285854	mito
Q13445	-14.147885	28.42302	other
Q13423	-6.2231083	6.238682	mito
Q13162	22.39861	-38.17867	mito
Q13155	14.122518	-2.9760005	other
Q13085	29.022898	-54.71153	mito
Q13084	-20.694721	53.23137	mito
Q13057	-19.241493	20.127626	mito
Q13011	-29.275421	32.91165	mito
Q12931	-16.082987	49.186756	mito
Q12907	-4.8069906	19.60337	other
Q12906	22.512678	-44.8438	other
Q12849	-24.846605	56.309536	mito
Q12788	26.583649	-35.8717	other
Q12769	12.022671	-13.071821	other
Q10713	-11.265698	46.923817	mito
Q08J23	6.706484	-5.685422	mito
Q08257	-15.041479	30.18687	mito
Q08211	14.618286	-47.916424	other
Q07666	6.7335515	-31.920265	other
Q07021	-7.5340543	40.102352	mito
Q07020	15.602407	-51.197357	other
Q06830	7.729729	-36.278843	other
Q05932	-28.510366	28.848219	mito
Q04637	6.0141854	-28.554657	other
Q02978	-35.64089	37.271	mito
Q02878	3.4634798	-47.24972	other
Q02790	19.69259	-23.291765	mito
Q02543	1.1929218	-41.300022	other
Q02218	2.4445136	16.372265	mito
Q01813	-6.861364	3.976055	other
Q01650	25.421745	-45.14746	other
Q00839	12.686398	-49.458572	other
Q00610	15.329436	-41.199528	other
Q00325	-21.811043	48.284836	mito
Q00059	-10.936066	41.168823	mito
P99999	20.56303	-22.621538	mito
P82933	-28.061209	41.17755	mito
P82675	-12.549748	13.504034	mito
P82673	-27.081238	55.02937	mito
P82664	-11.516921	45.792316	mito
P78527	22.744276	-51.71106	other
P78371	16.846233	-48.010822	other
P68104	20.015524	-19.788233	other
P67775	17.776228	-10.196358	other
P63244	19.672594	-21.770838	other
P63241	-8.07194	4.6754055	other
P63104	3.2589414	8.550633	other
P63010	6.3854256	-54.2449	other
P62979	25.438124	-44.304085	other
P62937	12.336782	-17.37593	other
P62913	6.1882143	-37.914753	other
P62888	20.407461	-19.244686	other
P62854	2.85684	-49.51263	other
P62829	0.83048373	-17.721613	other
P62826	20.580526	-13.350457	other
P62805	6.4026966	-52.697998	other
P62753	6.590637	-53.171947	other
P62701	8.030714	-10.4645605	other
P62424	15.040454	-51.659264	other
P62258	-9.017898	-11.133674	MAM
P62249	15.430723	-32.583107	other
P62244	13.434936	-2.9764519	other
P62241	9.160941	-40.945892	other
P62081	2.641902	-48.07275	other
P61978	11.6148405	-28.630713	other
P61803	-3.105582	-8.250066	other
P61619	17.716984	-13.246123	other
P61604	21.17858	-12.992487	mito
P61353	15.124515	-50.481388	other
P61313	6.991659	-48.353245	other
P61247	15.427671	-4.9475503	other
P61158	1.0745912	-9.809721	other
P61026	6.4593997	-36.210983	other
P60842	18.35164	-15.493625	other
P60228	6.263423	16.246275	other
P60174	0.833299	-39.191196	other
P60033	0.7234813	-29.53638	other
P57088	-5.052127	18.176037	other
P56192	-4.8884997	-17.32159	other
P56134	-3.3932652	34.827827	mito
P55884	26.75535	-38.138157	other
P55786	27.382841	-43.586136	other
P55265	9.104893	-32.580242	other
P55209	-0.66516614	-39.090767	other
P55084	-25.772045	55.44372	mito
P55072	10.422959	-37.63208	other
P55060	17.444992	-24.720201	other
P54886	-16.597427	50.09208	mito
P54136	-7.4114175	-17.281448	other
P53985	18.0952	-44.90154	other
P53701	1.9170085	-24.218063	mito
P53634	21.669052	-50.406116	other
P53618	12.919521	-2.0968928	other
P53396	20.531164	-39.038155	mito
P53007	-20.01309	60.90625	mito
P52948	-1.5317677	-10.665935	other
P52815	1.8243486	31.223326	mito
P52597	12.663539	-36.917385	other
P52292	8.483875	-19.38048	other
P52272	24.806246	-43.115093	other
P52209	-5.493331	-8.330116	other
P51553	-26.613855	44.21473	mito
P51398	-12.977976	22.611908	mito
P50991	19.82998	-18.341824	other
P50990	4.1796174	-47.793003	other
P50454	16.350983	-3.5422685	other
P50395	2.1046617	-16.284466	other
P50336	12.779801	3.5602727	mito
P50213	-17.339449	61.680237	mito
P49821	-6.7395005	9.183233	mito
P49755	4.2912054	-46.483875	other
P49748	1.7642238	12.498421	mito
P49590	-7.3857207	-7.5249343	mito
P49588	7.586297	-50.49911	other
P49411	-6.3693275	22.482256	mito
P49368	13.380236	-40.19471	other
P49327	18.528238	-45.442356	mito
P48643	5.764025	-5.1647964	other
P47985	-0.6625381	32.427494	mito
P47897	-7.477934	-6.1616697	other
P47756	11.024823	-18.738705	other
P46977	16.952894	-36.80655	other
P46940	24.312565	-36.331047	other
P46782	9.4431	-22.511223	other
P46781	3.2448785	-50.8278	other
P46777	23.253572	-44.62849	other
P46776	13.368592	-45.028435	other
P45880	-10.873378	28.05614	mito
P43897	-16.01586	13.849262	mito
P43243	10.4363165	-32.763397	other
P42765	-1.1586225	35.465908	mito
P42704	-14.109727	57.59782	mito
P42126	-19.359312	62.75657	mito
P41250	-6.4840384	18.873909	mito
P41091	-0.7972918	-11.81148	other
P40939	-13.813559	36.814056	mito
P40926	-15.122818	61.461372	mito
P40227	7.9196935	-16.946682	other
P39210	-15.231084	57.701694	mito
P39023	5.1693764	-46.658436	other
P38646	-11.901668	44.788406	mito
P38606	21.818256	-12.998262	other
P37802	7.600455	-31.018581	other
P37268	-7.9135103	-16.544003	other
P36957	-5.798701	21.37996	mito
P36776	-14.192533	17.994541	mito
P36578	1.1183935	-16.509155	other
P36551	5.7760935	16.269915	mito
P36542	-18.0101	19.745775	mito
P35914	-32.021294	35.719547	mito
P35613	21.040161	-36.63569	other
P35610	1.2024469	-40.710293	MAM
P35606	8.890958	-55.846363	other
P35579	21.904032	-49.68109	other
P35270	-10.925002	26.176775	mito
P35268	21.625029	-19.582533	other
P35232	8.586198	-3.6953814	mito
P34932	17.838953	-46.40845	other
P34897	-6.7165494	38.92255	mito
P33992	11.79634	-48.082115	other
P32322	-28.6335	35.717495	mito
P31948	6.5236096	-29.12675	other
P31946	-9.617534	-15.709263	other
P31943	20.855331	-34.616196	other
P31937	-33.00992	40.53796	mito
P31930	-19.593882	51.45942	mito
P31040	-20.800928	48.025093	mito
P30837	-23.03244	50.50239	mito
P30519	25.624342	-46.284595	other
P30153	-0.32031208	0.7158732	other
P30101	28.122004	-52.745056	other
P30084	-8.760223	40.193184	mito
P30048	-19.01475	58.75766	mito
P30044	18.498913	-9.844264	mito
P30041	18.901138	-16.252728	mito
P29401	5.09498	-49.730633	other
P28331	-14.332563	13.703728	mito
P28288	6.9650183	-10.248414	mito
P28074	25.221931	-48.061825	other
P27824	17.574566	-33.53936	MAM
P27797	17.684269	-26.527712	other
P27708	11.077556	-36.832554	other
P27695	13.967172	-51.92142	mito
P27635	-0.26146197	-8.0105	other
P27348	2.6511233	-10.345236	other
P26641	12.153432	-11.933173	other
P26640	25.69216	-38.874588	other
P26639	10.886065	-48.457123	other
P26599	27.099918	-36.414673	other
P26373	4.5453157	-50.38216	other
P26038	19.857906	-38.482067	other
P25705	9.009062	-17.333258	mito
P25398	1.3869412	-29.655443	other
P25325	5.0917125	20.428028	mito
P24752	-15.368567	56.702087	mito
P24539	-13.082109	45.478733	mito
P24390	-7.721563	-8.417904	other
P23921	14.599946	-45.022545	other
P23786	-21.362524	46.1529	mito
P23528	24.494234	-34.12763	other
P23526	14.954802	-28.690178	other
P23396	14.737943	-12.502389	mito
P23368	-8.182754	-9.794072	mito
P23284	22.068241	-49.0301	other
P22830	-25.809025	35.774445	mito
P22695	-12.483879	29.208916	mito
P22626	18.844608	-34.50808	other
P22314	15.935675	-44.06227	mito
P22234	-0.86204946	0.14624023	mito
P22102	8.94077	-36.703888	other
P22061	2.99179	12.522037	other
P22059	21.894665	-39.096226	other
P22033	-28.420198	32.17432	mito
P21964	2.5999746	10.566482	mito
P21953	-13.879191	8.028532	mito
P21912	-0.9457643	-2.5718534	mito
P21796	0.33726755	8.750644	mito
P21333	15.933545	-47.041348	other
P20700	11.822824	-4.911397	other
P20618	26.708752	-49.914783	other
P19404	-15.926027	27.92916	mito
P19338	8.669723	-29.22476	other
P18669	11.164674	-53.85926	other
P18621	-3.566535	-16.64507	other
P18206	7.511301	-35.186436	other
P18085	4.864325	6.969471	other
P18031	-11.429285	28.23961	orphan
P17987	16.761345	-20.58798	other
P17844	17.676123	-43.698936	other
P17812	17.363321	-28.701189	other
P17655	6.785031	-14.975978	other
P17174	4.0913634	20.855959	other
P17152	-1.7387886	7.934346	mito
P16615	1.9314299	-25.38459	MAM
P16435	-1.2751008	-10.242805	other
P16219	-29.323328	38.0769	mito
P15880	0.45064208	-39.993084	other
P15170	13.450534	-48.657417	other
P14866	16.680786	-30.410444	other
P14735	-4.6461134	-9.02174	mito
P14625	24.729418	-45.469868	other
P14618	13.540429	-21.374834	other
P14314	26.322922	-37.267788	other
P13804	-17.860598	57.61553	mito
P13667	27.620771	-53.576824	other
P13639	18.393219	-36.22132	other
P13073	4.638088	13.018508	mito
P13010	14.157878	-4.1371427	other
P12956	20.958864	-23.19906	other
P12814	0.8860732	-15.098838	other
P12694	-6.9291296	19.094631	mito
P12277	18.271532	-35.405033	mito
P12268	10.675636	-41.184284	other
P12236	-15.3493	62.67866	mito
P12235	-25.948618	56.13941	mito
P11940	18.655876	-44.011383	other
P11766	7.0949655	-52.877895	other
P11498	29.472937	-54.035416	mito
P11413	11.519092	-15.329016	other
P11310	6.393881	-6.465252	mito
P11177	-5.38742	-11.646051	mito
P11142	14.519386	-35.816013	other
P11021	16.64598	-35.91838	other
P10809	-9.660264	23.137272	mito
P10599	12.501387	-33.779926	other
P10515	-16.264763	36.22565	mito
P0DPI2	-7.226023	20.62656	mito
P09874	18.174265	-39.692257	other
P09651	6.08512	-47.87337	other
P09622	-12.402424	45.31518	mito
P09543	-4.8011985	4.4091177	other
P09417	-0.83752716	27.264408	mito
P09211	10.043747	-24.945635	mito
P09001	-6.174109	25.749487	mito
P08865	9.180275	-18.977573	other
P08670	16.053074	-31.662806	other
P08574	2.1062229	7.877322	mito
P08559	-12.469704	38.78482	mito
P08238	16.32061	-25.6282	other
P08195	26.249096	-48.74217	other
P07900	15.14003	-31.981443	mito
P07814	23.576284	-47.01838	other
P07737	9.286715	-39.66809	other
P07437	14.95118	-10.259251	other
P07355	1.7270273	-18.383158	other
P07237	27.189009	-52.77008	other
P07195	19.386175	-15.1439	mito
P06748	18.414398	-17.865517	other
P06744	1.2531691	-19.455065	other
P06733	18.482767	-22.003607	other
P06576	-12.946199	46.15108	mito
P05388	8.927013	-26.876406	other
P05198	10.428799	-34.198402	other
P05166	-9.770175	26.259027	mito
P05165	28.984823	-53.057533	mito
P05141	-16.449018	65.061066	mito
P05091	-19.867535	45.708706	mito
P05023	3.58115	-19.667862	other
P04843	12.338481	-48.85424	other
P04406	13.183998	-39.615047	other
P04181	-12.739205	28.063774	mito
P04179	-17.653877	55.732468	mito
P04075	18.129364	-18.802969	other
P03915	13.387819	2.3292108	mito
P02786	-1.4991356	-39.135075	other
P00558	4.6833396	-49.619038	other
P00505	-18.021511	64.107864	mito
P00403	3.5400424	25.83481	mito
P00395	16.609486	-10.328304	mito
P00390	8.45413	16.31941	mito
P00387	12.828754	-18.178759	mito
P00367	24.137775	-33.930286	mito
P00338	16.390127	-11.429755	other
O96008	15.231806	-0.92846465	mito
O96005	-1.3206465	1.1534423	other
O95573	15.77976	-1.5300466	mito
O95563	-6.4503536	36.490494	mito
O95373	18.634478	-33.662575	other
O95299	-27.123014	41.324673	mito
O95202	-14.863617	58.864952	mito
O95169	-25.645288	56.63003	mito
O95168	-12.260651	23.846024	mito
O94925	-12.219806	27.666853	mito
O94905	7.9853573	3.7920837	MAM
O94901	11.487628	-54.482666	other
O94826	6.274231	-8.611381	mito
O76031	16.798723	-1.3750455	mito
O76021	7.161262	-11.088389	other
O75947	-27.803596	52.439846	mito
O75915	14.191638	-5.442455	other
O75879	-15.469112	27.660551	mito
O75844	5.208656	4.9596195	other
O75746	3.36748	4.4137573	mito
O75694	6.3124413	-27.185472	other
O75648	-18.010798	32.571255	mito
O75616	-2.5002146	26.21016	mito
O75608	10.478541	-33.557552	mito
O75600	-1.6987375	24.880972	mito
O75521	-15.589353	10.118362	mito
O75489	-16.195063	19.167877	mito
O75439	-17.000923	52.318512	mito
O75431	-17.851843	35.84582	mito
O75396	-8.678836	18.76896	other
O75390	-19.076303	55.913303	mito
O75323	-20.188696	52.00628	mito
O75306	5.6451364	-4.058546	mito
O75027	2.941824	16.799625	mito
O60506	26.17354	-45.331497	other
O60313	21.112106	-4.1273556	mito
O43852	7.6573353	-39.601254	other
O43837	4.374321	28.374601	mito
O43824	-17.044418	34.398365	mito
O43776	0.74861205	-18.548887	other
O43772	-11.60606	17.948608	mito
O43707	8.580602	-27.49722	other
O43615	-17.922905	58.884186	mito
O43390	13.556423	-28.696367	other
O43242	-4.288194	-15.0507965	other
O43175	12.269809	4.5926204	other
O43169	4.5621347	4.393347	mito
O43143	16.968367	-47.279236	other
O15397	0.36679727	-28.566044	other
O15382	-5.3195477	37.353996	mito
O15371	-4.0295553	-9.793306	other
O15260	15.253807	-12.859306	other
O15258	13.962936	-10.926827	other
O15173	-6.2035356	-17.360723	other
O15120	-5.434157	4.1236587	other
O15091	-16.213827	35.356907	mito
O14980	-5.098637	-18.481062	other
O14929	10.310214	-27.942307	mito
O14925	-16.46145	64.13736	mito
O14880	-2.4348164	7.6984324	mito
O14874	15.491698	0.4578298	mito
O14828	10.655743	-11.927852	other
O14548	-29.523914	35.3946	mito
O14524	9.466116	2.9253917	other
O00629	-1.1777111	6.7569647	other
O00571	25.890814	-36.70505	other
O00411	-25.287436	35.825657	mito
O00410	15.869639	-30.351927	other
O00400	9.717575	-40.92948	other
O00299	-5.3942695	-7.370376	other
O00264	0.49231037	5.186828	mito
O00232	-10.999519	-4.1045275	other
O00217	-11.327153	-3.653001	mito
O00148	0.73962355	-41.663876	other
L0R6Q1	-24.331238	39.744762	orphan
A4D1E9	-20.452427	53.835598	mito
A1L0T0	-5.6767044	-12.9981365	other
A0PJW6	-4.746663	36.665726	mito
A0FGR8	11.074574	-13.905632	other
