# Supplementary material for: Bioorthogonal photocatalytic proximity labeling in primary living samples
Source: Nat Commun. 2024 Mar 28;15:2712. doi: 10.1038/s41467-024-46985-3 (PMC10978841; doi:10.1038/s41467-024-46985-3)
Supplement: Supplementary file 9 — Supplementary Software [file 41467_2024_46985_MOESM9_ESM.zip › example_data/all_cell_lines_zs.csv]

UniProt ID	293T	HeLa	K562	group
Q9Y6M9	2.318037681	2.126696737	1.319054412	1
Q9Y6C9	0.523552731	0.396101362	0.742450415	1
Q9Y678	-0.574090247	-0.360288324	-0.616801093	0
Q9Y619	1.965533023	1.532980508	0.13107853	1
Q9Y606	1.673417349	1.529420796	0.037920836	1
Q9Y5M8	0.03587038	0.035113868	1.713802252	0
Q9Y5L0	-0.633738875	-0.104319286	-0.258000173	0
Q9Y5B9	-1.160959901	-0.97316021	-0.25296561	0
Q9Y4W6	0.276199396	1.810153385	0.427906406	1
Q9Y490	-0.669821046	-0.967933768	-0.263211598	0
Q9Y3F4	-0.504552286	-0.464453735	-0.290965905	0
Q9Y3E5	1.013688345	0.937636559	0.687013364	1
Q9Y399	-0.074848502	0.101270486	0.436463495	1
Q9Y320	-0.379896673	-0.90642469	0.039549313	1
Q9Y305	0.753765739	0.975984435	-0.322740157	1
Q9Y2Z4	0.145685078	0.682698004	0.865465831	1
Q9Y2Z2	-0.068255578	1.107852099	1.465696835	1
Q9Y2U8	-0.274692822	-0.299608098	-0.543980223	0
Q9Y2S7	1.941474985	1.531409883	1.455746148	1
Q9Y2Q3	0.547511985	0.508568106	1.341858485	1
Q9Y277	0.257913938	0.46813762	0.904419661	1
Q9Y276	0.116833976	0.322383136	0.785861871	1
Q9Y263	0.663198849	-0.849820936	-0.919549599	0
Q9Y262	-0.313115141	-0.684702167	-0.111252498	0
Q9UQ80	-1.270734106	-1.336867128	-0.641453377	0
Q9UMS0	0.756631007	0.111771521	1.590633547	1
Q9ULV4	0.043933577	-0.4943496	-0.463080069	0
Q9UJZ1	1.198372787	0.90293222	1.029806482	1
Q9UJS0	0.824500732	0.595983635	1.001609733	1
Q9UI26	0.144822722	0.195420023	0.257745294	0
Q9UHG3	-1.096351285	-1.034784269	-0.519312684	0
Q9UHD1	-0.458682323	-0.545232753	-0.059891949	0
Q9UH99	-0.293230545	-0.171653536	0.339850875	0
Q9UH62	1.372265465	1.483082311	1.109003702	1
Q9UGP8	-0.123120715	0.020850052	-1.022114559	0
Q9UBX3	1.360285189	1.002046301	0.826829116	1
Q9UBQ7	0.490630565	2.790552359	1.188138617	1
Q9UBM7	-0.754418394	-0.727901924	-0.404470894	0
Q9UBB4	-0.885831478	-0.641996181	-0.091257487	0
Q9P2X0	0.880949018	0.99340336	0.687575534	0
Q9P2R7	1.353867384	-0.117934504	-0.989474558	1
Q9P0S9	0.299279385	0.880267248	0.732037178	1
Q9P0L0	0.836126998	0.565573207	0.146460658	2
Q9P035	0.170998782	-0.375561098	-0.118414154	0
Q9NZJ7	-0.008426631	0.148039341	0.234392403	1
Q9NZJ6	2.156787938	0.223398434	1.182643886	1
Q9NZ01	-0.097080514	-0.391502985	-0.298402218	0
Q9NYY8	0.966789712	1.295259169	0.79427038	1
Q9NYK5	1.585415208	1.307682724	1.01102931	1
Q9NXH9	-0.298917523	-0.61572067	2.002083754	1
Q9NX40	0.709109955	1.115511127	1.413676285	1
Q9NWU5	0.828244535	0.801133331	-0.192874351	1
Q9NWS8	-0.021574498	0.1683545	0.066544675	1
Q9NWH2	1.785125455	-1.535119514	1.193459187	1
Q9NVV4	1.341617946	1.705547169	2.412894351	1
Q9NVI7	2.654861961	2.322740838	2.680179062	1
Q9NVH6	1.314753032	0.342040771	-0.514112609	1
Q9NVH1	0.368519787	0.087371942	0.265742372	1
Q9NUJ1	1.381510628	0.390722836	0.684045667	1
Q9NTX5	0.217937683	-0.680000267	0.360121894	1
Q9NTJ5	-0.219539299	-0.23735315	-0.360811532	0
Q9NSE4	1.543627407	0.919903994	1.322532641	1
Q9NRK6	0.442637691	-0.136717099	0.140778382	1
Q9NRG9	-0.357243376	-0.270174445	0.253331751	0
Q9NR30	-0.914789375	-1.828079274	-0.290014111	1
Q9NQZ5	0.358299001	-0.04186932	-0.461412662	1
Q9NQC3	-0.487929625	-1.092609786	-0.365531569	0
Q9NPL8	0.135047818	0.166304034	0.232042439	1
Q9NP92	2.196029667	1.721000503	2.287456189	1
Q9NP81	-0.246123736	0.45824869	0.273889393	1
Q9NP80	1.651756257	-0.45300077	2.12173169	1
Q9NNW7	1.222656423	0.446436451	0.585050361	1
Q9HD45	-0.474637034	-0.559612545	-0.619424929	0
Q9HD20	-0.412288961	-0.678949293	-0.232639229	0
Q9HCC0	0.626168148	0.728489309	1.089007388	1
Q9HC36	1.125653642	0.308579726	2.182536134	1
Q9HC21	0.992660942	1.274559862	0.756467681	1
Q9HC07	0.106689496	-0.448570529	-0.573621667	0
Q9HBH1	0.724325023	1.032294758	1.5498601	1
Q9HAV7	1.582091279	1.428239134	1.604093288	1
Q9HA92	1.124079411	0.537839378	2.207118837	1
Q9HA77	1.015126589	1.014758474	-0.709860016	1
Q9H9P8	0.468210165	0.726606839	0.748592361	1
Q9H9J2	1.61021793	2.517249362	2.615229758	1
Q9H9B4	1.364302983	1.652820419	1.900653399	1
Q9H936	2.270512136	1.902338232	2.073398362	1
Q9H8H3	-0.451897122	0.103369355	-0.678876052	0
Q9H857	1.02674742	0.597592828	0.629326755	1
Q9H845	-0.266288169	0.453382948	0.654531894	1
Q9H7Z7	-0.626858823	-0.701331165	-0.856222695	1
Q9H5Q4	2.260281771	1.553463758	1.599126913	1
Q9H4I3	0.895438998	0.158899038	0.694427778	3
Q9H3N1	0.045461414	0.088339559	0.3837388	0
Q9H3K2	-0.233076465	-0.207963642	-0.306009812	1
Q9H300	1.565969314	1.010426707	-0.332578353	1
Q9H2U2	-0.11035309	0.198881384	1.321567452	1
Q9H2D1	0.645344566	0.432016398	0.41653264	1
Q9H1E5	-0.031809352	-0.560349599	-0.338749148	0
Q9H0U4	-1.13947009	-2.136625389	-0.475312784	0
Q9H0R6	1.182523387	0.867439427	1.861487156	1
Q9H074	-0.153087419	0.247735818	-0.769099522	0
Q9H061	0.824970206	0.661231897	0.655566644	1
Q9GZT6	1.333673674	0.970076621	0.780475222	1
Q9GZT3	0.210580624	0.848935173	-0.570599495	1
Q9C0D9	-0.072301028	-0.030806587	-0.041353856	0
Q9BZE1	1.480472433	1.221708435	0.730961716	1
Q9BYT8	-0.692205752	0.410446463	1.160217727	1
Q9BYD3	1.188654052	0.893970023	1.551195191	1
Q9BXW7	1.382694398	0.85081478	1.624836408	1
Q9BWD1	-1.054205764	-0.540591635	-0.675065637	0
Q9BW92	1.054627349	0.9388371	0.53667543	1
Q9BVS5	0.773998808	0.553897418	0.766742203	1
Q9BUR5	0.773597166	-1.049555231	0.672326516	1
Q9BUN8	-0.721105529	-0.411416627	-0.71315101	0
Q9BUB7	1.305706652	1.6152628	1.574340798	1
Q9BTX1	-1.507137655	-0.997765322	-1.346507238	0
Q9BTV4	-0.363055055	0.106850039	-0.259704989	0
Q9BT22	-0.093736055	-0.41736937	-0.848773229	0
Q9BSK2	0.993872301	-0.647108643	0.971003891	1
Q9BSJ8	-0.230248403	-0.130324214	-0.118247469	0
Q9BSJ5	0.178665499	1.741705555	1.356529365	0
Q9BSH4	2.16824042	2.303338254	2.740893187	1
Q9BSF4	2.036364243	1.480700982	2.384866699	1
Q9BRT2	2.560823715	1.66097069	2.507244987	1
Q9BRR6	0.714660745	0.732547557	0.386086744	0
Q9BRJ2	1.385484341	2.238222926	1.177257999	1
Q9BQP7	0.473200041	0.982359746	0.583186357	1
Q9BQ95	2.02028527	2.132603535	1.445440905	1
Q9BQ52	1.021896715	1.098385509	0.743290584	1
Q99873	-0.744501769	-0.733831973	-0.433230506	0
Q99832	-0.848063656	-0.12945044	-0.114837732	0
Q99829	-0.573280699	-0.430818343	0.727783997	0
Q99808	-0.50074031	-0.557448177	-0.67247431	0
Q99805	-0.672420831	-0.797465413	-0.77872832	0
Q99798	-0.379978821	0.245238245	0.257619101	1
Q99797	2.007271972	0.906577899	0.698584437	1
Q99766	1.8538616	2.321407692	1.373162248	1
Q99735	-0.641757914	0.029025215	-0.764789846	0
Q99714	1.620196399	1.504708697	2.999098308	1
Q99623	-0.531231813	0.15722482	0.075223157	1
Q99567	0.008371948	0.9200574	-0.957014004	0
Q99497	-0.099683922	-0.168842717	0.120938863	1
Q96TC7	0.642304639	0.308449444	0.702023535	1
Q96SZ6	1.272524089	1.418894074	1.253041688	1
Q96S66	-0.615307748	-0.732640971	-1.219871234	2
Q96RR1	0.915838747	0.195113742	0.093409314	1
Q96RQ3	-2.425193766	-2.54253868	-2.404677463	1
Q96RP9	0.334643709	0.901677991	0.939167946	1
Q96QK1	-0.165714256	0.441718046	-0.37623514	0
Q96N66	-0.837749778	-1.135411918	-0.549872319	2
Q96LL9	-0.095864565	0.885121416	1.705087143	1
Q96KA5	-0.282766399	-0.636240412	-0.774593657	0
Q96I99	0.65762185	1.954890714	1.01002727	1
Q96I59	0.511327851	-0.084720626	1.068377118	1
Q96HY7	1.483980595	0.90698746	-3.092991843	1
Q96HS1	1.750043975	1.402467089	1.574931219	1
Q96HP4	2.310031611	0.701781969	1.177806284	1
Q96GW9	1.590366512	1.009387379	1.109933313	1
Q96GC9	0.838656355	0.499049878	0.574989258	2
Q96G23	-1.066666168	-0.643784808	-0.794254225	0
Q96EY8	1.128293046	1.080676971	0.714984792	1
Q96EY7	2.345296163	1.872284254	2.028244981	1
Q96EY1	-0.950546204	0.142255729	1.639320268	1
Q96EL3	0.172440455	0.299557429	2.310455157	1
Q96E11	1.703190246	1.359671205	1.457921076	1
Q96DV4	-0.354879992	1.174887139	-0.02979866	1
Q96DP5	1.006864585	0.524339763	1.312707507	1
Q96D53	0.680550258	1.156320127	1.303099224	1
Q96CU9	0.156358316	-0.723480628	0.947784659	1
Q96CQ1	1.807359077	1.137015844	1.52597414	1
Q96CB9	0.721816664	0.804365873	-0.015772293	1
Q96C36	-0.078246924	0.365282392	1.484842368	1
Q96BW9	0.274730486	0.984983035	0.775444395	1
Q96B77	2.064892527	0.501850874	1.735437614	1
Q96AQ8	1.65201992	1.045492417	0.91816008	1
Q96AG4	-0.90338613	-0.760408099	-0.721190493	0
Q96AB3	1.974985279	1.0078402	2.24056993	1
Q96A35	-0.474921694	0.760800643	0.417338344	1
Q96A26	1.352026703	1.33110845	2.064241028	1
Q969Z0	1.868973603	1.378119611	1.893360675	1
Q969Y2	1.303845766	-0.455976482	1.986959873	1
Q969S9	-0.422439887	1.227203701	1.017046625	1
Q969N2	0.522196028	0.119585978	0.71613412	0
Q92973	-0.427199464	-0.448023104	-0.496236565	0
Q92947	0.892809317	0.592678811	0.484087915	1
Q92685	0.129558722	-0.28197542	-0.546604097	0
Q92665	2.825277041	2.843213044	2.406206962	1
Q92616	0.291699748	-1.550955835	-0.253467854	0
Q92552	0.883152942	2.681627915	2.107285719	1
Q92544	-0.427914454	-0.942173367	-0.314215121	0
Q8WWC4	0.705900869	1.775327078	1.174975095	1
Q8WUM4	-0.771831347	-0.834281772	-0.772815712	0
Q8TEX9	-0.55562408	-0.814293578	-0.501843249	0
Q8TCT9	-0.073825704	-0.045660918	0.020659809	0
Q8TCS8	1.248374019	0.796420642	1.555870653	1
Q8TCJ2	-0.790276614	-0.976704628	-0.699876839	0
Q8TC12	-1.094468287	-1.123501245	-1.069149935	0
Q8TBP6	0.370975871	1.414147871	1.155860247	1
Q8TAE8	2.777348044	0.856778876	0.736716207	1
Q8NI60	0.589146581	0.320579953	0.787369789	1
Q8NFF5	0.705528374	1.099407209	1.315854963	1
Q8NE86	0.37329077	0.641662242	1.359523479	1
Q8NC60	1.27248437	0.004982038	-0.319745203	1
Q8NBS9	-1.51101798	-1.639525663	-1.605825061	0
Q8NBM4	0.25998275	0.18352968	-1.071419091	0
Q8NBI6	0.115571918	-0.050985996	0.380077852	0
Q8N8Q8	-0.161437275	1.222709655	1.450393864	1
Q8N2F6	1.209466299	1.310941662	1.260112566	1
Q8IYQ7	1.610610117	1.488970892	0.947007587	1
Q8IYB8	1.398476742	0.255555337	0.816098944	1
Q8IVS2	1.990234884	0.989985507	0.375947591	1
Q8IV08	-1.454746113	-2.074007448	-1.468724005	0
Q86YH6	0.158945778	0.629328923	0.452550449	1
Q86VP6	-0.736766609	-1.327549823	-0.387318152	0
Q86UY8	0.580527087	-0.148082268	-2.154552729	1
Q86SX6	2.578783005	1.580449886	2.366268618	1
Q7Z7H8	1.730608769	0.738797116	2.186704782	1
Q7Z4W1	-0.336687143	-0.573324289	0.741995517	1
Q7Z2W9	0.703731714	0.555017932	3.175891044	1
Q7Z2W4	-0.383449973	-0.448127723	-0.234953574	0
Q7L8L6	1.101998997	0.649298003	1.275892395	1
Q7L592	-0.1026005	0.16955423	1.359643181	1
Q7L3T8	-0.331732814	-0.225884579	0.132399306	1
Q7L2H7	-0.831578829	-1.00168297	0.002019046	0
Q7L2E3	0.425203374	0.704517733	1.374825195	1
Q7L0Y3	2.050663055	1.531021233	1.929283473	1
Q7KZN9	2.112534118	1.695092625	0.984772586	1
Q7KZF4	-0.453474886	-0.712552792	-0.51477112	1
Q70UQ0	-0.004824734	0.291058619	-0.055906875	0
Q6YN16	2.188656509	1.31044053	0.250980755	1
Q6UB35	0.904706729	1.168302327	1.127888259	1
Q6UB28	1.713088465	1.517865849	0.412698766	1
Q6RW13	-0.306578658	-1.69187153	-0.052922622	0
Q6PML9	1.318811053	0.491763995	0.146138889	1
Q6PI48	1.88637417	1.085847723	2.278388651	1
Q6P4A7	0.222637978	-0.08517537	0.050913681	1
Q6P1X6	2.257638991	-0.082090956	0.673087103	1
Q6P1Q0	0.327468744	1.033335886	0.908949088	1
Q6P087	1.719987484	0.803987677	1.339313446	1
Q6NVY1	0.456106938	1.557381458	0.088227333	1
Q6NUQ4	-0.217190383	-0.286060178	-0.550852051	0
Q6NUM9	-0.878208689	-0.713181803	-0.819841706	0
Q6NUK1	0.356157206	-0.011238151	0.236618897	1
Q6L8Q7	-0.277637212	-0.637194945	0.78904114	1
Q6JQN1	0.457454111	1.168918455	2.402726414	1
Q6DD88	0.160118008	0.249564457	0.450118503	0
Q5TC12	1.592698162	1.081967892	0.87613875	1
Q5T9A4	1.373971091	1.724094188	2.321034889	1
Q5T653	2.016217571	0.247532326	0.600303439	1
Q5T440	1.500407872	0.147282637	1.841920433	1
Q5T2R2	0.697894777	0.34940368	1.210780173	1
Q5T160	1.191629872	1.654277351	0.483060337	1
Q5ST30	1.255944481	-0.990210034	0.331933552	1
Q5SNT2	-0.414042662	1.325548281	-0.166012539	0
Q5RI15	1.800190889	2.23532033	2.178166491	1
Q5JTZ9	1.437660728	-0.183966841	1.038978463	1
Q5JRX3	0.307299506	0.86856693	0.890863551	1
Q5JPH6	0.894083675	0.415034471	0.787167447	1
Q5J8M3	-1.538431382	-0.03041835	0.341135805	0
Q5BJD5	0.51102905	-0.211568507	0.181551095	2
Q567V2	0.694236636	0.404237519	0.553818412	1
Q53S58	1.934780634	1.003313547	0.047834328	1
Q53R41	0.412756817	0.706419028	1.01335628	1
Q53H12	0.161184319	-0.080628605	0.458618433	1
Q4G176	2.113831795	0.831179328	0.992528042	1
Q4G0N4	-0.721278145	0.449030108	0.786745629	1
Q4G0I0	3.375192659	1.031402841	1.811424171	1
Q3ZCQ8	0.598166585	-0.120602306	0.842021891	1
Q16891	-0.803365852	-0.5603151	-0.206844039	1
Q16881	-2.122372841	-2.117421812	-1.831317797	1
Q16850	-0.943940174	-0.342349921	-0.954165546	0
Q16836	0.214842419	0.07545387	0.984934499	1
Q16795	0.508861576	1.067430742	0.347103594	1
Q16740	0.370732454	1.136607027	1.051559549	1
Q16698	0.664728123	0.131837583	-0.146216679	1
Q16658	-0.564576734	-0.647217353	-0.358075408	0
Q16543	-0.391024279	0.074034148	-0.008926466	0
Q16531	-0.589200633	-1.726371544	-1.183229223	0
Q16134	1.323799313	0.766339472	0.904690365	1
Q15800	-0.435702693	0.032370162	-0.088061236	0
Q15758	-0.585580731	-1.216771463	-0.32630469	0
Q15629	0.397768665	-0.399055499	-1.538697898	0
Q15393	-1.185133299	-1.018617707	-0.415145728	0
Q15392	-0.745523043	-0.520289875	-0.755182848	0
Q15388	0.5322916	0.753429888	0.528392232	1
Q15366	-0.339933675	-0.195708463	-0.313427323	0
Q15365	-1.191338917	-0.689265084	-0.911396309	0
Q15269	-0.70557311	-1.058234189	-0.328351422	0
Q15233	-0.902889508	-0.942283604	-0.858197423	0
Q15185	-0.910909168	-0.431150832	-0.27132166	0
Q15084	-1.768264373	-1.78041892	-1.589000052	0
Q15070	1.103176351	2.091948405	2.450843794	1
Q15046	0.390254443	-0.665250404	-0.073266475	1
Q15031	1.360011865	1.076213279	0.845186063	1
Q15005	-0.675171555	-0.43285587	-0.390083339	0
Q14CZ7	1.319648773	0.565219694	1.380041664	1
Q14974	-0.325526038	-0.647619531	-0.325283425	0
Q14739	-0.174186162	-0.392144866	-0.103002882	2
Q14697	-0.634620261	-0.942696749	-0.885814787	0
Q14318	-0.520168223	0.347707146	0.359780119	1
Q14197	0.771346279	0.36560112	0.611720135	1
Q14166	-0.201970618	-0.424990867	-0.434071509	0
Q14103	-0.535978419	-1.276974927	-0.819425995	0
Q13907	1.252598813	1.240703564	1.53888098	1
Q13445	0.808791958	0.217442802	1.230534752	0
Q13423	0.839321985	-0.17029636	0.519969343	1
Q13162	-1.006541147	-1.064293611	-0.264032465	1
Q13155	-0.262521746	-0.433968552	0.289469848	0
Q13085	-2.745104377	-2.919098357	-2.957418812	1
Q13084	2.02704485	1.361827204	1.805132867	1
Q13057	1.387430725	0.203902685	0.783525755	1
Q13011	1.305483705	1.09560634	0.540610512	1
Q12931	1.436538188	1.217518609	1.905642385	1
Q12907	0.345850509	0.706271236	0.520933541	0
Q12906	-1.223949541	-0.906024294	-1.138158053	0
Q12849	2.722032871	1.764247013	1.541309016	1
Q12788	-1.344146682	-0.64842839	-0.393218305	0
Q12769	-0.458870425	-0.365175623	-0.177320337	0
Q10713	0.906153477	1.950773987	1.695383944	1
Q08J23	-0.556782237	0.179231413	-0.026539497	1
Q08257	0.578992255	0.036554915	1.612022425	1
Q08211	-0.90235101	-1.467737816	-0.559816519	0
Q07666	-1.119584696	0.008231212	-1.176909042	0
Q07021	0.593092008	0.958872556	1.603846105	1
Q07020	-0.457222523	-1.495966234	-0.805892403	0
Q06830	-0.596309971	-0.598076207	-1.031258114	0
Q05932	0.813520672	1.088273358	0.860323669	1
Q04637	-0.604866632	-0.332700185	-0.828302658	0
Q02978	1.538403484	1.228699002	0.024495617	1
Q02878	-0.322988801	-1.011828561	-0.207214915	0
Q02790	-0.898549066	-0.658816463	-0.095541713	1
Q02543	-0.336846833	-0.97207765	-0.779277022	0
Q02218	-0.070031882	0.807082493	0.453863887	1
Q01813	0.754201117	-0.455002017	-0.085469361	0
Q01650	-1.336847124	-1.194318831	-0.830272789	0
Q00839	-0.655323904	-1.354945992	-0.530387053	0
Q00610	-0.739915768	-1.010073564	-0.763654327	0
Q00325	1.606837705	1.586140426	1.37177267	1
Q00059	0.644544522	1.021955314	2.296827112	1
P99999	-0.8477392	-0.64450917	0.045095796	1
P82933	1.927177772	0.647293211	1.061233847	1
P82675	0.638631345	0.443213629	0.244475186	1
P82673	2.434927896	2.369285358	1.653336386	1
P82664	0.864771165	1.578560235	1.645477964	1
P78527	-1.053052483	-2.064295171	-1.01867722	0
P78371	-0.757573673	-1.364657739	-0.848195633	0
P68104	-0.649772131	-0.810896477	-0.195848902	0
P67775	-0.448206529	-0.672855973	0.145195262	0
P63244	-0.719254673	-0.651907843	-0.040870961	0
P63241	1.182633969	-0.548777818	-0.155334474	0
P63104	-0.145975896	0.082829797	0.288463194	0
P63010	-0.033845469	-1.349586519	-0.016197194	0
P62979	-1.26658391	-1.118801549	-0.77281133	0
P62937	-0.50584494	-0.489257184	-0.327798023	0
P62913	-0.770814671	-0.528369233	-1.65467522	0
P62888	-0.618341925	-0.825849976	-0.183217286	0
P62854	-0.289459391	-0.945021633	-0.430175153	0
P62829	-0.216701341	-0.473667582	-0.46532387	0
P62826	-0.251576587	-0.876730805	-0.086375558	0
P62805	-0.260970262	-1.30495176	-0.252145566	0
P62753	-0.249566559	-1.331132254	-0.240890447	0
P62701	-0.390679136	-0.211781289	-0.120405373	0
P62424	-0.368233136	-1.53557225	-0.740331179	0
P62258	0.352088624	0.328638528	-0.888685575	2
P62249	-0.63272183	-0.829146023	-0.623911015	0
P62244	-0.309233002	-0.334381716	0.29077322	0
P62241	-0.552062428	-1.030754387	-1.071135148	0
P62081	-0.25880745	-0.920871159	-0.279617483	0
P61978	-1.017528624	-0.480690154	-0.542831552	0
P61803	0.092297767	-0.034240003	-0.208926672	0
P61619	-0.324444404	-0.64690138	-0.094589279	0
P61604	-0.182641326	-0.804177515	-0.049821521	1
P61353	-0.459441873	-1.347845908	-0.785358201	0
P61313	-0.494276839	-1.168602309	-0.106427748	0
P61247	-0.575659497	-0.321716519	0.090861534	0
P61158	-0.024842539	-0.253192973	-0.154866676	0
P61026	-0.480808083	-0.450584652	-1.17809208	0
P60842	-0.396032898	-0.712014164	-0.200277082	0
P60228	-0.422397161	0.959529596	-0.045970571	0
P60174	-0.130107975	-1.022377446	-1.153767279	0
P60033	-0.452801918	-0.755404351	-0.44062785	0
P57088	0.34253197	0.641183649	0.325484087	0
P56192	-0.411689648	-0.158063844	-0.617322988	0
P56134	0.551752061	1.332344928	1.013492705	1
P55884	-1.282914963	-0.735287813	-0.740619594	0
P55786	-1.248463729	-1.306673903	-0.457715375	0
P55265	-1.102947739	-0.486633755	-1.120702655	0
P55209	0.069239373	-0.776506346	-0.898069546	0
P55084	2.647199254	2.037904669	1.247888084	1
P55072	-0.78743001	-0.795331716	-1.014109954	0
P55060	-0.670642875	-0.715037301	-0.318523144	0
P54886	1.502546628	0.948246281	1.919415017	1
P54136	-0.42201904	-0.059423711	-0.823700842	0
P53985	-0.915229377	-1.135963119	-0.936558434	0
P53701	-0.374744629	-0.43776734	-0.735179204	1
P53634	-0.902533283	-1.653003001	-1.277358123	0
P53618	-0.286164863	-0.233950224	0.376786665	0
P53396	-0.875056468	-1.090464334	-0.404445651	1
P53007	2.586048527	1.352640805	2.915890124	1
P52948	0.076269512	-0.235906586	-0.338566258	0
P52815	-0.290772832	1.311896107	1.773357122	1
P52597	-0.764700018	-0.794640571	-0.819225336	0
P52292	-0.598389287	-0.266155625	-0.48376965	0
P52272	-1.340582771	-0.95275303	-0.791354611	0
P52209	-0.018535927	0.163577955	-0.339654389	0
P51553	2.181864182	0.853629437	1.578996493	1
P51398	0.530233173	-0.054975261	0.896203483	1
P50991	-0.540699604	-0.811693548	-0.228270043	0
P50990	-0.400027356	-0.951301681	-0.264992223	0
P50454	-0.708341494	-0.403712222	0.199027621	0
P50395	-0.181195291	-0.575264353	-0.30580628	0
P50336	-0.216891539	-0.290531929	0.795066201	1
P50213	2.295859621	2.264253891	2.433241574	1
P49821	0.670223578	-1.336835502	0.697572574	1
P49755	-0.392415892	-0.96289162	-0.134795169	0
P49748	-0.019460572	0.474116975	0.514722261	1
P49590	0.028449108	0.39469849	-0.392502122	1
P49588	-0.436876327	-1.223681294	-0.430440828	0
P49411	0.251739108	0.601937476	0.783194843	1
P49368	-0.549297988	-0.914318253	-0.684018163	0
P49327	-0.933220036	-1.177768984	-0.913864019	1
P48643	-0.602829862	0.264567817	-0.214361534	0
P47985	0.075251742	1.458637357	1.133912476	1
P47897	-0.057394758	0.560037337	-0.219895784	0
P47756	-0.683344116	-0.40195254	-0.287902647	0
P46977	-0.807728351	-0.887245207	-0.635717577	0
P46940	-1.198439078	-0.857990264	-0.381705612	0
P46782	-0.903213885	-0.149539601	-0.472965387	0
P46781	-0.248519018	-1.110306233	-0.46351313	0
P46777	-1.315277677	-0.95199914	-1.022477552	0
P46776	-0.562522984	-1.125173391	-0.723095168	0
P45880	0.54364984	0.478691737	1.088743931	1
P43897	0.875538667	0.818886591	0.428546309	1
P43243	-0.991692354	-0.571064411	-0.923292463	0
P42765	0.502927101	1.858725071	0.862091117	1
P42704	1.484351741	1.762386581	2.525247111	1
P42126	2.825161843	2.0507203	3.319593919	1
P41250	0.33594832	0.489241865	0.525697061	1
P41091	0.161634013	-0.406257709	-0.346624164	0
P40939	0.815971435	0.296753344	2.181636371	1
P40926	1.790391037	2.387057744	2.219577993	1
P40227	-0.689843777	-0.1593513	-0.336593147	0
P39210	1.67878303	1.649793728	2.353230843	1
P39023	-0.467846805	-0.955652659	-0.150475554	0
P38646	0.92241223	1.381013443	1.654517426	1
P38606	-0.058573196	-0.809403488	-0.054971781	0
P37802	-0.901780213	-0.249088713	-0.945476253	0
P37268	-0.298290351	-0.123630696	-0.894689626	0
P36957	0.399682879	0.614911657	0.71049043	1
P36776	0.778151777	0.408606129	0.655879388	1
P36578	-0.190792799	-0.467623771	-0.371041671	0
P36551	-0.26093339	0.918580436	-0.10171345	1
P36542	1.156609966	0.113396038	0.622667322	1
P35914	1.5720452	1.699919156	0.79185251	1
P35613	-1.022423308	-0.958331088	-0.512972297	0
P35610	-0.28393275	-1.05865041	-0.868916697	2
P35606	-0.732497531	-1.475686122	0.378984866	0
P35579	-0.917001578	-1.490586853	-1.452705259	0
P35270	0.673456303	0.518795072	0.926266648	1
P35268	-0.600376217	-0.936922961	-0.16745558	0
P35232	-1.062888529	0.20412443	0.171085856	1
P34932	-0.858034777	-1.275135299	-0.941762503	0
P34897	0.73819443	1.276994065	1.458732539	1
P33992	-0.726661379	-1.209590318	-0.496219835	0
P32322	1.569885722	1.063121671	0.769289591	1
P31948	-0.667025832	-0.365071453	-0.866474476	0
P31946	-0.23553822	-0.057021399	-1.326108007	0
P31943	-1.120492812	-0.822125699	-0.695697269	0
P31937	2.490473828	0.819315337	0.255136657	1
P31930	1.794095021	1.170331731	1.728259819	1
P31040	1.541215192	1.510312814	1.459914801	1
P30837	1.790476981	1.770912519	1.585866087	1
P30519	-1.259068464	-1.309863076	-0.883699881	0
P30153	0.104054329	-0.08746277	0.062765518	0
P30101	-2.18407207	-2.115183198	-2.050160424	0
P30084	0.339029197	0.89590806	1.836818172	1
P30048	2.229781331	1.766575966	2.343918274	1
P30044	-0.38863437	-0.768055287	0.287399902	1
P30041	-0.38787469	-0.77279079	-0.25717095	1
P29401	-0.490015267	-0.989330711	-0.426714266	0
P28331	0.633604857	0.742207588	0.412826542	1
P28288	-0.391866957	-0.157064297	-0.16143827	1
P28074	-1.227310117	-1.582106238	-0.964210179	0
P27824	-0.947907966	-0.701894174	-0.604770739	2
P27797	-0.795373354	-0.758771525	-0.354516866	0
P27708	-0.770214651	-0.759604904	-0.91964537	0
P27695	-0.241399415	-1.361873745	-0.612947067	1
P27635	0.201215791	-0.396991466	-0.119585907	0
P27348	-0.142164825	-0.22957159	-0.183137389	0
P26641	-0.38434573	-0.359203474	-0.115549079	0
P26640	-1.426017795	-0.918360812	-0.571324852	0
P26639	-0.676653491	-1.183060323	-0.455571793	0
P26599	-1.377733938	-0.596456942	-0.509043775	0
P26373	-0.442089972	-1.013180411	-0.505381846	0
P26038	-0.882524182	-1.033480682	-0.474934556	0
P25705	-0.758452255	-0.262026455	-0.269923361	1
P25398	-0.469899909	-0.78167087	-0.513685548	0
P25325	-1.263455691	1.169717596	0.683245123	1
P24752	1.659433798	1.433901802	2.474930877	1
P24539	0.968132833	1.397855409	1.872662368	1
P24390	0.131289739	0.356189029	-0.484011065	0
P23921	-0.615345612	-1.180332891	-0.921036787	0
P23786	1.468645278	1.381783758	1.22728608	1
P23528	-1.355994449	-0.9710685	-0.025634105	0
P23526	-0.790297145	-0.633572649	-0.53421957	0
P23396	-0.456279572	-0.510913452	-0.095565957	1
P23368	0.40001764	0.295412976	-0.554906369	1
P23284	-0.998238384	-1.321310808	-1.373824659	0
P22830	1.334682541	0.940906081	1.08699499	1
P22695	0.719066062	0.40756839	1.233127814	1
P22626	-0.9772521	-0.804389063	-0.561379538	0
P22314	-0.764024854	-1.122133152	-0.811053513	1
P22234	0.113058805	-0.168222551	0.000995289	1
P22102	-0.664071292	-0.68294026	-0.9673826	0
P22061	-0.160540669	0.492457124	0.374918763	0
P22059	-0.983248567	-1.214057054	-0.332181904	0
P22033	1.195936267	1.110479946	0.702608016	1
P21964	-0.098106036	0.295011663	0.428159765	1
P21953	1.322135441	0.32687644	0.082046235	1
P21912	-0.1451644	0.094160528	-0.016262282	1
P21796	0.13129861	0.331940531	0.344243266	1
P21333	-0.875282574	-1.274705287	-0.690783352	0
P20700	-0.303008759	-0.150367324	0.093586207	0
P20618	-1.919223897	-1.763674282	-1.113713128	0
P19404	0.939107482	-0.144050965	1.305798857	1
P19338	-0.833601485	-0.486670866	-0.796702509	0
P18669	-0.618516448	-1.659101831	-0.317979088	0
P18621	-0.294379337	-0.184118824	-0.506434224	0
P18206	-0.673660902	-0.505183223	-0.989635513	0
P18085	-0.032510165	0.054345812	0.646952321	0
P18031	0.528360814	0.420056917	1.10635803	3
P17987	-0.663707876	-0.515287536	-0.172556308	0
P17844	-0.89740182	-1.03700688	-0.878544261	0
P17812	-0.704690601	-0.824921239	-0.455669701	0
P17655	-0.520399119	-0.109015891	-0.350989655	0
P17174	-0.717129647	1.792707964	0.666391462	0
P17152	0.291092245	0.373734242	0.116837952	1
P16615	-0.404771978	-0.603556497	-0.765548761	2
P16435	0.079176132	-0.225982311	-0.304119717	0
P16219	1.832476815	1.146663733	0.897298219	1
P15880	-0.215041245	-0.866804636	-0.950658198	0
P15170	-0.709914284	-1.334670719	-0.609557489	0
P14866	-0.763426709	-0.765747384	-0.553965116	0
P14735	-0.019682333	0.039809604	-0.356939274	1
P14625	-1.391028294	-1.172565524	-0.910815963	0
P14618	-0.601408976	-0.622695729	-0.450945742	0
P14314	-1.288153911	-0.73109691	-0.585737671	0
P13804	2.177056052	1.362116773	2.483473529	1
P13667	-2.029871346	-2.309809209	-2.22291542	0
P13639	-0.842151645	-0.890236379	-0.527684753	0
P13073	-0.419530408	0.468392591	0.276536412	1
P13010	-0.389951119	-0.388532995	0.206080028	0
P12956	-0.917088342	-0.594097985	0.102706204	0
P12814	-0.06407162	-0.48336088	-0.358279136	0
P12694	0.328264505	0.480080852	0.538677544	1
P12277	-0.913262654	-0.870850267	-0.570959462	1
P12268	-0.718205779	-1.002181831	-1.006958742	0
P12236	1.949868528	2.783560815	2.248015751	1
P12235	2.821193582	1.949387919	1.243415134	1
P11940	-0.990158426	-1.054885295	-0.871639089	0
P11766	-0.294379205	-1.286574749	-0.159368332	0
P11498	-2.666580353	-2.93606054	-2.654965537	1
P11413	-0.390313481	-0.449583921	-0.325525368	0
P11310	-0.481471646	0.137635838	-0.061238916	1
P11177	0.11635994	-0.026686558	-0.541620822	1
P11142	-0.894375669	-0.799183742	-0.764265098	0
P11021	-0.911455891	-0.884673453	-0.68381096	0
P10809	0.263887608	0.296408697	1.043227188	1
P10599	-1.064377754	-0.801623936	-0.915537196	0
P10515	1.236719521	0.288190082	1.79452627	1
P0DPI2	0.308769728	0.46899758	0.704477762	1
P09874	-0.716553392	-1.041372726	-0.523950402	0
P09651	-0.503460667	-1.067899201	-0.222228264	0
P09622	0.911245135	1.402114449	1.786405571	1
P09543	0.613197321	-0.1723955	0.164935246	0
P09417	-0.05745556	1.256969167	0.806176276	1
P09211	-1.135950788	-0.132707456	-0.695448097	1
P09001	0.433658465	0.731582826	0.964630852	1
P08865	-0.543678189	-0.318510828	-0.399771153	0
P08670	-0.704102535	-0.79036819	-0.622374556	0
P08574	0.022323362	0.158199613	0.337860251	1
P08559	0.331879324	-0.30802483	3.760764062	1
P08238	-0.797811613	-0.604944723	-0.374825416	0
P08195	-1.596317139	-1.58487185	-0.965967086	0
P07900	-0.61920524	-0.797597787	-0.611831784	1
P07814	-1.316123477	-1.245469459	-1.203269125	0
P07737	-0.545794456	-0.862063879	-1.019291868	0
P07437	-0.27729169	-0.475193178	0.019740128	0
P07355	-0.255850532	-0.544433276	-0.469119269	0
P07237	-2.017546724	-2.017267465	-2.030678212	0
P07195	-0.422422054	-0.783050677	-0.121449876	1
P06748	-0.5242628	-0.700140458	-0.214236447	0
P06744	-0.319500735	-0.486182492	-0.504068989	0
P06733	-0.7494829	-0.693342048	-0.198229721	0
P06576	0.967346102	1.440889009	1.935334712	1
P05388	-0.725253905	-0.489998301	-0.589273841	0
P05198	-0.893293062	-0.634270095	-0.947370604	0
P05166	0.725643667	0.65073708	0.927428804	1
P05165	-2.5908696	-2.432622699	-2.081466435	1
P05141	2.392398796	3.628674053	3.097974698	1
P05091	1.269263535	1.399369038	1.343297591	1
P05023	-0.376915982	-0.614461846	-0.407952674	0
P04843	-0.618622868	-1.272668691	-0.548377661	0
P04406	-0.611635565	-0.916462287	-0.744866121	0
P04181	0.691642906	0.362072858	1.146455514	1
P04179	2.100074104	1.275723182	2.259608046	1
P04075	-0.57761635	-0.663698831	-0.186915139	0
P03915	-0.351222554	-0.52585305	0.766688309	1
P02786	0.237983589	-1.110220131	-0.853329283	0
P00558	-0.48738816	-0.967104554	-0.430644121	0
P00505	2.856498215	2.782278504	2.90138315	1
P00403	-0.015905639	0.441698048	1.097125996	1
P00395	-0.357642384	-0.57496725	0.093179752	1
P00390	-1.254052211	1.09825355	-0.383966926	1
P00387	-0.552943675	-0.524558869	-0.319780503	1
P00367	-1.2045617	-0.87060531	-0.041975547	1
P00338	-0.347178011	-0.575150021	-0.009441636	0
O96008	-0.573213972	-0.291995677	0.474326558	1
O96005	0.206565792	-0.118550449	0.030939203	0
O95573	-0.661943541	-0.375228573	0.421020643	1
O95563	0.998742924	1.179066358	1.112247139	1
O95373	-0.929353007	-0.77085004	-0.504206199	0
O95299	1.852569128	0.606103627	1.244415042	1
O95202	1.651106507	1.869073273	2.177032197	1
O95169	2.78582536	1.704958427	1.154066925	1
O95168	0.429594539	0.055693537	1.135886608	1
O94925	0.656231845	0.372632767	1.103994907	1
O94905	0.053355926	-0.404564844	0.539356061	2
O94901	-0.638366796	-1.923631866	-0.253423766	0
O94826	-0.374618832	-0.012820768	-0.15451474	1
O76031	-0.919333261	-0.185355913	0.41063285	1
O76021	-0.502718466	-0.12406606	-0.155398008	0
O75947	1.786447231	2.431651971	1.113196698	1
O75915	-0.436225476	-0.312902708	0.077400691	0
O75879	0.871277531	-0.037718507	1.2121019	1
O75844	0.122317403	-0.16237639	0.550688106	0
O75746	0.29490682	0.00095911	0.495537875	1
O75694	-0.613445297	-0.526721127	-0.746845654	0
O75648	0.972524876	0.605901314	1.164672777	1
O75616	0.162425965	1.017166235	0.870598411	1
O75608	-0.945843132	-0.626738262	-0.966170278	1
O75600	0.194488341	1.135815836	0.593284434	1
O75521	1.00748809	0.768598432	0.025781867	1
O75489	0.941035002	0.283637993	0.765043693	1
O75439	1.980798232	0.716011639	2.007227096	1
O75431	1.383394424	0.174896988	1.39509361	1
O75396	0.405072664	0.334206827	0.576515518	0
O75390	1.872184485	1.608576517	2.093094469	1
O75323	1.892483757	1.19777093	1.722931326	1
O75306	-0.911838517	0.478720532	-0.360972855	1
O75027	-0.141360698	0.997312819	0.416951203	1
O60506	-1.221616799	-1.240242916	-0.780553295	0
O60313	-1.52718576	-0.112116245	-0.216192344	1
O43852	-0.504014165	-0.894590354	-1.299515134	0
O43837	-0.160816157	0.499025802	1.724358006	1
O43824	1.019264109	0.481925016	1.524754146	1
O43776	-0.266130303	-0.478564114	-0.472041588	0
O43772	0.573335174	0.421531526	0.627702395	1
O43707	-0.739646257	-0.478716749	-0.651053866	0
O43615	2.145629102	1.654956825	2.619576028	1
O43390	-0.828317885	-0.588497252	-0.605539876	0
O43242	-0.151019547	-0.126738721	-0.566446626	0
O43175	-0.034925304	-0.188504698	0.959825289	0
O43169	0.257918338	-0.136154842	0.573594075	1
O43143	-0.900820794	-1.399289069	-0.802717751	0
O15397	-0.333683949	-0.751552714	-0.506746131	0
O15382	0.800773798	1.200647438	1.149042582	1
O15371	-0.123187862	-0.050841858	-0.373432614	0
O15260	-0.476921008	-0.523589871	-0.078794513	0
O15258	-0.353974189	-0.426626488	-0.033186609	0
O15173	-0.383829056	0.024405167	-0.650552222	0
O15120	0.638883288	-0.293577654	0.188132661	0
O15091	1.072769922	0.440104954	1.737701775	1
O14980	-0.483104983	-0.01849391	-0.475549391	0
O14929	-0.893365799	-0.402099303	-0.625542662	1
O14925	2.373802102	3.108610208	2.666421006	1
O14880	0.43891678	0.34085477	0.154738819	1
O14874	-0.659491501	-0.096168549	0.742095563	1
O14828	-0.299461126	-0.331665198	-0.181697853	0
O14548	1.533673707	1.170130223	0.706231286	1
O14524	0.095647348	-0.778929061	0.568202642	0
O00629	0.327531516	0.217683701	0.246658397	0
O00571	-1.201657067	-0.69988757	-0.542680474	0
O00411	1.301209644	0.970962285	1.107625711	1
O00410	-0.780506454	-0.723014758	-0.598463844	0
O00400	-0.620253921	-1.017298539	-1.088801141	0
O00299	-0.210052673	0.197570114	-0.341494664	0
O00264	0.174214425	0.03529707	0.223122467	1
O00232	0.213283102	1.080123096	-0.288839916	0
O00217	0.186581356	1.349221806	-0.386992135	1
O00148	-0.247730343	-0.966588247	-0.691747287	0
L0R6Q1	1.562773674	0.832462149	1.411991672	3
A4D1E9	2.086862341	1.310014662	1.843104672	1
A1L0T0	0.011742851	-0.055015054	-0.692509245	0
A0PJW6	0.818570444	1.351855729	1.125177218	1
A0FGR8	-0.383726327	-0.365056924	-0.271297926	0
