# Supplementary material for: Bioorthogonal photocatalytic proximity labeling in primary living samples
Source: Nat Commun. 2024 Mar 28;15:2712. doi: 10.1038/s41467-024-46985-3 (PMC10978841; doi:10.1038/s41467-024-46985-3)
Supplement: Supplementary file 9 — Supplementary Software [file 41467_2024_46985_MOESM9_ESM.zip › requirements.txt]

matplotlib==3.8.0
pandas==2.1.4
scikit-learn==1.1.3
