# Supplementary material for: Bioorthogonal photocatalytic proximity labeling in primary living samples
Source: Nat Commun. 2024 Mar 28;15:2712. doi: 10.1038/s41467-024-46985-3 (PMC10978841; doi:10.1038/s41467-024-46985-3)
Supplement: Supplementary file 11 — Source Data [file 41467_2024_46985_MOESM11_ESM.xlsx]

## Sheet: Fig. 2i
Catalyst	Ir1	Ir2	Ir3	Ir4	Ir5	Ir6
Mitochondrial colocalization (Pearson's R)	0.8	0.86	0.73	0.78	0.78	0.29
	0.8	0.84	0.71	0.79	0.74	0.29
	0.77	0.8	0.72	0.78	0.73	0.25
	0.85	0.82	0.75	0.8	0.775	0.18
	0.84	0.88	0.7	0.78	0.73	0.18
	0.82	0.83	0.73	0.8	0.74	0.3
	0.82	0.83	0.69	0.72	0.76	0.22
	0.85	0.81	0.76	0.7	0.79	0.18
	0.81	0.81	0.74	0.67	0.81	0.24
	0.82	0.8	0.72	0.71	0.82	0.38
	0.82	0.79	0.77	0.78	0.82	0.21
	0.81	0.78	0.78	0.81	0.77	0.34
	0.79	0.79	0.71	0.73	0.73	0.36
	0.78	0.77	0.71	0.77	0.78	0.28
	0.82	0.81	0.75	0.78	0.8	0.28
	0.8	0.81	0.68	0.7	0.83	0.26
Labeling intensity (relative to Ir1)	1	0.589284	0.350005	0.530336	0.416583	0.18003
	1	0.379475	0.237784	0.407314	0.674445	0.169141

## Sheet: Fig. 2k
Cell line	HeLa	HEK293T
Mitochondrial colocalization (Pearson's R)	0.9	0.89
	0.89	0.91
	0.86	0.9
	0.89	0.89
	0.91	0.93
	0.9	0.88
	0.87	0.89
	0.85	0.96
	0.84	0.86
	0.85	0.93
	0.85	0.93
	0.8	0.92
	0.85	0.88
	0.88	0.89
	0.85	0.89

## Sheet: Fig. 3b
HeLa			HEK293T			K562
Bin center_Log2(+/- catalyst)	Frequency_mito	Frequency_other	Bin center_Log2(+/- catalyst)	Frequency_mito	Frequency_other	Bin center_Log2(+/- catalyst)	Frequency_mito	Frequency_other
-1.6	0	0	-1.6	0	0	-1.6	0	0.00117786
-1.4	0	0	-1.4	0	0	-1.4	0	0
-1.2	0.00234192	0	-1.2	0	0	-1.2	0	0
-1	0.00234192	0	-1	0.002	0.001287	-1	0.0018315	0.00117786
-0.8	0.00234192	0	-0.8	0.006	0	-0.8	0.0018315	0
-0.6	0.00468384	0	-0.6	0.002	0.001287	-0.6	0.0018315	0
-0.4	0	0.00220751	-0.4	0	0.00514801	-0.4	0.0018315	0.00471143
-0.2	0.00234192	0.00662252	-0.2	0.004	0.00643501	-0.2	0	0.00117786
0	0	0.01766	0	0.002	0.010296	0	0.00549451	0.00471143
0.2	0.00234192	0.00883002	0.2	0.002	0.00900901	0.2	0.003663	0.0141343
0.4	0	0.0220751	0.4	0.008	0.015444	0.4	0.0018315	0.0270907
0.6	0.00234192	0.0264901	0.6	0.004	0.029601	0.6	0.00915751	0.0270907
0.8	0.00468384	0.0640177	0.8	0.014	0.0630631	0.8	0.0128205	0.0530035
1	0.0187354	0.0596026	1	0.028	0.0836551	1	0.021978	0.0954064
1.2	0.0210773	0.112583	1.2	0.018	0.119691	1.2	0.021978	0.133098
1.4	0.0234192	0.134658	1.4	0.03	0.132561	1.4	0.0421245	0.189635
1.6	0.0398126	0.110375	1.6	0.056	0.158301	1.6	0.0494505	0.166078
1.8	0.0163934	0.134658	1.8	0.05	0.111969	1.8	0.0586081	0.118963
2	0.030445	0.0883002	2	0.048	0.0720721	2	0.0714286	0.0588928
2.2	0.0632319	0.0662252	2.2	0.056	0.0617761	2.2	0.0769231	0.0435807
2.4	0.0632319	0.0529801	2.4	0.076	0.037323	2.4	0.0915751	0.024735
2.6	0.0679157	0.0286976	2.6	0.068	0.02574	2.6	0.108059	0.00942285
2.8	0.0960187	0.013245	2.8	0.078	0.01287	2.8	0.0824176	0.00942285
3	0.0655738	0.0220751	3	0.064	0.010296	3	0.0787546	0.00824499
3.2	0.0702576	0.00441501	3.2	0.042	0.014157	3.2	0.0604396	0.00235571
3.4	0.0866511	0.00662252	3.4	0.08	0.00514801	3.4	0.0586081	0.00353357
3.6	0.0796253	0.00441501	3.6	0.048	0.00514801	3.6	0.047619	0.00117786
3.8	0.0655738	0.00441501	3.8	0.058	0.001287	3.8	0.025641	0
4	0.0468384	0.00220751	4	0.034	0	4	0.0311355	0
4.2	0.0351288	0.00441501	4.2	0.042	0	4.2	0.0128205	0
4.4	0.0187354	0.00220751	4.4	0.032	0.001287	4.4	0.00549451	0
4.6	0.0163934	0	4.6	0.012	0	4.6	0.00732601	0
4.8	0.0140515	0	4.8	0.014	0.002574	4.8	0.00549451	0
5	0.0163934	0	5	0.016	0	5	0	0
5.2	0.00234192	0	5.2	0	0	5.2	0.0018315	0
5.4	0.00936768	0	5.4	0	0.001287	5.4	0	0
5.6	0.00234192	0	5.6	0.004	0	5.6	0	0
5.8	0.00234192	0	5.8	0	0	5.8	0	0
6	0	0	6	0	0	6	0	0
6.2	0	0	6.2	0	0	6.2	0	0
6.4	0.00468384	0	6.4	0	0	6.4	0	0

## Sheet: Fig. 3c
HeLa			HEK293T			K562
Threshold_Log2(+/- catalyst)	FPR/%	TPR/%	Threshold_Log2(+/- catalyst)	FPR/%	TPR/%	Threshold_Log2(+/- catalyst)	FPR/%	TPR/%
> -1.091	100	99.77	> -1.411	99.8713	100	> -1.935	99.8822	100
> -0.9337	100	99.53	> -1.002	99.7426	100	> -1.347	99.7644	100
> -0.7174	100	99.3	> -0.8918	99.7426	99.8	> -0.9942	99.6466	100
> -0.5858	100	99.06	> -0.8088	99.7426	99.6	> -0.8683	99.6466	99.82
> -0.4521	100	98.83	> -0.7369	99.7426	99.4	> -0.6706	99.6466	99.63
> -0.2822	99.7792	98.83	> -0.6916	99.7426	99.2	> -0.4737	99.6466	99.45
> -0.1717	99.5585	98.83	> -0.6335	99.6139	99.2	> -0.3912	99.5289	99.45
> -0.1594	99.5585	98.59	> -0.5408	99.6139	99	> -0.3545	99.4111	99.45
> -0.1344	99.3377	98.59	> -0.4867	99.4852	99	> -0.3325	99.2933	99.45
> -0.1052	99.117	98.59	> -0.4058	99.3565	99	> -0.3167	99.1755	99.45
> -0.07261	98.896	98.59	> -0.3260	99.2278	99	> -0.2262	99.1755	99.27
> -0.01373	98.675	98.59	> -0.2928	99.0991	99	> -0.1134	99.0577	99.27
> 0.02699	98.455	98.59	> -0.2301	99.0991	98.8	> -0.07368	99.0577	99.08
> 0.04626	98.234	98.59	> -0.1887	98.97	98.8	> -0.04561	98.94	99.08
> 0.05932	98.013	98.59	> -0.1724	98.97	98.6	> -0.02147	98.94	98.9
> 0.06204	97.792	98.59	> -0.1574	98.842	98.6	> -0.002424	98.94	98.72
> 0.07803	97.572	98.59	> -0.1358	98.713	98.6	> 0.02049	98.822	98.72
> 0.1328	97.351	98.59	> -0.1183	98.584	98.6	> 0.06380	98.704	98.72
> 0.1991	97.351	98.36	> -0.08192	98.456	98.6	> 0.1028	98.587	98.72
> 0.2361	97.13	98.36	> -0.04656	98.327	98.6	> 0.1086	98.469	98.72
> 0.2606	96.909	98.36	> -0.01935	98.198	98.6	> 0.1151	98.351	98.72
> 0.2820	96.689	98.36	> 0.01383	98.198	98.4	> 0.1254	98.233	98.72
> 0.2954	96.468	98.36	> 0.03252	98.069	98.4	> 0.1498	98.115	98.72
> 0.3152	96.247	98.36	> 0.04787	97.941	98.4	> 0.1719	97.998	98.72
> 0.3470	96.026	98.36	> 0.05949	97.812	98.4	> 0.1918	97.88	98.72
> 0.3693	95.806	98.36	> 0.06936	97.683	98.4	> 0.2108	97.88	98.53
> 0.3805	95.585	98.36	> 0.08297	97.555	98.4	> 0.2285	97.88	98.35
> 0.4083	95.364	98.36	> 0.1058	97.426	98.4	> 0.2527	97.762	98.35
> 0.4397	95.143	98.36	> 0.1275	97.297	98.4	> 0.2629	97.644	98.35
> 0.4526	94.923	98.36	> 0.1408	97.297	98.2	> 0.2737	97.527	98.35
> 0.4622	94.702	98.36	> 0.1851	97.169	98.2	> 0.2852	97.409	98.35
> 0.4801	94.481	98.36	> 0.2382	97.04	98.2	> 0.2921	97.291	98.35
> 0.4988	94.26	98.36	> 0.2534	96.911	98.2	> 0.3013	97.173	98.35
> 0.5079	94.04	98.36	> 0.2607	96.782	98.2	> 0.3264	97.055	98.35
> 0.5226	94.04	98.13	> 0.2761	96.654	98.2	> 0.3503	96.938	98.35
> 0.5432	93.819	98.13	> 0.2950	96.525	98.2	> 0.3615	96.82	98.35
> 0.5513	93.598	98.13	> 0.3108	96.396	98.2	> 0.3755	96.702	98.35
> 0.5563	93.377	98.13	> 0.3270	96.396	98	> 0.3854	96.584	98.35
> 0.5652	93.157	98.13	> 0.3500	96.396	97.8	> 0.3921	96.466	98.35
> 0.5738	92.936	98.13	> 0.3711	96.268	97.8	> 0.4005	96.349	98.35
> 0.5810	92.715	98.13	> 0.3834	96.268	97.6	> 0.4089	96.349	98.17
> 0.5939	92.494	98.13	> 0.3921	96.139	97.6	> 0.4140	96.231	98.17
> 0.6068	92.274	98.13	> 0.3967	96.01	97.6	> 0.4153	96.113	98.17
> 0.6214	92.053	98.13	> 0.4065	95.882	97.6	> 0.4172	95.995	98.17
> 0.6479	91.832	98.13	> 0.4146	95.753	97.6	> 0.4191	95.878	98.17
> 0.6841	91.611	98.13	> 0.4183	95.624	97.6	> 0.4222	95.76	98.17
> 0.7056	91.391	98.13	> 0.4384	95.495	97.6	> 0.4265	95.642	98.17
> 0.7112	91.391	97.89	> 0.4684	95.367	97.6	> 0.4310	95.524	98.17
> 0.7182	91.17	97.89	> 0.4838	95.238	97.6	> 0.4403	95.406	98.17
> 0.7223	90.949	97.89	> 0.4863	95.109	97.6	> 0.4467	95.289	98.17
> 0.7244	90.728	97.89	> 0.4886	94.981	97.6	> 0.4526	95.171	98.17
> 0.7307	90.508	97.89	> 0.5039	94.981	97.4	> 0.4614	95.053	98.17
> 0.7359	90.287	97.89	> 0.5205	94.852	97.4	> 0.4667	94.935	98.17
> 0.7372	90.287	97.66	> 0.5309	94.723	97.4	> 0.4705	94.817	98.17
> 0.7405	90.066	97.66	> 0.5498	94.595	97.4	> 0.4727	94.7	98.17
> 0.7445	89.85	97.66	> 0.5679	94.466	97.4	> 0.4827	94.582	98.17
> 0.7502	89.62	97.66	> 0.5762	94.337	97.4	> 0.5128	94.464	98.17
> 0.7603	89.4	97.66	> 0.5801	94.208	97.4	> 0.5349	94.346	98.17
> 0.7687	89.18	97.66	> 0.5841	94.08	97.4	> 0.5412	94.229	98.17
> 0.7716	88.96	97.66	> 0.5953	93.951	97.4	> 0.5485	94.111	98.17
> 0.7776	88.74	97.66	> 0.6047	93.822	97.4	> 0.5565	93.993	98.17
> 0.7881	88.52	97.66	> 0.6052	93.694	97.4	> 0.5638	93.993	97.99
> 0.7963	88.3	97.66	> 0.6077	93.565	97.4	> 0.5739	93.875	97.99
> 0.8018	88.08	97.66	> 0.6223	93.436	97.4	> 0.5987	93.757	97.99
> 0.8057	87.86	97.66	> 0.6374	93.308	97.4	> 0.6182	93.64	97.99
> 0.8071	87.64	97.66	> 0.6418	93.179	97.4	> 0.6211	93.522	97.99
> 0.8085	87.42	97.66	> 0.6484	93.05	97.4	> 0.6216	93.404	97.99
> 0.8210	87.2	97.66	> 0.6555	92.921	97.4	> 0.6237	93.286	97.99
> 0.8366	86.98	97.66	> 0.6594	92.793	97.4	> 0.6279	93.168	97.99
> 0.8439	86.75	97.66	> 0.6628	92.793	97.2	> 0.6362	93.168	97.8
> 0.8564	86.53	97.66	> 0.6652	92.664	97.2	> 0.6444	93.051	97.8
> 0.8672	86.31	97.66	> 0.6686	92.535	97.2	> 0.6471	92.933	97.8
> 0.8712	86.09	97.66	> 0.6731	92.535	97	> 0.6494	92.815	97.8
> 0.8754	85.87	97.66	> 0.6761	92.407	97	> 0.6515	92.697	97.8
> 0.8795	85.65	97.66	> 0.6822	92.278	97	> 0.6533	92.697	97.62
> 0.8909	85.43	97.66	> 0.6899	92.149	97	> 0.6556	92.58	97.62
> 0.9061	85.21	97.66	> 0.6963	92.021	97	> 0.6580	92.462	97.62
> 0.9141	84.99	97.66	> 0.7012	91.892	97	> 0.6625	92.344	97.62
> 0.9172	84.77	97.66	> 0.7030	91.892	96.8	> 0.6705	92.226	97.62
> 0.9216	84.77	97.42	> 0.7049	91.763	96.8	> 0.6822	92.108	97.62
> 0.9269	84.55	97.42	> 0.7108	91.634	96.8	> 0.6888	91.991	97.62
> 0.9295	84.33	97.42	> 0.7161	91.506	96.8	> 0.6899	91.873	97.62
> 0.9393	84.11	97.42	> 0.7191	91.377	96.8	> 0.6938	91.873	97.44
> 0.9496	84.11	97.19	> 0.7227	91.248	96.8	> 0.6984	91.755	97.44
> 0.9585	83.89	97.19	> 0.7243	91.12	96.8	> 0.7014	91.755	97.25
> 0.9670	83.66	97.19	> 0.7261	91.12	96.6	> 0.7052	91.637	97.25
> 0.9732	83.44	97.19	> 0.7276	90.991	96.6	> 0.7082	91.519	97.25
> 0.9800	83.22	97.19	> 0.7282	90.862	96.6	> 0.7120	91.402	97.25
> 0.9811	83	97.19	> 0.7300	90.734	96.6	> 0.7173	91.284	97.25
> 0.9819	83	96.96	> 0.7319	90.605	96.6	> 0.7235	91.284	97.07
> 0.9845	83	96.72	> 0.7340	90.476	96.6	> 0.7294	91.166	97.07
> 0.9912	82.78	96.72	> 0.7371	90.347	96.6	> 0.7341	91.048	97.07
> 0.9962	82.56	96.72	> 0.7406	90.219	96.6	> 0.7407	90.931	97.07
> 1.006	82.34	96.72	> 0.7439	90.09	96.6	> 0.7471	90.813	97.07
> 1.018	82.12	96.72	> 0.7480	89.96	96.6	> 0.7532	90.695	97.07
> 1.031	82.12	96.49	> 0.7535	89.83	96.6	> 0.7590	90.695	96.89
> 1.044	81.9	96.49	> 0.7617	89.83	96.4	> 0.7685	90.577	96.89
> 1.047	81.68	96.49	> 0.7692	89.7	96.4	> 0.7848	90.459	96.89
> 1.052	81.68	96.25	> 0.7743	89.58	96.4	> 0.7938	90.459	96.7
> 1.056	81.46	96.25	> 0.7812	89.45	96.4	> 0.7957	90.342	96.7
> 1.058	81.24	96.25	> 0.7900	89.32	96.4	> 0.7980	90.224	96.7
> 1.060	81.02	96.25	> 0.7965	89.19	96.4	> 0.7993	90.106	96.7
> 1.063	81.02	96.02	> 0.7989	89.19	96.2	> 0.8000	89.99	96.7
> 1.071	81.02	95.78	> 0.7996	89.06	96.2	> 0.8006	89.87	96.7
> 1.078	80.79	95.78	> 0.8030	88.93	96.2	> 0.8022	89.75	96.7
> 1.082	80.57	95.78	> 0.8083	88.8	96.2	> 0.8039	89.75	96.52
> 1.083	80.35	95.78	> 0.8118	88.8	96	> 0.8066	89.63	96.52
> 1.084	80.13	95.78	> 0.8141	88.8	95.8	> 0.8106	89.52	96.52
> 1.086	79.91	95.78	> 0.8155	88.67	95.8	> 0.8162	89.4	96.52
> 1.090	79.69	95.78	> 0.8182	88.55	95.8	> 0.8203	89.28	96.52
> 1.095	79.47	95.78	> 0.8221	88.42	95.8	> 0.8207	89.16	96.52
> 1.099	79.25	95.78	> 0.8244	88.29	95.8	> 0.8267	89.05	96.52
> 1.102	79.03	95.78	> 0.8280	88.16	95.8	> 0.8338	88.93	96.52
> 1.105	78.81	95.78	> 0.8325	88.03	95.8	> 0.8378	88.81	96.52
> 1.108	78.59	95.78	> 0.8375	87.9	95.8	> 0.8420	88.69	96.52
> 1.110	78.37	95.78	> 0.8421	87.77	95.8	> 0.8439	88.57	96.52
> 1.116	78.15	95.78	> 0.8449	87.64	95.8	> 0.8463	88.46	96.52
> 1.121	77.92	95.78	> 0.8499	87.52	95.8	> 0.8482	88.46	96.34
> 1.123	77.7	95.78	> 0.8536	87.39	95.8	> 0.8495	88.34	96.34
> 1.127	77.48	95.78	> 0.8543	87.26	95.8	> 0.8531	88.22	96.34
> 1.131	77.26	95.78	> 0.8618	87.13	95.8	> 0.8562	88.22	96.15
> 1.135	77.26	95.55	> 0.8699	87	95.8	> 0.8620	88.1	96.15
> 1.142	77.04	95.55	> 0.8714	86.87	95.8	> 0.8672	87.99	96.15
> 1.152	76.82	95.55	> 0.8725	86.74	95.8	> 0.8685	87.87	96.15
> 1.154	76.6	95.55	> 0.8742	86.62	95.8	> 0.8698	87.75	96.15
> 1.155	76.38	95.55	> 0.8763	86.49	95.8	> 0.8703	87.75	95.97
> 1.158	76.16	95.55	> 0.8772	86.49	95.6	> 0.8718	87.63	95.97
> 1.160	75.94	95.55	> 0.8819	86.36	95.6	> 0.8761	87.51	95.97
> 1.161	75.72	95.55	> 0.8870	86.23	95.6	> 0.8795	87.4	95.97
> 1.163	75.5	95.55	> 0.8879	86.1	95.6	> 0.8806	87.28	95.97
> 1.165	75.28	95.55	> 0.8900	85.97	95.6	> 0.8883	87.16	95.97
> 1.166	75.06	95.55	> 0.8936	85.84	95.6	> 0.8951	87.04	95.97
> 1.166	74.83	95.55	> 0.8983	85.71	95.6	> 0.8962	86.93	95.97
> 1.167	74.61	95.55	> 0.9053	85.59	95.6	> 0.8977	86.81	95.97
> 1.170	74.39	95.55	> 0.9095	85.46	95.6	> 0.8985	86.69	95.97
> 1.172	74.17	95.55	> 0.9110	85.46	95.4	> 0.8988	86.57	95.97
> 1.174	73.95	95.55	> 0.9147	85.33	95.4	> 0.8998	86.45	95.97
> 1.175	73.73	95.55	> 0.9189	85.2	95.4	> 0.9027	86.34	95.97
> 1.178	73.51	95.55	> 0.9233	85.07	95.4	> 0.9082	86.22	95.97
> 1.178	73.29	95.55	> 0.9290	84.94	95.4	> 0.9125	86.1	95.97
> 1.182	73.07	95.55	> 0.9350	84.81	95.4	> 0.9188	85.98	95.97
> 1.187	72.85	95.55	> 0.9409	84.81	95.2	> 0.9248	85.98	95.79
> 1.189	72.63	95.55	> 0.9449	84.68	95.2	> 0.9277	85.87	95.79
> 1.189	72.41	95.55	> 0.9462	84.56	95.2	> 0.9307	85.75	95.79
> 1.192	72.19	95.55	> 0.9468	84.43	95.2	> 0.9352	85.63	95.79
> 1.204	71.96	95.55	> 0.9473	84.3	95.2	> 0.9393	85.51	95.79
> 1.214	71.74	95.55	> 0.9485	84.17	95.2	> 0.9405	85.39	95.79
> 1.216	71.74	95.32	> 0.9515	84.04	95.2	> 0.9418	85.28	95.79
> 1.218	71.52	95.32	> 0.9545	83.91	95.2	> 0.9423	85.16	95.79
> 1.220	71.3	95.32	> 0.9565	83.78	95.2	> 0.9440	85.04	95.79
> 1.225	71.08	95.32	> 0.9600	83.66	95.2	> 0.9460	84.92	95.79
> 1.229	70.86	95.32	> 0.9626	83.53	95.2	> 0.9469	84.81	95.79
> 1.231	70.86	95.08	> 0.9634	83.4	95.2	> 0.9474	84.69	95.79
> 1.237	70.64	95.08	> 0.9646	83.4	95	> 0.9477	84.69	95.6
> 1.246	70.42	95.08	> 0.9672	83.27	95	> 0.9490	84.57	95.6
> 1.249	70.2	95.08	> 0.9719	83.14	95	> 0.9518	84.45	95.6
> 1.251	69.98	95.08	> 0.9785	83.01	95	> 0.9558	84.33	95.6
> 1.254	69.76	95.08	> 0.9900	83.01	94.8	> 0.9608	84.22	95.6
> 1.258	69.54	95.08	> 0.9977	82.88	94.8	> 0.9632	84.1	95.6
> 1.263	69.32	95.08	> 0.9994	82.88	94.6	> 0.9655	83.98	95.6
> 1.265	69.09	95.08	> 1.001	82.75	94.6	> 0.9680	83.98	95.42
> 1.268	69.09	94.85	> 1.002	82.63	94.6	> 0.9685	83.86	95.42
> 1.271	69.09	94.61	> 1.003	82.5	94.6	> 0.9689	83.75	95.42
> 1.274	69.09	94.38	> 1.003	82.5	94.4	> 0.9690	83.75	95.24
> 1.276	68.87	94.38	> 1.004	82.37	94.4	> 0.9696	83.63	95.24
> 1.279	68.87	94.15	> 1.010	82.24	94.4	> 0.9704	83.51	95.24
> 1.282	68.65	94.15	> 1.015	82.11	94.4	> 0.9726	83.39	95.24
> 1.285	68.43	94.15	> 1.019	82.11	94.2	> 0.9804	83.27	95.24
> 1.288	68.21	94.15	> 1.023	81.98	94.2	> 0.9872	83.16	95.24
> 1.293	68.21	93.91	> 1.027	81.85	94.2	> 0.9886	83.04	95.24
> 1.296	67.99	93.91	> 1.030	81.72	94.2	> 0.9895	82.92	95.24
> 1.305	67.99	93.68	> 1.032	81.72	94	> 0.9901	82.92	95.05
> 1.313	67.77	93.68	> 1.033	81.6	94	> 0.9910	82.8	95.05
> 1.314	67.55	93.68	> 1.034	81.47	94	> 0.9950	82.69	95.05
> 1.317	67.33	93.68	> 1.035	81.34	94	> 0.9995	82.57	95.05
> 1.321	67.11	93.68	> 1.036	81.21	94	> 1.002	82.45	95.05
> 1.323	66.89	93.68	> 1.037	81.21	93.8	> 1.005	82.33	95.05
> 1.323	66.67	93.68	> 1.038	81.08	93.8	> 1.008	82.21	95.05
> 1.324	66.45	93.68	> 1.039	81.08	93.6	> 1.010	82.1	95.05
> 1.325	66.23	93.68	> 1.040	81.08	93.4	> 1.013	81.98	95.05
> 1.326	66	93.68	> 1.040	80.95	93.4	> 1.014	81.98	94.87
> 1.332	65.78	93.68	> 1.041	80.82	93.4	> 1.015	81.86	94.87
> 1.338	65.56	93.68	> 1.041	80.69	93.4	> 1.016	81.74	94.87
> 1.340	65.34	93.68	> 1.043	80.57	93.4	> 1.016	81.74	94.69
> 1.341	65.12	93.68	> 1.045	80.44	93.4	> 1.017	81.63	94.69
> 1.342	64.9	93.68	> 1.046	80.31	93.4	> 1.018	81.51	94.69
> 1.345	64.68	93.68	> 1.048	80.18	93.4	> 1.021	81.39	94.69
> 1.348	64.46	93.68	> 1.049	80.05	93.4	> 1.026	81.39	94.51
> 1.349	64.46	93.44	> 1.049	79.92	93.4	> 1.028	81.27	94.51
> 1.352	64.24	93.44	> 1.049	79.79	93.4	> 1.030	81.15	94.51
> 1.354	64.02	93.44	> 1.050	79.67	93.4	> 1.031	81.04	94.51
> 1.355	64.02	93.21	> 1.050	79.54	93.4	> 1.032	80.92	94.51
> 1.356	63.8	93.21	> 1.050	79.41	93.4	> 1.032	80.8	94.51
> 1.356	63.58	93.21	> 1.051	79.28	93.4	> 1.034	80.68	94.51
> 1.357	63.36	93.21	> 1.052	79.15	93.4	> 1.036	80.57	94.51
> 1.358	63.13	93.21	> 1.053	79.02	93.4	> 1.038	80.57	94.32
> 1.361	62.91	93.21	> 1.055	79.02	93.2	> 1.039	80.45	94.32
> 1.365	62.69	93.21	> 1.057	78.89	93.2	> 1.040	80.33	94.32
> 1.369	62.47	93.21	> 1.059	78.76	93.2	> 1.040	80.21	94.32
> 1.373	62.47	92.97	> 1.060	78.76	93	> 1.043	80.09	94.32
> 1.375	62.25	92.97	> 1.060	78.64	93	> 1.046	79.98	94.32
> 1.377	62.03	92.97	> 1.060	78.51	93	> 1.049	79.86	94.32
> 1.378	61.81	92.97	> 1.064	78.38	93	> 1.051	79.74	94.32
> 1.379	61.59	92.97	> 1.069	78.25	93	> 1.053	79.62	94.32
> 1.382	61.37	92.97	> 1.071	78.12	93	> 1.054	79.51	94.32
> 1.385	61.37	92.74	> 1.074	77.99	93	> 1.055	79.39	94.32
> 1.388	61.15	92.74	> 1.077	77.86	93	> 1.058	79.27	94.32
> 1.391	61.15	92.51	> 1.079	77.73	93	> 1.061	79.15	94.32
> 1.395	60.93	92.51	> 1.080	77.73	92.8	> 1.062	79.03	94.32
> 1.398	60.71	92.51	> 1.084	77.61	92.8	> 1.063	78.92	94.32
> 1.399	60.49	92.51	> 1.093	77.48	92.8	> 1.067	78.8	94.32
> 1.402	60.26	92.51	> 1.099	77.35	92.8	> 1.071	78.68	94.32
> 1.405	60.04	92.51	> 1.102	77.22	92.8	> 1.074	78.56	94.32
> 1.407	59.82	92.51	> 1.106	77.09	92.8	> 1.076	78.45	94.32
> 1.418	59.6	92.51	> 1.108	76.96	92.8	> 1.077	78.33	94.32
> 1.428	59.38	92.51	> 1.109	76.96	92.6	> 1.078	78.21	94.32
> 1.429	59.16	92.51	> 1.112	76.96	92.4	> 1.079	78.09	94.32
> 1.430	58.94	92.51	> 1.116	76.83	92.4	> 1.082	77.97	94.32
> 1.431	58.72	92.51	> 1.119	76.71	92.4	> 1.085	77.86	94.32
> 1.434	58.5	92.51	> 1.121	76.58	92.4	> 1.087	77.74	94.32
> 1.438	58.28	92.51	> 1.122	76.45	92.4	> 1.087	77.62	94.32
> 1.441	58.28	92.27	> 1.123	76.32	92.4	> 1.088	77.5	94.32
> 1.441	58.06	92.27	> 1.125	76.19	92.4	> 1.090	77.5	94.14
> 1.445	57.84	92.27	> 1.128	76.06	92.4	> 1.092	77.39	94.14
> 1.449	57.62	92.27	> 1.135	75.93	92.4	> 1.093	77.27	94.14
> 1.451	57.4	92.27	> 1.143	75.8	92.4	> 1.095	77.27	93.96
> 1.452	57.17	92.27	> 1.148	75.68	92.4	> 1.096	77.27	93.77
> 1.453	57.17	92.04	> 1.151	75.55	92.4	> 1.096	77.15	93.77
> 1.453	57.17	91.8	> 1.152	75.42	92.4	> 1.097	77.03	93.77
> 1.457	56.95	91.8	> 1.154	75.29	92.4	> 1.100	76.91	93.77
> 1.461	56.73	91.8	> 1.156	75.16	92.4	> 1.104	76.8	93.77
> 1.463	56.51	91.8	> 1.159	75.16	92.2	> 1.106	76.68	93.77
> 1.466	56.29	91.8	> 1.162	75.03	92.2	> 1.110	76.56	93.77
> 1.467	56.29	91.57	> 1.163	74.9	92.2	> 1.112	76.56	93.59
> 1.467	56.07	91.57	> 1.164	74.77	92.2	> 1.114	76.44	93.59
> 1.471	55.85	91.57	> 1.168	74.65	92.2	> 1.115	76.33	93.59
> 1.477	55.63	91.57	> 1.171	74.52	92.2	> 1.117	76.21	93.59
> 1.482	55.41	91.57	> 1.171	74.39	92.2	> 1.120	76.09	93.59
> 1.486	55.19	91.57	> 1.172	74.26	92.2	> 1.122	75.97	93.59
> 1.489	54.97	91.57	> 1.174	74.13	92.2	> 1.123	75.85	93.59
> 1.491	54.97	91.33	> 1.176	74	92.2	> 1.125	75.74	93.59
> 1.495	54.75	91.33	> 1.180	73.87	92.2	> 1.127	75.62	93.59
> 1.503	54.53	91.33	> 1.181	73.75	92.2	> 1.128	75.5	93.59
> 1.508	54.53	91.1	> 1.185	73.62	92.2	> 1.130	75.38	93.59
> 1.512	54.3	91.1	> 1.189	73.49	92.2	> 1.130	75.38	93.41
> 1.515	54.3	90.87	> 1.191	73.36	92.2	> 1.130	75.27	93.41
> 1.516	54.08	90.87	> 1.191	73.23	92.2	> 1.131	75.15	93.41
> 1.520	53.86	90.87	> 1.192	73.1	92.2	> 1.133	75.03	93.41
> 1.524	53.64	90.87	> 1.192	72.97	92.2	> 1.134	74.91	93.41
> 1.526	53.64	90.63	> 1.192	72.84	92.2	> 1.134	74.79	93.41
> 1.527	53.42	90.63	> 1.192	72.72	92.2	> 1.136	74.68	93.41
> 1.528	53.2	90.63	> 1.195	72.72	92	> 1.138	74.56	93.41
> 1.528	52.98	90.63	> 1.198	72.59	92	> 1.140	74.44	93.41
> 1.528	52.98	90.4	> 1.199	72.59	91.8	> 1.144	74.32	93.41
> 1.529	52.76	90.4	> 1.200	72.46	91.8	> 1.146	74.2	93.41
> 1.530	52.54	90.4	> 1.203	72.33	91.8	> 1.147	74.09	93.41
> 1.532	52.54	90.16	> 1.205	72.33	91.6	> 1.148	73.97	93.41
> 1.533	52.32	90.16	> 1.207	72.2	91.6	> 1.148	73.85	93.41
> 1.537	52.1	90.16	> 1.210	72.07	91.6	> 1.149	73.73	93.41
> 1.540	52.1	89.93	> 1.213	71.94	91.6	> 1.152	73.62	93.41
> 1.542	51.88	89.93	> 1.216	71.81	91.6	> 1.153	73.5	93.41
> 1.543	51.66	89.93	> 1.218	71.69	91.6	> 1.154	73.38	93.41
> 1.548	51.43	89.93	> 1.219	71.56	91.6	> 1.156	73.26	93.41
> 1.554	51.43	89.7	> 1.220	71.43	91.6	> 1.157	73.26	93.22
> 1.560	51.21	89.7	> 1.222	71.3	91.6	> 1.158	73.14	93.22
> 1.565	51.21	89.46	> 1.223	71.17	91.6	> 1.159	73.03	93.22
> 1.571	50.99	89.46	> 1.223	71.04	91.6	> 1.160	72.91	93.22
> 1.577	50.77	89.46	> 1.224	70.91	91.6	> 1.161	72.79	93.22
> 1.580	50.55	89.46	> 1.225	70.79	91.6	> 1.163	72.67	93.22
> 1.583	50.33	89.46	> 1.227	70.66	91.6	> 1.163	72.56	93.22
> 1.585	50.11	89.46	> 1.229	70.53	91.6	> 1.164	72.44	93.22
> 1.588	49.89	89.46	> 1.232	70.4	91.6	> 1.164	72.32	93.22
> 1.592	49.67	89.46	> 1.234	70.27	91.6	> 1.165	72.2	93.22
> 1.601	49.45	89.46	> 1.234	70.14	91.6	> 1.166	72.08	93.22
> 1.606	49.45	89.23	> 1.237	70.01	91.6	> 1.169	71.97	93.22
> 1.608	49.23	89.23	> 1.239	69.88	91.6	> 1.170	71.97	93.04
> 1.610	49.23	88.99	> 1.240	69.76	91.6	> 1.171	71.85	93.04
> 1.611	49.01	88.99	> 1.243	69.63	91.6	> 1.172	71.73	93.04
> 1.611	48.79	88.99	> 1.245	69.63	91.4	> 1.172	71.61	93.04
> 1.612	48.79	88.76	> 1.246	69.5	91.4	> 1.172	71.5	93.04
> 1.613	48.79	88.52	> 1.248	69.37	91.4	> 1.173	71.38	93.04
> 1.614	48.57	88.52	> 1.248	69.24	91.4	> 1.175	71.26	93.04
> 1.616	48.34	88.52	> 1.249	69.11	91.4	> 1.177	71.14	93.04
> 1.622	48.12	88.52	> 1.250	68.98	91.4	> 1.179	71.02	93.04
> 1.628	47.9	88.52	> 1.254	68.85	91.4	> 1.181	70.91	93.04
> 1.628	47.9	88.29	> 1.258	68.73	91.4	> 1.185	70.79	93.04
> 1.630	47.68	88.29	> 1.260	68.6	91.4	> 1.189	70.67	93.04
> 1.632	47.46	88.29	> 1.262	68.47	91.4	> 1.190	70.55	93.04
> 1.637	47.24	88.29	> 1.263	68.34	91.4	> 1.192	70.44	93.04
> 1.641	47.02	88.29	> 1.264	68.21	91.4	> 1.194	70.32	93.04
> 1.643	46.8	88.29	> 1.264	68.08	91.4	> 1.194	70.2	93.04
> 1.646	46.58	88.29	> 1.264	67.95	91.4	> 1.196	70.08	93.04
> 1.648	46.36	88.29	> 1.269	67.82	91.4	> 1.197	69.96	93.04
> 1.651	46.14	88.29	> 1.275	67.7	91.4	> 1.198	69.85	93.04
> 1.657	45.92	88.29	> 1.276	67.7	91.2	> 1.200	69.85	92.86
> 1.664	45.7	88.29	> 1.278	67.57	91.2	> 1.205	69.73	92.86
> 1.665	45.47	88.29	> 1.279	67.44	91.2	> 1.209	69.61	92.86
> 1.667	45.25	88.29	> 1.279	67.31	91.2	> 1.210	69.49	92.86
> 1.667	45.03	88.29	> 1.281	67.31	91	> 1.210	69.38	92.86
> 1.668	45.03	88.06	> 1.283	67.18	91	> 1.211	69.26	92.86
> 1.669	45.03	87.82	> 1.285	67.05	91	> 1.214	69.14	92.86
> 1.672	44.81	87.82	> 1.285	66.92	91	> 1.217	69.02	92.86
> 1.676	44.59	87.82	> 1.286	66.8	91	> 1.219	68.9	92.86
> 1.679	44.37	87.82	> 1.288	66.67	91	> 1.219	68.79	92.86
> 1.681	44.15	87.82	> 1.292	66.54	91	> 1.220	68.67	92.86
> 1.684	43.93	87.82	> 1.293	66.41	91	> 1.220	68.55	92.86
> 1.685	43.93	87.59	> 1.294	66.28	91	> 1.221	68.43	92.86
> 1.685	43.93	87.35	> 1.295	66.15	91	> 1.223	68.43	92.67
> 1.688	43.71	87.35	> 1.296	66.02	91	> 1.226	68.32	92.67
> 1.696	43.49	87.35	> 1.296	65.89	91	> 1.228	68.2	92.67
> 1.702	43.27	87.35	> 1.297	65.77	91	> 1.231	68.08	92.67
> 1.705	43.05	87.35	> 1.298	65.64	91	> 1.232	68.08	92.49
> 1.707	42.83	87.35	> 1.299	65.51	91	> 1.233	67.96	92.49
> 1.709	42.6	87.35	> 1.300	65.38	91	> 1.234	67.84	92.49
> 1.711	42.38	87.35	> 1.301	65.25	91	> 1.235	67.84	92.31
> 1.712	42.16	87.35	> 1.303	65.12	91	> 1.236	67.73	92.31
> 1.713	41.94	87.35	> 1.304	64.99	91	> 1.237	67.61	92.31
> 1.714	41.72	87.35	> 1.305	64.86	90.8	> 1.238	67.49	92.31
> 1.716	41.5	87.35	> 1.306	64.86	90.6	> 1.240	67.37	92.31
> 1.716	41.28	87.35	> 1.307	64.74	90.6	> 1.243	67.26	92.31
> 1.718	41.06	87.35	> 1.308	64.61	90.6	> 1.245	67.14	92.31
> 1.720	40.84	87.35	> 1.310	64.61	90.4	> 1.247	67.02	92.31
> 1.721	40.62	87.35	> 1.311	64.61	90.2	> 1.250	66.9	92.31
> 1.722	40.4	87.35	> 1.313	64.61	90	> 1.252	66.78	92.31
> 1.724	40.18	87.35	> 1.315	64.48	90	> 1.253	66.67	92.31
> 1.726	39.96	87.35	> 1.317	64.35	90	> 1.254	66.55	92.31
> 1.731	39.74	87.35	> 1.318	64.22	90	> 1.256	66.43	92.31
> 1.736	39.51	87.35	> 1.319	64.09	90	> 1.259	66.31	92.31
> 1.740	39.29	87.35	> 1.321	63.96	90	> 1.263	66.2	92.31
> 1.745	39.07	87.35	> 1.323	63.84	90	> 1.264	66.08	92.31
> 1.748	39.07	87.12	> 1.328	63.71	90	> 1.264	65.96	92.31
> 1.749	38.85	87.12	> 1.332	63.58	90	> 1.265	65.84	92.31
> 1.750	38.63	87.12	> 1.334	63.45	90	> 1.265	65.72	92.31
> 1.751	38.63	86.89	> 1.336	63.32	90	> 1.268	65.61	92.31
> 1.753	38.41	86.89	> 1.338	63.19	90	> 1.271	65.49	92.31
> 1.754	38.19	86.89	> 1.338	63.06	90	> 1.271	65.37	92.31
> 1.756	37.97	86.89	> 1.339	62.93	90	> 1.272	65.37	92.12
> 1.756	37.75	86.89	> 1.340	62.81	90	> 1.273	65.37	91.94
> 1.757	37.53	86.89	> 1.342	62.68	90	> 1.275	65.25	91.94
> 1.763	37.31	86.89	> 1.346	62.55	90	> 1.275	65.14	91.94
> 1.769	37.31	86.65	> 1.347	62.55	89.8	> 1.279	65.02	91.94
> 1.771	37.09	86.65	> 1.348	62.42	89.8	> 1.283	64.9	91.94
> 1.774	36.87	86.65	> 1.349	62.29	89.8	> 1.284	64.78	91.94
> 1.775	36.64	86.65	> 1.351	62.16	89.8	> 1.286	64.66	91.94
> 1.776	36.42	86.65	> 1.353	62.03	89.8	> 1.288	64.55	91.94
> 1.776	36.2	86.65	> 1.354	61.9	89.8	> 1.288	64.43	91.94
> 1.779	35.98	86.65	> 1.355	61.9	89.6	> 1.291	64.31	91.94
> 1.782	35.76	86.65	> 1.355	61.78	89.6	> 1.294	64.19	91.94
> 1.788	35.54	86.65	> 1.356	61.65	89.6	> 1.295	64.08	91.94
> 1.795	35.32	86.65	> 1.357	61.52	89.6	> 1.296	63.96	91.94
> 1.799	35.1	86.65	> 1.359	61.39	89.6	> 1.297	63.96	91.76
> 1.802	34.88	86.65	> 1.360	61.26	89.6	> 1.297	63.84	91.76
> 1.806	34.66	86.65	> 1.361	61.13	89.6	> 1.298	63.84	91.58
> 1.807	34.44	86.65	> 1.362	61	89.6	> 1.299	63.72	91.58
> 1.809	34.22	86.65	> 1.363	60.88	89.6	> 1.300	63.6	91.58
> 1.810	34.22	86.42	> 1.367	60.88	89.4	> 1.301	63.49	91.58
> 1.811	34	86.42	> 1.370	60.75	89.4	> 1.302	63.37	91.58
> 1.814	33.77	86.42	> 1.370	60.62	89.4	> 1.302	63.25	91.58
> 1.818	33.55	86.42	> 1.371	60.49	89.4	> 1.304	63.13	91.58
> 1.821	33.33	86.42	> 1.372	60.36	89.4	> 1.305	63.02	91.58
> 1.823	33.11	86.42	> 1.373	60.23	89.4	> 1.305	62.9	91.58
> 1.825	32.89	86.42	> 1.374	60.1	89.4	> 1.305	62.78	91.58
> 1.833	32.89	86.18	> 1.374	59.97	89.4	> 1.306	62.66	91.58
> 1.840	32.67	86.18	> 1.376	59.85	89.4	> 1.307	62.54	91.58
> 1.845	32.67	85.95	> 1.377	59.72	89.4	> 1.308	62.43	91.58
> 1.851	32.67	85.71	> 1.378	59.59	89.4	> 1.309	62.43	91.39
> 1.852	32.45	85.71	> 1.378	59.46	89.4	> 1.310	62.31	91.39
> 1.852	32.23	85.71	> 1.381	59.33	89.4	> 1.311	62.31	91.21
> 1.852	32.01	85.71	> 1.384	59.2	89.4	> 1.313	62.19	91.21
> 1.853	31.79	85.71	> 1.386	59.07	89.4	> 1.314	62.07	91.21
> 1.856	31.57	85.71	> 1.388	58.94	89.4	> 1.314	62.07	91.03
> 1.858	31.35	85.71	> 1.390	58.82	89.4	> 1.315	61.96	91.03
> 1.869	31.13	85.71	> 1.391	58.69	89.4	> 1.316	61.84	91.03
> 1.880	30.91	85.71	> 1.391	58.56	89.4	> 1.317	61.72	91.03
> 1.884	30.68	85.71	> 1.392	58.43	89.4	> 1.318	61.6	91.03
> 1.888	30.46	85.71	> 1.395	58.3	89.4	> 1.320	61.48	91.03
> 1.890	30.24	85.71	> 1.399	58.17	89.4	> 1.323	61.37	91.03
> 1.896	30.02	85.71	> 1.400	58.04	89.4	> 1.324	61.25	91.03
> 1.903	29.8	85.71	> 1.401	57.92	89.4	> 1.325	61.13	91.03
> 1.904	29.58	85.71	> 1.402	57.79	89.4	> 1.327	61.01	91.03
> 1.909	29.36	85.71	> 1.404	57.66	89.4	> 1.328	60.9	91.03
> 1.915	29.14	85.71	> 1.404	57.53	89.4	> 1.329	60.78	91.03
> 1.922	29.14	85.48	> 1.407	57.53	89.2	> 1.331	60.66	91.03
> 1.930	28.92	85.48	> 1.412	57.4	89.2	> 1.332	60.54	91.03
> 1.933	28.7	85.48	> 1.415	57.27	89.2	> 1.334	60.42	91.03
> 1.935	28.48	85.48	> 1.416	57.14	89.2	> 1.335	60.31	91.03
> 1.937	28.48	85.25	> 1.416	57.01	89.2	> 1.336	60.19	91.03
> 1.939	28.48	85.01	> 1.418	57.01	89	> 1.340	60.07	91.03
> 1.942	28.26	85.01	> 1.420	56.89	89	> 1.344	59.95	91.03
> 1.945	28.04	85.01	> 1.421	56.76	89	> 1.345	59.84	91.03
> 1.948	27.81	85.01	> 1.423	56.76	88.8	> 1.347	59.72	91.03
> 1.951	27.59	85.01	> 1.425	56.63	88.8	> 1.347	59.72	90.84
> 1.957	27.37	85.01	> 1.427	56.63	88.6	> 1.347	59.72	90.66
> 1.963	27.15	85.01	> 1.428	56.5	88.6	> 1.348	59.72	90.48
> 1.967	26.93	85.01	> 1.429	56.37	88.6	> 1.349	59.6	90.48
> 1.969	26.71	85.01	> 1.431	56.24	88.6	> 1.350	59.48	90.48
> 1.976	26.71	84.78	> 1.432	56.11	88.6	> 1.351	59.36	90.48
> 1.983	26.49	84.78	> 1.432	56.11	88.4	> 1.352	59.25	90.48
> 1.988	26.27	84.78	> 1.433	55.98	88.4	> 1.352	59.13	90.48
> 1.995	26.05	84.78	> 1.434	55.86	88.4	> 1.354	59.01	90.48
> 2.000	25.83	84.78	> 1.435	55.73	88.4	> 1.356	58.89	90.48
> 2.002	25.61	84.78	> 1.436	55.6	88.4	> 1.357	58.78	90.48
> 2.005	25.39	84.78	> 1.437	55.47	88.4	> 1.358	58.66	90.48
> 2.007	25.17	84.78	> 1.438	55.34	88.4	> 1.359	58.54	90.48
> 2.009	24.94	84.78	> 1.439	55.21	88.4	> 1.360	58.42	90.48
> 2.011	24.72	84.78	> 1.439	55.08	88.4	> 1.362	58.42	90.29
> 2.012	24.5	84.78	> 1.441	54.95	88.4	> 1.363	58.3	90.29
> 2.020	24.5	84.54	> 1.443	54.83	88.4	> 1.365	58.19	90.29
> 2.028	24.28	84.54	> 1.445	54.7	88.4	> 1.366	58.07	90.29
> 2.030	24.06	84.54	> 1.446	54.57	88.4	> 1.368	57.95	90.29
> 2.032	23.84	84.54	> 1.448	54.44	88.4	> 1.369	57.83	90.29
> 2.040	23.84	84.31	> 1.450	54.44	88.2	> 1.369	57.71	90.29
> 2.049	23.62	84.31	> 1.454	54.31	88.2	> 1.370	57.6	90.29
> 2.053	23.62	84.07	> 1.457	54.18	88.2	> 1.372	57.48	90.29
> 2.056	23.4	84.07	> 1.459	54.05	88.2	> 1.372	57.36	90.29
> 2.058	23.18	84.07	> 1.461	53.93	88.2	> 1.372	57.24	90.29
> 2.059	23.18	83.84	> 1.462	53.93	88	> 1.373	57.13	90.29
> 2.060	22.96	83.84	> 1.469	53.8	88	> 1.373	57.13	90.11
> 2.067	22.96	83.61	> 1.476	53.67	88	> 1.373	57.13	89.93
> 2.074	22.74	83.61	> 1.478	53.54	88	> 1.373	57.01	89.93
> 2.075	22.52	83.61	> 1.478	53.41	88	> 1.373	57.01	89.74
> 2.077	22.52	83.37	> 1.479	53.28	88	> 1.374	56.89	89.74
> 2.078	22.52	83.14	> 1.480	53.15	88	> 1.375	56.77	89.74
> 2.082	22.52	82.9	> 1.481	53.02	88	> 1.377	56.65	89.74
> 2.087	22.3	82.9	> 1.483	52.9	88	> 1.378	56.54	89.74
> 2.089	22.08	82.9	> 1.487	52.77	88	> 1.379	56.42	89.74
> 2.090	21.85	82.9	> 1.491	52.64	88	> 1.380	56.3	89.74
> 2.091	21.85	82.67	> 1.493	52.51	88	> 1.381	56.18	89.74
> 2.095	21.63	82.67	> 1.495	52.38	88	> 1.382	56.07	89.74
> 2.099	21.41	82.67	> 1.496	52.25	88	> 1.385	55.95	89.74
> 2.100	21.19	82.67	> 1.499	52.12	88	> 1.387	55.83	89.74
> 2.102	21.19	82.44	> 1.501	51.99	88	> 1.390	55.71	89.74
> 2.104	20.97	82.44	> 1.502	51.87	88	> 1.392	55.59	89.74
> 2.110	20.97	82.2	> 1.502	51.74	88	> 1.393	55.48	89.74
> 2.115	20.97	81.97	> 1.503	51.74	87.8	> 1.393	55.36	89.74
> 2.116	20.97	81.73	> 1.504	51.61	87.8	> 1.394	55.24	89.74
> 2.118	20.97	81.5	> 1.506	51.61	87.6	> 1.396	55.12	89.74
> 2.120	20.97	81.26	> 1.508	51.61	87.4	> 1.398	55.12	89.56
> 2.122	20.75	81.26	> 1.509	51.48	87.4	> 1.398	55.12	89.38
> 2.124	20.53	81.26	> 1.510	51.48	87.2	> 1.399	55.01	89.38
> 2.127	20.31	81.26	> 1.511	51.35	87.2	> 1.399	54.89	89.38
> 2.129	20.09	81.26	> 1.511	51.22	87.2	> 1.399	54.77	89.38
> 2.131	19.87	81.26	> 1.513	51.09	87.2	> 1.399	54.65	89.38
> 2.134	19.87	81.03	> 1.515	50.97	87.2	> 1.401	54.53	89.38
> 2.136	19.65	81.03	> 1.516	50.84	87.2	> 1.403	54.42	89.38
> 2.139	19.65	80.8	> 1.517	50.71	87.2	> 1.404	54.3	89.38
> 2.144	19.65	80.56	> 1.518	50.58	87.2	> 1.405	54.18	89.38
> 2.149	19.43	80.56	> 1.520	50.45	87.2	> 1.405	54.06	89.38
> 2.152	19.21	80.56	> 1.523	50.32	87.2	> 1.405	53.95	89.38
> 2.157	19.21	80.33	> 1.526	50.19	87.2	> 1.406	53.83	89.38
> 2.163	19.21	80.09	> 1.527	50.06	87.2	> 1.406	53.71	89.38
> 2.168	18.98	80.09	> 1.527	49.94	87.2	> 1.407	53.59	89.38
> 2.172	18.76	80.09	> 1.528	49.81	87.2	> 1.408	53.47	89.38
> 2.174	18.76	79.86	> 1.528	49.68	87.2	> 1.409	53.36	89.38
> 2.176	18.76	79.63	> 1.529	49.55	87.2	> 1.409	53.24	89.38
> 2.178	18.76	79.39	> 1.529	49.42	87.2	> 1.410	53.12	89.38
> 2.179	18.54	79.39	> 1.530	49.29	87.2	> 1.412	53	89.38
> 2.181	18.54	79.16	> 1.531	49.29	87	> 1.413	53	89.19
> 2.186	18.32	79.16	> 1.532	49.16	87	> 1.414	52.89	89.19
> 2.195	18.32	78.92	> 1.533	49.03	87	> 1.414	52.77	89.19
> 2.204	18.1	78.92	> 1.534	49.03	86.8	> 1.414	52.65	89.19
> 2.205	18.1	78.69	> 1.534	48.91	86.8	> 1.415	52.53	89.19
> 2.206	17.88	78.69	> 1.537	48.78	86.8	> 1.415	52.41	89.19
> 2.207	17.66	78.69	> 1.539	48.65	86.8	> 1.416	52.3	89.19
> 2.208	17.44	78.69	> 1.539	48.52	86.8	> 1.416	52.18	89.19
> 2.211	17.44	78.45	> 1.541	48.39	86.8	> 1.417	52.06	89.19
> 2.213	17.22	78.45	> 1.544	48.39	86.6	> 1.417	51.94	89.19
> 2.216	17	78.45	> 1.545	48.26	86.6	> 1.418	51.83	89.19
> 2.219	16.78	78.45	> 1.548	48.13	86.6	> 1.419	51.71	89.19
> 2.221	16.56	78.45	> 1.550	48.01	86.6	> 1.420	51.59	89.19
> 2.224	16.56	78.22	> 1.551	47.88	86.6	> 1.423	51.47	89.19
> 2.227	16.56	77.99	> 1.551	47.75	86.6	> 1.425	51.35	89.19
> 2.230	16.56	77.75	> 1.552	47.62	86.6	> 1.428	51.24	89.19
> 2.234	16.34	77.75	> 1.552	47.49	86.6	> 1.431	51.12	89.19
> 2.236	16.11	77.75	> 1.555	47.36	86.6	> 1.432	51	89.19
> 2.239	15.89	77.75	> 1.557	47.23	86.6	> 1.433	50.88	89.19
> 2.245	15.89	77.52	> 1.559	47.1	86.6	> 1.433	50.77	89.19
> 2.250	15.67	77.52	> 1.561	46.98	86.6	> 1.434	50.65	89.19
> 2.253	15.45	77.52	> 1.563	46.85	86.6	> 1.435	50.65	89.01
> 2.258	15.45	77.28	> 1.566	46.72	86.6	> 1.436	50.53	89.01
> 2.260	15.45	77.05	> 1.567	46.72	86.4	> 1.437	50.41	89.01
> 2.266	15.45	76.81	> 1.567	46.72	86.2	> 1.439	50.29	89.01
> 2.271	15.23	76.81	> 1.567	46.59	86.2	> 1.439	50.18	89.01
> 2.275	15.23	76.58	> 1.567	46.46	86.2	> 1.440	50.06	89.01
> 2.279	15.23	76.35	> 1.568	46.33	86.2	> 1.441	50.06	88.83
> 2.288	15.01	76.35	> 1.571	46.33	86	> 1.442	49.94	88.83
> 2.297	14.79	76.35	> 1.574	46.33	85.8	> 1.442	49.82	88.83
> 2.302	14.57	76.35	> 1.577	46.2	85.8	> 1.442	49.71	88.83
> 2.307	14.35	76.35	> 1.578	46.07	85.8	> 1.443	49.59	88.83
> 2.310	14.13	76.35	> 1.580	45.95	85.8	> 1.444	49.47	88.83
> 2.312	13.91	76.35	> 1.582	45.82	85.8	> 1.444	49.35	88.83
> 2.313	13.91	76.11	> 1.584	45.69	85.8	> 1.445	49.23	88.83
> 2.315	13.91	75.88	> 1.584	45.56	85.8	> 1.445	49.12	88.83
> 2.325	13.91	75.64	> 1.585	45.43	85.8	> 1.446	49.12	88.64
> 2.333	13.69	75.64	> 1.587	45.3	85.8	> 1.446	49	88.64
> 2.335	13.47	75.64	> 1.590	45.17	85.8	> 1.447	49	88.46
> 2.339	13.47	75.41	> 1.591	45.05	85.8	> 1.448	48.88	88.46
> 2.350	13.25	75.41	> 1.593	44.92	85.8	> 1.448	48.76	88.46
> 2.357	13.02	75.41	> 1.596	44.79	85.8	> 1.449	48.65	88.46
> 2.362	13.02	75.18	> 1.597	44.66	85.8	> 1.450	48.53	88.46
> 2.369	12.8	75.18	> 1.598	44.53	85.8	> 1.451	48.41	88.46
> 2.372	12.8	74.94	> 1.599	44.4	85.8	> 1.451	48.29	88.46
> 2.373	12.58	74.94	> 1.600	44.4	85.6	> 1.452	48.17	88.46
> 2.376	12.36	74.94	> 1.600	44.4	85.4	> 1.454	48.06	88.46
> 2.381	12.36	74.71	> 1.601	44.27	85.4	> 1.455	47.94	88.46
> 2.385	12.14	74.71	> 1.601	44.14	85.4	> 1.456	47.82	88.46
> 2.389	12.14	74.47	> 1.601	44.02	85.4	> 1.460	47.7	88.46
> 2.392	11.92	74.47	> 1.602	43.89	85.4	> 1.463	47.59	88.46
> 2.397	11.7	74.47	> 1.603	43.89	85.2	> 1.464	47.47	88.46
> 2.401	11.7	74.24	> 1.604	43.89	85	> 1.464	47.35	88.46
> 2.402	11.7	74	> 1.605	43.76	85	> 1.465	47.23	88.46
> 2.403	11.48	74	> 1.607	43.76	84.8	> 1.466	47.23	88.28
> 2.405	11.26	74	> 1.608	43.63	84.8	> 1.467	47.11	88.28
> 2.407	11.04	74	> 1.608	43.5	84.8	> 1.469	47	88.28
> 2.413	10.82	74	> 1.608	43.37	84.8	> 1.470	46.88	88.28
> 2.419	10.82	73.77	> 1.608	43.24	84.8	> 1.470	46.76	88.28
> 2.421	10.6	73.77	> 1.609	43.11	84.8	> 1.471	46.64	88.28
> 2.423	10.6	73.54	> 1.609	42.99	84.8	> 1.472	46.53	88.28
> 2.427	10.6	73.3	> 1.611	42.86	84.8	> 1.473	46.41	88.28
> 2.432	10.6	73.07	> 1.612	42.73	84.8	> 1.474	46.29	88.28
> 2.438	10.6	72.83	> 1.612	42.73	84.6	> 1.474	46.17	88.28
> 2.441	10.6	72.6	> 1.614	42.73	84.4	> 1.476	46.17	88.1
> 2.443	10.6	72.37	> 1.615	42.6	84.4	> 1.478	46.05	88.1
> 2.448	10.38	72.37	> 1.616	42.47	84.4	> 1.479	45.94	88.1
> 2.453	10.38	72.13	> 1.617	42.34	84.4	> 1.480	45.82	88.1
> 2.454	10.38	71.9	> 1.618	42.34	84.2	> 1.482	45.7	88.1
> 2.455	10.15	71.9	> 1.619	42.34	84	> 1.483	45.7	87.91
> 2.458	10.15	71.66	> 1.620	42.21	84	> 1.484	45.58	87.91
> 2.461	9.93	71.66	> 1.622	42.08	84	> 1.486	45.47	87.91
> 2.464	9.93	71.43	> 1.625	42.08	83.8	> 1.487	45.35	87.91
> 2.465	9.93	71.19	> 1.626	41.96	83.8	> 1.487	45.35	87.73
> 2.469	9.93	70.96	> 1.627	41.83	83.8	> 1.488	45.23	87.73
> 2.475	9.93	70.73	> 1.628	41.7	83.8	> 1.491	45.11	87.73
> 2.480	9.93	70.49	> 1.630	41.57	83.8	> 1.493	44.99	87.73
> 2.489	9.71	70.49	> 1.631	41.44	83.8	> 1.495	44.88	87.73
> 2.496	9.71	70.26	> 1.631	41.44	83.6	> 1.497	44.76	87.73
> 2.497	9.49	70.26	> 1.633	41.31	83.6	> 1.498	44.76	87.55
> 2.499	9.27	70.26	> 1.636	41.18	83.6	> 1.499	44.76	87.36
> 2.503	9.27	70.02	> 1.637	41.18	83.4	> 1.500	44.64	87.36
> 2.506	9.27	69.79	> 1.638	41.06	83.4	> 1.502	44.52	87.36
> 2.514	9.27	69.56	> 1.640	41.06	83.2	> 1.504	44.41	87.36
> 2.521	9.05	69.56	> 1.641	40.93	83.2	> 1.505	44.41	87.18
> 2.525	8.83	69.56	> 1.642	40.8	83.2	> 1.506	44.29	87.18
> 2.533	8.83	69.32	> 1.644	40.8	83	> 1.507	44.17	87.18
> 2.546	8.61	69.32	> 1.644	40.67	83	> 1.509	44.17	87
> 2.554	8.61	69.09	> 1.645	40.54	83	> 1.511	44.05	87
> 2.555	8.39	69.09	> 1.647	40.41	83	> 1.512	43.93	87
> 2.556	8.39	68.85	> 1.650	40.28	83	> 1.513	43.82	87
> 2.557	8.17	68.85	> 1.654	40.15	83	> 1.513	43.82	86.81
> 2.562	7.95	68.85	> 1.656	40.03	83	> 1.515	43.82	86.63
> 2.567	7.95	68.62	> 1.657	39.9	83	> 1.516	43.82	86.45
> 2.572	7.95	68.38	> 1.658	39.77	83	> 1.518	43.7	86.45
> 2.577	7.73	68.38	> 1.659	39.64	83	> 1.518	43.58	86.45
> 2.588	7.73	68.15	> 1.660	39.64	82.8	> 1.519	43.46	86.45
> 2.600	7.73	67.92	> 1.662	39.51	82.8	> 1.519	43.35	86.45
> 2.604	7.73	67.68	> 1.663	39.38	82.8	> 1.521	43.23	86.45
> 2.608	7.51	67.68	> 1.664	39.38	82.6	> 1.523	43.11	86.45
> 2.610	7.51	67.45	> 1.666	39.25	82.6	> 1.524	42.99	86.45
> 2.611	7.51	67.21	> 1.669	39.12	82.6	> 1.525	42.87	86.45
> 2.612	7.51	66.98	> 1.672	39	82.6	> 1.526	42.76	86.45
> 2.614	7.51	66.74	> 1.672	38.87	82.6	> 1.527	42.64	86.45
> 2.621	7.51	66.51	> 1.673	38.74	82.6	> 1.528	42.52	86.45
> 2.626	7.51	66.28	> 1.675	38.61	82.6	> 1.531	42.4	86.45
> 2.633	7.51	66.04	> 1.677	38.48	82.6	> 1.532	42.29	86.45
> 2.641	7.51	65.81	> 1.677	38.35	82.6	> 1.534	42.17	86.45
> 2.644	7.51	65.57	> 1.678	38.22	82.6	> 1.536	42.17	86.26
> 2.648	7.51	65.34	> 1.680	38.1	82.6	> 1.537	42.05	86.26
> 2.649	7.28	65.34	> 1.681	37.97	82.6	> 1.538	41.93	86.26
> 2.651	7.06	65.34	> 1.681	37.84	82.6	> 1.539	41.81	86.26
> 2.654	7.06	65.11	> 1.681	37.71	82.6	> 1.539	41.7	86.26
> 2.655	6.84	65.11	> 1.682	37.58	82.6	> 1.540	41.7	86.08
> 2.659	6.62	65.11	> 1.682	37.45	82.6	> 1.541	41.58	86.08
> 2.664	6.62	64.87	> 1.683	37.32	82.6	> 1.543	41.46	86.08
> 2.668	6.62	64.64	> 1.686	37.19	82.6	> 1.545	41.34	86.08
> 2.672	6.62	64.4	> 1.689	37.07	82.6	> 1.547	41.22	86.08
> 2.677	6.62	64.17	> 1.691	36.94	82.6	> 1.549	41.11	86.08
> 2.684	6.4	64.17	> 1.692	36.81	82.6	> 1.549	40.99	86.08
> 2.689	6.4	63.93	> 1.694	36.68	82.6	> 1.550	40.87	86.08
> 2.691	6.4	63.7	> 1.697	36.55	82.6	> 1.551	40.75	86.08
> 2.695	6.4	63.47	> 1.699	36.42	82.6	> 1.553	40.64	86.08
> 2.700	6.4	63.23	> 1.700	36.29	82.6	> 1.554	40.52	86.08
> 2.710	6.4	63	> 1.700	36.29	82.4	> 1.555	40.4	86.08
> 2.722	6.4	62.76	> 1.702	36.16	82.4	> 1.555	40.28	86.08
> 2.726	6.4	62.53	> 1.704	36.04	82.4	> 1.556	40.16	86.08
> 2.731	6.4	62.3	> 1.705	35.78	82.4	> 1.556	40.05	86.08
> 2.737	6.4	62.06	> 1.705	35.65	82.4	> 1.556	39.93	86.08
> 2.739	6.18	62.06	> 1.707	35.52	82.4	> 1.557	39.81	86.08
> 2.740	6.18	61.83	> 1.709	35.52	82.2	> 1.558	39.69	86.08
> 2.742	6.18	61.59	> 1.709	35.39	82.2	> 1.560	39.58	86.08
> 2.745	6.18	61.36	> 1.709	35.39	82	> 1.561	39.46	86.08
> 2.751	6.18	61.12	> 1.710	35.26	82	> 1.562	39.46	85.9
> 2.755	5.96	61.12	> 1.712	35.14	82	> 1.562	39.34	85.9
> 2.757	5.96	60.89	> 1.714	35.01	82	> 1.563	39.22	85.9
> 2.760	5.96	60.66	> 1.715	34.88	82	> 1.565	39.1	85.9
> 2.762	5.96	60.42	> 1.716	34.75	82	> 1.566	38.99	85.9
> 2.766	5.74	60.42	> 1.716	34.62	82	> 1.566	38.87	85.9
> 2.772	5.74	60.19	> 1.718	34.49	82	> 1.567	38.87	85.71
> 2.778	5.74	59.95	> 1.720	34.36	82	> 1.567	38.75	85.71
> 2.779	5.74	59.72	> 1.722	34.23	82	> 1.567	38.63	85.71
> 2.780	5.52	59.72	> 1.722	34.11	82	> 1.568	38.52	85.71
> 2.782	5.52	59.48	> 1.723	34.11	81.8	> 1.568	38.4	85.71
> 2.786	5.52	59.25	> 1.723	33.98	81.8	> 1.568	38.28	85.71
> 2.790	5.52	59.02	> 1.724	33.85	81.8	> 1.570	38.16	85.71
> 2.795	5.52	58.78	> 1.725	33.72	81.8	> 1.571	38.16	85.53
> 2.800	5.52	58.55	> 1.726	33.59	81.8	> 1.572	38.04	85.53
> 2.805	5.52	58.31	> 1.728	33.46	81.8	> 1.573	37.93	85.53
> 2.809	5.52	58.08	> 1.731	33.46	81.6	> 1.573	37.81	85.53
> 2.810	5.52	57.85	> 1.733	33.33	81.6	> 1.573	37.81	85.35
> 2.813	5.52	57.61	> 1.735	33.33	81.4	> 1.574	37.81	85.16
> 2.819	5.52	57.38	> 1.735	33.2	81.4	> 1.575	37.69	85.16
> 2.821	5.52	57.14	> 1.736	33.08	81.4	> 1.576	37.57	85.16
> 2.822	5.52	56.91	> 1.737	32.95	81.4	> 1.577	37.57	84.98
> 2.824	5.52	56.67	> 1.740	32.82	81.4	> 1.578	37.46	84.98
> 2.829	5.52	56.44	> 1.740	32.69	81.4	> 1.579	37.34	84.98
> 2.833	5.52	56.21	> 1.741	32.69	81.2	> 1.580	37.22	84.98
> 2.835	5.52	55.97	> 1.742	32.69	81	> 1.582	37.1	84.98
> 2.837	5.52	55.74	> 1.744	32.56	81	> 1.583	36.98	84.98
> 2.841	5.3	55.74	> 1.746	32.43	81	> 1.584	36.87	84.98
> 2.845	5.3	55.5	> 1.746	32.3	81	> 1.586	36.75	84.98
> 2.846	5.08	55.5	> 1.747	32.18	81	> 1.586	36.63	84.98
> 2.852	5.08	55.27	> 1.748	32.05	81	> 1.586	36.63	84.8
> 2.859	5.08	55.04	> 1.749	31.92	81	> 1.587	36.51	84.8
> 2.865	5.08	54.8	> 1.750	31.79	81	> 1.588	36.4	84.8
> 2.869	5.08	54.57	> 1.752	31.66	81	> 1.589	36.28	84.8
> 2.872	5.08	54.33	> 1.753	31.53	81	> 1.591	36.16	84.8
> 2.875	5.08	54.1	> 1.753	31.4	81	> 1.592	36.04	84.8
> 2.883	5.08	53.86	> 1.754	31.27	81	> 1.593	35.92	84.8
> 2.897	5.08	53.63	> 1.755	31.15	81	> 1.593	35.81	84.8
> 2.906	5.08	53.4	> 1.756	31.02	81	> 1.595	35.69	84.8
> 2.908	5.08	53.16	> 1.759	31.02	80.8	> 1.597	35.57	84.8
> 2.912	5.08	52.93	> 1.762	31.02	80.6	> 1.599	35.45	84.8
> 2.918	4.86	52.93	> 1.764	31.02	80.4	> 1.600	35.34	84.8
> 2.921	4.86	52.69	> 1.765	30.89	80.4	> 1.601	35.34	84.62
> 2.922	4.64	52.69	> 1.765	30.76	80.4	> 1.602	35.22	84.62
> 2.923	4.64	52.46	> 1.767	30.63	80.4	> 1.602	35.1	84.62
> 2.929	4.64	52.22	> 1.769	30.5	80.4	> 1.603	34.98	84.62
> 2.935	4.64	51.99	> 1.772	30.5	80.2	> 1.606	34.86	84.62
> 2.938	4.42	51.99	> 1.774	30.37	80.2	> 1.609	34.75	84.62
> 2.946	4.42	51.76	> 1.780	30.24	80.2	> 1.613	34.63	84.62
> 2.954	4.42	51.52	> 1.785	30.12	80.2	> 1.617	34.51	84.62
> 2.957	4.42	51.29	> 1.785	29.99	80.2	> 1.618	34.39	84.62
> 2.959	4.42	51.05	> 1.786	29.86	80.2	> 1.619	34.39	84.43
> 2.961	4.19	51.05	> 1.787	29.73	80.2	> 1.622	34.28	84.43
> 2.963	4.19	50.82	> 1.788	29.6	80.2	> 1.623	34.16	84.43
> 2.965	3.97	50.82	> 1.788	29.6	80	> 1.624	34.16	84.25
> 2.967	3.97	50.59	> 1.788	29.47	80	> 1.625	34.04	84.25
> 2.971	3.97	50.35	> 1.789	29.34	80	> 1.626	33.92	84.25
> 2.976	3.97	50.12	> 1.792	29.21	80	> 1.627	33.8	84.25
> 2.986	3.97	49.88	> 1.794	29.09	80	> 1.628	33.69	84.25
> 3.001	3.97	49.65	> 1.794	28.96	80	> 1.629	33.57	84.25
> 3.008	3.75	49.65	> 1.795	28.96	79.8	> 1.630	33.57	84.07
> 3.010	3.75	49.41	> 1.796	28.83	79.8	> 1.631	33.45	84.07
> 3.013	3.75	49.18	> 1.800	28.7	79.8	> 1.632	33.33	84.07
> 3.016	3.75	48.95	> 1.804	28.57	79.8	> 1.633	33.33	83.88
> 3.018	3.75	48.71	> 1.807	28.44	79.8	> 1.633	33.22	83.88
> 3.020	3.75	48.48	> 1.812	28.31	79.8	> 1.633	33.1	83.88
> 3.026	3.53	48.48	> 1.815	28.19	79.8	> 1.634	32.98	83.88
> 3.033	3.53	48.24	> 1.817	28.06	79.8	> 1.636	32.86	83.88
> 3.045	3.31	48.24	> 1.817	27.93	79.8	> 1.639	32.86	83.7
> 3.067	3.31	48.01	> 1.818	27.8	79.8	> 1.643	32.74	83.7
> 3.079	3.31	47.78	> 1.821	27.8	79.6	> 1.646	32.63	83.7
> 3.082	3.31	47.54	> 1.826	27.8	79.4	> 1.647	32.51	83.7
> 3.083	3.09	47.54	> 1.828	27.67	79.4	> 1.648	32.39	83.7
> 3.087	3.09	47.31	> 1.830	27.54	79.4	> 1.649	32.27	83.7
> 3.093	2.87	47.31	> 1.832	27.54	79.2	> 1.650	32.16	83.7
> 3.100	2.87	47.07	> 1.835	27.41	79.2	> 1.650	32.04	83.7
> 3.107	2.87	46.84	> 1.836	27.41	79	> 1.651	31.92	83.7
> 3.110	2.87	46.6	> 1.837	27.41	78.8	> 1.653	31.8	83.7
> 3.112	2.87	46.37	> 1.838	27.28	78.8	> 1.654	31.68	83.7
> 3.116	2.65	46.37	> 1.841	27.16	78.8	> 1.655	31.57	83.7
> 3.122	2.65	46.14	> 1.845	27.03	78.8	> 1.656	31.45	83.7
> 3.130	2.65	45.9	> 1.848	27.03	78.6	> 1.657	31.45	83.52
> 3.141	2.65	45.67	> 1.848	27.03	78.4	> 1.658	31.33	83.52
> 3.148	2.65	45.43	> 1.848	27.03	78.2	> 1.659	31.21	83.52
> 3.153	2.65	45.2	> 1.853	26.9	78.2	> 1.661	31.21	83.33
> 3.170	2.65	44.96	> 1.857	26.77	78.2	> 1.662	31.1	83.33
> 3.189	2.65	44.73	> 1.858	26.64	78.2	> 1.665	30.98	83.33
> 3.193	2.65	44.5	> 1.861	26.51	78.2	> 1.668	30.98	83.15
> 3.195	2.65	44.26	> 1.864	26.38	78.2	> 1.669	30.86	83.15
> 3.197	2.65	44.03	> 1.864	26.25	78.2	> 1.669	30.74	83.15
> 3.201	2.65	43.79	> 1.865	26.13	78.2	> 1.672	30.74	82.97
> 3.208	2.65	43.56	> 1.867	26.13	78	> 1.674	30.62	82.97
> 3.212	2.65	43.33	> 1.869	26	78	> 1.675	30.51	82.97
> 3.219	2.65	43.09	> 1.871	26	77.8	> 1.675	30.39	82.97
> 3.227	2.65	42.86	> 1.877	25.87	77.8	> 1.676	30.39	82.78
> 3.237	2.43	42.86	> 1.882	25.74	77.8	> 1.677	30.27	82.78
> 3.248	2.43	42.62	> 1.886	25.74	77.6	> 1.680	30.27	82.6
> 3.250	2.43	42.39	> 1.889	25.61	77.6	> 1.682	30.15	82.6
> 3.254	2.43	42.15	> 1.890	25.48	77.6	> 1.683	30.04	82.6
> 3.262	2.43	41.92	> 1.891	25.35	77.6	> 1.684	29.92	82.6
> 3.268	2.43	41.69	> 1.894	25.23	77.6	> 1.685	29.8	82.6
> 3.276	2.43	41.45	> 1.898	25.23	77.4	> 1.685	29.68	82.6
> 3.285	2.43	41.22	> 1.901	25.1	77.4	> 1.686	29.56	82.6
> 3.287	2.43	40.98	> 1.903	24.97	77.4	> 1.687	29.45	82.6
> 3.293	2.43	40.75	> 1.904	24.97	77.2	> 1.687	29.33	82.6
> 3.298	2.43	40.52	> 1.908	24.97	77	> 1.688	29.33	82.42
> 3.299	2.43	40.28	> 1.913	24.97	76.8	> 1.689	29.21	82.42
> 3.300	2.43	40.05	> 1.914	24.84	76.8	> 1.691	29.09	82.42
> 3.304	2.43	39.81	> 1.915	24.84	76.6	> 1.692	28.98	82.42
> 3.308	2.43	39.58	> 1.916	24.84	76.4	> 1.692	28.86	82.42
> 3.311	2.43	39.34	> 1.917	24.71	76.4	> 1.693	28.74	82.42
> 3.313	2.43	39.11	> 1.918	24.58	76.4	> 1.693	28.62	82.42
> 3.320	2.43	38.88	> 1.919	24.58	76.2	> 1.694	28.5	82.42
> 3.327	2.43	38.64	> 1.929	24.45	76.2	> 1.696	28.39	82.42
> 3.328	2.43	38.41	> 1.938	24.45	76	> 1.697	28.27	82.42
> 3.333	2.21	38.41	> 1.940	24.32	76	> 1.697	28.15	82.42
> 3.344	2.21	38.17	> 1.941	24.32	75.8	> 1.700	28.03	82.42
> 3.349	2.21	37.94	> 1.943	24.2	75.8	> 1.701	27.92	82.42
> 3.351	2.21	37.7	> 1.944	24.07	75.8	> 1.702	27.8	82.42
> 3.356	2.21	37.47	> 1.945	24.07	75.6	> 1.703	27.68	82.42
> 3.361	2.21	37.24	> 1.947	24.07	75.4	> 1.704	27.56	82.42
> 3.367	2.21	37	> 1.950	24.07	75.2	> 1.705	27.44	82.42
> 3.373	2.21	36.77	> 1.954	23.94	75.2	> 1.706	27.33	82.42
> 3.380	1.99	36.77	> 1.956	23.81	75.2	> 1.708	27.21	82.42
> 3.386	1.99	36.53	> 1.957	23.68	75.2	> 1.710	27.21	82.23
> 3.390	1.99	36.3	> 1.959	23.55	75.2	> 1.711	27.09	82.23
> 3.396	1.99	36.07	> 1.959	23.42	75.2	> 1.711	26.97	82.23
> 3.401	1.99	35.83	> 1.960	23.42	75	> 1.713	26.86	82.23
> 3.406	1.99	35.6	> 1.962	23.29	75	> 1.715	26.74	82.23
> 3.410	1.99	35.36	> 1.969	23.17	75	> 1.717	26.74	82.05
> 3.415	1.77	35.36	> 1.973	23.04	75	> 1.719	26.62	82.05
> 3.420	1.77	35.13	> 1.976	22.91	75	> 1.720	26.5	82.05
> 3.423	1.77	34.89	> 1.981	22.78	75	> 1.721	26.38	82.05
> 3.426	1.77	34.66	> 1.984	22.65	75	> 1.722	26.27	82.05
> 3.430	1.77	34.43	> 1.986	22.52	75	> 1.722	26.15	82.05
> 3.431	1.77	34.19	> 1.987	22.39	75	> 1.722	26.03	82.05
> 3.434	1.77	33.96	> 1.987	22.27	75	> 1.724	26.03	81.87
> 3.436	1.77	33.72	> 1.991	22.14	75	> 1.727	25.91	81.87
> 3.438	1.77	33.49	> 1.996	22.01	75	> 1.729	25.8	81.87
> 3.442	1.77	33.26	> 1.999	22.01	74.8	> 1.730	25.8	81.68
> 3.450	1.77	33.02	> 2.000	21.88	74.8	> 1.732	25.68	81.68
> 3.455	1.77	32.79	> 2.000	21.88	74.6	> 1.734	25.56	81.68
> 3.457	1.77	32.55	> 2.001	21.88	74.4	> 1.736	25.44	81.68
> 3.458	1.77	32.32	> 2.002	21.75	74.4	> 1.738	25.32	81.68
> 3.465	1.77	32.08	> 2.003	21.62	74.4	> 1.740	25.21	81.68
> 3.482	1.77	31.85	> 2.005	21.62	74.2	> 1.740	25.09	81.68
> 3.495	1.77	31.62	> 2.009	21.49	74.2	> 1.740	24.97	81.68
> 3.503	1.77	31.38	> 2.012	21.49	74	> 1.742	24.97	81.5
> 3.510	1.77	31.15	> 2.014	21.36	74	> 1.743	24.85	81.5
> 3.512	1.55	31.15	> 2.020	21.24	74	> 1.745	24.73	81.5
> 3.513	1.55	30.91	> 2.025	21.11	74	> 1.748	24.62	81.5
> 3.516	1.55	30.68	> 2.025	20.98	74	> 1.751	24.5	81.5
> 3.520	1.55	30.44	> 2.028	20.85	74	> 1.752	24.38	81.5
> 3.526	1.55	30.21	> 2.031	20.72	74	> 1.753	24.38	81.32
> 3.531	1.55	29.98	> 2.033	20.59	74	> 1.754	24.26	81.32
> 3.533	1.55	29.74	> 2.034	20.46	74	> 1.754	24.15	81.32
> 3.534	1.55	29.51	> 2.036	20.46	73.8	> 1.754	24.03	81.32
> 3.539	1.55	29.27	> 2.040	20.33	73.8	> 1.755	24.03	81.14
> 3.545	1.55	29.04	> 2.044	20.21	73.8	> 1.755	23.91	81.14
> 3.550	1.55	28.81	> 2.044	20.21	73.6	> 1.756	23.79	81.14
> 3.562	1.55	28.57	> 2.045	20.08	73.6	> 1.758	23.67	81.14
> 3.574	1.55	28.34	> 2.049	20.08	73.4	> 1.758	23.56	81.14
> 3.576	1.55	28.1	> 2.054	20.08	73.2	> 1.760	23.44	81.14
> 3.577	1.55	27.87	> 2.057	19.95	73.2	> 1.762	23.32	81.14
> 3.582	1.55	27.63	> 2.060	19.95	73	> 1.764	23.2	81.14
> 3.588	1.55	27.4	> 2.060	19.82	73	> 1.766	23.09	81.14
> 3.594	1.55	27.17	> 2.065	19.69	73	> 1.766	22.97	81.14
> 3.606	1.55	26.93	> 2.070	19.56	73	> 1.767	22.97	80.95
> 3.614	1.55	26.7	> 2.072	19.43	73	> 1.769	22.85	80.95
> 3.614	1.55	26.46	> 2.074	19.31	73	> 1.770	22.73	80.95
> 3.615	1.55	26.23	> 2.077	19.18	73	> 1.770	22.73	80.77
> 3.616	1.55	26	> 2.079	19.05	73	> 1.771	22.61	80.77
> 3.618	1.55	25.76	> 2.080	18.92	73	> 1.772	22.5	80.77
> 3.620	1.32	25.76	> 2.081	18.79	73	> 1.774	22.38	80.77
> 3.623	1.32	25.53	> 2.083	18.66	73	> 1.776	22.38	80.59
> 3.636	1.32	25.29	> 2.087	18.53	73	> 1.776	22.38	80.4
> 3.649	1.32	25.06	> 2.091	18.4	73	> 1.778	22.26	80.4
> 3.660	1.32	24.82	> 2.093	18.28	73	> 1.781	22.14	80.4
> 3.672	1.32	24.59	> 2.095	18.15	73	> 1.783	22.03	80.4
> 3.675	1.32	24.36	> 2.095	18.02	73	> 1.784	21.91	80.4
> 3.678	1.32	24.12	> 2.096	18.02	72.8	> 1.784	21.79	80.4
> 3.682	1.32	23.89	> 2.096	17.89	72.8	> 1.786	21.67	80.4
> 3.690	1.32	23.65	> 2.099	17.89	72.6	> 1.787	21.55	80.4
> 3.701	1.32	23.42	> 2.102	17.76	72.6	> 1.789	21.55	80.22
> 3.711	1.32	23.19	> 2.103	17.76	72.4	> 1.792	21.44	80.22
> 3.725	1.32	22.95	> 2.105	17.63	72.4	> 1.793	21.32	80.22
> 3.736	1.32	22.72	> 2.107	17.5	72.4	> 1.793	21.2	80.22
> 3.737	1.32	22.48	> 2.110	17.37	72.4	> 1.795	21.08	80.22
> 3.743	1.32	22.25	> 2.114	17.25	72.4	> 1.796	20.97	80.22
> 3.753	1.1	22.25	> 2.117	17.12	72.4	> 1.797	20.97	80.04
> 3.766	1.1	22.01	> 2.121	16.99	72.4	> 1.799	20.85	80.04
> 3.775	1.1	21.78	> 2.123	16.86	72.4	> 1.801	20.85	79.85
> 3.776	1.1	21.55	> 2.124	16.73	72.4	> 1.802	20.73	79.85
> 3.777	1.1	21.31	> 2.129	16.6	72.4	> 1.804	20.61	79.85
> 3.778	1.1	21.08	> 2.134	16.47	72.4	> 1.807	20.61	79.67
> 3.786	1.1	20.84	> 2.135	16.34	72.4	> 1.809	20.49	79.67
> 3.795	0.88	20.84	> 2.140	16.22	72.4	> 1.811	20.38	79.67
> 3.799	0.88	20.61	> 2.144	16.22	72.2	> 1.812	20.26	79.67
> 3.801	0.88	20.37	> 2.145	16.09	72.2	> 1.813	20.14	79.67
> 3.811	0.88	20.14	> 2.146	15.96	72.2	> 1.816	20.02	79.67
> 3.823	0.88	19.91	> 2.147	15.96	72	> 1.819	20.02	79.49
> 3.825	0.88	19.67	> 2.147	15.96	71.8	> 1.821	19.91	79.49
> 3.829	0.88	19.44	> 2.148	15.83	71.8	> 1.823	19.79	79.49
> 3.834	0.88	19.2	> 2.148	15.7	71.8	> 1.824	19.79	79.3
> 3.836	0.88	18.97	> 2.151	15.57	71.8	> 1.824	19.79	79.12
> 3.845	0.88	18.74	> 2.153	15.44	71.8	> 1.825	19.67	79.12
> 3.856	0.88	18.5	> 2.156	15.32	71.8	> 1.825	19.67	78.94
> 3.858	0.88	18.27	> 2.160	15.19	71.8	> 1.827	19.55	78.94
> 3.868	0.88	18.03	> 2.161	15.06	71.8	> 1.830	19.55	78.75
> 3.878	0.88	17.8	> 2.162	14.93	71.8	> 1.831	19.43	78.75
> 3.880	0.88	17.56	> 2.163	14.8	71.8	> 1.834	19.32	78.75
> 3.882	0.88	17.33	> 2.163	14.8	71.6	> 1.836	19.32	78.57
> 3.889	0.88	17.1	> 2.163	14.67	71.6	> 1.837	19.2	78.57
> 3.898	0.88	16.86	> 2.164	14.54	71.6	> 1.838	19.2	78.39
> 3.902	0.88	16.63	> 2.166	14.41	71.6	> 1.841	19.08	78.39
> 3.908	0.66	16.63	> 2.169	14.41	71.4	> 1.845	18.96	78.39
> 3.915	0.66	16.39	> 2.173	14.29	71.4	> 1.847	18.96	78.21
> 3.922	0.66	16.16	> 2.176	14.16	71.4	> 1.848	18.85	78.21
> 3.937	0.66	15.93	> 2.178	14.03	71.4	> 1.849	18.85	78.02
> 3.959	0.66	15.69	> 2.179	14.03	71.2	> 1.852	18.73	78.02
> 3.974	0.66	15.46	> 2.183	14.03	71	> 1.854	18.61	78.02
> 3.978	0.66	15.22	> 2.188	13.9	71	> 1.854	18.49	78.02
> 3.991	0.66	14.99	> 2.191	13.9	70.8	> 1.857	18.37	78.02
> 4.003	0.66	14.75	> 2.192	13.77	70.8	> 1.860	18.26	78.02
> 4.010	0.66	14.52	> 2.193	13.77	70.6	> 1.862	18.14	78.02
> 4.021	0.66	14.29	> 2.194	13.64	70.6	> 1.863	18.14	77.84
> 4.029	0.66	14.05	> 2.195	13.64	70.4	> 1.863	18.02	77.84
> 4.030	0.66	13.82	> 2.196	13.51	70.4	> 1.864	17.9	77.84
> 4.031	0.66	13.58	> 2.198	13.51	70.2	> 1.867	17.79	77.84
> 4.044	0.66	13.35	> 2.202	13.38	70.2	> 1.869	17.67	77.84
> 4.058	0.66	13.11	> 2.205	13.26	70.2	> 1.871	17.55	77.84
> 4.072	0.66	12.88	> 2.206	13.13	70.2	> 1.873	17.43	77.84
> 4.086	0.66	12.65	> 2.208	13.13	70	> 1.874	17.31	77.84
> 4.090	0.66	12.41	> 2.211	13.13	69.8	> 1.875	17.2	77.84
> 4.106	0.66	12.18	> 2.216	13	69.8	> 1.876	17.2	77.66
> 4.123	0.66	11.94	> 2.218	12.87	69.8	> 1.876	17.08	77.66
> 4.147	0.66	11.71	> 2.220	12.87	69.6	> 1.877	17.08	77.47
> 4.168	0.66	11.48	> 2.224	12.87	69.4	> 1.877	16.96	77.47
> 4.171	0.66	11.24	> 2.229	12.74	69.4	> 1.879	16.96	77.29
> 4.172	0.66	11.01	> 2.232	12.74	69.2	> 1.880	16.84	77.29
> 4.176	0.66	10.77	> 2.236	12.74	69	> 1.882	16.73	77.29
> 4.197	0.66	10.54	> 2.241	12.61	69	> 1.885	16.73	77.11
> 4.216	0.44	10.54	> 2.244	12.61	68.8	> 1.887	16.73	76.92
> 4.221	0.44	10.3	> 2.246	12.48	68.8	> 1.889	16.61	76.92
> 4.227	0.44	10.07	> 2.249	12.48	68.6	> 1.892	16.49	76.92
> 4.230	0.44	9.836	> 2.251	12.36	68.6	> 1.895	16.37	76.92
> 4.239	0.44	9.602	> 2.252	12.23	68.6	> 1.897	16.37	76.74
> 4.250	0.44	9.368	> 2.254	12.23	68.4	> 1.898	16.25	76.74
> 4.262	0.44	9.133	> 2.255	12.23	68.2	> 1.898	16.25	76.56
> 4.284	0.22	9.133	> 2.259	12.23	68	> 1.901	16.14	76.56
> 4.297	0.22	8.899	> 2.269	12.23	67.8	> 1.904	16.14	76.37
> 4.299	0.22	8.665	> 2.281	12.1	67.8	> 1.905	16.02	76.37
> 4.303	0.22	8.431	> 2.287	11.97	67.8	> 1.907	16.02	76.19
> 4.308	0.22	8.197	> 2.291	11.84	67.8	> 1.908	16.02	76.01
> 4.321	0.22	7.963	> 2.293	11.84	67.6	> 1.911	15.9	76.01
> 4.341	0	7.963	> 2.296	11.71	67.6	> 1.914	15.78	76.01
> 4.378	0	7.728	> 2.299	11.71	67.4	> 1.915	15.78	75.82
> 4.412	0	7.494	> 2.299	11.71	67.2	> 1.915	15.78	75.64
> 4.420	0	7.26	> 2.300	11.71	67	> 1.917	15.78	75.46
> 4.439	0	7.026	> 2.303	11.58	67	> 1.920	15.67	75.46
> 4.483	0	6.792	> 2.305	11.45	67	> 1.925	15.67	75.27
> 4.511	0	6.557	> 2.306	11.45	66.8	> 1.929	15.55	75.27
> 4.512	0	6.323	> 2.312	11.33	66.8	> 1.931	15.55	75.09
> 4.514	0	6.089	> 2.318	11.33	66.6	> 1.934	15.43	75.09
> 4.564	0	5.855	> 2.319	11.33	66.4	> 1.936	15.43	74.91
> 4.619	0	5.621	> 2.323	11.2	66.4	> 1.937	15.31	74.91
> 4.651	0	5.386	> 2.326	11.2	66.2	> 1.940	15.19	74.91
> 4.694	0	5.152	> 2.331	11.07	66.2	> 1.942	15.19	74.73
> 4.718	0	4.918	> 2.335	11.07	66	> 1.943	15.08	74.73
> 4.748	0	4.684	> 2.336	10.94	66	> 1.945	14.96	74.73
> 4.807	0	4.45	> 2.338	10.81	66	> 1.946	14.96	74.54
> 4.841	0	4.215	> 2.339	10.81	65.8	> 1.946	14.96	74.36
> 4.857	0	3.981	> 2.341	10.81	65.6	> 1.948	14.84	74.36
> 4.895	0	3.747	> 2.345	10.81	65.4	> 1.952	14.72	74.36
> 4.927	0	3.513	> 2.349	10.81	65.2	> 1.953	14.72	74.18
> 4.939	0	3.279	> 2.351	10.81	65	> 1.953	14.72	73.99
> 4.966	0	3.044	> 2.353	10.81	64.8	> 1.954	14.61	73.99
> 5.003	0	2.81	> 2.353	10.68	64.8	> 1.958	14.49	73.99
> 5.025	0	2.576	> 2.356	10.68	64.6	> 1.963	14.37	73.99
> 5.051	0	2.342	> 2.360	10.55	64.6	> 1.965	14.25	73.99
> 5.114	0	2.108	> 2.364	10.42	64.6	> 1.967	14.13	73.99
> 5.257	0	1.874	> 2.369	10.3	64.6	> 1.968	14.13	73.81
> 5.409	0	1.639	> 2.374	10.3	64.4	> 1.968	14.02	73.81
> 5.468	0	1.405	> 2.374	10.17	64.4	> 1.970	13.9	73.81
> 5.473	0	1.171	> 2.375	10.04	64.4	> 1.973	13.9	73.63
> 5.507	0	0.9368	> 2.377	10.04	64.2	> 1.976	13.78	73.63
> 5.690	0	0.7026	> 2.380	10.04	64	> 1.979	13.66	73.63
> 6.079	0	0.4684	> 2.381	9.91	64	> 1.981	13.66	73.44
> 6.378	0	0.2342	> 2.382	9.91	63.8	> 1.985	13.66	73.26
			> 2.385	9.91	63.6	> 1.990	13.66	73.08
			> 2.387	9.91	63.4	> 1.992	13.66	72.89
			> 2.389	9.78	63.4	> 1.993	13.55	72.89
			> 2.392	9.65	63.4	> 1.994	13.55	72.71
			> 2.395	9.52	63.4	> 1.994	13.43	72.71
			> 2.396	9.52	63.2	> 1.996	13.31	72.71
			> 2.398	9.4	63.2	> 1.998	13.19	72.71
			> 2.401	9.27	63.2	> 2.000	13.19	72.53
			> 2.402	9.14	63.2	> 2.006	13.19	72.34
			> 2.404	9.01	63.2	> 2.010	13.19	72.16
			> 2.406	9.01	63	> 2.012	13.07	72.16
			> 2.407	9.01	62.8	> 2.014	13.07	71.98
			> 2.413	8.88	62.8	> 2.015	12.96	71.98
			> 2.419	8.88	62.6	> 2.017	12.96	71.79
			> 2.420	8.88	62.4	> 2.018	12.84	71.79
			> 2.421	8.88	62.2	> 2.020	12.72	71.79
			> 2.422	8.88	62	> 2.024	12.6	71.79
			> 2.423	8.88	61.8	> 2.029	12.49	71.79
			> 2.429	8.88	61.6	> 2.032	12.37	71.79
			> 2.435	8.75	61.6	> 2.033	12.25	71.79
			> 2.436	8.62	61.6	> 2.035	12.13	71.79
			> 2.439	8.49	61.6	> 2.039	12.01	71.79
			> 2.445	8.49	61.4	> 2.043	11.9	71.79
			> 2.449	8.49	61.2	> 2.045	11.78	71.79
			> 2.451	8.37	61.2	> 2.046	11.66	71.79
			> 2.452	8.37	61	> 2.046	11.66	71.61
			> 2.452	8.37	60.8	> 2.047	11.54	71.61
			> 2.455	8.37	60.6	> 2.051	11.43	71.61
			> 2.462	8.24	60.6	> 2.058	11.31	71.61
			> 2.469	8.24	60.4	> 2.062	11.19	71.61
			> 2.475	8.11	60.4	> 2.064	11.19	71.43
			> 2.482	8.11	60.2	> 2.066	11.07	71.43
			> 2.484	8.11	60	> 2.070	10.95	71.43
			> 2.486	7.98	60	> 2.072	10.95	71.25
			> 2.491	7.98	59.8	> 2.073	10.95	71.06
			> 2.496	7.98	59.6	> 2.074	10.95	70.88
			> 2.500	7.98	59.4	> 2.075	10.84	70.88
			> 2.503	7.98	59.2	> 2.076	10.84	70.7
			> 2.505	7.85	59.2	> 2.077	10.84	70.51
			> 2.508	7.72	59.2	> 2.080	10.84	70.33
			> 2.511	7.72	59	> 2.082	10.72	70.33
			> 2.513	7.72	58.8	> 2.084	10.72	70.15
			> 2.514	7.72	58.6	> 2.087	10.6	70.15
			> 2.517	7.59	58.6	> 2.089	10.6	69.96
			> 2.523	7.46	58.6	> 2.090	10.6	69.78
			> 2.528	7.46	58.4	> 2.091	10.48	69.78
			> 2.532	7.46	58.2	> 2.092	10.37	69.78
			> 2.536	7.34	58.2	> 2.093	10.37	69.6
			> 2.543	7.21	58.2	> 2.095	10.37	69.41
			> 2.549	7.21	58	> 2.098	10.25	69.41
			> 2.556	7.21	57.8	> 2.102	10.25	69.23
			> 2.563	7.21	57.6	> 2.103	10.25	69.05
			> 2.566	7.08	57.6	> 2.106	10.13	69.05
			> 2.570	7.08	57.4	> 2.110	10.13	68.86
			> 2.571	6.95	57.4	> 2.114	10.13	68.68
			> 2.572	6.82	57.4	> 2.119	10.13	68.5
			> 2.573	6.82	57.2	> 2.120	10.01	68.5
			> 2.575	6.69	57.2	> 2.121	9.89	68.5
			> 2.576	6.69	57	> 2.122	9.89	68.32
			> 2.580	6.69	56.8	> 2.123	9.78	68.32
			> 2.584	6.56	56.8	> 2.124	9.66	68.32
			> 2.586	6.56	56.6	> 2.126	9.54	68.32
			> 2.589	6.44	56.6	> 2.135	9.42	68.32
			> 2.590	6.44	56.4	> 2.144	9.31	68.32
			> 2.591	6.31	56.4	> 2.145	9.19	68.32
			> 2.593	6.31	56.2	> 2.151	9.07	68.32
			> 2.596	6.31	56	> 2.156	9.07	68.13
			> 2.597	6.18	56	> 2.158	8.95	68.13
			> 2.597	6.18	55.8	> 2.161	8.95	67.95
			> 2.598	6.18	55.6	> 2.164	8.95	67.77
			> 2.601	6.05	55.6	> 2.167	8.95	67.58
			> 2.605	6.05	55.4	> 2.168	8.83	67.58
			> 2.609	6.05	55.2	> 2.169	8.72	67.58
			> 2.613	6.05	55	> 2.171	8.6	67.58
			> 2.625	6.05	54.8	> 2.174	8.6	67.4
			> 2.636	6.05	54.6	> 2.177	8.6	67.22
			> 2.642	6.05	54.4	> 2.180	8.48	67.22
			> 2.646	6.05	54.2	> 2.184	8.48	67.03
			> 2.649	6.05	54	> 2.187	8.48	66.85
			> 2.652	6.05	53.8	> 2.190	8.48	66.67
			> 2.654	5.92	53.8	> 2.194	8.48	66.48
			> 2.658	5.92	53.6	> 2.198	8.36	66.48
			> 2.663	5.92	53.4	> 2.201	8.24	66.48
			> 2.666	5.92	53.2	> 2.201	8.24	66.3
			> 2.668	5.92	53	> 2.202	8.13	66.3
			> 2.671	5.79	53	> 2.202	8.01	66.3
			> 2.676	5.79	52.8	> 2.203	7.89	66.3
			> 2.684	5.66	52.8	> 2.204	7.77	66.3
			> 2.687	5.53	52.8	> 2.206	7.66	66.3
			> 2.691	5.41	52.8	> 2.207	7.66	66.12
			> 2.700	5.41	52.6	> 2.208	7.54	66.12
			> 2.706	5.41	52.4	> 2.209	7.42	66.12
			> 2.709	5.41	52.2	> 2.216	7.3	66.12
			> 2.711	5.28	52.2	> 2.221	7.3	65.93
			> 2.714	5.28	52	> 2.222	7.18	65.93
			> 2.715	5.15	52	> 2.223	7.07	65.93
			> 2.716	5.15	51.8	> 2.223	6.95	65.93
			> 2.718	5.15	51.6	> 2.228	6.83	65.93
			> 2.724	5.15	51.4	> 2.233	6.83	65.75
			> 2.729	5.15	51.2	> 2.234	6.83	65.57
			> 2.732	5.15	51	> 2.235	6.83	65.38
			> 2.736	5.02	51	> 2.236	6.83	65.2
			> 2.740	5.02	50.8	> 2.238	6.83	65.02
			> 2.745	5.02	50.6	> 2.238	6.83	64.84
			> 2.750	5.02	50.4	> 2.239	6.83	64.65
			> 2.756	5.02	50.2	> 2.239	6.71	64.65
			> 2.761	4.89	50.2	> 2.241	6.71	64.47
			> 2.767	4.89	50	> 2.244	6.71	64.29
			> 2.771	4.89	49.8	> 2.247	6.6	64.29
			> 2.776	4.89	49.6	> 2.248	6.6	64.1
			> 2.780	4.89	49.4	> 2.249	6.6	63.92
			> 2.781	4.89	49.2	> 2.250	6.6	63.74
			> 2.783	4.89	49	> 2.254	6.48	63.74
			> 2.787	4.89	48.8	> 2.256	6.48	63.55
			> 2.790	4.89	48.6	> 2.261	6.48	63.37
			> 2.793	4.76	48.6	> 2.267	6.36	63.37
			> 2.797	4.76	48.4	> 2.269	6.24	63.37
			> 2.800	4.76	48.2	> 2.271	6.24	63.19
			> 2.802	4.76	48	> 2.274	6.24	63
			> 2.808	4.76	47.8	> 2.278	6.24	62.82
			> 2.814	4.76	47.6	> 2.280	6.24	62.64
			> 2.819	4.76	47.4	> 2.284	6.12	62.64
			> 2.824	4.63	47.4	> 2.287	6.01	62.64
			> 2.827	4.5	47.4	> 2.289	6.01	62.45
			> 2.830	4.5	47.2	> 2.291	6.01	62.27
			> 2.833	4.5	47	> 2.294	6.01	62.09
			> 2.833	4.5	46.8	> 2.296	5.89	62.09
			> 2.835	4.38	46.8	> 2.298	5.89	61.9
			> 2.842	4.38	46.6	> 2.303	5.89	61.72
			> 2.850	4.25	46.6	> 2.308	5.89	61.54
			> 2.853	4.25	46.4	> 2.318	5.89	61.36
			> 2.855	4.25	46.2	> 2.329	5.89	61.17
			> 2.857	4.25	46	> 2.332	5.89	60.99
			> 2.861	4.25	45.8	> 2.333	5.77	60.99
			> 2.873	4.25	45.6	> 2.335	5.77	60.81
			> 2.888	4.25	45.4	> 2.338	5.77	60.62
			> 2.892	4.12	45.4	> 2.342	5.77	60.44
			> 2.895	4.12	45.2	> 2.346	5.65	60.44
			> 2.899	4.12	45	> 2.347	5.65	60.26
			> 2.901	4.12	44.8	> 2.348	5.65	60.07
			> 2.906	4.12	44.6	> 2.348	5.65	59.89
			> 2.909	4.12	44.4	> 2.349	5.54	59.89
			> 2.911	4.12	44.2	> 2.352	5.54	59.71
			> 2.917	4.12	44	> 2.355	5.54	59.52
			> 2.923	3.99	44	> 2.356	5.42	59.52
			> 2.925	3.86	44	> 2.357	5.3	59.52
			> 2.939	3.86	43.8	> 2.359	5.3	59.34
			> 2.956	3.86	43.6	> 2.360	5.18	59.34
			> 2.959	3.86	43.4	> 2.364	5.18	59.16
			> 2.961	3.86	43.2	> 2.366	5.06	59.16
			> 2.963	3.73	43.2	> 2.368	5.06	58.97
			> 2.967	3.73	43	> 2.372	5.06	58.79
			> 2.971	3.6	43	> 2.377	4.95	58.79
			> 2.977	3.6	42.8	> 2.380	4.95	58.61
			> 2.983	3.6	42.6	> 2.382	4.83	58.61
			> 2.984	3.6	42.4	> 2.385	4.71	58.61
			> 2.985	3.47	42.4	> 2.389	4.71	58.42
			> 2.988	3.35	42.4	> 2.390	4.71	58.24
			> 2.993	3.35	42.2	> 2.394	4.59	58.24
			> 2.996	3.35	42	> 2.397	4.59	58.06
			> 2.998	3.35	41.8	> 2.398	4.59	57.88
			> 3.000	3.22	41.8	> 2.401	4.48	57.88
			> 3.002	3.22	41.6	> 2.409	4.48	57.69
			> 3.005	3.22	41.4	> 2.419	4.48	57.51
			> 3.009	3.22	41.2	> 2.425	4.48	57.33
			> 3.013	3.22	41	> 2.428	4.36	57.33
			> 3.015	3.22	40.8	> 2.429	4.36	57.14
			> 3.020	3.22	40.6	> 2.429	4.24	57.14
			> 3.029	3.09	40.6	> 2.435	4.24	56.96
			> 3.034	3.09	40.4	> 2.442	4.24	56.78
			> 3.048	3.09	40.2	> 2.444	4.24	56.59
			> 3.063	3.09	40	> 2.446	4.12	56.59
			> 3.063	3.09	39.8	> 2.449	4.12	56.41
			> 3.066	3.09	39.6	> 2.452	4.12	56.23
			> 3.073	3.09	39.4	> 2.452	4	56.23
			> 3.081	3.09	39.2	> 2.453	4	56.04
			> 3.088	3.09	39	> 2.454	4	55.86
			> 3.091	3.09	38.8	> 2.456	4	55.68
			> 3.094	3.09	38.6	> 2.457	4	55.49
			> 3.101	3.09	38.4	> 2.460	4	55.31
			> 3.106	3.09	38.2	> 2.463	3.89	55.31
			> 3.107	3.09	38	> 2.464	3.89	55.13
			> 3.110	2.96	38	> 2.465	3.89	54.95
			> 3.113	2.96	37.8	> 2.467	3.77	54.95
			> 3.114	2.96	37.6	> 2.469	3.77	54.76
			> 3.117	2.96	37.4	> 2.471	3.77	54.58
			> 3.120	2.96	37.2	> 2.476	3.77	54.4
			> 3.124	2.96	37	> 2.479	3.77	54.21
			> 3.128	2.96	36.8	> 2.481	3.77	54.03
			> 3.135	2.83	36.8	> 2.482	3.77	53.85
			> 3.143	2.83	36.6	> 2.485	3.65	53.85
			> 3.150	2.7	36.6	> 2.488	3.65	53.66
			> 3.159	2.7	36.4	> 2.488	3.53	53.66
			> 3.163	2.57	36.4	> 2.490	3.42	53.66
			> 3.167	2.45	36.4	> 2.492	3.42	53.48
			> 3.172	2.32	36.4	> 2.494	3.42	53.3
			> 3.175	2.32	36.2	> 2.496	3.42	53.11
			> 3.190	2.32	36	> 2.497	3.42	52.93
			> 3.206	2.19	36	> 2.499	3.42	52.75
			> 3.209	2.19	35.8	> 2.501	3.42	52.56
			> 3.214	2.19	35.6	> 2.505	3.42	52.38
			> 3.219	2.06	35.6	> 2.506	3.42	52.2
			> 3.221	1.93	35.6	> 2.507	3.42	52.01
			> 3.226	1.93	35.4	> 2.508	3.42	51.83
			> 3.230	1.93	35.2	> 2.510	3.3	51.83
			> 3.232	1.93	35	> 2.515	3.3	51.65
			> 3.235	1.93	34.8	> 2.520	3.18	51.65
			> 3.237	1.93	34.6	> 2.522	3.18	51.47
			> 3.252	1.8	34.6	> 2.525	3.18	51.28
			> 3.281	1.8	34.4	> 2.529	3.18	51.1
			> 3.295	1.8	34.2	> 2.531	3.06	51.1
			> 3.298	1.67	34.2	> 2.531	2.94	51.1
			> 3.303	1.67	34	> 2.532	2.94	50.92
			> 3.305	1.67	33.8	> 2.532	2.94	50.73
			> 3.306	1.67	33.6	> 2.532	2.94	50.55
			> 3.308	1.67	33.4	> 2.534	2.94	50.37
			> 3.310	1.67	33.2	> 2.537	2.83	50.37
			> 3.318	1.67	33	> 2.541	2.83	50.18
			> 3.331	1.67	32.8	> 2.548	2.83	50
			> 3.338	1.67	32.6	> 2.552	2.83	49.82
			> 3.342	1.67	32.4	> 2.553	2.83	49.63
			> 3.348	1.67	32.2	> 2.554	2.83	49.45
			> 3.352	1.54	32.2	> 2.555	2.83	49.27
			> 3.359	1.54	32	> 2.557	2.83	49.08
			> 3.368	1.54	31.8	> 2.558	2.83	48.9
			> 3.372	1.54	31.6	> 2.560	2.83	48.72
			> 3.381	1.54	31.4	> 2.563	2.83	48.53
			> 3.390	1.54	31.2	> 2.566	2.83	48.35
			> 3.391	1.54	31	> 2.568	2.83	48.17
			> 3.395	1.54	30.8	> 2.569	2.83	47.99
			> 3.400	1.42	30.8	> 2.570	2.83	47.8
			> 3.403	1.29	30.8	> 2.572	2.83	47.62
			> 3.410	1.29	30.6	> 2.572	2.83	47.44
			> 3.414	1.29	30.4	> 2.572	2.83	47.25
			> 3.415	1.29	30.2	> 2.573	2.83	47.07
			> 3.419	1.16	30.2	> 2.575	2.83	46.89
			> 3.424	1.16	30	> 2.578	2.83	46.7
			> 3.426	1.16	29.8	> 2.579	2.83	46.52
			> 3.427	1.16	29.6	> 2.580	2.83	46.34
			> 3.432	1.16	29.4	> 2.580	2.71	46.34
			> 3.438	1.16	29.2	> 2.582	2.71	46.15
			> 3.441	1.16	29	> 2.586	2.71	45.97
			> 3.442	1.16	28.8	> 2.594	2.71	45.79
			> 3.444	1.16	28.6	> 2.603	2.71	45.6
			> 3.446	1.16	28.4	> 2.611	2.71	45.42
			> 3.452	1.16	28.2	> 2.618	2.71	45.24
			> 3.458	1.16	28	> 2.623	2.71	45.05
			> 3.462	1.16	27.8	> 2.627	2.71	44.87
			> 3.466	1.16	27.6	> 2.628	2.59	44.87
			> 3.472	1.16	27.4	> 2.633	2.59	44.69
			> 3.478	1.16	27.2	> 2.639	2.59	44.51
			> 3.482	1.16	27	> 2.640	2.59	44.32
			> 3.486	1.16	26.8	> 2.642	2.59	44.14
			> 3.488	1.16	26.6	> 2.645	2.59	43.96
			> 3.495	1.16	26.4	> 2.648	2.59	43.77
			> 3.500	1.16	26.2	> 2.651	2.59	43.59
			> 3.505	1.16	26	> 2.659	2.59	43.41
			> 3.509	1.16	25.8	> 2.668	2.59	43.22
			> 3.510	1.16	25.6	> 2.671	2.59	43.04
			> 3.511	1.16	25.4	> 2.675	2.59	42.86
			> 3.512	1.16	25.2	> 2.678	2.59	42.67
			> 3.514	1.16	25	> 2.680	2.59	42.49
			> 3.521	1.16	24.8	> 2.686	2.59	42.31
			> 3.528	1.16	24.6	> 2.693	2.59	42.12
			> 3.536	1.03	24.6	> 2.696	2.47	42.12
			> 3.556	1.03	24.4	> 2.698	2.47	41.94
			> 3.569	1.03	24.2	> 2.700	2.47	41.76
			> 3.573	1.03	24	> 2.705	2.36	41.76
			> 3.589	1.03	23.8	> 2.711	2.36	41.58
			> 3.603	1.03	23.6	> 2.714	2.36	41.39
			> 3.610	1.03	23.4	> 2.717	2.36	41.21
			> 3.617	1.03	23.2	> 2.720	2.36	41.03
			> 3.619	1.03	23	> 2.725	2.36	40.84
			> 3.621	1.03	22.8	> 2.730	2.24	40.84
			> 3.627	0.9	22.8	> 2.735	2.24	40.66
			> 3.634	0.9	22.6	> 2.745	2.24	40.48
			> 3.638	0.9	22.4	> 2.751	2.24	40.29
			> 3.656	0.9	22.2	> 2.754	2.24	40.11
			> 3.675	0.9	22	> 2.758	2.24	39.93
			> 3.679	0.9	21.8	> 2.758	2.24	39.74
			> 3.682	0.9	21.6	> 2.760	2.24	39.56
			> 3.684	0.9	21.4	> 2.764	2.24	39.38
			> 3.688	0.77	21.4	> 2.770	2.24	39.19
			> 3.698	0.64	21.4	> 2.774	2.24	39.01
			> 3.706	0.51	21.4	> 2.775	2.24	38.83
			> 3.710	0.51	21.2	> 2.777	2.24	38.64
			> 3.713	0.51	21	> 2.778	2.24	38.46
			> 3.719	0.51	20.8	> 2.780	2.24	38.28
			> 3.727	0.51	20.6	> 2.786	2.24	38.1
			> 3.731	0.51	20.4	> 2.794	2.24	37.91
			> 3.735	0.51	20.2	> 2.798	2.24	37.73
			> 3.740	0.51	20	> 2.802	2.24	37.55
			> 3.748	0.51	19.8	> 2.807	2.24	37.36
			> 3.753	0.51	19.6	> 2.814	2.24	37.18
			> 3.755	0.51	19.4	> 2.819	2.12	37.18
			> 3.761	0.51	19.2	> 2.823	2.12	37
			> 3.771	0.51	19	> 2.835	2.12	36.81
			> 3.784	0.51	18.8	> 2.844	2.12	36.63
			> 3.796	0.51	18.6	> 2.845	2.12	36.45
			> 3.799	0.51	18.4	> 2.848	2.12	36.26
			> 3.800	0.51	18.2	> 2.855	2.12	36.08
			> 3.801	0.51	18	> 2.859	2.12	35.9
			> 3.805	0.51	17.8	> 2.861	2	35.9
			> 3.814	0.51	17.6	> 2.861	1.88	35.9
			> 3.822	0.51	17.4	> 2.862	1.88	35.71
			> 3.826	0.51	17.2	> 2.863	1.88	35.53
			> 3.833	0.51	17	> 2.865	1.88	35.35
			> 3.839	0.51	16.8	> 2.866	1.88	35.16
			> 3.848	0.51	16.6	> 2.867	1.88	34.98
			> 3.860	0.51	16.4	> 2.872	1.77	34.98
			> 3.870	0.51	16.2	> 2.876	1.65	34.98
			> 3.879	0.51	16	> 2.877	1.65	34.8
			> 3.889	0.51	15.8	> 2.879	1.65	34.62
			> 3.899	0.51	15.6	> 2.883	1.65	34.43
			> 3.921	0.51	15.4	> 2.886	1.65	34.25
			> 3.940	0.51	15.2	> 2.888	1.65	34.07
			> 3.944	0.51	15	> 2.893	1.65	33.88
			> 3.947	0.51	14.8	> 2.897	1.65	33.7
			> 3.949	0.51	14.6	> 2.898	1.53	33.7
			> 3.951	0.51	14.4	> 2.900	1.53	33.52
			> 3.956	0.51	14.2	> 2.901	1.41	33.52
			> 3.963	0.51	14	> 2.903	1.3	33.52
			> 3.981	0.51	13.8	> 2.904	1.3	33.33
			> 4.005	0.51	13.6	> 2.904	1.3	33.15
			> 4.017	0.51	13.4	> 2.907	1.3	32.97
			> 4.025	0.51	13.2	> 2.911	1.3	32.78
			> 4.035	0.51	13	> 2.914	1.3	32.6
			> 4.045	0.51	12.8	> 2.916	1.3	32.42
			> 4.056	0.51	12.6	> 2.920	1.3	32.23
			> 4.078	0.51	12.4	> 2.923	1.3	32.05
			> 4.100	0.51	12.2	> 2.924	1.3	31.87
			> 4.108	0.51	12	> 2.925	1.3	31.68
			> 4.116	0.51	11.8	> 2.927	1.3	31.5
			> 4.129	0.51	11.6	> 2.929	1.3	31.32
			> 4.142	0.51	11.4	> 2.932	1.3	31.14
			> 4.147	0.51	11.2	> 2.937	1.3	30.95
			> 4.151	0.51	11	> 2.941	1.3	30.77
			> 4.159	0.51	10.8	> 2.947	1.3	30.59
			> 4.173	0.51	10.6	> 2.953	1.18	30.59
			> 4.187	0.51	10.4	> 2.955	1.18	30.4
			> 4.194	0.51	10.2	> 2.963	1.18	30.22
			> 4.200	0.51	10	> 2.970	1.18	30.04
			> 4.208	0.51	9.8	> 2.971	1.18	29.85
			> 4.213	0.51	9.6	> 2.974	1.06	29.85
			> 4.222	0.51	9.4	> 2.977	1.06	29.67
			> 4.237	0.51	9.2	> 2.980	0.94	29.67
			> 4.256	0.51	9	> 2.982	0.94	29.49
			> 4.274	0.51	8.8	> 2.985	0.94	29.3
			> 4.282	0.51	8.6	> 2.987	0.94	29.12
			> 4.289	0.51	8.4	> 2.991	0.94	28.94
			> 4.297	0.51	8.2	> 2.996	0.94	28.75
			> 4.309	0.51	8	> 3.006	0.94	28.57
			> 4.326	0.51	7.8	> 3.017	0.94	28.39
			> 4.337	0.51	7.6	> 3.029	0.94	28.21
			> 4.350	0.51	7.4	> 3.039	0.94	28.02
			> 4.361	0.51	7.2	> 3.044	0.94	27.84
			> 4.368	0.51	7	> 3.048	0.94	27.66
			> 4.374	0.51	6.8	> 3.051	0.94	27.47
			> 4.380	0.51	6.6	> 3.054	0.94	27.29
			> 4.384	0.51	6.4	> 3.055	0.94	27.11
			> 4.390	0.51	6.2	> 3.063	0.94	26.92
			> 4.399	0.39	6.2	> 3.070	0.82	26.92
			> 4.412	0.39	6	> 3.072	0.82	26.74
			> 4.437	0.39	5.8	> 3.074	0.82	26.56
			> 4.454	0.39	5.6	> 3.080	0.82	26.37
			> 4.460	0.39	5.4	> 3.088	0.71	26.37
			> 4.468	0.39	5.2	> 3.089	0.71	26.19
			> 4.481	0.39	5	> 3.094	0.71	26.01
			> 4.501	0.39	4.8	> 3.099	0.71	25.82
			> 4.513	0.39	4.6	> 3.101	0.71	25.64
			> 4.532	0.39	4.4	> 3.102	0.71	25.46
			> 4.562	0.39	4.2	> 3.105	0.71	25.27
			> 4.587	0.39	4	> 3.114	0.71	25.09
			> 4.620	0.39	3.8	> 3.129	0.71	24.91
			> 4.673	0.39	3.6	> 3.137	0.59	24.91
			> 4.711	0.39	3.4	> 3.138	0.59	24.73
			> 4.722	0.39	3.2	> 3.138	0.59	24.54
			> 4.749	0.26	3.2	> 3.140	0.59	24.36
			> 4.776	0.13	3.2	> 3.149	0.59	24.18
			> 4.788	0.13	3	> 3.161	0.47	24.18
			> 4.802	0.13	2.8	> 3.167	0.47	23.99
			> 4.839	0.13	2.6	> 3.170	0.47	23.81
			> 4.876	0.13	2.4	> 3.173	0.47	23.63
			> 4.916	0.13	2.2	> 3.177	0.47	23.44
			> 4.957	0.13	2	> 3.178	0.47	23.26
			> 4.987	0.13	1.8	> 3.179	0.47	23.08
			> 5.016	0.13	1.6	> 3.181	0.47	22.89
			> 5.040	0.13	1.4	> 3.184	0.47	22.71
			> 5.061	0.13	1.2	> 3.193	0.47	22.53
			> 5.063	0.13	1	> 3.213	0.47	22.34
			> 5.080	0.13	0.8	> 3.230	0.47	22.16
			> 5.217	0.13	0.6	> 3.237	0.47	21.98
			> 5.429	0	0.6	> 3.239	0.47	21.79
			> 5.588	0	0.4	> 3.241	0.47	21.61
			> 6.139	0	0.2	> 3.247	0.47	21.43
						> 3.252	0.47	21.25
						> 3.257	0.47	21.06
						> 3.261	0.47	20.88
						> 3.264	0.47	20.7
						> 3.274	0.47	20.51
						> 3.283	0.47	20.33
						> 3.285	0.47	20.15
						> 3.290	0.47	19.96
						> 3.295	0.47	19.78
						> 3.301	0.47	19.6
						> 3.307	0.47	19.41
						> 3.310	0.47	19.23
						> 3.313	0.47	19.05
						> 3.319	0.47	18.86
						> 3.325	0.47	18.68
						> 3.335	0.47	18.5
						> 3.344	0.47	18.32
						> 3.351	0.47	18.13
						> 3.354	0.47	17.95
						> 3.355	0.47	17.77
						> 3.357	0.47	17.58
						> 3.370	0.47	17.4
						> 3.387	0.47	17.22
						> 3.396	0.47	17.03
						> 3.402	0.47	16.85
						> 3.406	0.47	16.67
						> 3.408	0.47	16.48
						> 3.413	0.35	16.48
						> 3.418	0.35	16.3
						> 3.420	0.35	16.12
						> 3.424	0.35	15.93
						> 3.428	0.24	15.93
						> 3.429	0.24	15.75
						> 3.431	0.24	15.57
						> 3.435	0.24	15.38
						> 3.449	0.24	15.2
						> 3.461	0.24	15.02
						> 3.464	0.24	14.84
						> 3.470	0.24	14.65
						> 3.478	0.24	14.47
						> 3.485	0.24	14.29
						> 3.489	0.24	14.1
						> 3.494	0.24	13.92
						> 3.498	0.24	13.74
						> 3.502	0.12	13.74
						> 3.505	0.12	13.55
						> 3.507	0.12	13.37
						> 3.510	0.12	13.19
						> 3.513	0.12	13
						> 3.518	0.12	12.82
						> 3.522	0.12	12.64
						> 3.525	0.12	12.45
						> 3.531	0.12	12.27
						> 3.539	0.12	12.09
						> 3.547	0.12	11.9
						> 3.561	0.12	11.72
						> 3.574	0.12	11.54
						> 3.579	0.12	11.36
						> 3.581	0.12	11.17
						> 3.588	0.12	10.99
						> 3.596	0.12	10.81
						> 3.599	0	10.81
						> 3.602	0	10.62
						> 3.606	0	10.44
						> 3.624	0	10.26
						> 3.639	0	10.07
						> 3.647	0	9.89
						> 3.660	0	9.707
						> 3.667	0	9.524
						> 3.671	0	9.341
						> 3.683	0	9.158
						> 3.709	0	8.974
						> 3.729	0	8.791
						> 3.742	0	8.608
						> 3.757	0	8.425
						> 3.770	0	8.242
						> 3.802	0	8.059
						> 3.827	0	7.875
						> 3.829	0	7.692
						> 3.831	0	7.509
						> 3.834	0	7.326
						> 3.845	0	7.143
						> 3.860	0	6.96
						> 3.875	0	6.777
						> 3.887	0	6.593
						> 3.896	0	6.41
						> 3.902	0	6.227
						> 3.910	0	6.044
						> 3.922	0	5.861
						> 3.931	0	5.678
						> 3.941	0	5.495
						> 3.952	0	5.311
						> 3.967	0	5.128
						> 3.982	0	4.945
						> 3.992	0	4.762
						> 4.006	0	4.579
						> 4.022	0	4.396
						> 4.032	0	4.212
						> 4.037	0	4.029
						> 4.049	0	3.846
						> 4.066	0	3.663
						> 4.085	0	3.48
						> 4.099	0	3.297
						> 4.114	0	3.114
						> 4.133	0	2.93
						> 4.182	0	2.747
						> 4.224	0	2.564
						> 4.247	0	2.381
						> 4.275	0	2.198
						> 4.308	0	2.015
						> 4.408	0	1.832
						> 4.487	0	1.648
						> 4.531	0	1.465
						> 4.578	0	1.282
						> 4.595	0	1.099
						> 4.631	0	0.9158
						> 4.693	0	0.7326
						> 4.735	0	0.5495
						> 4.800	0	0.3663
						> 5.057	0	0.1832

## Sheet: Fig. 3d
	human proteome	CAT-S_HeLa	CAT-S_HEK293T	CAT-S_K562
mito_number	1464	326	334	336
total_number	20401	391	422	386
mito_percentage (%)	7.17612	83.376	79.1469	87.0466

## Sheet: Fig. 3e
	whole proteome	CAT-S_HeLa	CAT-S_HEK293T	CAT-S_K562
mito_percentage (%)	6.6	95	95.6	91.6
other_percentage (%)	93.3	5	4.4	8.4

## Sheet: Fig. 3f
region	protein number
"Our method" only	168
"CAT-Prox" only	29
"Our method" & "CAT-Prox"	158

## Sheet: Fig. 3g
region	protein number
"HeLa" only	48
"HEK293T" only	57
"K562" only	61
"HeLa" & "HEK293T", excluding “K562”	39
"HeLa" & "K562", excluding "HEK293T"	37
"K562" & "HEK293T", excluding "HeLa"	36
"HeLa" & "HEK293T" & “K562”	202

## Sheet: Fig. 3h
Term	– log10(p value)	count
organic acid catabolic process	22.1566	25
amino acid metabolic process	23.9554	28
mitochondrial transport	26.2436	25
cellular respiration	32.9622	31
mitochondrial RNA metabolic process	33.9465	21
mitochondrion organization	52.723	55
mitochondrial gene expression	57.355	42

## Sheet: Fig. 3i
	Matrix_number	Matrix_percentage (%)	OM_number	OM_percentage (%)	IMS_number	IMS_percentage (%)
human mito-proteome	559	77.3167	112	15.491	52	7.19225
CAT-S_HeLa	201	90.9502	18	8.1448	2	0.904977
CAT-S_HEK293T	207	92.4107	13	5.80357	4	1.78571
CAT-S_K562	204	89.083	18	7.86026	7	3.05677

[truncated: 50 more sheets: Fig. 4a, Fig. 4c, Fig. 5b, Fig. 5c, Fig. 5d, Fig. 5e, Fig. 5f, Fig. 5g, Fig. 5h, Fig. 6b, Fig. 6c, Fig. 6d, Fig. 6e, Fig. 6f, Fig. 6g, Fig. 6h, Fig. 6i, Fig. 6j, Fig. 7b, Fig. 7c …]
